# Supplementary material for: Wide Screening of Phage-Displayed Libraries Identifies Immune Targets in Planta
Source: PLoS One. 2013 Jan 25;8(1):e54654. doi: 10.1371/journal.pone.0054654 (PMC3556032; doi:10.1371/journal.pone.0054654)
Supplement: Information S3 — Microarray analysis of Pa bio-panning. Normalized values for log B/L signals. (TXT) [file pone.0054654.s003.txt]

GeneName	[Pa]	Description	Function	GO biological process	GO cell component	GO cell function	GO cell process	GO cellular component
At1g01010	-0.02856104	ANAC001 (Arabidopsis NAC domain containing protein 1); transcription factor			cellular_component_unknown|GO:0005575	transcription factor activity|GO:0003700	multicellular organismal development|GO:0007275
At1g01020	0.30164987	ARV1			membrane|GO:0016020	molecular_function_unknown|GO:0003674	biological_process_unknown|GO:0008150
At1g01030	0.12593246	NGA3 (NGATHA3); transcription factor			cellular_component_unknown|GO:0005575	transcription factor activity|GO:0003700	flower development|GO:0009908;leaf development|GO:0048366;regulation of transcription|GO:0045449
At1g01040	-0.06356089	DCL1 (DICER-LIKE1); ATP-dependent helicase/ ribonuclease III			nuclear dicing body|GO:0010445;nucleus|GO:0005634	ATP-dependent helicase activity|GO:0008026;double-stranded RNA binding|GO:0003725;protein binding|GO:0005515;ribonuclease III activity|GO:0004525	RNA interference, production of ta-siRNAs|GO:0010267;RNA processing|GO:0006396;cytokinesis|GO:0000910;embryonic pattern specification|GO:0009880;flower development|GO:0009908;miRNA-mediated gene silencing, mRNA cleavage|GO:0035279;miRNA-mediated gene silencing, production of miRNAs|GO:0035196;primary microRNA processing|GO:0031053;suspensor development|GO:0010098;vegetative to reproductive phase …
At1g01050	0.15178302	inorganic pyrophosphatase, putative (soluble) / pyrophosphate phospho-hydrolase, putative / PPase, putative			cytoplasm|GO:0005737;membrane|GO:0016020;nucleus|GO:0005634	inorganic diphosphatase activity|GO:0004427;pyrophosphatase activity|GO:0016462	metabolic process|GO:0008152
At1g01060	0.075723514	LHY (LATE ELONGATED HYPOCOTYL)			nucleus|GO:0005634	DNA binding|GO:0003677;transcription factor activity|GO:0003700	regulation of circadian rhythm|GO:0042752;regulation of transcription|GO:0045449;response to abscisic acid stimulus|GO:0009737;response to auxin stimulus|GO:0009733;response to cadmium ion|GO:0046686;response to ethylene stimulus|GO:0009723;response to gibberellin stimulus|GO:0009739;response to jasmonic acid stimulus|GO:0009753;response to salicylic acid stimulus|GO:0009751;response to salt stre…
At1g01070	0.3947732	nodulin MtN21 family protein			membrane|GO:0016020
At1g01080	0.1530073	33 kDa ribonucleoprotein, chloroplast, putative / RNA-binding protein cp33, putative			chloroplast|GO:0009507	RNA binding|GO:0003723	biological_process_unknown|GO:0008150
At1g01090	-0.76289684	PDH-E1 ALPHA (PYRUVATE DEHYDROGENASE E1 ALPHA); pyruvate dehydrogenase (acetyl-transferring)			chloroplast|GO:0009507	pyruvate dehydrogenase (acetyl-transferring) activity|GO:0004739	metabolic process|GO:0008152
At1g01100	0.12726577	60S acidic ribosomal protein P1 (RPP1A)			ribosome|GO:0005840	structural constituent of ribosome|GO:0003735	translational elongation|GO:0006414
At1g01110	0.08751348	IQD18 (IQ-domain 18)			mitochondrion|GO:0005739	molecular_function_unknown|GO:0003674
At1g01120	0.46433827	KCS1 (3-KETOACYL-COA SYNTHASE 1); acyltransferase			membrane|GO:0016020	acyltransferase activity|GO:0008415;fatty acid elongase activity|GO:0009922	cuticle development|GO:0042335;fatty acid elongation|GO:0030497;very-long-chain fatty acid metabolic process|GO:0000038;wax biosynthetic process|GO:0010025
At1g01130	0.16643673	similar to unknown protein [Arabidopsis thaliana] (TAIR:AT5G47170.1); contains domain CALCIUM/CALMODULIN-DEPENDENT PROTEIN KINASE-RELATED (PTHR22982); contains domain CBL-INTERACTING PROTEIN KINASE-RELATED (PTHR22982:SF45)			cellular_component_unknown|GO:0005575	molecular_function_unknown|GO:0003674	biological_process_unknown|GO:0008150
At1g01140	-0.04912398	CIPK9 (CBL-INTERACTING PROTEIN KINASE 9); kinase				kinase activity|GO:0016301	protein amino acid phosphorylation|GO:0006468;signal transduction|GO:0007165
At1g01150	0.11963861	DNA binding / zinc ion binding			nucleus|GO:0005634	DNA binding|GO:0003677;zinc ion binding|GO:0008270	regulation of transcription|GO:0045449
At1g01160	0.13745657	GIF2 (GRF1-INTERACTING FACTOR 2)			nucleus|GO:0005634	protein binding|GO:0005515;transcription coactivator activity|GO:0003713	biological_process_unknown|GO:0008150
At1g01170	0.14930251	ozone-responsive stress-related protein, putative			endomembrane system|GO:0012505	molecular_function_unknown|GO:0003674	response to stress|GO:0006950
At1g01180	0.12948576	similar to unknown protein [Arabidopsis thaliana] (TAIR:AT5G19270.1); similar to hypothetical protein DshiDRAFT_0470 [Dinoroseobacter shibae DFL 12] (GB:ZP_01587119.1); similar to Os09g0518900 [Oryza sativa (japonica cultivar-group)] (GB:NP_001063691.1); contains domain no description (G3D.3.40.50.150); contains domain S-adenosyl-L-methionine-dependent methyltransferases (SSF53335)					biological_process_unknown|GO:0008150
At1g01190	0.029206226	CYP78A8 (cytochrome P450, family 78, subfamily A, polypeptide 8); oxygen binding			endomembrane system|GO:0012505	oxygen binding|GO:0019825	electron transport|GO:0006118
At1g01200	0.17713147	AtRABA3 (Arabidopsis Rab GTPase homolog A3); GTP binding				GTP binding|GO:0005525	protein transport|GO:0015031;small GTPase mediated signal transduction|GO:0007264
At1g01210	0.07006189	DNA-directed RNA polymerase III family protein			nucleus|GO:0005634	DNA binding|GO:0003677;DNA-directed RNA polymerase activity|GO:0003899;transcription factor activity|GO:0003700	RNA elongation|GO:0006354;regulation of transcription, DNA-dependent|GO:0006355
At1g01220	0.049944445	GHMP kinase-related			cytoplasm|GO:0005737	ATP binding|GO:0005524;galactokinase activity|GO:0004335	metabolic process|GO:0008152;phosphorylation|GO:0016310
At1g01225	-0.27595305	NC domain-containing protein-related			cellular_component_unknown|GO:0005575
At1g01230	0.25882527	ORMDL family protein			endoplasmic reticulum|GO:0005783	molecular_function_unknown|GO:0003674	protein folding|GO:0006457
At1g01240	0.04200212	similar to unknown protein [Arabidopsis thaliana] (TAIR:AT2G46550.1); similar to Os09g0363500 [Oryza sativa (japonica cultivar-group)] (GB:NP_001062992.1); similar to Os08g0400300 [Oryza sativa (japonica cultivar-group)] (GB:NP_001061754.1); similar to hypothetical protein MtrDRAFT_AC145165g14v1 [Medicago truncatula] (GB:ABE91800.1)					N-terminal protein myristoylation|GO:0006499
At1g01250	0.67066747	AP2 domain-containing transcription factor, putative			nucleus|GO:0005634	DNA binding|GO:0003677;transcription factor activity|GO:0003700	regulation of transcription, DNA-dependent|GO:0006355
At1g01260	0.13979672	basic helix-loop-helix (bHLH) family protein			nucleus|GO:0005634	DNA binding|GO:0003677;transcription factor activity|GO:0003700	regulation of transcription|GO:0045449
At1g01280	0.010724438	CYP703A2 (cytochrome P450, family 703, subfamily A, polypeptide 2); oxygen binding			endomembrane system|GO:0012505	oxidoreductase activity, acting on paired donors, with incorporation or reduction of molecular oxygen, NADH or NADPH as one donor, and incorporation of one atom of oxygen|GO:0016709;oxygen binding|GO:0019825	medium-chain fatty acid metabolic process|GO:0051791;pollen wall formation|GO:0010208
At1g01290	0.119886935	CNX3 (COFACTOR OF NITRATE REDUCTASE AND XANTHINE DEHYDROGENASE 3); catalytic			chloroplast|GO:0009507;mitochondrion|GO:0005739	catalytic activity|GO:0003824	Mo-molybdopterin cofactor biosynthetic process|GO:0006777
At1g01300	1.0002853	aspartyl protease family protein			cellulose and pectin-containing cell wall|GO:0009505	pepsin A activity|GO:0004194	proteolysis|GO:0006508
At1g01310	0.10007038	allergen V5/Tpx-1-related family protein			extracellular region|GO:0005576	molecular_function_unknown|GO:0003674	biological_process_unknown|GO:0008150
At1g01320	-0.26793665	tetratricopeptide repeat (TPR)-containing protein			cellular_component_unknown|GO:0005575	binding|GO:0005488
At1g01340	0.0155492425	ATCNGC10 (CYCLIC NUCLEOTIDE GATED CHANNEL 10); calmodulin binding / cyclic nucleotide binding / ion channel			membrane|GO:0016020	calmodulin binding|GO:0005516;cyclic nucleotide binding|GO:0030551;ion channel activity|GO:0005216	ion transport|GO:0006811
At1g01350	0.06568152	zinc finger (CCCH-type/C3HC4-type RING finger) family protein				nucleic acid binding|GO:0003676
At1g01360	0.0648403	similar to unknown protein [Arabidopsis thaliana] (TAIR:AT4G01026.1); similar to CAPIP1 [Capsicum annuum] (GB:AAT35532.1); contains domain Bet v1-like (SSF55961); contains domain no description (G3D.3.30.530.20)			cellular_component_unknown|GO:0005575
At1g01370	0.09764896	HTR12 (Centromeric histone H3); DNA binding			chromosome, pericentric region|GO:0000775	DNA binding|GO:0003677	chromosome organization and biogenesis (sensu Eukaryota)|GO:0007001;nucleosome assembly|GO:0006334
At1g01380	0.10939944	ETC1 (ENHANCER OF TRY AND CPC 1); DNA binding / transcription factor			nucleus|GO:0005634	DNA binding|GO:0003677;transcription factor activity|GO:0003700	regulation of transcription, DNA-dependent|GO:0006355
At1g01390	0.0010395125	UDP-glucoronosyl/UDP-glucosyl transferase family protein				UDP-glycosyltransferase activity|GO:0008194;transferase activity, transferring glycosyl groups|GO:0016757	metabolic process|GO:0008152
At1g01400	0.038005732	unknown protein			cellular_component_unknown|GO:0005575	molecular_function_unknown|GO:0003674	biological_process_unknown|GO:0008150
At1g01410	-0.059753798	APUM22 (ARABIDOPSIS PUMILIO 22); RNA binding / binding			cellular_component_unknown|GO:0005575	RNA binding|GO:0003723;binding|GO:0005488
At1g01420	0.09674992	UDP-glucoronosyl/UDP-glucosyl transferase family protein			cellular_component_unknown|GO:0005575	UDP-glycosyltransferase activity|GO:0008194;transferase activity, transferring glycosyl groups|GO:0016757	metabolic process|GO:0008152
At1g01430	-0.10226758	similar to unknown protein [Arabidopsis thaliana] (TAIR:AT4G01080.1); similar to unknown protein Cr17 [Brassica napus] (GB:AAX51387.1); contains InterPro domain Protein of unknown function DUF231, plant; (InterPro:IPR004253)			cellular_component_unknown|GO:0005575		biological_process_unknown|GO:0008150
At1g01440	0.080510035	extra-large G-protein-related			cellular_component_unknown|GO:0005575	molecular_function_unknown|GO:0003674	biological_process_unknown|GO:0008150
At1g01450	0.3871681	protein kinase-related			cellular_component_unknown|GO:0005575	kinase activity|GO:0016301;protein threonine/tyrosine kinase activity|GO:0004712	protein amino acid phosphorylation|GO:0006468
At1g01460	0.35626274	phosphatidylinositol-4-phosphate 5-kinase family protein			cellular_component_unknown|GO:0005575	1-phosphatidylinositol-4-phosphate 5-kinase activity|GO:0016308	biological_process_unknown|GO:0008150
At1g01470	0.11206061	LEA14 (LATE EMBRYOGENESIS ABUNDANT 14)			cellular_component_unknown|GO:0005575	molecular_function_unknown|GO:0003674	embryonic development ending in seed dormancy|GO:0009793;response to desiccation|GO:0009269;response to high light intensity|GO:0009644;response to wounding|GO:0009611
At1g01480	0.06706739	ACS2 (1-Amino-cyclopropane-1-carboxylate synthase 2)			cellular_component_unknown|GO:0005575	1-aminocyclopropane-1-carboxylate synthase activity|GO:0016847	ethylene biosynthetic process|GO:0009693
At1g01490	-0.24175629	metal ion binding			cellular_component_unknown|GO:0005575	metal ion binding|GO:0046872	metal ion transport|GO:0030001
At1g01500	0.36388874	similar to unknown protein [Arabidopsis thaliana] (TAIR:AT1G19400.2); similar to hypothetical protein [Oryza sativa (japonica cultivar-group)] (GB:AAN65010.1); similar to Os03g0775600 [Oryza sativa (japonica cultivar-group)] (GB:NP_001051432.1); contains domain 2-HYDROXYACID DEHYDROGENASE (PTHR10996:SF1); contains domain 2-HYDROXYACID DEHYDROGENASE (PTHR10996)			cellular_component_unknown|GO:0005575	molecular_function_unknown|GO:0003674	biological_process_unknown|GO:0008150
At1g01510	0.1703819	AN (ANGUSTIFOLIA)			cellular_component_unknown|GO:0005575	protein binding|GO:0005515	leaf morphogenesis|GO:0009965;microtubule cytoskeleton organization and biogenesis|GO:0000226;monopolar cell growth|GO:0042814
At1g01520	0.14640835	myb family transcription factor			nucleus|GO:0005634	DNA binding|GO:0003677;transcription factor activity|GO:0003700	regulation of transcription, DNA-dependent|GO:0006355;response to salt stress|GO:0009651
At1g01530	0.08332888	AGL28 (AGAMOUS-LIKE 28); DNA binding / transcription factor			nucleus|GO:0005634	DNA binding|GO:0003677;transcription factor activity|GO:0003700	regulation of transcription, DNA-dependent|GO:0006355
At1g01540	0.0014017997	protein kinase family protein			cellular_component_unknown|GO:0005575	kinase activity|GO:0016301	protein amino acid phosphorylation|GO:0006468
At1g01550	0.3695217	BPS1 (BYPASS 1)			chloroplast|GO:0009507	molecular_function_unknown|GO:0003674
At1g01560	0.11046693	ATMPK11 (Arabidopsis thaliana MAP kinase 11); MAP kinase/ kinase			cellular_component_unknown|GO:0005575	MAP kinase activity|GO:0004707;kinase activity|GO:0016301	response to abscisic acid stimulus|GO:0009737;signal transduction|GO:0007165
At1g01570	0.117238015	fringe-related protein			endomembrane system|GO:0012505	transferase activity, transferring glycosyl groups|GO:0016757	biological_process_unknown|GO:0008150
At1g01580	0.16632499	FRO2 (FERRIC REDUCTION OXIDASE 2); ferric-chelate reductase			membrane|GO:0016020;plasma membrane|GO:0005886	ferric-chelate reductase activity|GO:0000293	electron transport|GO:0006118;iron chelate transport|GO:0015688
At1g01590	0.08602853	FRO1 (FERRIC REDUCTION OXIDASE 1); ferric-chelate reductase			membrane|GO:0016020	ferric-chelate reductase activity|GO:0000293	electron transport|GO:0006118
At1g01600	-0.17900151	CYP86A4 (cytochrome P450, family 86, subfamily A, polypeptide 4); oxygen binding				fatty acid (omega-1)-hydroxylase activity|GO:0008393;oxygen binding|GO:0019825	fatty acid metabolic process|GO:0006631
At1g01610	0.13703	ATGPAT4/GPAT4 (GLYCEROL-3-PHOSPHATE ACYLTRANSFERASE 4); 1-acylglycerol-3-phosphate O-acyltransferase/ acyltransferase				1-acylglycerol-3-phosphate O-acyltransferase activity|GO:0003841;acyltransferase activity|GO:0008415	metabolic process|GO:0008152
At1g01620	0.16903943	PIP1C (PLASMA MEMBRANE INTRINSIC PROTEIN 1;3)			membrane|GO:0016020;plasma membrane|GO:0005886	water channel activity|GO:0015250	response to salt stress|GO:0009651;response to water deprivation|GO:0009414;transport|GO:0006810;water transport|GO:0006833
At1g01630	-0.016367693	SEC14 cytosolic factor, putative / phosphoglyceride transfer protein, putative			cellular_component_unknown|GO:0005575	transporter activity|GO:0005215	transport|GO:0006810
At1g01640	0.115452096	speckle-type POZ protein-related			cellular_component_unknown|GO:0005575	protein binding|GO:0005515	biological_process_unknown|GO:0008150
At1g01650	0.026128177	peptidase			endomembrane system|GO:0012505;integral to membrane|GO:0016021	peptidase activity|GO:0008233	proteolysis|GO:0006508
At1g01660	0.2701632	U-box domain-containing protein			ubiquitin ligase complex|GO:0000151	ubiquitin-protein ligase activity|GO:0004842	protein ubiquitination|GO:0016567
At1g01670	0.41422123	U-box domain-containing protein			ubiquitin ligase complex|GO:0000151	ubiquitin-protein ligase activity|GO:0004842	protein ubiquitination|GO:0016567
At1g01680	0.104700156	U-box domain-containing protein			ubiquitin ligase complex|GO:0000151	ubiquitin-protein ligase activity|GO:0004842	protein ubiquitination|GO:0016567
At4g13750	0.18056512	ATP binding			cellular_component_unknown|GO:0005575	ATP binding|GO:0005524	biological_process_unknown|GO:0008150
At1g01700	-0.05466327	ATROPGEF2/ROPGEF2 (KINASE PARTNER PROTEIN-LIKE); Rho guanyl-nucleotide exchange factor/ / protein binding			cellular_component_unknown|GO:0005575	Rho guanyl-nucleotide exchange factor activity|GO:0005089;molecular_function_unknown|GO:0003674;protein binding|GO:0005515	biological_process_unknown|GO:0008150
At1g01710	-0.0023859683	acyl-CoA thioesterase family protein			cellular_component_unknown|GO:0005575	acyl-CoA thioesterase activity|GO:0016291;cyclic nucleotide binding|GO:0030551	acyl-CoA metabolic process|GO:0006637
At1g01720	-0.10319411	ATAF1 (Arabidopsis NAC domain containing protein 2); transcription factor			cellular_component_unknown|GO:0005575	transcription activator activity|GO:0016563;transcription factor activity|GO:0003700	multicellular organismal development|GO:0007275;response to wounding|GO:0009611
At1g01725	0.13596079	unknown protein			endomembrane system|GO:0012505	molecular_function_unknown|GO:0003674	biological_process_unknown|GO:0008150
At1g01730	-0.3891757	similar to unknown protein [Oryza sativa (japonica cultivar-group)] (GB:BAD28388.1)			chloroplast|GO:0009507	molecular_function_unknown|GO:0003674	biological_process_unknown|GO:0008150
At1g01740	-0.020135945	protein kinase family protein				kinase activity|GO:0016301	N-terminal protein myristoylation|GO:0006499;protein amino acid phosphorylation|GO:0006468
At1g01750	0.01494474	actin-depolymerizing factor, putative			intracellular|GO:0005622	actin binding|GO:0003779	biological_process_unknown|GO:0008150
At1g01760	-0.030653924	RNA binding / adenosine deaminase			cellular_component_unknown|GO:0005575	RNA binding|GO:0003723;adenosine deaminase activity|GO:0004000	RNA processing|GO:0006396
At1g01770	0.08412315	similar to Protein of unknown function DUF1446 [Rhodospirillum rubrum ATCC 11170] (GB:YP_426562.1); similar to Os07g0457300 [Oryza sativa (japonica cultivar-group)] (GB:NP_001059563.1); contains InterPro domain Protein of unknown function DUF1446; (InterPro:IPR010839)			cellular_component_unknown|GO:0005575		biological_process_unknown|GO:0008150
At1g01780	0.06945449	LIM domain-containing protein			cellular_component_unknown|GO:0005575	zinc ion binding|GO:0008270	biological_process_unknown|GO:0008150
At1g01790	0.26216394	KEA1 (K EFFLUX ANTIPORTER 1); potassium:hydrogen antiporter			cellular_component_unknown|GO:0005575	potassium ion transmembrane transporter activity|GO:0015079;potassium:hydrogen antiporter activity|GO:0015386	cation transport|GO:0006812;potassium ion transport|GO:0006813;regulation of pH|GO:0006885
At1g01800	0.20338315	short-chain dehydrogenase/reductase (SDR) family protein			cellulose and pectin-containing cell wall|GO:0009505	oxidoreductase activity|GO:0016491	metabolic process|GO:0008152
At1g01810	0.026448868	unknown protein					biological_process_unknown|GO:0008150
At1g01820	-0.13021211	peroxisomal biogenesis factor 11 family protein / PEX11 family protein			integral to peroxisomal membrane|GO:0005779;peroxisomal membrane|GO:0005778	molecular_function_unknown|GO:0003674	peroxisome fission|GO:0016559;peroxisome organization and biogenesis|GO:0007031
At1g01830	0.14507392	armadillo/beta-catenin repeat family protein			cellular_component_unknown|GO:0005575	binding|GO:0005488
At1g01840	0.22775504	unknown protein				molecular_function_unknown|GO:0003674	biological_process_unknown|GO:0008150
At1g01860	0.12578973	PFC1 (PALEFACE 1)			chloroplast|GO:0009507	mRNA (2'-O-methyladenosine-N6-)-methyltransferase activity|GO:0016422	response to cold|GO:0009409
At1g01880	0.1323949	DNA repair protein, putative				nuclease activity|GO:0004518	DNA repair|GO:0006281
At1g01900	0.0021721944	subtilase family protein			apoplast|GO:0048046	subtilase activity|GO:0004289	proteolysis|GO:0006508
At1g01910	0.33713007	anion-transporting ATPase, putative			membrane|GO:0016020	ATP binding|GO:0005524	anion transport|GO:0006820
At1g01920	0.11299383	SET domain-containing protein			nucleus|GO:0005634	molecular_function_unknown|GO:0003674	biological_process_unknown|GO:0008150
At1g01930	0.14239217	zinc finger protein-related					biological_process_unknown|GO:0008150
At1g01940	0.052999835	peptidyl-prolyl cis-trans isomerase cyclophilin-type family protein			cellular_component_unknown|GO:0005575	peptidyl-prolyl cis-trans isomerase activity|GO:0003755	protein folding|GO:0006457
At1g01950	0.08421974	armadillo/beta-catenin repeat family protein / kinesin motor family protein			chloroplast|GO:0009507;microtubule associated complex|GO:0005875	microtubule motor activity|GO:0003777	microtubule-based movement|GO:0007018
At1g01960	0.122270614	EDA10 (embryo sac development arrest 10); guanyl-nucleotide exchange factor			intracellular|GO:0005622	guanyl-nucleotide exchange factor activity|GO:0005085	megagametogenesis|GO:0009561
At1g01970	0.07469577	pentatricopeptide (PPR) repeat-containing protein				molecular_function_unknown|GO:0003674	biological_process_unknown|GO:0008150
At1g01980	0.060958553	ATSEC1A; electron carrier			endomembrane system|GO:0012505	electron carrier activity|GO:0009055	electron transport|GO:0006118
At1g01990	0.04480146	similar to chloroplast lumen common family protein [Arabidopsis thaliana] (TAIR:AT5G02590.1); similar to conserved hypothetical protein [Medicago truncatula] (GB:ABE79208.1)				molecular_function_unknown|GO:0003674	biological_process_unknown|GO:0008150
At1g02000	-8.399226E-4	GAE2 (UDP-D-GLUCURONATE 4-EPIMERASE 2); catalytic			cellular_component_unknown|GO:0005575	UDP-glucuronate 4-epimerase activity|GO:0050378;catalytic activity|GO:0003824	nucleotide-sugar metabolic process|GO:0009225
At1g02010	0.13406569	SEC1A; protein transporter			cellular_component_unknown|GO:0005575	protein transporter activity|GO:0008565	protein secretion|GO:0009306
At1g02020	0.014172539	nitroreductase family protein				oxidoreductase activity, acting on NADH or NADPH, nitrogenous group as acceptor|GO:0016657	metabolic process|GO:0008152
At1g02030	0.052550267	zinc finger (C2H2 type) family protein			intracellular|GO:0005622	nucleic acid binding|GO:0003676;transcription factor activity|GO:0003700;zinc ion binding|GO:0008270	regulation of transcription|GO:0045449
At1g02040	0.018556336	zinc finger (C2H2 type) family protein			intracellular|GO:0005622	nucleic acid binding|GO:0003676;transcription factor activity|GO:0003700;zinc ion binding|GO:0008270
At1g02050	-0.15077317	chalcone and stilbene synthase family protein				acyltransferase activity|GO:0008415;transferase activity, transferring groups other than amino-acyl groups|GO:0016747	phenylpropanoid biosynthetic process|GO:0009699
At1g02060	0.058428243	pentatricopeptide (PPR) repeat-containing protein			chloroplast|GO:0009507	binding|GO:0005488	biological_process_unknown|GO:0008150
At1g02065	0.34993875	SPL8 (SQUAMOSA PROMOTER BINDING PROTEIN-LIKE 8); DNA binding			nucleus|GO:0005634	DNA binding|GO:0003677	megasporogenesis|GO:0009554;microsporogenesis|GO:0009556
At1g02070	0.026698867	similar to zinc ion binding [Arabidopsis thaliana] (TAIR:AT3G60520.1); similar to Os04g0551600 [Oryza sativa (japonica cultivar-group)] (GB:NP_001053498.1); similar to unknown protein [Oryza sativa (japonica cultivar-group)] (GB:BAD25766.1); similar to Os02g0658200 [Oryza sativa (japonica cultivar-group)] (GB:NP_001047633.1)			cellular_component_unknown|GO:0005575
At1g02080	0.1218552	transcriptional regulator-related				transcription regulator activity|GO:0030528
At1g02090	0.22404557	FUS5 (FUSCA 5); MAP kinase kinase			nucleus|GO:0005634;signalosome|GO:0008180	MAP kinase kinase activity|GO:0004708	cullin deneddylation|GO:0010388;photomorphogenesis|GO:0009640;signalosome assembly|GO:0010387
At1g02100	0.0054200506	leucine carboxyl methyltransferase family protein			cellular_component_unknown|GO:0005575	methyltransferase activity|GO:0008168	biological_process_unknown|GO:0008150
At1g02110	-0.0051833894	proline-rich family protein			cellular_component_unknown|GO:0005575	molecular_function_unknown|GO:0003674	N-terminal protein myristoylation|GO:0006499
At1g02120	0.04018918	VAD1 (VASCULAR ASSOCIATED DEATH1)			chloroplast|GO:0009507
At1g02130	0.025181243	ATRAB1B (Arabidopsis thaliana responsive to abscisic acid 1B); GTP binding			endomembrane system|GO:0012505;intracellular|GO:0005622	GTP binding|GO:0005525	ER to Golgi vesicle-mediated transport|GO:0006888
At1g02140	0.015147643	MEE63 (maternal effect embryo arrest 63)			nucleus|GO:0005634	molecular_function_unknown|GO:0003674	embryonic development ending in seed dormancy|GO:0009793;sex determination|GO:0007530
At1g02150	0.025794564	pentatricopeptide (PPR) repeat-containing protein				binding|GO:0005488
At1g02160	-0.21925527	similar to Os04g0665000 [Oryza sativa (japonica cultivar-group)] (GB:NP_001054174.1); contains InterPro domain CHCH; (InterPro:IPR010625)			cellular_component_unknown|GO:0005575	molecular_function_unknown|GO:0003674	biological_process_unknown|GO:0008150
At1g02170	0.09495353	LOL3 (LSD ONE LIKE 3); caspase/ cysteine-type endopeptidase			chloroplast|GO:0009507	caspase activity|GO:0030693;cysteine-type endopeptidase activity|GO:0004197	induction of apoptosis|GO:0006917;proteolysis|GO:0006508
At1g02180	0.24150467	ferredoxin-related			endomembrane system|GO:0012505	molecular_function_unknown|GO:0003674	biological_process_unknown|GO:0008150
At1g02190	0.14217009	CER1 protein, putative				catalytic activity|GO:0003824	metabolic process|GO:0008152
At1g02205	-0.25750977	CER1 (ECERIFERUM 1)			endomembrane system|GO:0012505	octadecanal decarbonylase activity|GO:0009924	cuticle development|GO:0042335;wax biosynthetic process|GO:0010025
At1g02210	0.15574539	regulator of shoot apical meristem-related			cellular_component_unknown|GO:0005575	DNA binding|GO:0003677	regulation of transcription|GO:0045449
At1g02220	0.13508798	ANAC003 (Arabidopsis NAC domain containing protein 3); transcription factor			cellular_component_unknown|GO:0005575	transcription factor activity|GO:0003700	multicellular organismal development|GO:0007275
At1g02230	0.025236152	ANAC004 (Arabidopsis NAC domain containing protein 4); transcription factor			cellular_component_unknown|GO:0005575	transcription factor activity|GO:0003700	multicellular organismal development|GO:0007275
At1g02250	0.31003833	ANAC005 (Arabidopsis NAC domain containing protein 5); transcription factor			cellular_component_unknown|GO:0005575	transcription factor activity|GO:0003700	multicellular organismal development|GO:0007275
At1g02260	0.031582326	transmembrane protein, putative			integral to membrane|GO:0016021	transporter activity|GO:0005215	citrate transport|GO:0015746
At1g02270	0.1291265	endonuclease/exonuclease/phosphatase family protein / calcium-binding EF hand family protein				calcium ion binding|GO:0005509;catalytic activity|GO:0003824	response to cold|GO:0009409
At1g02280	0.045143668	TOC33 (PLASTID PROTEIN IMPORT 1); GTP binding			chloroplast outer membrane|GO:0009707	GTP binding|GO:0005525;GTPase activity|GO:0003924;protein binding|GO:0005515	protein targeting to chloroplast|GO:0045036
At1g02290	0.19454429	similar to unknown protein [Arabidopsis thaliana] (TAIR:AT3G45830.1); similar to Os08g0500500 [Oryza sativa (japonica cultivar-group)] (GB:NP_001062157.1); similar to unknow protein [Oryza sativa (japonica cultivar-group)] (GB:AAV44209.1)			cellular_component_unknown|GO:0005575	molecular_function_unknown|GO:0003674	biological_process_unknown|GO:0008150
At1g02300	0.07669267	cathepsin B-like cysteine protease, putative			endomembrane system|GO:0012505	cysteine-type peptidase activity|GO:0008234	proteolysis|GO:0006508
At1g02305	1.4502997	cathepsin B-like cysteine protease, putative			endomembrane system|GO:0012505	cysteine-type peptidase activity|GO:0008234	proteolysis|GO:0006508
At1g02310	0.09161598	glycosyl hydrolase family protein 5 / cellulase family protein / (1-4)-beta-mannan endohydrolase, putative			endomembrane system|GO:0012505	hydrolase activity, hydrolyzing O-glycosyl compounds|GO:0004553	carbohydrate metabolic process|GO:0005975
At1g02320	0.13657682	unknown protein			cellular_component_unknown|GO:0005575	molecular_function_unknown|GO:0003674	biological_process_unknown|GO:0008150
At1g02330	0.117988884	similar to unknown protein [Arabidopsis thaliana] (TAIR:AT3G28770.1); similar to unnamed protein product [Tetraodon nigroviridis] (GB:CAF90174.1); similar to Os03g0374100 [Oryza sativa (japonica cultivar-group)] (GB:NP_001050211.1); contains InterPro domain Hepatocellular carcinoma-associated antigen 59; (InterPro:IPR010756)			cellular_component_unknown|GO:0005575	molecular_function_unknown|GO:0003674	biological_process_unknown|GO:0008150
At1g02340	0.09919521	HFR1 (LONG HYPOCOTYL IN FAR-RED); DNA binding / transcription factor			nucleus|GO:0005634	DNA binding|GO:0003677;protein binding|GO:0005515;transcription factor activity|GO:0003700	blue light signaling pathway|GO:0009785;protein polyubiquitination|GO:0000209;red, far-red light phototransduction|GO:0009585;response to light intensity|GO:0009642;signal transduction|GO:0007165
At1g02350	0.11897972	protoporphyrinogen oxidase-related				molecular_function_unknown|GO:0003674	siroheme biosynthetic process|GO:0019354
At1g02360	0.63468266	chitinase, putative			endomembrane system|GO:0012505	chitinase activity|GO:0004568	cell wall catabolic process|GO:0016998
At1g02370	-0.0535591	pentatricopeptide (PPR) repeat-containing protein				binding|GO:0005488
At1g02380	-5.1628985E-4	similar to unknown protein [Arabidopsis thaliana] (TAIR:AT4G01960.1); similar to hypothetical protein MtrDRAFT_AC153352g19v1 [Medicago truncatula] (GB:ABE87668.1)			cellular_component_unknown|GO:0005575	molecular_function_unknown|GO:0003674	biological_process_unknown|GO:0008150
At1g02390	0.032766685	ATGPAT2/GPAT2 (GLYCEROL-3-PHOSPHATE ACYLTRANSFERASE 2); acyltransferase				acyltransferase activity|GO:0008415	metabolic process|GO:0008152
At1g02400	0.072561234	ATGA2OX6/DTA1 (GIBBERELLIN 2-OXIDASE 6); gibberellin 2-beta-dioxygenase				gibberellin 2-beta-dioxygenase activity|GO:0045543	gibberellin catabolic process|GO:0045487;response to red or far red light|GO:0009639
At1g02405	0.02507507	proline-rich family protein			anchored to membrane|GO:0031225	molecular_function_unknown|GO:0003674	biological_process_unknown|GO:0008150
At1g02410	-0.0030287243	cytochrome c oxidase assembly protein CtaG / Cox11 family				copper ion binding|GO:0005507	biological_process_unknown|GO:0008150
At1g02420	0.27132848	pentatricopeptide (PPR) repeat-containing protein			endomembrane system|GO:0012505	binding|GO:0005488	biological_process_unknown|GO:0008150
At1g02430	0.19879666	ATARFD1B (ADP-ribosylation factor D1B); GTP binding			intracellular|GO:0005622	GTP binding|GO:0005525	N-terminal protein myristoylation|GO:0006499
At1g02440	0.04782332	ATARFD1A (ADP-ribosylation factor D1A); GTP binding			intracellular|GO:0005622	GTP binding|GO:0005525	N-terminal protein myristoylation|GO:0006499
At1g02450	0.037184425	NIMIN-1/NIMIN1; protein binding			cellular_component_unknown|GO:0005575	protein binding|GO:0005515	defense response to bacterium|GO:0042742;negative regulation of transcription|GO:0016481;regulation of systemic acquired resistance|GO:0010112
At1g02460	-0.24277842	glycoside hydrolase family 28 protein / polygalacturonase (pectinase) family protein				polygalacturonase activity|GO:0004650	carbohydrate metabolic process|GO:0005975
At1g02470	0.079038955	similar to unknown protein [Arabidopsis thaliana] (TAIR:AT1G02475.1); similar to Streptomyces cyclase/dehydrase [Medicago truncatula] (GB:ABE82400.1); contains InterPro domain Streptomyces cyclase/dehydrase; (InterPro:IPR005031)			chloroplast|GO:0009507	molecular_function_unknown|GO:0003674	biological_process_unknown|GO:0008150
At1g02475	0.2102019	similar to unknown protein [Arabidopsis thaliana] (TAIR:AT4G01883.1); similar to Streptomyces cyclase/dehydrase [Medicago truncatula] (GB:ABE82400.1); contains InterPro domain Streptomyces cyclase/dehydrase; (InterPro:IPR005031)			chloroplast|GO:0009507	molecular_function_unknown|GO:0003674	biological_process_unknown|GO:0008150
At1g02490	0.04831802	unknown protein			cellular_component_unknown|GO:0005575	molecular_function_unknown|GO:0003674	biological_process_unknown|GO:0008150
At1g02500	0.10202506	SAM1 (S-adenosylmethionine synthetase 1); methionine adenosyltransferase			cellular_component_unknown|GO:0005575	S-adenosylmethionine-dependent methyltransferase activity|GO:0008757;methionine adenosyltransferase activity|GO:0004478	S-adenosylmethionine biosynthetic process|GO:0006556;ethylene biosynthetic process|GO:0009693
At1g02510	0.03093518	KCO4 (Ca2+ activated outward rectifying K+ channel 4); outward rectifier potassium channel			membrane|GO:0016020	outward rectifier potassium channel activity|GO:0015271	potassium ion transport|GO:0006813
At1g02520	0.03689515	PGP11 (P-GLYCOPROTEIN 11); ATPase, coupled to transmembrane movement of substances			plasma membrane|GO:0005886	ATPase activity, coupled to transmembrane movement of substances|GO:0042626	transport|GO:0006810
At1g02530	0.018845337	PGP12 (P-GLYCOPROTEIN 12); ATPase, coupled to transmembrane movement of substances			integral to membrane|GO:0016021	ATPase activity, coupled to transmembrane movement of substances|GO:0042626	transport|GO:0006810
At1g02540	0.12904696	similar to hypothetical protein 17.t00039 [Entamoeba histolytica HM-1:IMSS] (GB:XP_656128.1)			cellular_component_unknown|GO:0005575	molecular_function_unknown|GO:0003674	biological_process_unknown|GO:0008150
At1g02550	0.3131196	invertase/pectin methylesterase inhibitor family protein			endomembrane system|GO:0012505	pectinesterase inhibitor activity|GO:0046910	biological_process_unknown|GO:0008150
At1g02560	0.12810786	CLPP5 (NUCLEAR ENCODED CLP PROTEASE 1); endopeptidase Clp			chloroplast stroma|GO:0009570;chloroplast thylakoid|GO:0009534;chloroplastic endopeptidase Clp complex|GO:0009840	endopeptidase Clp activity|GO:0008462	ATP-dependent proteolysis|GO:0006510
At1g02570	0.008042213	similar to unknown protein [Arabidopsis thaliana] (TAIR:AT2G47360.1)			cellular_component_unknown|GO:0005575	molecular_function_unknown|GO:0003674	biological_process_unknown|GO:0008150
At1g02580	-0.04747784	MEA (MEDEA); transcription factor			nucleus|GO:0005634	transcription factor activity|GO:0003700	endosperm development|GO:0009960
At1g02590	0.8772186	aldehyde oxidase, putative			cellular_component_unknown|GO:0005575	aldehyde oxidase activity|GO:0004031	electron transport|GO:0006118
At1g02610	0.010044737	zinc finger (C3HC4-type RING finger) family protein				protein binding|GO:0005515;zinc ion binding|GO:0008270
At1g02620	0.33484632	GTP-binding protein (SAR1A)			endomembrane system|GO:0012505;intracellular|GO:0005622	GTP binding|GO:0005525	intracellular protein transport|GO:0006886
At1g02630	-0.22171462	equilibrative nucleoside transporter, putative (ENT8)			membrane|GO:0016020	nucleoside transmembrane transporter activity|GO:0005337	transport|GO:0006810
At1g02640	0.015263986	BXL2 (BETA-XYLOSIDASE 2); hydrolase, hydrolyzing O-glycosyl compounds			endomembrane system|GO:0012505	hydrolase activity, hydrolyzing O-glycosyl compounds|GO:0004553	carbohydrate metabolic process|GO:0005975
At1g02650	0.0064405203	DNAJ heat shock N-terminal domain-containing protein			cellular_component_unknown|GO:0005575	binding|GO:0005488;heat shock protein binding|GO:0031072	protein folding|GO:0006457
At1g02660	0.18797247	lipase class 3 family protein			cellular_component_unknown|GO:0005575	triacylglycerol lipase activity|GO:0004806	lipid metabolic process|GO:0006629
At1g02670	-1.09665096E-4	DNA repair protein, putative			cellular_component_unknown|GO:0005575	ATP binding|GO:0005524;DNA binding|GO:0003677;helicase activity|GO:0004386	DNA repair|GO:0006281
At1g02680	0.064520195	transcription initiation factor IID (TFIID) 18 kDa subunit (TAFII-18) family protein			transcription factor complex|GO:0005667	RNA polymerase II transcription factor activity|GO:0003702	transcription initiation|GO:0006352
At1g02690	0.18512663	importin alpha-2 subunit, putative			cytoplasm|GO:0005737;nuclear pore|GO:0005643;nucleus|GO:0005634	protein transporter activity|GO:0008565	intracellular protein transport|GO:0006886
At1g02700	0.6290427	similar to unknown protein [Arabidopsis thaliana] (TAIR:AT4G02140.1); similar to hypothetical protein MtrDRAFT_AC145329g27v1 [Medicago truncatula] (GB:ABE91001.1)			mitochondrion|GO:0005739	molecular_function_unknown|GO:0003674	biological_process_unknown|GO:0008150
At1g02710	0.22186096	glycine-rich protein			endomembrane system|GO:0012505	molecular_function_unknown|GO:0003674	biological_process_unknown|GO:0008150
At1g02720	0.05812905	GATL5; polygalacturonate 4-alpha-galacturonosyltransferase/ transferase, transferring glycosyl groups / transferase, transferring hexosyl groups			endomembrane system|GO:0012505	polygalacturonate 4-alpha-galacturonosyltransferase activity|GO:0047262;transferase activity, transferring glycosyl groups|GO:0016757;transferase activity, transferring hexosyl groups|GO:0016758	carbohydrate biosynthetic process|GO:0016051
At1g02730	0.03933047	ATCSLD5 (Cellulose synthase-like D5); cellulose synthase			chloroplast|GO:0009507;membrane|GO:0016020	cellulose synthase activity|GO:0016759	cellulose and pectin-containing cell wall biogenesis|GO:0009832;polysaccharide biosynthetic process|GO:0000271
At1g02740	-0.07941104	chromatin binding			chromatin|GO:0000785;nucleus|GO:0005634	chromatin binding|GO:0003682	chromatin assembly or disassembly|GO:0006333
At1g02750	0.078788646	similar to drought-responsive family protein [Arabidopsis thaliana] (TAIR:AT4G02200.1); similar to fiber protein Fb2 [Gossypium barbadense] (GB:AAN77145.1); contains InterPro domain Drought induced 19; (InterPro:IPR008598)					response to water deprivation|GO:0009414
At1g02770	0.05028244	similar to unknown protein [Arabidopsis thaliana] (TAIR:AT1G19060.1); contains InterPro domain Protein of unknown function DUF626, Arabidopsis thaliana; (InterPro:IPR006462)			cellular_component_unknown|GO:0005575	molecular_function_unknown|GO:0003674	biological_process_unknown|GO:0008150
At1g02780	-0.68946177	EMB2386 (EMBRYO DEFECTIVE 2386); structural constituent of ribosome			ribosome|GO:0005840	structural constituent of ribosome|GO:0003735	embryonic development ending in seed dormancy|GO:0009793;ribosome biogenesis and assembly|GO:0042254;translation|GO:0006412
At1g02790	0.017879166	PGA4 (POLYGALACTURONASE 4); polygalacturonase			endomembrane system|GO:0012505	polygalacturonase activity|GO:0004650	carbohydrate metabolic process|GO:0005975
At1g02800	0.023479037	ATCEL2 (Arabidopsis thaliana Cellulase 2); hydrolase, hydrolyzing O-glycosyl compounds			endomembrane system|GO:0012505	cellulase activity|GO:0008810;hydrolase activity, hydrolyzing O-glycosyl compounds|GO:0004553	pattern specification process|GO:0007389
At1g02810	-0.16249068	pectinesterase family protein			cellulose and pectin-containing cell wall|GO:0009505	pectinesterase activity|GO:0030599	cell wall modification|GO:0042545
At1g02813	-0.104899496	similar to unknown protein [Arabidopsis thaliana] (TAIR:AT4G02360.1); similar to Os05g0362300 [Oryza sativa (japonica cultivar-group)] (GB:NP_001055314.1); similar to Protein of unknown function, DUF538 [Oryza sativa (japonica cultivar-group)] (GB:AAX95409.1); similar to Os05g0362500 [Oryza sativa (japonica cultivar-group)] (GB:NP_001055315.1); contains InterPro domain Protein of unknown function…			endomembrane system|GO:0012505	molecular_function_unknown|GO:0003674	biological_process_unknown|GO:0008150
At1g02816	-0.02639572	similar to unknown protein [Arabidopsis thaliana] (TAIR:AT4G02370.1); similar to Os05g0362300 [Oryza sativa (japonica cultivar-group)] (GB:NP_001055314.1); similar to Protein of unknown function, DUF538 [Oryza sativa (japonica cultivar-group)] (GB:AAX95409.1); similar to Os05g0362500 [Oryza sativa (japonica cultivar-group)] (GB:NP_001055315.1); contains InterPro domain Protein of unknown function…			endomembrane system|GO:0012505	molecular_function_unknown|GO:0003674	biological_process_unknown|GO:0008150
At1g02820	-0.0025239605	late embryogenesis abundant 3 family protein / LEA3 family protein				molecular_function_unknown|GO:0003674	embryonic development|GO:0009790
At1g02830	-0.051376376	60S ribosomal protein L22 (RPL22A)			ribosome|GO:0005840	structural constituent of ribosome|GO:0003735	translation|GO:0006412
At1g02840	0.03395884	SR1 (splicing factor 2); RNA binding			interchromatin granule|GO:0035061;nuclear speck|GO:0016607;nucleus|GO:0005634	RNA binding|GO:0003723
At1g02850	-0.09004344	glycosyl hydrolase family 1 protein			endomembrane system|GO:0012505	glucosidase activity|GO:0015926;hydrolase activity, hydrolyzing O-glycosyl compounds|GO:0004553	carbohydrate metabolic process|GO:0005975
At1g02860	0.18203837	SPX (SYG1/Pho81/XPR1) domain-containing protein / zinc finger (C3HC4-type RING finger) protein-related			nucleus|GO:0005634	protein binding|GO:0005515;zinc ion binding|GO:0008270	response to nitrate|GO:0010167
At1g02870	0.31534094	similar to hypothetical protein MtrDRAFT_AC161032g9v1 [Medicago truncatula] (GB:ABE85046.1)				molecular_function_unknown|GO:0003674	biological_process_unknown|GO:0008150
At1g02880	0.04676067	thiamin pyrophosphokinase, putative			cellular_component_unknown|GO:0005575	thiamin diphosphokinase activity|GO:0004788	thiamin metabolic process|GO:0006772
At1g02890	0.3378833	AAA-type ATPase family protein			chloroplast|GO:0009507	ATPase activity|GO:0016887
At1g02900	-0.057549927	RALFL1 (RALF-LIKE 1)			apoplast|GO:0048046	signal transducer activity|GO:0004871	cell-cell signaling|GO:0007267
At1g02910	-0.7353513	LPA1 (LOW PSII ACCUMULATION1); binding			chloroplast|GO:0009507	binding|GO:0005488	photosystem II oxygen evolving complex assembly|GO:0010270
At1g02920	-0.023175796	ATGSTF7 (GLUTATHIONE S-TRANSFERASE 11); glutathione transferase			cytoplasm|GO:0005737;nucleus|GO:0005634	glutathione transferase activity|GO:0004364	toxin catabolic process|GO:0009407
At1g02930	-0.35352182	ATGSTF6 (EARLY RESPONSIVE TO DEHYDRATION 11); glutathione transferase			cytoplasm|GO:0005737;mitochondrion|GO:0005739	glutathione transferase activity|GO:0004364	response to oxidative stress|GO:0006979;response to stress|GO:0006950;response to water deprivation|GO:0009414;toxin catabolic process|GO:0009407
At1g02940	0.0032913089	ATGSTF5 (Arabidopsis thaliana Glutathione S-transferase (class phi) 5); glutathione transferase			cytoplasm|GO:0005737;mitochondrion|GO:0005739	glutathione transferase activity|GO:0004364	N-terminal protein myristoylation|GO:0006499;toxin catabolic process|GO:0009407
At1g02950	0.17463294	ATGSTF4 (GLUTATHIONE S-TRANSFERASE 31); glutathione transferase			cytoplasm|GO:0005737	glutathione transferase activity|GO:0004364	toxin catabolic process|GO:0009407
At1g02960	0.07220931	similar to unknown protein [Arabidopsis thaliana] (TAIR:AT1G02965.1); similar to conserved hypothetical protein [Medicago truncatula] (GB:ABE92670.1)			cellular_component_unknown|GO:0005575
At1g02965	0.08169919	similar to unknown protein [Arabidopsis thaliana] (TAIR:AT1G02960.3)			cellular_component_unknown|GO:0005575	molecular_function_unknown|GO:0003674	biological_process_unknown|GO:0008150
At1g02970	0.12952188	WEE1 (Arabidopsis wee1 kinase homolog); kinase/ protein kinase				kinase activity|GO:0016301;protein kinase activity|GO:0004672	DNA replication checkpoint|GO:0000076;cell cycle arrest|GO:0007050
At1g02980	-0.022902146	CUL2 (cullin 2)			SCF ubiquitin ligase complex|GO:0019005	molecular_function_unknown|GO:0003674	cell cycle|GO:0007049
At1g02990	0.14811212	similar to zinc ion binding [Arabidopsis thaliana] (TAIR:AT3G62900.1); similar to Os05g0371100 [Oryza sativa (japonica cultivar-group)] (GB:NP_001055354.1); similar to hypothetical protein [Oryza sativa (japonica cultivar-group)] (GB:AAV31237.1); similar to Os03g0347300 [Oryza sativa (japonica cultivar-group)] (GB:NP_001050098.1)					biological_process_unknown|GO:0008150
At1g03000	0.046062894	PEX6 (PEROXIN6); ATPase				ATPase activity|GO:0016887	fatty acid beta-oxidation|GO:0006635;protein import into peroxisome matrix|GO:0016558
At1g03010	0.075958356	phototropic-responsive NPH3 family protein				signal transducer activity|GO:0004871	response to light stimulus|GO:0009416
At1g03020	-0.09215231	glutaredoxin family protein			cellular_component_unknown|GO:0005575	arsenate reductase (glutaredoxin) activity|GO:0008794;thiol-disulfide exchange intermediate activity|GO:0030508	electron transport|GO:0006118
At1g03030	0.12371273	phosphoribulokinase/uridine kinase family protein				ATP binding|GO:0005524;kinase activity|GO:0016301	biosynthetic process|GO:0009058
At1g03040	-0.035476334	basic helix-loop-helix (bHLH) family protein			nucleus|GO:0005634	DNA binding|GO:0003677;transcription factor activity|GO:0003700	acetyl-CoA biosynthetic process from pyruvate|GO:0006086;regulation of transcription|GO:0045449
At1g03050	0.07714418	epsin N-terminal homology (ENTH) domain-containing protein / clathrin assembly protein-related			cellular_component_unknown|GO:0005575	binding|GO:0005488	N-terminal protein myristoylation|GO:0006499
At1g03055	1.9917265E-4	similar to unknown protein [Arabidopsis thaliana] (TAIR:AT1G64680.1); similar to hypothetical protein LOC_Os11g37650 [Oryza sativa (japonica cultivar-group)] (GB:ABA94460.1)				molecular_function_unknown|GO:0003674	biological_process_unknown|GO:0008150
At1g03060	0.01623013	WD-40 repeat family protein / beige-related				binding|GO:0005488	signal transduction|GO:0007165
At1g03070	0.04175443	glutamate binding			cellular_component_unknown|GO:0005575	glutamate binding|GO:0016595;molecular_function_unknown|GO:0003674	biological_process_unknown|GO:0008150
At1g03080	0.005131075	kinase interacting family protein			cellular_component_unknown|GO:0005575	molecular_function_unknown|GO:0003674	biological_process_unknown|GO:0008150
At1g03090	-0.0044087814	MCCA (3-methylcrotonyl-CoA carboxylase 1)			mitochondrion|GO:0005739	methylcrotonoyl-CoA carboxylase activity|GO:0004485	leucine catabolic process|GO:0006552
At1g03100	0.11113693	pentatricopeptide (PPR) repeat-containing protein				binding|GO:0005488
At1g03103	0.08796228	protease inhibitor/seed storage/lipid transfer protein (LTP) family protein			membrane|GO:0016020	molecular_function_unknown|GO:0003674	biological_process_unknown|GO:0008150
At1g03106	0.61851704	unknown protein			cellular_component_unknown|GO:0005575	molecular_function_unknown|GO:0003674	biological_process_unknown|GO:0008150
At1g03110	0.05120531	transducin family protein / WD-40 repeat family protein			cellular_component_unknown|GO:0005575	nucleotide binding|GO:0000166	biological_process_unknown|GO:0008150
At1g03120	0.114275	ATRAB28 (Arabidopsis thaliana responsive to abscisic acid 28)			nucleolus|GO:0005730;nucleus|GO:0005634		cellular ion homeostasis|GO:0006873;multicellular organismal development|GO:0007275;response to lithium ion|GO:0010226;seed germination|GO:0009845
At1g03130	-0.08216502	PSAD-2 (photosystem I subunit D-2)			chloroplast thylakoid membrane|GO:0009535;photosystem I reaction center|GO:0009538	molecular_function_unknown|GO:0003674	photosynthesis|GO:0015979
At1g03140	0.1392461	splicing factor Prp18 family protein			spliceosome|GO:0005681		RNA splicing|GO:0008380
At1g03150	0.08558574	GCN5-related N-acetyltransferase (GNAT) family protein			cellular_component_unknown|GO:0005575	N-acetyltransferase activity|GO:0008080	metabolic process|GO:0008152
At1g03160	0.079021655	FZL (FZO-LIKE); GTP binding / GTPase/ thiamin-phosphate diphosphorylase			chloroplast membrane|GO:0031969	GTP binding|GO:0005525;GTPase activity|GO:0003924;thiamin-phosphate diphosphorylase activity|GO:0004789	thylakoid membrane organization and biogenesis|GO:0010027;vegetative to reproductive phase transition|GO:0010228
At1g03170	-0.046774082	similar to unknown protein [Arabidopsis thaliana] (TAIR:AT4G02810.1); similar to hypothetical protein 12 [Plantago major] (GB:CAJ34820.1)			cellular_component_unknown|GO:0005575	molecular_function_unknown|GO:0003674	biological_process_unknown|GO:0008150
At1g03180	0.028503379	similar to Os05g0251400 [Oryza sativa (japonica cultivar-group)] (GB:NP_001055029.1)			mitochondrion|GO:0005739	molecular_function_unknown|GO:0003674	biological_process_unknown|GO:0008150
At1g03190	0.09784796	UVH6 (ULTRAVIOLET HYPERSENSITIVE 6); ATP binding / ATP-dependent DNA helicase/ ATP-dependent helicase/ DNA binding / hydrolase, acting on acid anhydrides, in phosphorus-containing anhydrides / nucleic acid binding			nucleus|GO:0005634	ATP binding|GO:0005524;ATP-dependent DNA helicase activity|GO:0004003;ATP-dependent helicase activity|GO:0008026;DNA binding|GO:0003677;hydrolase activity, acting on acid anhydrides, in phosphorus-containing anhydrides|GO:0016818;nucleic acid binding|GO:0003676	response to UV|GO:0009411;response to heat|GO:0009408
At1g03200	0.22158533	similar to unknown protein [Arabidopsis thaliana] (TAIR:AT1G03240.1)			cellular_component_unknown|GO:0005575	molecular_function_unknown|GO:0003674	biological_process_unknown|GO:0008150
At1g03210	0.056747302	phenazine biosynthesis PhzC/PhzF family protein			endomembrane system|GO:0012505	catalytic activity|GO:0003824	biosynthetic process|GO:0009058
At1g03220	-0.058374237	extracellular dermal glycoprotein, putative / EDGP, putative			plasma membrane|GO:0005886	molecular_function_unknown|GO:0003674
At1g03230	-0.030470934	extracellular dermal glycoprotein, putative / EDGP, putative			endomembrane system|GO:0012505	molecular_function_unknown|GO:0003674	biological_process_unknown|GO:0008150
At1g03240	0.011154465	similar to unknown protein [Arabidopsis thaliana] (TAIR:AT1G03200.1)			cellular_component_unknown|GO:0005575	molecular_function_unknown|GO:0003674	biological_process_unknown|GO:0008150
At1g03250	0.13644835	similar to At1g03250/F15K9_13 [Medicago truncatula] (GB:ABE77455.1); contains domain R3H domain (SSF82708)			cellular_component_unknown|GO:0005575		biological_process_unknown|GO:0008150
At1g03260	0.15579809	similar to unknown protein [Arabidopsis thaliana] (TAIR:AT5G19070.1); similar to DedA [Crocosphaera watsonii WH 8501] (GB:ZP_00516070.1); similar to Os07g0655900 [Oryza sativa (japonica cultivar-group)] (GB:NP_001060500.1); contains domain UNCHARACTERIZED (PTHR12677)			endomembrane system|GO:0012505
At1g03270	0.050157387	similar to unknown protein [Arabidopsis thaliana] (TAIR:AT4G14240.1); similar to Os05g0395300 [Oryza sativa (japonica cultivar-group)] (GB:NP_001055462.1); similar to unknown protein [Oryza sativa (japonica cultivar-group)] (GB:AAT07635.1); contains InterPro domain Protein of unknown function DUF21; (InterPro:IPR002550); contains InterPro domain CBS; (InterPro:IPR000644)			endomembrane system|GO:0012505	molecular_function_unknown|GO:0003674	biological_process_unknown|GO:0008150
At1g03280	0.0048889443	transcription initiation factor IIE (TFIIE) alpha subunit family protein / general transcription factor TFIIE family protein			transcription factor TFIIE complex|GO:0005673	transcription initiation factor activity|GO:0016986	transcription initiation from RNA polymerase II promoter|GO:0006367
At1g03290	-0.73116946	similar to unknown protein [Arabidopsis thaliana] (TAIR:AT4G02880.1); similar to conserved hypothetical protein [Medicago truncatula] (GB:ABE77463.1); contains InterPro domain UBA-like; (InterPro:IPR009060)			cellular_component_unknown|GO:0005575	molecular_function_unknown|GO:0003674	biological_process_unknown|GO:0008150
At1g03300	-0.006639201	agenet domain-containing protein			cellular_component_unknown|GO:0005575	molecular_function_unknown|GO:0003674	biological_process_unknown|GO:0008150
At1g03310	0.101687245	ATISA2/BE2/DBE1/ISA2 (DEBRANCHING ENZYME 1); 1,4-alpha-glucan branching enzyme/ alpha-amylase/ isoamylase			chloroplast|GO:0009507	1,4-alpha-glucan branching enzyme activity|GO:0003844;alpha-amylase activity|GO:0004556;isoamylase activity|GO:0019156	carbohydrate metabolic process|GO:0005975;starch metabolic process|GO:0005982
At1g03320	-0.038052343	unknown protein			cellular_component_unknown|GO:0005575	molecular_function_unknown|GO:0003674	biological_process_unknown|GO:0008150
At1g03330	-0.008803822	small nuclear ribonucleoprotein D, putative / snRNP core SM-like protein, putative / U6 snRNA-associated Sm-like protein, putative			nucleus|GO:0005634;small nucleolar ribonucleoprotein complex|GO:0005732	molecular_function_unknown|GO:0003674	mRNA metabolic process|GO:0016071
At1g03340	-0.09923407	similar to unknown protein [Arabidopsis thaliana] (TAIR:AT4G02920.1); similar to IMP dehydrogenase/GMP reductase [Medicago truncatula] (GB:ABE86673.1)				molecular_function_unknown|GO:0003674	biological_process_unknown|GO:0008150
At1g03350	-0.03136158	BSD domain-containing protein			cellular_component_unknown|GO:0005575	molecular_function_unknown|GO:0003674	biological_process_unknown|GO:0008150
At1g03360	-0.09417579	ATRRP4; exonuclease			mitochondrion|GO:0005739	exonuclease activity|GO:0004527
At1g03370	-0.020971533	C2 domain-containing protein / GRAM domain-containing protein			cellular_component_unknown|GO:0005575	protein binding|GO:0005515;zinc ion binding|GO:0008270	biological_process_unknown|GO:0008150
At1g03380	0.15000084	AtATG18g (Arabidopsis thaliana homolog of yeast autophagy 18 (ATG18) g)				molecular_function_unknown|GO:0003674	response to starvation|GO:0042594
At1g03390	-0.025528692	transferase family protein				transferase activity|GO:0016740	biological_process_unknown|GO:0008150
At1g03400	-0.2415039	2-oxoglutarate-dependent dioxygenase, putative			cellular_component_unknown|GO:0005575	1-aminocyclopropane-1-carboxylate oxidase activity|GO:0009815	biological_process_unknown|GO:0008150
At1g03410	-0.01899048	2A6			endomembrane system|GO:0012505
At1g03420	-0.009130605	-			cellular_component_unknown|GO:0005575	molecular_function_unknown|GO:0003674	biological_process_unknown|GO:0008150
At1g03430	0.094226114	AHP5 (HISTIDINE-CONTAINING PHOSPHOTRANSFER FACTOR 5); histidine phosphotransfer kinase			cellular_component_unknown|GO:0005575	histidine phosphotransfer kinase activity|GO:0009927	cytokinin mediated signaling|GO:0009736;two-component signal transduction system (phosphorelay)|GO:0000160
At1g03440	0.20866026	leucine-rich repeat family protein			endomembrane system|GO:0012505	protein binding|GO:0005515	signal transduction|GO:0007165
At1g03445	0.33900607	BSU1 (BRASSINOSTEROID INSENSITIVE 1 suppressor 1); protein serine/threonine phosphatase			nucleus|GO:0005634	protein serine/threonine phosphatase activity|GO:0004722	brassinosteroid mediated signaling|GO:0009742
At1g03457	0.10812363	RNA-binding protein, putative				RNA binding|GO:0003723
At1g03470	0.114424855	kinase interacting family protein			cellular_component_unknown|GO:0005575	molecular_function_unknown|GO:0003674	biological_process_unknown|GO:0008150
At1g03475	-0.47355163	LIN2 (LESION INITIATION 2); coproporphyrinogen oxidase			plastid|GO:0009536	coproporphyrinogen oxidase activity|GO:0004109	porphyrin biosynthetic process|GO:0006779
At1g03490	0.70783865	ANAC006 (Arabidopsis NAC domain containing protein 6); transcription factor				transcription factor activity|GO:0003700	multicellular organismal development|GO:0007275
At1g03510	0.401133	pentatricopeptide (PPR) repeat-containing protein				binding|GO:0005488
At1g03520	0.03223549	glycosyltransferase family 14 protein / core-2/I-branching enzyme family protein			membrane|GO:0016020	acetylglucosaminyltransferase activity|GO:0008375;transferase activity, transferring glycosyl groups|GO:0016757	carbohydrate biosynthetic process|GO:0016051
At1g03530	-0.022492371	similar to unknown protein [Arabidopsis thaliana] (TAIR:AT5G66540.1); similar to unnamed protein product [Kluyveromyces lactis] (GB:XP_456157.1); similar to Os05g0502800 [Oryza sativa (japonica cultivar-group)] (GB:NP_001055976.1); contains InterPro domain NAF1; (InterPro:IPR008696)					biological_process_unknown|GO:0008150
At1g03540	-0.041812614	pentatricopeptide (PPR) repeat-containing protein				binding|GO:0005488	biological_process_unknown|GO:0008150
At1g03550	0.16891272	secretory carrier membrane protein (SCAMP) family protein			integral to membrane|GO:0016021	transmembrane transporter activity|GO:0022857	secretory pathway|GO:0045045
At1g03560	0.016687773	pentatricopeptide (PPR) repeat-containing protein				binding|GO:0005488	biological_process_unknown|GO:0008150
At1g03590	-0.4606415	protein phosphatase 2C family protein / PP2C family protein				protein phosphatase type 2C activity|GO:0015071	N-terminal protein myristoylation|GO:0006499
At1g03600	0.0013941824	photosystem II family protein			chloroplast photosystem II|GO:0030095;chloroplast thylakoid lumen|GO:0009543;chloroplast thylakoid membrane|GO:0009535	molecular_function_unknown|GO:0003674	biological_process_unknown|GO:0008150
At1g03610	-0.5019846	similar to unknown protein [Arabidopsis thaliana] (TAIR:AT4G03420.1); similar to Os10g0494000 [Oryza sativa (japonica cultivar-group)] (GB:NP_001064942.1); similar to hypothetical protein [Oryza sativa (japonica cultivar-group)] (GB:AAP46235.1); contains InterPro domain Protein of unknown function DUF789; (InterPro:IPR008507)			cellular_component_unknown|GO:0005575	molecular_function_unknown|GO:0003674	biological_process_unknown|GO:0008150
At1g03620	0.05477948	phagocytosis and cell motility protein ELMO1-related			cytoskeleton|GO:0005856	molecular_function_unknown|GO:0003674	phagocytosis|GO:0006909
At1g03630	0.034506217	POR C (PROTOCHLOROPHYLLIDE OXIDOREDUCTASE); oxidoreductase/ protochlorophyllide reductase			chloroplast thylakoid membrane|GO:0009535;chloroplast|GO:0009507	NADPH dehydrogenase activity|GO:0003959;oxidoreductase activity|GO:0016491;protochlorophyllide reductase activity|GO:0016630	chlorophyll biosynthetic process|GO:0015995
At1g03650	-0.013722505	GCN5-related N-acetyltransferase (GNAT) family protein			cellular_component_unknown|GO:0005575	N-acetyltransferase activity|GO:0008080	metabolic process|GO:0008152
At1g03660	-0.08202103	similar to ankyrin repeat family protein [Arabidopsis thaliana] (TAIR:AT1G03670.1); contains domain ANK REPEAT-CONTAINING (PTHR18958:SF80); contains domain ANKYRIN REPEAT-CONTAINING (PTHR18958)			cellular_component_unknown|GO:0005575	molecular_function_unknown|GO:0003674	biological_process_unknown|GO:0008150
At1g03670	-0.028281838	ankyrin repeat family protein				protein binding|GO:0005515
At1g03680	-0.14348686	ATHM1 (Arabidopsis thioredoxin M-type 1); thiol-disulfide exchange intermediate			chloroplast|GO:0009507	thiol-disulfide exchange intermediate activity|GO:0030508	cell redox homeostasis|GO:0045454;glycerol ether metabolic process|GO:0006662
At1g03687	0.050702363	similar to COG3148: Uncharacterized conserved protein [Yersinia intermedia ATCC 29909] (GB:ZP_00833766.1); similar to Os06g0342600 [Oryza sativa (japonica cultivar-group)] (GB:NP_001057573.1); contains InterPro domain DTW; (InterPro:IPR005636)				molecular_function_unknown|GO:0003674	biological_process_unknown|GO:0008150
At1g03700	0.101374336	integral membrane family protein			endomembrane system|GO:0012505
At1g03710	0.11607586	similar to unknown protein [Arabidopsis thaliana] (TAIR:AT4G03565.1); contains InterPro domain Arabidopsis thaliana cystatin-related protein; (InterPro:IPR006525)			cellular_component_unknown|GO:0005575		biological_process_unknown|GO:0008150
At1g03720	0.1797028	cathepsin-related			cellular_component_unknown|GO:0005575	cysteine-type peptidase activity|GO:0008234	proteolysis|GO:0006508
At1g03730	0.073488474	similar to unknown protein [Arabidopsis thaliana] (TAIR:AT4G03600.1); similar to expressed protein [Oryza sativa (japonica cultivar-group)] (GB:ABA97787.1)			cellular_component_unknown|GO:0005575	molecular_function_unknown|GO:0003674	biological_process_unknown|GO:0008150
At1g03740	0.0725993	kinase				kinase activity|GO:0016301	N-terminal protein myristoylation|GO:0006499;protein amino acid phosphorylation|GO:0006468
At1g03750	0.6022723	CHR9/SNF2/SWI2 (chromatin remodeling 9); helicase			chloroplast|GO:0009507	helicase activity|GO:0004386
At1g03760	-0.016808636	prefoldin subunit family protein			prefoldin complex|GO:0016272	protein binding|GO:0005515	protein folding|GO:0006457
At1g03770	0.3935426	protein binding / zinc ion binding				protein binding|GO:0005515;zinc ion binding|GO:0008270
At1g03780	0.07015407	targeting protein-related			cellular_component_unknown|GO:0005575	molecular_function_unknown|GO:0003674	biological_process_unknown|GO:0008150
At1g03790	0.54205763	zinc finger (CCCH-type) family protein				nucleic acid binding|GO:0003676;transcription factor activity|GO:0003700	regulation of transcription|GO:0045449
At1g03800	0.057381466	ATERF10/ERF10 (ERF domain protein 10); DNA binding / transcription factor/ transcriptional repressor			nucleus|GO:0005634	DNA binding|GO:0003677;transcription factor activity|GO:0003700;transcription repressor activity|GO:0016564	ethylene mediated signaling pathway|GO:0009873;regulation of transcription, DNA-dependent|GO:0006355
At1g03810	-0.008930888	DNA-binding protein-related				molecular_function_unknown|GO:0003674	biological_process_unknown|GO:0008150
At1g03820	0.4213544	similar to unknown protein [Arabidopsis thaliana] (TAIR:AT2G33850.1); similar to arabinogalactan-protein; AGP [Pyrus communis] (GB:AAB35283.1)			endomembrane system|GO:0012505	molecular_function_unknown|GO:0003674	biological_process_unknown|GO:0008150
At1g03830	-0.04025725	guanylate-binding family protein				GTP binding|GO:0005525;GTPase activity|GO:0003924	immune response|GO:0006955
At1g03840	0.26807016	nucleic acid binding / zinc ion binding			intracellular|GO:0005622	nucleic acid binding|GO:0003676;transcription factor activity|GO:0003700;zinc ion binding|GO:0008270	regulation of transcription|GO:0045449
At1g03850	0.03613414	glutaredoxin family protein				thiol-disulfide exchange intermediate activity|GO:0030508	electron transport|GO:0006118;response to cytokinin stimulus|GO:0009735
At1g03860	0.011183754	ATPHB2 (PROHIBITIN 2)			mitochondrion|GO:0005739;plastid|GO:0009536		biological_process_unknown|GO:0008150
At1g03870	0.3901847	FLA9 (FLA9)			anchored to membrane|GO:0031225	molecular_function_unknown|GO:0003674	cell adhesion|GO:0007155
At1g03880	0.020402037	CRU2 (CRUCIFERIN 2); nutrient reservoir			endomembrane system|GO:0012505	nutrient reservoir activity|GO:0045735	seed germination|GO:0009845
At1g03890	0.054307036	cupin family protein			endomembrane system|GO:0012505	nutrient reservoir activity|GO:0045735	biological_process_unknown|GO:0008150
At1g03900	-0.39804852	ATNAP4 (ARABIDOPSIS THALIANA NON-INTRINSIC ABC PROTEIN 4)			membrane|GO:0016020	ATPase activity, coupled to transmembrane movement of substances|GO:0042626;transporter activity|GO:0005215	extracellular transport|GO:0006858
At1g03905	-0.013223371	ABC transporter family protein				ATP binding|GO:0005524;ATPase activity|GO:0016887;nucleoside-triphosphatase activity|GO:0017111;nucleotide binding|GO:0000166
At1g03910	0.037828468	similar to unknown protein [Arabidopsis thaliana] (TAIR:AT5G53800.1); similar to unknown protein [Oryza sativa (japonica cultivar-group)] (GB:AAO37540.1); contains InterPro domain Transglutaminase, C-terminal; (InterPro:IPR008958)			-	-	-
At1g03920	0.1394353	protein kinase, putative			cellular_component_unknown|GO:0005575	kinase activity|GO:0016301	protein amino acid phosphorylation|GO:0006468
At1g03930	-0.0012280121	ADK1 (DUAL SPECIFICITY KINASE 1); kinase			cytoplasm|GO:0005737;nucleus|GO:0005634	kinase activity|GO:0016301;protein threonine/tyrosine kinase activity|GO:0004712	signal transduction|GO:0007165
At1g03940	0.14966092	transferase family protein			cellular_component_unknown|GO:0005575	transferase activity|GO:0016740	biological_process_unknown|GO:0008150
At1g03950	-8.2981586E-4	SNF7 family protein			ESCRT III complex|GO:0000815	molecular_function_unknown|GO:0003674	protein transport|GO:0015031
At1g03960	0.14067271	calcium-binding EF hand family protein			cellular_component_unknown|GO:0005575	calcium ion binding|GO:0005509	biological_process_unknown|GO:0008150
At1g03970	0.16144525	GBF4 (G-box binding factor 4); transcription factor			nucleus|GO:0005634	DNA binding|GO:0003677;sequence-specific DNA binding|GO:0043565;transcription factor activity|GO:0003700	regulation of transcription, DNA-dependent|GO:0006355
At1g03980	0.1350573	ATPCS2 (PHYTOCHELATIN SYNTHASE 2); glutathione gamma-glutamylcysteinyltransferase			cellular_component_unknown|GO:0005575	glutathione gamma-glutamylcysteinyltransferase activity|GO:0016756	phytochelatin biosynthetic process|GO:0046938
At1g03990	-0.093222015	alcohol oxidase-related				oxidoreductase activity|GO:0016491	electron transport|GO:0006118
At1g04000	-0.058860607	similar to unknown protein [Arabidopsis thaliana] (TAIR:AT5G44060.1); similar to Os02g0621600 [Oryza sativa (japonica cultivar-group)] (GB:NP_001047462.1); similar to hypothetical protein LOC_Os10g33360 [Oryza sativa (japonica cultivar-group)] (GB:AAP54238.2); similar to hypothetical protein [Oryza sativa] (GB:AAG16859.1); contains InterPro domain Ankyrin; (InterPro:IPR002110)				molecular_function_unknown|GO:0003674	biological_process_unknown|GO:0008150
At1g04010	-0.007763408	phosphatidylcholine-sterol O-acyltransferase			endomembrane system|GO:0012505	phosphatidylcholine-sterol O-acyltransferase activity|GO:0004607	lipid metabolic process|GO:0006629
At1g04020	0.09547216	ATBARD1/BARD1 (BREAST CANCER ASSOCIATED RING 1); transcription coactivator			intracellular|GO:0005622	transcription coactivator activity|GO:0003713	DNA repair|GO:0006281
At1g04030	0.2879272	similar to unknown protein [Arabidopsis thaliana] (TAIR:AT5G44040.1); similar to At1g04030 [Coffea canephora] (GB:ABD93477.2); similar to Os04g0511700 [Oryza sativa (japonica cultivar-group)] (GB:NP_001053294.1); similar to OSIGBa0157K09-H0214G12.18 [Oryza sativa (indica cultivar-group)] (GB:CAH68007.1)			cellular_component_unknown|GO:0005575	molecular_function_unknown|GO:0003674	biological_process_unknown|GO:0008150
At1g04040	0.008437935	acid phosphatase class B family protein			cellulose and pectin-containing cell wall|GO:0009505	acid phosphatase activity|GO:0003993	biological_process_unknown|GO:0008150
At1g04050	-7.1195886E-4	SUVR1 (Arabidopsis homolog of SU(VAR)3-9 1); histone-lysine N-methyltransferase/ zinc ion binding			nucleolus|GO:0005730	histone-lysine N-methyltransferase activity|GO:0018024;zinc ion binding|GO:0008270	chromatin modification|GO:0016568
At1g04070	0.0036422163	TOM22-I (translocase of the outer mitochondrial membrane 22-I)			mitochondrial outer membrane translocase complex|GO:0005742	protein transmembrane transporter activity|GO:0015450	protein targeting to mitochondrion|GO:0006626
At1g04080	0.066095956	hydroxyproline-rich glycoprotein family protein			intracellular|GO:0005622	binding|GO:0005488	RNA processing|GO:0006396
At1g04090	-0.023226101	similar to unknown protein [Arabidopsis thaliana] (TAIR:AT5G18490.1); similar to unknown protein [Arabidopsis thaliana] (TAIR:AT5G43950.1); similar to unknown protein [Arabidopsis thaliana] (TAIR:AT3G04350.1); similar to Protein of unknown function DUF946, plant [Medicago truncatula] (GB:ABE91890.1); similar to Protein of unknown function DUF946, plant [Medicago truncatula] (GB:ABE90426.1); conta…			cellular_component_unknown|GO:0005575	molecular_function_unknown|GO:0003674	biological_process_unknown|GO:0008150
At1g04100	0.123176634	IAA10 (indoleacetic acid-induced protein 10); transcription factor			nucleus|GO:0005634	transcription factor activity|GO:0003700	response to auxin stimulus|GO:0009733
At1g04110	0.075013794	SDD1 (STOMATAL DENSITY AND DISTRIBUTION); subtilase			external side of plasma membrane|GO:0009897	serine-type endopeptidase activity|GO:0004252;subtilase activity|GO:0004289	proteolysis|GO:0006508;regulation of cell proliferation|GO:0042127;stomatal complex morphogenesis|GO:0010103
At1g04120	0.16346268	ATMRP5 (Arabidopsis thaliana multidrug resistance-associated protein 5)			vacuolar membrane|GO:0005774	ATPase activity, coupled to transmembrane movement of substances|GO:0042626;sulfonylurea receptor activity|GO:0008281	cellular potassium ion homeostasis|GO:0030007;response to salt stress|GO:0009651
At1g04130	0.009379264	binding			cellular_component_unknown|GO:0005575	binding|GO:0005488	biological_process_unknown|GO:0008150
At1g04140	0.122199684	transducin family protein / WD-40 repeat family protein			chloroplast|GO:0009507	nucleotide binding|GO:0000166	biological_process_unknown|GO:0008150
At1g04150	-0.017909018	C2 domain-containing protein			cellular_component_unknown|GO:0005575	molecular_function_unknown|GO:0003674	biological_process_unknown|GO:0008150
At1g04160	0.24511501	XIB (Myosin-like protein XIB)			myosin complex|GO:0016459	motor activity|GO:0003774	actin filament-based movement|GO:0030048
At1g04170	0.14872855	EIF2 GAMMA (eukaryotic translation initiation factor 2 gamma subunit); translation factor, nucleic acid binding				translation factor activity, nucleic acid binding|GO:0008135;translation initiation factor activity|GO:0003743
At1g04180	0.08709294	flavin-containing monooxygenase family protein / FMO family protein				monooxygenase activity|GO:0004497	electron transport|GO:0006118
At1g04190	0.011852451	tetratricopeptide repeat (TPR)-containing protein			cellular_component_unknown|GO:0005575	binding|GO:0005488	biological_process_unknown|GO:0008150
At1g04200	0.10648804	similar to PREDICTED: similar to dymeclin [Rattus norve (GB:XP_001054727.1); similar to Os01g0773100 [Oryza sativa (japonica cultivar-group)] (GB:NP_001044398.1); contains domain SUBFAMILY NOT NAMED (PTHR12895:SF1); contains domain FAMILY NOT NAMED (PTHR12895)			cellular_component_unknown|GO:0005575	molecular_function_unknown|GO:0003674	N-terminal protein myristoylation|GO:0006499
At1g04210	0.16376933	leucine-rich repeat family protein / protein kinase family protein			cellular_component_unknown|GO:0005575	protein binding|GO:0005515;protein kinase activity|GO:0004672	protein amino acid phosphorylation|GO:0006468
At1g04220	-0.008131059	beta-ketoacyl-CoA synthase, putative				acyltransferase activity|GO:0008415	biosynthetic process|GO:0009058
At1g04230	0.12750316	similar to unknown protein [Arabidopsis thaliana] (TAIR:AT5G43720.1); similar to unnamed protein product [Ostreococcus tauri] (GB:CAL54460.1); similar to Os03g0797700 [Oryza sativa (japonica cultivar-group)] (GB:NP_001051564.1); contains InterPro domain Spectrin repeat; (InterPro:IPR002017)				molecular_function_unknown|GO:0003674	biological_process_unknown|GO:0008150
At1g04240	-0.0641294	SHY2 (SHORT HYPOCOTYL 2); transcription factor			nucleus|GO:0005634	transcription factor activity|GO:0003700	response to auxin stimulus|GO:0009733
At1g04250	0.03832131	AXR3 (AUXIN RESISTANT 3); transcription factor			SCF ubiquitin ligase complex|GO:0019005;nucleus|GO:0005634;proteasome complex (sensu Eukaryota)|GO:0000502;signalosome|GO:0008180	transcription factor activity|GO:0003700	auxin mediated signaling pathway|GO:0009734;response to auxin stimulus|GO:0009733
At1g04260	-0.042140476	MPI7 (CAMV MOVEMENT PROTEIN INTERACTING PROTEIN 7)			cytoplasm|GO:0005737	protein binding|GO:0005515	spread of virus within host|GO:0046739
At1g04270	-0.02085901	RPS15 (RIBOSOMAL PROTEIN S15); structural constituent of ribosome			cytosolic ribosome (sensu Eukaryota)|GO:0005830;cytosolic small ribosomal subunit (sensu Eukaryota)|GO:0005843	structural constituent of ribosome|GO:0003735	translation|GO:0006412
At1g04280	-0.05466174	similar to unknown protein [Arabidopsis thaliana] (TAIR:AT1G06750.1); similar to conserved hypothetical protein [Medicago truncatula] (GB:ABE83056.1); contains domain no description (G3D.3.40.50.300); contains domain P-loop containing nucleoside triphosphate hydrolases (SSF52540)			cellular_component_unknown|GO:0005575
At1g04290	0.06169901	thioesterase family protein			cellular_component_unknown|GO:0005575	acyl-CoA thioesterase activity|GO:0016291;hydrolase activity, acting on ester bonds|GO:0016788	biological_process_unknown|GO:0008150
At1g04300	0.0863588	similar to meprin and TRAF homology domain-containing protein / MATH domain-containing protein [Arabidopsis thaliana] (TAIR:AT5G43560.2); similar to MATH domain, putative [Medicago truncatula] (GB:ABE87963.1); similar to Os12g0597100 [Oryza sativa (japonica cultivar-group)] (GB:NP_001067191.1); contains InterPro domain TRAF-like; (InterPro:IPR008974); contains InterPro domain MATH; (InterPro:IPR0…			endomembrane system|GO:0012505	molecular_function_unknown|GO:0003674	biological_process_unknown|GO:0008150
At1g04310	-0.08710049	ERS2 (ETHYLENE RESPONSE SENSOR 2); receptor			endomembrane system|GO:0012505;membrane|GO:0016020	ethylene binding|GO:0051740;glycogen synthase kinase 3 activity|GO:0004696;protein histidine kinase activity|GO:0004673;receptor activity|GO:0004872	negative regulation of ethylene mediated signaling pathway|GO:0010105
At1g04330	0.08224989	similar to unknown protein [Arabidopsis thaliana] (TAIR:AT3G23170.1)			chloroplast|GO:0009507	molecular_function_unknown|GO:0003674	biological_process_unknown|GO:0008150
At1g04340	-0.040346388	lesion inducing protein-related			endomembrane system|GO:0012505	molecular_function_unknown|GO:0003674	biological_process_unknown|GO:0008150
At1g04350	0.5672787	2-oxoglutarate-dependent dioxygenase, putative			cellular_component_unknown|GO:0005575	2-oxoglutarate-dependent dioxygenase activity|GO:0010302	biological_process_unknown|GO:0008150
At1g04360	0.033788282	zinc finger (C3HC4-type RING finger) family protein				protein binding|GO:0005515;zinc ion binding|GO:0008270
At1g04370	0.084246024	ATERF14 (ETHYLENE-RESPONSIVE ELEMENT BINDING FACTOR 14); DNA binding / transcription factor			nucleus|GO:0005634	DNA binding|GO:0003677;transcription factor activity|GO:0003700	ethylene mediated signaling pathway|GO:0009873;regulation of transcription, DNA-dependent|GO:0006355
At1g04380	-0.006031492	2-oxoglutarate-dependent dioxygenase, putative			cellular_component_unknown|GO:0005575	2-oxoglutarate-dependent dioxygenase activity|GO:0010302	biological_process_unknown|GO:0008150
At1g04390	0.104642205	binding / protein binding			cellular_component_unknown|GO:0005575	binding|GO:0005488;protein binding|GO:0005515	biological_process_unknown|GO:0008150
At1g04400	-0.037007485	CRY2 (CRYPTOCHROME 2)			nucleus|GO:0005634	blue light photoreceptor activity|GO:0009882;protein homodimerization activity|GO:0042803	chromatin remodeling|GO:0006338;phototropism|GO:0009638;positive regulation of flower development|GO:0009911;regulation of flower development|GO:0009909;response to blue light|GO:0009637;response to water deprivation|GO:0009414;stomatal movement|GO:0010118
At1g04410	0.08754016	malate dehydrogenase, cytosolic, putative			cellular_component_unknown|GO:0005575	malate dehydrogenase activity|GO:0016615	glycolysis|GO:0006096;malate metabolic process|GO:0006108;tricarboxylic acid cycle intermediate metabolic process|GO:0006100
At1g04420	-0.015186172	aldo/keto reductase family protein			chloroplast|GO:0009507	aldo-keto reductase activity|GO:0004033
At1g04430	0.21199623	dehydration-responsive protein-related			Golgi apparatus|GO:0005794		biological_process_unknown|GO:0008150
At1g04440	0.051994286	CKL13 (CASEIN KINASE LIKE 13); casein kinase I/ kinase			cellular_component_unknown|GO:0005575	casein kinase I activity|GO:0004681;kinase activity|GO:0016301	protein amino acid phosphorylation|GO:0006468
At1g04445	0.03996294	zinc finger (C2H2 type) family protein			intracellular|GO:0005622	nucleic acid binding|GO:0003676;zinc ion binding|GO:0008270	biological_process_unknown|GO:0008150
At1g04450	0.2859595	RIC3 (ROP-INTERACTIVE CRIB MOTIF-CONTAINING PROTEIN 3)			cytoplasm|GO:0005737	protein binding|GO:0005515	elevation of cytosolic calcium ion concentration|GO:0007204;pollen tube growth|GO:0009860;positive regulation of calcium-mediated signaling|GO:0050850;regulation of actin filament depolymerization|GO:0030834;regulation of calcium-mediated signaling|GO:0050848
At1g04470	0.07753677	similar to unknown protein [Arabidopsis thaliana] (TAIR:AT2G25800.1); similar to unknown protein [Arabidopsis thaliana] (TAIR:AT2G20010.2); similar to unknown protein [Arabidopsis thaliana] (TAIR:AT2G33420.1); similar to hypothetical protein LOC_Os03g04560 [Oryza sativa (japonica cultivar-group)] (GB:ABF93881.1); similar to expressed protein [Oryza sativa (japonica cultivar-group)] (GB:AAP54227.2…			cellular_component_unknown|GO:0005575	molecular_function_unknown|GO:0003674	biological_process_unknown|GO:0008150
At1g04480	0.16459742	60S ribosomal protein L23 (RPL23A)			ribosome|GO:0005840	structural constituent of ribosome|GO:0003735	translation|GO:0006412
At1g04490	0.027410304	similar to unknown protein [Arabidopsis thaliana] (TAIR:AT2G33360.2); similar to Os03g0139200 [Oryza sativa (japonica cultivar-group)] (GB:NP_001048913.1); similar to Bromo adjacent re (GB:ABE92116.1); contains domain Transcriptional factor tubby, C-terminal domain (SSF54518)					biological_process_unknown|GO:0008150
At1g04500	0.20512143	zinc finger CONSTANS-related			cellular_component_unknown|GO:0005575	molecular_function_unknown|GO:0003674	biological_process_unknown|GO:0008150
At1g04510	0.035176396	nucleotide binding			ubiquitin ligase complex|GO:0000151	nucleotide binding|GO:0000166	protein ubiquitination|GO:0016567
At1g04520	0.21546979	33 kDa secretory protein-related			endomembrane system|GO:0012505	molecular_function_unknown|GO:0003674	N-terminal protein myristoylation|GO:0006499
At1g04530	0.020127434	binding				binding|GO:0005488
At1g04540	0.007999053	C2 domain-containing protein					biological_process_unknown|GO:0008150
At1g04550	0.11660173	IAA12 (AUXIN-INDUCED PROTEIN 12); transcription factor			nucleus|GO:0005634	transcription factor activity|GO:0003700	embryonic pattern specification|GO:0009880;response to auxin stimulus|GO:0009733
At1g04560	0.2611941	AWPM-19-like membrane family protein			endomembrane system|GO:0012505	molecular_function_unknown|GO:0003674	biological_process_unknown|GO:0008150
At1g04570	0.26066864	integral membrane transporter family protein			membrane|GO:0016020	transporter activity|GO:0005215	transport|GO:0006810
At1g04580	0.018234182	AAO4 (ALDEHYDE OXIDASE 4); aldehyde oxidase			cellular_component_unknown|GO:0005575	aldehyde oxidase activity|GO:0004031	abscisic acid biosynthetic process|GO:0009688
At1g04590	0.13213482	EMB2748 (EMBRYO DEFECTIVE 2748)				molecular_function_unknown|GO:0003674	embryonic development ending in seed dormancy|GO:0009793
At1g04600	0.039232586	XIA (Myosin-like protein XIA); motor/ protein binding			myosin complex|GO:0016459	motor activity|GO:0003774;protein binding|GO:0005515	actin filament-based movement|GO:0030048
At1g04610	0.6163951	flavin-containing monooxygenase / FMO (YUCCA3)				monooxygenase activity|GO:0004497;oxidoreductase activity|GO:0016491	auxin biosynthetic process|GO:0009851
At1g04620	0.25193477	coenzyme F420 hydrogenase family / dehydrogenase, beta subunit family			chloroplast|GO:0009507	coenzyme F420 hydrogenase activity|GO:0050454	biological_process_unknown|GO:0008150
At1g04630	0.25950184	MEE4 (maternal effect embryo arrest 4)			mitochondrial membrane|GO:0031966;mitochondrion|GO:0005739;respiratory chain complex I|GO:0045271	molecular_function_unknown|GO:0003674	embryonic development ending in seed dormancy|GO:0009793;photorespiration|GO:0009853
At1g04635	0.05905924	EMB1687 (EMBRYO DEFECTIVE 1687); ribonuclease P			cellular_component_unknown|GO:0005575	ribonuclease P activity|GO:0004526	embryonic development ending in seed dormancy|GO:0009793;tRNA processing|GO:0008033
At1g04640	-0.7230114	LIP2 (LIPOYLTRANSFERASE 2)			mitochondrion|GO:0005739	lipoyltransferase activity|GO:0017118	lipoic acid metabolic process|GO:0000273
At1g04645	0.13977069	self-incompatibility protein-related			endomembrane system|GO:0012505	molecular_function_unknown|GO:0003674	biological_process_unknown|GO:0008150
At1g04650	0.069738984	similar to hypothetical protein MtrDRAFT_AC161864g27v1 [Medicago truncatula] (GB:ABE86678.1)			cellular_component_unknown|GO:0005575
At1g04660	-0.031393435	glycine-rich protein			endomembrane system|GO:0012505	molecular_function_unknown|GO:0003674	biological_process_unknown|GO:0008150
At1g04670	0.05038391	unknown protein				molecular_function_unknown|GO:0003674	biological_process_unknown|GO:0008150
At1g04680	0.1017327	pectate lyase family protein			endomembrane system|GO:0012505	lyase activity|GO:0016829;pectate lyase activity|GO:0030570	biological_process_unknown|GO:0008150
At1g04690	0.0368979	KAB1 (POTASSIUM CHANNEL BETA SUBUNIT); potassium channel			integral to membrane|GO:0016021	potassium channel activity|GO:0005267	potassium ion transport|GO:0006813
At1g04700	0.1405114	protein kinase family protein			cellular_component_unknown|GO:0005575	protein kinase activity|GO:0004672;protein threonine/tyrosine kinase activity|GO:0004712	protein amino acid phosphorylation|GO:0006468
At1g04710	0.10879289	acetyl-CoA C-acyltransferase, putative / 3-ketoacyl-CoA thiolase, putative				acetyl-CoA C-acyltransferase activity|GO:0003988	catechol catabolic process, ortho-cleavage|GO:0019615;fatty acid oxidation|GO:0019395;protocatechuate catabolic process, ortho-cleavage|GO:0019618
At1g04730	0.09767515	AAA-type ATPase family protein				ATPase activity|GO:0016887
At1g04750	-0.36615935	VAMP7B (VESICLE-ASSOCIATED MEMBRANE PROTEIN 7B)			endosome|GO:0005768;membrane|GO:0016020;plasma membrane|GO:0005886	molecular_function_unknown|GO:0003674	transport|GO:0006810;vesicle-mediated transport|GO:0016192
At1g04760	1.2064898	ATVAMP726 (VESICLE-ASSOCIATED MEMBRANE PROTEIN)			endosome|GO:0005768;membrane|GO:0016020;plasma membrane|GO:0005886	molecular_function_unknown|GO:0003674	transport|GO:0006810;vesicle-mediated transport|GO:0016192
At1g04770	0.72004116	male sterility MS5 family protein				binding|GO:0005488	biological_process_unknown|GO:0008150
At1g04780	0.058987357	ankyrin repeat family protein			cellular_component_unknown|GO:0005575	molecular_function_unknown|GO:0003674	biological_process_unknown|GO:0008150
At1g04790	-0.014264981	zinc finger (C3HC4-type RING finger) family protein				protein binding|GO:0005515;zinc ion binding|GO:0008270
At1g04800	0.15424797	glycine-rich protein			endomembrane system|GO:0012505	molecular_function_unknown|GO:0003674	N-terminal protein myristoylation|GO:0006499
At1g04810	0.12205376	26S proteasome regulatory subunit, putative			nucleus|GO:0005634;proteasome regulatory particle, base subcomplex (sensu Eukaryota)|GO:0008540	binding|GO:0005488	protein catabolic process|GO:0030163;ubiquitin-dependent protein catabolic process|GO:0006511
At1g04820	-0.8470646	TUA4 (tubulin alpha-4 chain)			tubulin complex|GO:0045298	structural constituent of cytoskeleton|GO:0005200	microtubule-based process|GO:0007017
At1g04830	0.24538535	RabGAP/TBC domain-containing protein			intracellular|GO:0005622	RAB GTPase activator activity|GO:0005097	regulation of Rab GTPase activity|GO:0032313
At1g04840	0.10817057	pentatricopeptide (PPR) repeat-containing protein			cellular_component_unknown|GO:0005575	binding|GO:0005488	biological_process_unknown|GO:0008150
At1g04850	-0.43340006	ubiquitin-associated (UBA)/TS-N domain-containing protein					biological_process_unknown|GO:0008150
At1g04860	0.20039871	UBP2 (UBIQUITIN-SPECIFIC PROTEASE 2); ubiquitin-specific protease			proteasome complex (sensu Eukaryota)|GO:0000502	ubiquitin-specific protease activity|GO:0004843	ubiquitin-dependent protein catabolic process|GO:0006511
At1g04870	0.07655651	protein arginine N-methyltransferase family protein			cellular_component_unknown|GO:0005575	methyltransferase activity|GO:0008168
At1g04880	0.086708486	high mobility group (HMG1/2) family protein / ARID/BRIGHT DNA-binding domain-containing protein			chromatin|GO:0000785;intracellular|GO:0005622;nucleus|GO:0005634	transcription factor activity|GO:0003700	regulation of transcription|GO:0045449
At1g04890	0.07566014	similar to unknown protein [Arabidopsis thaliana] (TAIR:AT4G13630.1); similar to Os03g0708700 [Oryza sativa (japonica cultivar-group)] (GB:NP_001051039.1); similar to Protein of unknown function, DUF593, putative [Oryza sativa (japonica cultivar-group)] (GB:AAX95673.1); similar to Os04g0311500 [Oryza sativa (japonica cultivar-group)] (GB:NP_001052441.1); contains InterPro domain Protein of unknow…			cellular_component_unknown|GO:0005575		biological_process_unknown|GO:0008150
At1g34020	0.032479696	transporter-related			membrane|GO:0016020
At1g04910	0.05018211	similar to unknown protein [Arabidopsis thaliana] (TAIR:AT1G22460.1); similar to Plant protein family protein, expressed [Oryza sativa (japonica cultivar-group)] (GB:ABA97941.2); similar to Os11g0481200 [Oryza sativa (japonica cultivar-group)] (GB:NP_001067896.1); similar to Plant protein family protein, expressed [Oryza sativa (japonica cultivar-group)] (GB:ABA93715.2); contains InterPro domain …			Golgi apparatus|GO:0005794	molecular_function_unknown|GO:0003674	biological_process_unknown|GO:0008150
At1g04920	-0.047592096	ATSPS3F (sucrose phosphate synthase 3F); sucrose-phosphate synthase/ transferase, transferring glycosyl groups			cellular_component_unknown|GO:0005575	sucrose-phosphate synthase activity|GO:0046524;transferase activity, transferring glycosyl groups|GO:0016757	biosynthetic process|GO:0009058;sucrose metabolic process|GO:0005985
At1g04930	0.010926425	hydroxyproline-rich glycoprotein family protein			chloroplast|GO:0009507
At1g04945		similar to Os01g0962500 [Oryza sativa (japonica cultivar-group)] (GB:NP_001045479.1); similar to PREDICTED: similar to CG1463-PA [Tribolium castaneum] (GB:XP_969070.1); contains InterPro domain Zinc finger, HIT-type; (InterPro:IPR007529)			-	-	-
At1g04950	-0.08153376	TAFII59 (TATA box associated factor II 59); transcription initiation factor			nucleus|GO:0005634	transcription initiation factor activity|GO:0016986	transcription initiation|GO:0006352
At1g04960	0.0064429473	similar to bZIP family transcription factor [Arabidopsis thaliana] (TAIR:AT1G27000.1); similar to unknown [Striga asiatica] (GB:ABD98037.1); similar to Os05g0182700 [Oryza sativa (japonica cultivar-group)] (GB:NP_001054821.1); contains InterPro domain Protein of unknown function DUF1664; (InterPro:IPR012458)			endomembrane system|GO:0012505	molecular_function_unknown|GO:0003674	biological_process_unknown|GO:0008150
At1g04970	0.09610979	lipid-binding serum glycoprotein family protein			endomembrane system|GO:0012505	lipid binding|GO:0008289	biological_process_unknown|GO:0008150
At1g04980	0.07040331	ATPDIL2-2 (PDI-LIKE 2-2); thiol-disulfide exchange intermediate			cellulose and pectin-containing cell wall|GO:0009505	thiol-disulfide exchange intermediate activity|GO:0030508	cell redox homeostasis|GO:0045454
At1g04985	0.05023067	similar to OSJNBa0043A12.17 [Oryza sativa (japonica cultivar-group)] (GB:CAE02812.1); similar to Os04g0669100 [Oryza sativa (japonica cultivar-group)] (GB:NP_001054200.1)				molecular_function_unknown|GO:0003674	biological_process_unknown|GO:0008150
At1g04990	0.04299057	zinc finger (CCCH-type) family protein			cellular_component_unknown|GO:0005575	nucleic acid binding|GO:0003676	biological_process_unknown|GO:0008150
At1g05000	0.28542843	tyrosine specific protein phosphatase family protein			cellular_component_unknown|GO:0005575	phosphoprotein phosphatase activity|GO:0004721	dephosphorylation|GO:0016311
At1g05010	-0.17089923	EFE (ethylene forming enzyme)				1-aminocyclopropane-1-carboxylate oxidase activity|GO:0009815	ethylene biosynthetic process|GO:0009693
At1g05020	0.031349212	epsin N-terminal homology (ENTH) domain-containing protein / clathrin assembly protein-related			cellular_component_unknown|GO:0005575	binding|GO:0005488	biological_process_unknown|GO:0008150
At1g05030	-0.10533204	hexose transporter, putative			membrane|GO:0016020	carbohydrate transmembrane transporter activity|GO:0015144;sugar:hydrogen ion symporter activity|GO:0005351	carbohydrate transport|GO:0008643;transport|GO:0006810
At1g05040	0.037877355	similar to ubiquitin-associated (UBA)/TS-N domain-containing protein [Arabidopsis thaliana] (TAIR:AT2G33010.1); contains InterPro domain UBA-like; (InterPro:IPR009060)			cellular_component_unknown|GO:0005575	molecular_function_unknown|GO:0003674	biological_process_unknown|GO:0008150
At1g05055	0.13600227	ATGTF2H2/GTF2H2 (GENERAL TRANSCRIPTION FACTOR IIH 2); general RNA polymerase II transcription factor			holo TFIIH complex|GO:0005675	general RNA polymerase II transcription factor activity|GO:0016251	nucleotide-excision repair|GO:0006289;regulation of global transcription from RNA polymerase II promoter|GO:0006358
At1g05060	0.14680113	similar to conserved hypothetical protein [Medicago truncatula] (GB:ABE78856.1)			cellular_component_unknown|GO:0005575	molecular_function_unknown|GO:0003674
At1g05065	0.07512331	CLE20 (CLAVATA3/ESR-RELATED 20); receptor binding			apoplast|GO:0048046	protein binding|GO:0005515;receptor binding|GO:0005102	signal transduction|GO:0007165
At1g05070	-1.0988624	similar to unknown protein [Arabidopsis thaliana] (TAIR:AT2G32580.1); similar to unknown protein [Phytophthora sojae] (GB:AAO24648.1); contains InterPro domain Protein of unknown function DUF1068; (InterPro:IPR010471)			Golgi apparatus|GO:0005794	molecular_function_unknown|GO:0003674	biological_process_unknown|GO:0008150
At1g05080	0.05878915	F-box family protein				molecular_function_unknown|GO:0003674
At1g05085	-0.027869193	unknown protein			cellular_component_unknown|GO:0005575	molecular_function_unknown|GO:0003674	biological_process_unknown|GO:0008150
At1g05090	0.058216088	dentin sialophosphoprotein-related			cellular_component_unknown|GO:0005575	molecular_function_unknown|GO:0003674	biological_process_unknown|GO:0008150
At1g05100	0.13652027	MAPKKK18 (Mitogen-activated protein kinase kinase kinase 18); kinase				kinase activity|GO:0016301	protein amino acid phosphorylation|GO:0006468
At1g05120	0.13717514	SNF2 domain-containing protein / helicase domain-containing protein / RING finger domain-containing protein				ATP binding|GO:0005524;DNA binding|GO:0003677
At1g05140	-0.25443113	membrane-associated zinc metalloprotease, putative			plastid|GO:0009536	metalloendopeptidase activity|GO:0004222	proteolysis|GO:0006508
At1g05150	-0.0060560238	calcium-binding EF hand family protein			cellular_component_unknown|GO:0005575	calcium ion binding|GO:0005509	biological_process_unknown|GO:0008150
At1g05160	-0.047443047	CYP88A3 (ENT-KAURENOIC ACID HYDROXYLASE 1); oxygen binding			endoplasmic reticulum|GO:0005783	ent-kaurenoate oxidase activity|GO:0051777;oxygen binding|GO:0019825	gibberellin biosynthetic process|GO:0009686
At1g05170	0.018413236	galactosyltransferase family protein			endomembrane system|GO:0012505;membrane|GO:0016020	transferase activity, transferring glycosyl groups|GO:0016757;transferase activity, transferring hexosyl groups|GO:0016758	protein amino acid glycosylation|GO:0006486
At1g05180	0.19592698	AXR1 (AUXIN RESISTANT 1); small protein activating enzyme			nucleus|GO:0005634	small protein activating enzyme activity|GO:0008641	auxin homeostasis|GO:0010252;auxin mediated signaling pathway|GO:0009734;leaf morphogenesis|GO:0009965;protein ubiquitination|GO:0016567;response to water deprivation|GO:0009414
At1g05190	-0.6213752	EMB2394 (EMBRYO DEFECTIVE 2394); structural constituent of ribosome			large ribosomal subunit|GO:0015934	structural constituent of ribosome|GO:0003735	embryonic development ending in seed dormancy|GO:0009793;translation|GO:0006412
At1g05200	-0.17420503	ATGLR3.4 (Arabidopsis thaliana glutamate receptor 3.4)			membrane|GO:0016020	intracellular ligand-gated ion channel activity|GO:0005217	cellular calcium ion homeostasis|GO:0006874;response to light stimulus|GO:0009416
At1g05205	-0.09272534	similar to unknown protein [Oryza sativa (japonica cultivar-group)] (GB:BAD45491.1)			cellular_component_unknown|GO:0005575	molecular_function_unknown|GO:0003674	biological_process_unknown|GO:0008150
At1g05210	0.17673318	similar to unknown protein [Arabidopsis thaliana] (TAIR:AT2G32380.1); similar to hypothetical protein [Oryza sativa (japonica cultivar-group)] (GB:BAC57387.1); similar to Os07g0458700 [Oryza sativa (japonica cultivar-group)] (GB:NP_001059570.1)			endomembrane system|GO:0012505	molecular_function_unknown|GO:0003674	biological_process_unknown|GO:0008150
At1g05220	0.04534048	similar to unknown protein [Arabidopsis thaliana] (TAIR:AT1G05210.1); similar to hypothetical protein [Oryza sativa (japonica cultivar-group)] (GB:BAC57387.1); similar to Os07g0458700 [Oryza sativa (japonica cultivar-group)] (GB:NP_001059570.1)			endomembrane system|GO:0012505	molecular_function_unknown|GO:0003674	biological_process_unknown|GO:0008150
At1g05230	0.034175888	homeobox-leucine zipper family protein / lipid-binding START domain-containing protein			nucleus|GO:0005634	DNA binding|GO:0003677;transcription factor activity|GO:0003700	regulation of transcription, DNA-dependent|GO:0006355
At1g05250	-0.24147484	peroxidase, putative			endomembrane system|GO:0012505	peroxidase activity|GO:0004601	response to oxidative stress|GO:0006979
At1g05260	0.056609176	RCI3 (RARE COLD INDUCIBLE GENE 3); peroxidase			endoplasmic reticulum|GO:0005783	peroxidase activity|GO:0004601	hyperosmotic salinity response|GO:0042538;response to cold|GO:0009409;response to desiccation|GO:0009269
At1g05270	0.09628105	TraB family protein			cellular_component_unknown|GO:0005575	molecular_function_unknown|GO:0003674	biological_process_unknown|GO:0008150
At1g05280	0.18052271	fringe-related protein				transferase activity, transferring glycosyl groups|GO:0016757	biological_process_unknown|GO:0008150
At1g05290	-0.053787723	transcription factor				transcription factor activity|GO:0003700	regulation of transcription|GO:0045449
At1g05300	0.06141562	ZIP5 (ZINC TRANSPORTER 5 PRECURSOR); cation transporter			endomembrane system|GO:0012505;integral to membrane|GO:0016021;membrane|GO:0016020	cation transmembrane transporter activity|GO:0008324;metal ion transmembrane transporter activity|GO:0046873	cation transport|GO:0006812
At1g05310	-0.06983738	pectinesterase family protein			cellulose and pectin-containing cell wall|GO:0009505	pectinesterase activity|GO:0030599	cell wall modification|GO:0042545
At1g05320	0.055419244	similar to unknown protein [Arabidopsis thaliana] (TAIR:AT2G32240.1); similar to unnamed protein product [Candida glabrata] (GB:XP_445454.1); similar to OSIGBa0126B18.8 [Oryza sativa (indica cultivar-group)] (GB:CAH66915.1); similar to OSJNBa0008M17.5 [Oryza sativa (japonica cultivar-group)] (GB:CAE04334.2); contains domain MYOSIN HEAVY CHAIN-RELATED (PTHR23160)			cellular_component_unknown|GO:0005575	molecular_function_unknown|GO:0003674	biological_process_unknown|GO:0008150
At1g05330	0.39770067	unknown protein			cellular_component_unknown|GO:0005575	molecular_function_unknown|GO:0003674	biological_process_unknown|GO:0008150
At1g05340	0.13030314	similar to unknown protein [Arabidopsis thaliana] (TAIR:AT2G32210.1); similar to conserved hypothetical protein [Medicago truncatula] (GB:ABD32591.1)			chloroplast|GO:0009507	molecular_function_unknown|GO:0003674	biological_process_unknown|GO:0008150
At1g05350	0.088494696	thiF family protein			cellular_component_unknown|GO:0005575	catalytic activity|GO:0003824
At1g05360	0.07357872	similar to unknown protein [Arabidopsis thaliana] (TAIR:AT4G14950.1); similar to conserved hypothetical protein [Medicago truncatula] (GB:ABE91712.1); contains domain VACUOLE MEMBRANE PROTEIN 1 (PTHR10281:SF1); contains domain MEMBRANE ASSOCIATED PROGESTERONE RECEPTOR-RELATED (PTHR10281)			cellular_component_unknown|GO:0005575	molecular_function_unknown|GO:0003674	biological_process_unknown|GO:0008150
At1g05370	0.04382217	similar to unknown protein [Arabidopsis thaliana] (TAIR:AT3G22410.1); similar to Cellular retinaldehyde-binding/triple function, N-terminal [Medicago truncatula] (GB:ABE78877.1); similar to Os03g0219100 [Oryza sativa (japonica cultivar-group)] (GB:NP_001049398.1); similar to Os03g0724100 [Oryza sativa (japonica cultivar-group)] (GB:NP_001051120.1); contains InterPro domain Phosphatidylinositol tr…			cellular_component_unknown|GO:0005575	molecular_function_unknown|GO:0003674	biological_process_unknown|GO:0008150
At1g05380	0.23027375	DNA binding			nucleus|GO:0005634	DNA binding|GO:0003677	regulation of transcription, DNA-dependent|GO:0006355
At1g05385	-0.016413564	photosystem II 11 kDa protein-related				molecular_function_unknown|GO:0003674	biological_process_unknown|GO:0008150
At1g05400	0.15255919	similar to unknown protein [Arabidopsis thaliana] (TAIR:AT1G06810.1); similar to Os12g0162900 [Oryza sativa (japonica cultivar-group)] (GB:NP_001066226.1); similar to Os07g0637200 [Oryza sativa (japonica cultivar-group)] (GB:NP_001060400.1); contains InterPro domain Protein of unknown function DUF537; (InterPro:IPR007491)			cellular_component_unknown|GO:0005575	molecular_function_unknown|GO:0003674	biological_process_unknown|GO:0008150
At1g05410	0.15126206	similar to protein binding / zinc ion binding [Arabidopsis thaliana] (TAIR:AT5G48160.2); similar to CDPK adapter protein 1 [Mesembryanthemum crystallinum] (GB:AAK69758.1); contains domain GAT domain (SSF89009)			cellular_component_unknown|GO:0005575	molecular_function_unknown|GO:0003674	biological_process_unknown|GO:0008150
At1g05420	0.38280386	ATOFP12/OFP12 (Arabidopsis thaliana ovate family protein 12)				molecular_function_unknown|GO:0003674	biological_process_unknown|GO:0008150
At1g05430	0.3331749	similar to hypothetical protein MtrDRAFT_AC135320g13v1 [Medicago truncatula] (GB:ABE82965.1)			cellular_component_unknown|GO:0005575	molecular_function_unknown|GO:0003674	biological_process_unknown|GO:0008150
At1g05440	-0.047902048	similar to Os03g0747100 [Oryza sativa (japonica cultivar-group)] (GB:NP_001051255.1)			cellular_component_unknown|GO:0005575	molecular_function_unknown|GO:0003674	biological_process_unknown|GO:0008150
At1g05450	0.2625435	protease inhibitor/seed storage/lipid transfer protein (LTP)-related			anchored to membrane|GO:0031225	molecular_function_unknown|GO:0003674	biological_process_unknown|GO:0008150
At3g15570	-0.020927617	phototropic-responsive NPH3 family protein			cellular_component_unknown|GO:0005575	signal transducer activity|GO:0004871	response to light stimulus|GO:0009416
At1g05460	-0.14164537	SDE3 (SILENCING DEFECTIVE)			cellular_component_unknown|GO:0005575	RNA helicase activity|GO:0003724	virus induced gene silencing|GO:0009616
At1g05470	0.0062450916	endonuclease/exonuclease/phosphatase family protein			cellular_component_unknown|GO:0005575	hydrolase activity|GO:0016787	biological_process_unknown|GO:0008150
At1g05490	0.25002614	CHR31 (chromatin remodeling 31); ATP binding / ATP-dependent helicase/ DNA binding / helicase/ nucleic acid binding				ATP binding|GO:0005524;ATP-dependent helicase activity|GO:0008026;DNA binding|GO:0003677;helicase activity|GO:0004386;nucleic acid binding|GO:0003676	biological_process_unknown|GO:0008150
At1g05500	0.18460624	C2 domain-containing protein			endomembrane system|GO:0012505	molecular_function_unknown|GO:0003674	biological_process_unknown|GO:0008150
At1g05510	0.062123533	similar to unknown protein [Arabidopsis thaliana] (TAIR:AT2G31985.1); similar to putative embryo-specific protein Ose731 [Oryza sativa (japonica cultivar-group)] (GB:AAT93933.1); similar to Os05g0569500 [Oryza sativa (japonica cultivar-group)] (GB:NP_001056364.1); contains InterPro domain Protein of unknown function DUF1264; (InterPro:IPR010686)			cellular_component_unknown|GO:0005575	molecular_function_unknown|GO:0003674	biological_process_unknown|GO:0008150
At1g05520	0.010244711	transport protein, putative			COPII vesicle coat|GO:0030127	transporter activity|GO:0005215	transport|GO:0006810
At1g05530	0.08717376	UGT2/UGT75B2 (UDP-glucosyl transferase 75B2); UDP-glucosyltransferase/ UDP-glycosyltransferase/ abscisic acid glucosyltransferase/ transferase, transferring glycosyl groups				UDP-glucosyltransferase activity|GO:0035251;UDP-glycosyltransferase activity|GO:0008194;abscisic acid glucosyltransferase activity|GO:0010294;transferase activity, transferring glycosyl groups|GO:0016757	metabolic process|GO:0008152
At1g05540	0.22821814	similar to unknown protein [Arabidopsis thaliana] (TAIR:AT1G30160.2); contains InterPro domain Protein of unknown function DUF295; (InterPro:IPR005174)			mitochondrion|GO:0005739	molecular_function_unknown|GO:0003674	biological_process_unknown|GO:0008150
At1g05550	-0.06242444	similar to unknown protein [Arabidopsis thaliana] (TAIR:AT1G05540.1); contains InterPro domain Protein of unknown function DUF295; (InterPro:IPR005174)			cellular_component_unknown|GO:0005575	molecular_function_unknown|GO:0003674	biological_process_unknown|GO:0008150
At1g05560	0.04830706	UGT1 (UDP-glucosyl transferase 75B1); UDP-glycosyltransferase/ transferase, transferring glycosyl groups			phragmoplast|GO:0009524	UDP-glucosyltransferase activity|GO:0035251;UDP-glycosyltransferase activity|GO:0008194;abscisic acid glucosyltransferase activity|GO:0010294;transferase activity, transferring glycosyl groups|GO:0016757	cell plate formation involved in cellulose and pectin-containing cell wall biogenesis|GO:0009920;response to salicylic acid stimulus|GO:0009751
At1g05570	0.18517262	CALS1 (CALLOSE SYNTHASE 1); transferase, transferring glycosyl groups			1,3-beta-glucan synthase complex|GO:0000148;cell plate|GO:0009504	1,3-beta-glucan synthase activity|GO:0003843;transferase activity, transferring glycosyl groups|GO:0016757	1,3-beta-glucan biosynthetic process|GO:0006075
At1g05575	-0.028590595	similar to unknown protein [Arabidopsis thaliana] (TAIR:AT2G31945.1); similar to hypothetical protein [Oryza sativa (japonica cultivar-group)] (GB:BAD38225.1); similar to Os06g0207200 [Oryza sativa (japonica cultivar-group)] (GB:NP_001057099.1); similar to Os02g0774200 [Oryza sativa (japonica cultivar-group)] (GB:NP_001048273.1)			endomembrane system|GO:0012505	molecular_function_unknown|GO:0003674	biological_process_unknown|GO:0008150
At1g05577	0.038912304	similar to unknown protein [Arabidopsis thaliana] (TAIR:AT5G59790.1); similar to 4D11_16 [Brassica rapa subsp. pekinensis] (GB:AAZ67530.1); contains InterPro domain Protein of unknown function DUF966; (InterPro:IPR010369)			cellular_component_unknown|GO:0005575	molecular_function_unknown|GO:0003674	biological_process_unknown|GO:0008150
At1g05580	0.04137903	ATCHX23 (CATION/H+ EXCHANGER 23); monovalent cation:proton antiporter			endomembrane system|GO:0012505;integral to membrane|GO:0016021	monovalent cation:proton antiporter activity|GO:0005451;sodium:hydrogen antiporter activity|GO:0015385	cation transport|GO:0006812
At1g05590	-0.46805245	glycosyl hydrolase family 20 protein			endomembrane system|GO:0012505	hydrolase activity, hydrolyzing O-glycosyl compounds|GO:0004553	carbohydrate metabolic process|GO:0005975
At1g05600	0.020141289	pentatricopeptide (PPR) repeat-containing protein				binding|GO:0005488	biological_process_unknown|GO:0008150
At1g05610	0.042373925	APS2 (ADP-GLUCOSE PYROPHOSHORYLASE SMALL SUBUNIT 2); glucose-1-phosphate adenylyltransferase				glucose-1-phosphate adenylyltransferase activity|GO:0008878	biosynthetic process|GO:0009058
At1g05615	-0.14414786	similar to unknown protein [Arabidopsis thaliana] (TAIR:AT2G24670.1); contains InterPro domain Protein of unknown function DUF313; (InterPro:IPR005508)			cellular_component_unknown|GO:0005575	molecular_function_unknown|GO:0003674	biological_process_unknown|GO:0008150
At1g05620	0.11832607	inosine-uridine preferring nucleoside hydrolase family protein			cellular_component_unknown|GO:0005575	hydrolase activity|GO:0016787	biological_process_unknown|GO:0008150
At1g05630	0.04731921	5PTASE13/AT5PTASE13; inositol or phosphatidylinositol phosphatase				inositol or phosphatidylinositol phosphatase activity|GO:0004437	auxin homeostasis|GO:0010252;response to abscisic acid stimulus|GO:0009737;response to wounding|GO:0009611;vascular tissue development (sensu Tracheophyta)|GO:0010087
At1g05640	-0.019191023	ankyrin repeat family protein				protein binding|GO:0005515
At1g05650	0.23788078	polygalacturonase, putative / pectinase, putative			endomembrane system|GO:0012505	polygalacturonase activity|GO:0004650	carbohydrate metabolic process|GO:0005975
At1g05660	0.08025841	polygalacturonase, putative / pectinase, putative			endomembrane system|GO:0012505	polygalacturonase activity|GO:0004650	carbohydrate metabolic process|GO:0005975
At1g05670	-0.13119024	UDP-glucoronosyl/UDP-glucosyl transferase family protein			cellular_component_unknown|GO:0005575	transferase activity, transferring glycosyl groups|GO:0016757	metabolic process|GO:0008152
At1g05680	0.0055269804	UDP-glucoronosyl/UDP-glucosyl transferase family protein			cellular_component_unknown|GO:0005575	UDP-glycosyltransferase activity|GO:0008194;transferase activity, transferring glycosyl groups|GO:0016757;transferase activity, transferring hexosyl groups|GO:0016758	metabolic process|GO:0008152
At1g05690	0.17502621	BT3 (BTB and TAZ domain protein 3); protein binding / transcription regulator			chloroplast|GO:0009507;nucleus|GO:0005634	protein binding|GO:0005515;transcription regulator activity|GO:0030528	regulation of transcription, DNA-dependent|GO:0006355
At1g05700	2.4801865E-4	leucine-rich repeat protein kinase, putative			endomembrane system|GO:0012505	kinase activity|GO:0016301	protein amino acid phosphorylation|GO:0006468
At1g05710	0.025901983	ethylene-responsive protein, putative			nucleus|GO:0005634	transcription factor activity|GO:0003700	response to ethylene stimulus|GO:0009723
At1g05720	0.04722502	selenoprotein family protein			endomembrane system|GO:0012505	selenium binding|GO:0008430	biological_process_unknown|GO:0008150
At1g05730	0.058072492	similar to unknown protein [Arabidopsis thaliana] (TAIR:AT2G31725.1); similar to hypothetical protein LOC406709 [Danio rerio] (GB:NP_998565.1); similar to Os11g0256200 [Oryza sativa (japonica cultivar-group)] (GB:NP_001067634.1); contains InterPro domain Protein of unknown function DUF842, eukaryotic; (InterPro:IPR008560)			cellular_component_unknown|GO:0005575	molecular_function_unknown|GO:0003674	biological_process_unknown|GO:0008150
At1g05740	0.044359572	similar to unknown protein [Arabidopsis thaliana] (TAIR:AT1G05730.1); similar to PREDICTED: similar to CG5323-PA [Canis familiaris] (GB:XP_855482.1); similar to Os11g0256200 [Oryza sativa (japonica cultivar-group)] (GB:NP_001067634.1); contains InterPro domain Protein of unknown function DUF842, eukaryotic; (InterPro:IPR008560)			cellular_component_unknown|GO:0005575	molecular_function_unknown|GO:0003674	biological_process_unknown|GO:0008150
At1g05750	-0.04079158	PDE247 (PIGMENT DEFECTIVE 247); binding			chloroplast|GO:0009507	binding|GO:0005488	biological_process_unknown|GO:0008150
At1g05760	0.095366	RTM1 (RESTRICTED TEV MOVEMENT 1)			cellular_component_unknown|GO:0005575	sugar binding|GO:0005529	response to virus|GO:0009615
At1g05770	-0.05388768	jacalin lectin family protein			cellular_component_unknown|GO:0005575	molecular_function_unknown|GO:0003674	biological_process_unknown|GO:0008150
At1g05780	0.6365543	similar to unknown protein [Arabidopsis thaliana] (TAIR:AT2G31710.1); similar to Os04g0612900 [Oryza sativa (japonica cultivar-group)] (GB:NP_001053850.1)			endomembrane system|GO:0012505	molecular_function_unknown|GO:0003674	biological_process_unknown|GO:0008150
At1g05785	0.20939614	Got1-like family protein			cellular_component_unknown|GO:0005575	molecular_function_unknown|GO:0003674	vesicle-mediated transport|GO:0016192
At1g05790	0.1922386	lipase class 3 family protein			endomembrane system|GO:0012505	triacylglycerol lipase activity|GO:0004806	lipid metabolic process|GO:0006629
At1g05800	-0.08879986	lipase class 3 family protein				triacylglycerol lipase activity|GO:0004806	lipid metabolic process|GO:0006629
At1g05805	0.24168664	basic helix-loop-helix (bHLH) family protein			nucleus|GO:0005634	DNA binding|GO:0003677;transcription factor activity|GO:0003700	regulation of transcription|GO:0045449
At1g05810	0.020903938	ARA/Ara-1/AtRABA5e/AtRab11D (Arabidopsis Rab GTPase homolog A5e); GTP binding			chloroplast|GO:0009507	GTP binding|GO:0005525	protein transport|GO:0015031;small GTPase mediated signal transduction|GO:0007264
At1g05820	0.099291176	protease-associated (PA) domain-containing protein			endomembrane system|GO:0012505;integral to membrane|GO:0016021	peptidase activity|GO:0008233	proteolysis|GO:0006508
At1g05830	-0.022173174	trithorax protein, putative / PHD finger family protein / SET domain-containing protein			nucleus|GO:0005634	DNA binding|GO:0003677	regulation of transcription, DNA-dependent|GO:0006355
At1g05840	0.28636622	aspartyl protease family protein			anchored to membrane|GO:0031225	pepsin A activity|GO:0004194	proteolysis|GO:0006508
At1g05850	-0.5600406	POM1 (POM-POM1); chitinase			endomembrane system|GO:0012505	chitinase activity|GO:0004568	carbohydrate biosynthetic process|GO:0016051;lignin biosynthetic process|GO:0009809;multidimensional cell growth|GO:0009825;regulation of salicylic acid metabolic process|GO:0010337;response to cytokinin stimulus|GO:0009735;response to heat|GO:0009408;response to salt stress|GO:0009651;response to water deprivation|GO:0009414;root epidermal cell differentiation|GO:0010053
At1g05860	-0.035076074	similar to unknown protein [Arabidopsis thaliana] (TAIR:AT2G31600.1); similar to Os05g0304100 [Oryza sativa (japonica cultivar-group)] (GB:NP_001055141.1); similar to expressed protein [Oryza sativa (japonica cultivar-group)] (GB:ABA96319.2)			chloroplast|GO:0009507	molecular_function_unknown|GO:0003674	biological_process_unknown|GO:0008150
At1g05870	0.19158186	similar to unknown protein [Arabidopsis thaliana] (TAIR:AT2G31560.2); similar to hypothetical protein [Oryza sativa (japonica cultivar-group)] (GB:BAB86085.1); similar to Os11g0282300 [Oryza sativa (japonica cultivar-group)] (GB:NP_001067693.1); similar to Os12g0230600 [Oryza sativa (japonica cultivar-group)] (GB:NP_001066444.1); contains InterPro domain Protein of unknown function DUF1685; (Inte…			cellular_component_unknown|GO:0005575	molecular_function_unknown|GO:0003674	N-terminal protein myristoylation|GO:0006499
At1g05880	0.0173244	zinc ion binding			cellular_component_unknown|GO:0005575	zinc ion binding|GO:0008270	biological_process_unknown|GO:0008150
At1g05890	-0.27582407	zinc finger protein-related				protein binding|GO:0005515;zinc ion binding|GO:0008270
At1g05900	0.08083904	endonuclease-related			intracellular|GO:0005622	DNA binding|GO:0003677;endonuclease activity|GO:0004519;iron ion binding|GO:0005506	base-excision repair|GO:0006284
At1g05910	-0.01825085	cell division cycle protein 48-related / CDC48-related				ATP binding|GO:0005524
At1g05920	0.014085904	DNA binding			cellular_component_unknown|GO:0005575	DNA binding|GO:0003677	regulation of transcription, DNA-dependent|GO:0006355
At1g05930	-0.049909312	DNA binding			cellular_component_unknown|GO:0005575	DNA binding|GO:0003677	regulation of transcription, DNA-dependent|GO:0006355
At1g05940	-0.8292223	CAT9 (CATIONIC AMINO ACID TRANSPORTER 9); cationic amino acid transporter			membrane|GO:0016020	cationic amino acid transmembrane transporter activity|GO:0015326	amino acid transport|GO:0006865;transport|GO:0006810
At1g05950	-0.061196536	similar to Double-stranded RNA binding; Fungal hydrophobin [Medicago truncatula] (GB:ABE90587.1); contains domain no description (G3D.3.30.160.20); contains domain dsRNA-binding domain-like (SSF54768)					biological_process_unknown|GO:0008150
At1g05960	-0.16926906	binding				binding|GO:0005488	biological_process_unknown|GO:0008150
At1g05970	-0.00922151	nucleotide binding			cellular_component_unknown|GO:0005575	nucleotide binding|GO:0000166	biological_process_unknown|GO:0008150
At1g05990	0.03528332	calcium-binding protein, putative			cellular_component_unknown|GO:0005575	calcium ion binding|GO:0005509
At1g06000	-0.06641534	UDP-glucoronosyl/UDP-glucosyl transferase family protein			cellular_component_unknown|GO:0005575	UDP-glycosyltransferase activity|GO:0008194;transferase activity, transferring glycosyl groups|GO:0016757	flavonol biosynthetic process|GO:0051555
At1g06010	0.017261285	similar to OSJNBa0084K01.1 [Oryza sativa (japonica cultivar-group)] (GB:CAE04829.1)				molecular_function_unknown|GO:0003674	biological_process_unknown|GO:0008150
At1g06020	0.053891312	pfkB-type carbohydrate kinase family protein				kinase activity|GO:0016301	D-ribose metabolic process|GO:0006014;acetate fermentation|GO:0019654;sucrose biosynthetic process|GO:0005986;sucrose catabolic process, using beta-fructofuranosidase|GO:0019575
At1g06030	0.049068764	pfkB-type carbohydrate kinase family protein				kinase activity|GO:0016301	D-ribose metabolic process|GO:0006014;acetate fermentation|GO:0019654;sucrose biosynthetic process|GO:0005986;sucrose catabolic process, using beta-fructofuranosidase|GO:0019575
At1g06040	-7.1074814E-4	STO (SALT TOLERANCE); transcription factor/ zinc ion binding			intracellular|GO:0005622	DNA binding|GO:0003677;protein binding|GO:0005515;transcription factor activity|GO:0003700;zinc ion binding|GO:0008270	response to salt stress|GO:0009651
At1g06050	-0.00896959	similar to unknown protein [Arabidopsis thaliana] (TAIR:AT5G10750.1); similar to START domain-containing protein [Poa pratensis] (GB:CAH10188.1); similar to Os08g0152600 [Oryza sativa (japonica cultivar-group)] (GB:NP_001061005.1); similar to START domain-containing protein [Poa pratensis] (GB:CAH10187.1); contains InterPro domain Protein of unknown function DUF1336; (InterPro:IPR009769)			cellular_component_unknown|GO:0005575	molecular_function_unknown|GO:0003674	biological_process_unknown|GO:0008150
At1g06060	-0.11604891	RanBPM-related			cellular_component_unknown|GO:0005575	molecular_function_unknown|GO:0003674	biological_process_unknown|GO:0008150
At1g06070	0.029800164	bZIP transcription factor, putative (bZIP69)			chloroplast|GO:0009507;nucleus|GO:0005634	DNA binding|GO:0003677;transcription factor activity|GO:0003700	regulation of transcription, DNA-dependent|GO:0006355
At1g06080	0.17195567	ADS1 (DELTA 9 DESATURASE 1); oxidoreductase			endoplasmic reticulum|GO:0005783;integral to membrane|GO:0016021;membrane|GO:0016020	oxidoreductase activity|GO:0016491	fatty acid biosynthetic process|GO:0006633
At1g06090	0.1781756	fatty acid desaturase family protein			endoplasmic reticulum|GO:0005783;integral to membrane|GO:0016021;membrane|GO:0016020	oxidoreductase activity|GO:0016491	fatty acid biosynthetic process|GO:0006633
At1g06100	0.018175118	fatty acid desaturase family protein			endoplasmic reticulum|GO:0005783;integral to membrane|GO:0016021;membrane|GO:0016020	oxidoreductase activity|GO:0016491	fatty acid biosynthetic process|GO:0006633
At1g06110	-0.018556304	SKIP16 (SKP1/ASK-INTERACTING PROTEIN 16)			cellular_component_unknown|GO:0005575	molecular_function_unknown|GO:0003674	biological_process_unknown|GO:0008150
At1g06120	0.20132622	fatty acid desaturase family protein			endoplasmic reticulum|GO:0005783;integral to membrane|GO:0016021;membrane|GO:0016020	oxidoreductase activity|GO:0016491	fatty acid biosynthetic process|GO:0006633
At1g06130	0.07843186	GLX2-4 (GLYOXALASE 2-4); hydroxyacylglutathione hydrolase			chloroplast|GO:0009507	hydroxyacylglutathione hydrolase activity|GO:0004416	methylglyoxal catabolic process to D-lactate|GO:0019243
At1g06135	0.14610001	similar to unknown protein [Arabidopsis thaliana] (TAIR:AT2G31345.1)			endomembrane system|GO:0012505	molecular_function_unknown|GO:0003674	biological_process_unknown|GO:0008150
At1g06140	0.02470791	pentatricopeptide (PPR) repeat-containing protein				binding|GO:0005488	biological_process_unknown|GO:0008150
At1g06145		binding				binding|GO:0005488
At1g06160	0.22452702	ethylene-responsive factor, putative			nucleus|GO:0005634	DNA binding|GO:0003677;transcription activator activity|GO:0016563;transcription factor activity|GO:0003700	ethylene mediated signaling pathway|GO:0009873;regulation of transcription, DNA-dependent|GO:0006355
At1g06170	0.09721714	basic helix-loop-helix (bHLH) family protein			nucleus|GO:0005634	DNA binding|GO:0003677;transcription factor activity|GO:0003700	regulation of transcription|GO:0045449
At1g06180	-0.019519513	ATMYB13 (myb domain protein 13); DNA binding / transcription factor			nucleus|GO:0005634	DNA binding|GO:0003677;transcription factor activity|GO:0003700	regulation of transcription, DNA-dependent|GO:0006355;response to abscisic acid stimulus|GO:0009737;response to cadmium ion|GO:0046686;response to ethylene stimulus|GO:0009723;response to gibberellin stimulus|GO:0009739;response to jasmonic acid stimulus|GO:0009753;response to salicylic acid stimulus|GO:0009751;response to salt stress|GO:0009651
At1g06190	0.073422864	ATP binding / ATPase, coupled to transmembrane movement of ions, phosphorylative mechanism			membrane|GO:0016020	ATP binding|GO:0005524;ATPase activity, coupled to transmembrane movement of ions, phosphorylative mechanism|GO:0015662	transport|GO:0006810
At1g06200	0.05439595	serine-type peptidase			membrane|GO:0016020	serine-type peptidase activity|GO:0008236	proteolysis|GO:0006508
At1g06210	0.040082715	VHS domain-containing protein / GAT domain-containing protein			Golgi stack|GO:0005795	protein transporter activity|GO:0008565	intra-Golgi vesicle-mediated transport|GO:0006891;intracellular protein transport|GO:0006886
At1g06225	0.004364318	CLE3 (CLAVATA3/ESR-RELATED 3); receptor binding			apoplast|GO:0048046	protein binding|GO:0005515;receptor binding|GO:0005102	signal transduction|GO:0007165
At1g06230	0.0018670233	DNA-binding bromodomain-containing protein			cellular_component_unknown|GO:0005575	DNA binding|GO:0003677
At1g06240	-0.0010204762	oxidoreductase/ transition metal ion binding				oxidoreductase activity|GO:0016491;transition metal ion binding|GO:0046914	biological_process_unknown|GO:0008150
At1g06250	0.028355632	lipase class 3 family protein			cellular_component_unknown|GO:0005575	triacylglycerol lipase activity|GO:0004806	lipid metabolic process|GO:0006629
At1g06260	0.16124581	cysteine proteinase, putative			endomembrane system|GO:0012505	cysteine-type peptidase activity|GO:0008234	proteolysis|GO:0006508
At1g06270	0.11729622	pentatricopeptide (PPR) repeat-containing protein				molecular_function_unknown|GO:0003674	biological_process_unknown|GO:0008150
At1g06280	0.09500539	LOB domain family protein / lateral organ boundaries domain family protein (LBD2)			chloroplast|GO:0009507	molecular_function_unknown|GO:0003674	biological_process_unknown|GO:0008150
At1g06290	-0.009286599	ACX3 (ACYL-COA OXIDASE 3); acyl-CoA oxidase			peroxisome|GO:0005777	acyl-CoA oxidase activity|GO:0003997	fatty acid beta-oxidation|GO:0006635;medium-chain fatty acid metabolic process|GO:0051791
At1g06310	-0.024712864	ACX6 (ACYL-COA OXIDASE 6); acyl-CoA oxidase			peroxisome|GO:0005777	acyl-CoA oxidase activity|GO:0003997	fatty acid beta-oxidation|GO:0006635
At1g06320	0.22729278	similar to hypothetical protein MtrDRAFT_AC140034g4v1 [Medicago truncatula] (GB:ABE80503.1)			cellular_component_unknown|GO:0005575	molecular_function_unknown|GO:0003674	biological_process_unknown|GO:0008150
At1g06330	-0.06733082	copper-binding family protein			cellular_component_unknown|GO:0005575	copper ion binding|GO:0005507	copper ion transport|GO:0006825
At1g06340	0.020009356	agenet domain-containing protein			cellular_component_unknown|GO:0005575	molecular_function_unknown|GO:0003674	biological_process_unknown|GO:0008150
At1g06350	-0.0038651843	fatty acid desaturase family protein			endoplasmic reticulum|GO:0005783;membrane|GO:0016020	oxidoreductase activity|GO:0016491	fatty acid biosynthetic process|GO:0006633
At1g06360	0.012336835	fatty acid desaturase family protein			endoplasmic reticulum|GO:0005783;integral to membrane|GO:0016021;membrane|GO:0016020	oxidoreductase activity|GO:0016491	fatty acid biosynthetic process|GO:0006633
At1g06380	-0.021519886	ribosomal protein-related			intracellular|GO:0005622;ribosome|GO:0005840	structural constituent of ribosome|GO:0003735	translation|GO:0006412
At1g06390	-0.04072894	GSK1 (GSK3/SHAGGY-LIKE PROTEIN KINASE 1); kinase			cellular_component_unknown|GO:0005575	glycogen synthase kinase 3 activity|GO:0004696;kinase activity|GO:0016301	hyperosmotic salinity response|GO:0042538
At1g06400	-0.13209066	ARA2 (Arabidopsis Rab GTPase homolog A1a); GTP binding				GTP binding|GO:0005525	protein transport|GO:0015031;small GTPase mediated signal transduction|GO:0007264
At1g06410	-0.045992363	ATTPS7 (Arabidopsis thaliana trehalose-phosphatase/synthase 7); transferase, transferring glycosyl groups / trehalose-phosphatase				alpha,alpha-trehalose-phosphate synthase (UDP-forming) activity|GO:0003825;transferase activity, transferring glycosyl groups|GO:0016757;trehalose-phosphatase activity|GO:0004805	trehalose biosynthetic process|GO:0005992
At1g06420	-0.07931296	similar to unknown protein [Arabidopsis thaliana] (TAIR:AT2G30960.1); similar to villin-related protein [Entamoeba histolytica HM-1:IMSS] (GB:XP_655822.1)			cellular_component_unknown|GO:0005575	molecular_function_unknown|GO:0003674	biological_process_unknown|GO:0008150
At1g06430	-0.8298151	FTSH8 (FtsH protease 8); ATP-dependent peptidase/ ATPase/ metallopeptidase/ zinc ion binding			chloroplast thylakoid membrane|GO:0009535;chloroplast|GO:0009507	ATP-dependent peptidase activity|GO:0004176;ATPase activity|GO:0016887;metallopeptidase activity|GO:0008237;zinc ion binding|GO:0008270	PSII associated light-harvesting complex II catabolic process|GO:0010304
At1g06440	-0.14268033	similar to unknown protein [Arabidopsis thaliana] (TAIR:AT5G45790.1); similar to Os10g0510300 [Oryza sativa (japonica cultivar-group)] (GB:NP_001065035.1); similar to Protein of unknown function DUF860, plant [Medicago truncatula] (GB:ABE79863.1); contains InterPro domain Protein of unknown function DUF860, plant; (InterPro:IPR008578)			mitochondrion|GO:0005739	molecular_function_unknown|GO:0003674	biological_process_unknown|GO:0008150
At1g06450	0.20607613	CCR4-NOT transcription complex protein, putative			nucleus|GO:0005634	ribonuclease activity|GO:0004540	RNA modification|GO:0009451
At1g06460	0.31003705	ACD32.1 (ALPHA-CRYSTALLIN DOMAIN 31.2)					response to heat|GO:0009408
At1g06470	0.16445178	phosphate translocator-related			membrane|GO:0016020
At1g06475	0.12097061	similar to unknown protein [Arabidopsis thaliana] (TAIR:AT5G26790.1); similar to hypothetical protein MtrDRAFT_AC157648g13v1 [Medicago truncatula] (GB:ABE86474.1)			membrane|GO:0016020	molecular_function_unknown|GO:0003674	biological_process_unknown|GO:0008150
At1g06490	0.11339104	ATGSL07 (GLUCAN SYNTHASE-LIKE 7); 1,3-beta-glucan synthase/ transferase, transferring glycosyl groups			1,3-beta-glucan synthase complex|GO:0000148	1,3-beta-glucan synthase activity|GO:0003843;transferase activity, transferring glycosyl groups|GO:0016757	1,3-beta-glucan biosynthetic process|GO:0006075
At1g06500	0.058823116	unknown protein			cellular_component_unknown|GO:0005575	molecular_function_unknown|GO:0003674	biological_process_unknown|GO:0008150
At1g06510	-0.04189755	unknown protein			chloroplast|GO:0009507	molecular_function_unknown|GO:0003674	biological_process_unknown|GO:0008150
At1g06520	0.06840643	ATGPAT1/GPAT1 (GLYCEROL-3-PHOSPHATE ACYLTRANSFERASE 1); 1-acylglycerol-3-phosphate O-acyltransferase/ acyltransferase			membrane|GO:0016020;mitochondrion|GO:0005739	1-acylglycerol-3-phosphate O-acyltransferase activity|GO:0003841;acyltransferase activity|GO:0008415	metabolic process|GO:0008152;pollen sperm cell differentiation|GO:0048235
At1g06530	0.03691188	myosin heavy chain-related			mitochondrion|GO:0005739;plastid|GO:0009536
At1g06540	-0.045794778	similar to unknown protein [Arabidopsis thaliana] (TAIR:AT2G30930.1)			cellular_component_unknown|GO:0005575	molecular_function_unknown|GO:0003674	biological_process_unknown|GO:0008150
At1g06550	0.07828884	enoyl-CoA hydratase/isomerase family protein			cellular_component_unknown|GO:0005575	3-hydroxyisobutyryl-CoA hydrolase activity|GO:0003860	fatty acid beta-oxidation|GO:0006635
At1g06560	0.05928343	NOL1/NOP2/sun family protein				RNA binding|GO:0003723
At1g06570	0.08756898	PDS1 (PHYTOENE DESATURATION 1)			chloroplast|GO:0009507;cytosol|GO:0005829;mitochondrion|GO:0005739	4-hydroxyphenylpyruvate dioxygenase activity|GO:0003868	carotenoid biosynthetic process|GO:0016117;plastoquinone biosynthetic process|GO:0010236;vitamin E biosynthetic process|GO:0010189
At1g06580	0.14836164	pentatricopeptide (PPR) repeat-containing protein				binding|GO:0005488	biological_process_unknown|GO:0008150
At1g06590	0.1260739	binding				binding|GO:0005488	biological_process_unknown|GO:0008150
At1g06620	-0.21499601	2-oxoglutarate-dependent dioxygenase, putative			cellular_component_unknown|GO:0005575	2-oxoglutarate-dependent dioxygenase activity|GO:0010302	biological_process_unknown|GO:0008150
At1g06630	0.39440733	F-box family protein			cellular_component_unknown|GO:0005575	molecular_function_unknown|GO:0003674	biological_process_unknown|GO:0008150
At1g06640	0.135818	2-oxoglutarate-dependent dioxygenase, putative			cellular_component_unknown|GO:0005575	2-oxoglutarate-dependent dioxygenase activity|GO:0010302	biological_process_unknown|GO:0008150
At1g06650	-0.051538423	2-oxoglutarate-dependent dioxygenase, putative			cellular_component_unknown|GO:0005575	2-oxoglutarate-dependent dioxygenase activity|GO:0010302	biological_process_unknown|GO:0008150
At1g06660	0.11638015	similar to unknown protein [Arabidopsis thaliana] (TAIR:AT2G30820.2); similar to hypothetical protein [Oryza sativa (japonica cultivar-group)] (GB:AAM19018.1)				molecular_function_unknown|GO:0003674	biological_process_unknown|GO:0008150
At1g06670	0.009494822	NIH (NUCLEAR DEIH-BOXHELICASE)			nucleus|GO:0005634	DNA binding|GO:0003677;DNA helicase activity|GO:0003678	DNA metabolic process|GO:0006259
At1g06680	-1.0825891	PSBP-1 (OXYGEN-EVOLVING ENHANCER PROTEIN 2); calcium ion binding			chloroplast photosystem II|GO:0030095;chloroplast thylakoid lumen|GO:0009543;chloroplast thylakoid membrane|GO:0009535;chloroplast thylakoid|GO:0009534;extrinsic to membrane|GO:0019898;oxygen evolving complex|GO:0009654	calcium ion binding|GO:0005509	photosynthesis, light reaction|GO:0019684
At1g06690	-0.12565294	aldo/keto reductase family protein			chloroplast thylakoid membrane|GO:0009535;plastoglobule|GO:0010287	aldo-keto reductase activity|GO:0004033
At1g06700	0.06252888	kinase			cellular_component_unknown|GO:0005575	kinase activity|GO:0016301	protein amino acid phosphorylation|GO:0006468
At1g06710	-0.016498689	pentatricopeptide (PPR) repeat-containing protein			cellular_component_unknown|GO:0005575	binding|GO:0005488
At1g06720	0.08661507	similar to unknown protein [Arabidopsis thaliana] (TAIR:AT1G42440.1); similar to PREDICTED: hypothetical protein LOC553241 isoform 2 [Danio rerio] (GB:XP_709801.1); similar to PREDICTED: hypothetical protein XP_679814 isoform 1 [Danio rerio] (GB:XP_684906.1); similar to unnamed protein product [Ostreococcus tauri] (GB:CAL57303.1); contains InterPro domain AARP2CN; (InterPro:IPR012948); contains I…			cellular_component_unknown|GO:0005575
At1g06730	-0.43928003	pfkB-type carbohydrate kinase family protein			cytoplasm|GO:0005737;nucleus|GO:0005634	kinase activity|GO:0016301	D-ribose catabolic process|GO:0019303
At1g06750	0.41857317	similar to unknown protein [Arabidopsis thaliana] (TAIR:AT2G30630.1); similar to conserved hypothetical protein [Medicago truncatula] (GB:ABE83048.1); contains domain no description (G3D.3.40.50.300); contains domain P-loop containing nucleoside triphosphate hydrolases (SSF52540)			-	-	-
At1g06760	0.08108759	histone H1, putative			nucleosome|GO:0000786	DNA binding|GO:0003677	nucleosome assembly|GO:0006334
At1g06770	0.0036035255	zinc finger (C3HC4-type RING finger) family protein				protein binding|GO:0005515;zinc ion binding|GO:0008270
At1g06780	-0.03985227	GAUT6 (Galacturonosyltransferase 6); polygalacturonate 4-alpha-galacturonosyltransferase/ transferase, transferring glycosyl groups			endomembrane system|GO:0012505	polygalacturonate 4-alpha-galacturonosyltransferase activity|GO:0047262;transferase activity, transferring glycosyl groups|GO:0016757	carbohydrate biosynthetic process|GO:0016051
At1g06790	0.14560874	RNA polymerase Rpb7 N-terminal domain-containing protein				DNA-directed RNA polymerase activity|GO:0003899	transcription|GO:0006350
At1g06800	0.16139367	lipase class 3 family protein			chloroplast|GO:0009507	triacylglycerol lipase activity|GO:0004806	lipid metabolic process|GO:0006629
At1g06810	-0.05457583	similar to unknown protein [Arabidopsis thaliana] (TAIR:AT1G05400.1); contains InterPro domain Protein of unknown function DUF537; (InterPro:IPR007491)				molecular_function_unknown|GO:0003674	biological_process_unknown|GO:0008150
At1g06820	0.076286286	CRTISO (carotenoid isomerase); carotenoid isomerase			chloroplast|GO:0009507	carotenoid isomerase activity|GO:0046608	carotenoid biosynthetic process|GO:0016117;etioplast organization and biogenesis|GO:0009662
At1g06830	0.027833387	glutaredoxin family protein			endomembrane system|GO:0012505	thiol-disulfide exchange intermediate activity|GO:0030508	electron transport|GO:0006118
At1g06840	0.08143874	leucine-rich repeat transmembrane protein kinase, putative			plasma membrane|GO:0005886	ATP binding|GO:0005524;protein serine/threonine kinase activity|GO:0004674	protein amino acid phosphorylation|GO:0006468;transmembrane receptor protein tyrosine kinase signaling pathway|GO:0007169
At1g06850	-0.0052256873	bZIP transcription factor, putative			nucleus|GO:0005634	DNA binding|GO:0003677;transcription factor activity|GO:0003700	regulation of transcription, DNA-dependent|GO:0006355
At1g06870	-0.024090853	signal peptidase, putative			membrane|GO:0016020	peptidase activity|GO:0008233	proteolysis|GO:0006508
At1g06890	0.11437905	transporter-related			Golgi apparatus|GO:0005794;membrane|GO:0016020
At1g06900	-0.21294844	metalloendopeptidase			cellular_component_unknown|GO:0005575	metalloendopeptidase activity|GO:0004222	proteolysis|GO:0006508
At1g06910	-0.10772218	TRFL7 (TRF-LIKE 7); DNA binding / transcription factor			nucleus|GO:0005634	DNA binding|GO:0003677;transcription factor activity|GO:0003700	response to jasmonic acid stimulus|GO:0009753;response to salicylic acid stimulus|GO:0009751
At1g06920	0.07223816	ATOFP4/OFP4 (ARABIDOPSIS THALIANA OVATE FAMILY PROTEIN 4)				molecular_function_unknown|GO:0003674	biological_process_unknown|GO:0008150
At1g06925	0.078946956	similar to unknown protein [Arabidopsis thaliana] (TAIR:AT4G20480.1); contains InterPro domain Protein of unknown function DUF537; (InterPro:IPR007491)			endomembrane system|GO:0012505	molecular_function_unknown|GO:0003674	biological_process_unknown|GO:0008150
At1g06930	0.057253815	similar to unknown protein [Arabidopsis thaliana] (TAIR:AT2G40475.1); similar to Epa5p [Candida glabrata] (GB:AAQ82687.1); similar to Epa4p [Candida glabrata] (GB:AAQ82688.1); similar to hypothetical protein SPBC215.13 [Schizosaccharomyces pombe 972h-] (GB:NP_596690.1)			cellular_component_unknown|GO:0005575	molecular_function_unknown|GO:0003674	biological_process_unknown|GO:0008150
At1g06950	-0.0058785826	ATTIC110/TIC110 (TRANSLOCON AT THE INNER ENVELOPE MEMBRANE OF CHLOROPLASTS 110)			Tic complex|GO:0031897;chloroplast|GO:0009507		chloroplast organization and biogenesis|GO:0009658;protein import into chloroplast stroma|GO:0045037
At1g06960	0.0017646803	small nuclear ribonucleoprotein U2B, putative / spliceosomal protein, putative				RNA binding|GO:0003723
At1g06970	0.10626725	ATCHX14 (cation/hydrogen exchanger 14); monovalent cation:proton antiporter			integral to membrane|GO:0016021	monovalent cation:proton antiporter activity|GO:0005451;sodium:hydrogen antiporter activity|GO:0015385	cation transport|GO:0006812
At1g06980	0.044402607	similar to unknown protein [Arabidopsis thaliana] (TAIR:AT2G30230.1); similar to hypothetical protein LOC_Os03g18660 [Oryza sativa (japonica cultivar-group)] (GB:ABF95458.1)			endomembrane system|GO:0012505	molecular_function_unknown|GO:0003674	biological_process_unknown|GO:0008150
At1g06990	-0.023632798	GDSL-motif lipase/hydrolase family protein			endomembrane system|GO:0012505	carboxylesterase activity|GO:0004091	lipid metabolic process|GO:0006629
At1g07000	-0.093754105	ATEXO70B2 (exocyst subunit EXO70 family protein B2); protein binding			exocyst|GO:0000145	protein binding|GO:0005515	vesicle docking during exocytosis|GO:0006904
At1g07010	0.12161564	calcineurin-like phosphoesterase family protein			chloroplast|GO:0009507	protein serine/threonine phosphatase activity|GO:0004722	biological_process_unknown|GO:0008150
At1g07020	0.0739005	similar to hypothetical protein [Oryza sativa (japonica cultivar-group)] (GB:BAD45080.1)			cellular_component_unknown|GO:0005575	molecular_function_unknown|GO:0003674	biological_process_unknown|GO:0008150
At1g07025	0.035492387	mitochondrial substrate carrier family protein			mitochondrial inner membrane|GO:0005743	binding|GO:0005488	mitochondrial transport|GO:0006839;transport|GO:0006810
At1g07030	0.06293853	mitochondrial substrate carrier family protein			mitochondrial inner membrane|GO:0005743	binding|GO:0005488	mitochondrial transport|GO:0006839;transport|GO:0006810
At1g07040	-0.065149546	similar to unknown protein [Arabidopsis thaliana] (TAIR:AT1G27030.1); similar to unknown protein [Oryza sativa (japonica cultivar-group)] (GB:AAN05517.1); similar to Os10g0463800 [Oryza sativa (japonica cultivar-group)] (GB:NP_001064789.1)			chloroplast|GO:0009507		biological_process_unknown|GO:0008150
At1g07050	0.1027533	CONSTANS-like protein-related			cellular_component_unknown|GO:0005575	molecular_function_unknown|GO:0003674	biological_process_unknown|GO:0008150
At1g07060	0.12079789	similar to hypothetical protein LOC_Os12g01540 [Oryza sativa (japonica cultivar-group)] (GB:ABA95616.1); similar to Os12g0106100 [Oryza sativa (japonica cultivar-group)] (GB:NP_001065937.1)				molecular_function_unknown|GO:0003674	biological_process_unknown|GO:0008150
At1g07070	0.20499375	60S ribosomal protein L35a (RPL35aA)			ribosome|GO:0005840	structural constituent of ribosome|GO:0003735	ribosome biogenesis and assembly|GO:0042254;translation|GO:0006412
At1g07080	0.07270986	gamma interferon responsive lysosomal thiol reductase family protein / GILT family protein			endomembrane system|GO:0012505	catalytic activity|GO:0003824	biological_process_unknown|GO:0008150
At1g07090	0.27835554	similar to unknown protein [Arabidopsis thaliana] (TAIR:AT5G58500.1); similar to hypothetical protein [Oryza sativa (japonica cultivar-group)] (GB:BAB68109.1); contains InterPro domain Protein of unknown function DUF640; (InterPro:IPR006936)			cellular_component_unknown|GO:0005575	molecular_function_unknown|GO:0003674	biological_process_unknown|GO:0008150
At1g07110	0.07300027	F2KP (FRUCTOSE-2,6-BISPHOSPHATASE); fructose-2,6-bisphosphate 2-phosphatase			cellular_component_unknown|GO:0005575	fructose-2,6-bisphosphate 2-phosphatase activity|GO:0004331	N-terminal protein myristoylation|GO:0006499;fructose metabolic process|GO:0006000
At1g07120	0.122486115	similar to proline-rich family protein [Arabidopsis thaliana] (TAIR:AT4G18570.1); similar to Os03g0294100 [Oryza sativa (japonica cultivar-group)] (GB:NP_001049814.1); similar to pherophorin, putative, expressed [Oryza sativa (japonica cultivar-group)] (GB:ABF95418.1)			cellular_component_unknown|GO:0005575	molecular_function_unknown|GO:0003674	biological_process_unknown|GO:0008150
At1g07130	-0.059601523	OB-fold nucleic acid binding domain-containing protein				nucleic acid binding|GO:0003676	biological_process_unknown|GO:0008150
At1g07135	0.22014643	glycine-rich protein			anchored to membrane|GO:0031225	molecular_function_unknown|GO:0003674	biological_process_unknown|GO:0008150
At1g07140	-0.71091354	SIRANBP (Ran-binding protein 1a); Ran GTPase binding			cellular_component_unknown|GO:0005575	Ran GTPase binding|GO:0008536	protein import into nucleus, translocation|GO:0000060
At1g07150	0.058323607	MAPKKK13 (Mitogen-activated protein kinase kinase kinase 13); kinase				kinase activity|GO:0016301	protein amino acid phosphorylation|GO:0006468
At1g07160	0.19380617	protein phosphatase 2C, putative / PP2C, putative			chloroplast|GO:0009507;protein serine/threonine phosphatase complex|GO:0008287	protein phosphatase type 2C activity|GO:0015071	protein amino acid dephosphorylation|GO:0006470
At1g07170	0.68042016	Identical to Hypothetical protein At1g07170/At2g30000 [Arabidopsis Thaliana] (GB:O80873); similar to unknown protein [Arabidopsis thaliana] (TAIR:AT2G30000.1); similar to Os04g0663300 [Oryza sativa (japonica cultivar-group)] (GB:NP_001054163.1); similar to PREDICTED: similar to conserved hypothetical protein [Strongylocentrotus purpuratus] (GB:XP_799069.1); contains InterPro domain PHF5-like; (In…			cellular_component_unknown|GO:0005575	molecular_function_unknown|GO:0003674
At1g07180	0.05367273	NDA1 (ALTERNATIVE NAD(P)H DEHYDROGENASE 1); NADH dehydrogenase			intrinsic to mitochondrial inner membrane|GO:0031304;mitochondrion|GO:0005739	NADH dehydrogenase activity|GO:0003954	electron transport|GO:0006118
At1g07190	0.054528743	similar to LON_ARA_ARA (Lon protease homolog gene), ATP binding / ATP-dependent peptidase/ serine-type peptidase [Arabidopsis thaliana] (TAIR:AT5G26860.1); contains domain ATP DEPENDENT LON PROTEASE FAMILY MEMBER (PTHR10046)			cellular_component_unknown|GO:0005575	molecular_function_unknown|GO:0003674	biological_process_unknown|GO:0008150
At1g07200	-0.24417609	ATP-dependent Clp protease ClpB protein-related			cellular_component_unknown|GO:0005575	ATP binding|GO:0005524	biological_process_unknown|GO:0008150
At1g07210	0.06285364	30S ribosomal protein S18 family			ribosome|GO:0005840	structural constituent of ribosome|GO:0003735	translation|GO:0006412
At1g07220	0.110369235	similar to unknown protein [Arabidopsis thaliana] (TAIR:AT5G23850.1); similar to OSIGBa0159I10.7 [Oryza sativa (indica cultivar-group)] (GB:CAH67462.1); similar to Os02g0642700 [Oryza sativa (japonica cultivar-group)] (GB:NP_001047557.1); similar to Lipopolysaccharide-modifying protein [Medicago truncatula] (GB:ABD33425.1); contains InterPro domain Lipopolysaccharide-modifying protein; (InterPro:…			mitochondrion|GO:0005739	molecular_function_unknown|GO:0003674	biological_process_unknown|GO:0008150
At1g07230	-1.1695803	phosphoesterase family protein			endomembrane system|GO:0012505	hydrolase activity, acting on ester bonds|GO:0016788
At1g07240	-0.08362505	UDP-glucoronosyl/UDP-glucosyl transferase family protein			cellular_component_unknown|GO:0005575	UDP-glycosyltransferase activity|GO:0008194;transferase activity, transferring glycosyl groups|GO:0016757	metabolic process|GO:0008152
At1g07250	0.31624365	UDP-glucoronosyl/UDP-glucosyl transferase family protein			cellular_component_unknown|GO:0005575	transferase activity, transferring glycosyl groups|GO:0016757	metabolic process|GO:0008152
At1g07260	0.052953996	UDP-glucoronosyl/UDP-glucosyl transferase family protein			cellular_component_unknown|GO:0005575	UDP-glycosyltransferase activity|GO:0008194;transferase activity, transferring glycosyl groups|GO:0016757	metabolic process|GO:0008152
At1g07270	0.09024308	cell division control protein CDC6b, putative (CDC6b)					DNA replication|GO:0006260;regulation of progression through cell cycle|GO:0000074
At1g07280	0.5089561	binding			chloroplast|GO:0009507	binding|GO:0005488	biological_process_unknown|GO:0008150
At1g07290	-0.21504134	nucleotide-sugar transporter family protein			cellular_component_unknown|GO:0005575	nucleotide-sugar transmembrane transporter activity|GO:0005338	biological_process_unknown|GO:0008150
At1g07300	-0.037470825	josephin protein-related				molecular_function_unknown|GO:0003674	biological_process_unknown|GO:0008150
At1g07310	0.05023765	C2 domain-containing protein			cellular_component_unknown|GO:0005575	molecular_function_unknown|GO:0003674	biological_process_unknown|GO:0008150
At1g07320	-0.15599248	RPL4 (ribosomal protein L4); structural constituent of ribosome			chloroplast thylakoid membrane|GO:0009535;plastid large ribosomal subunit|GO:0000311;plastid ribosome|GO:0009547;ribosome|GO:0005840	structural constituent of ribosome|GO:0003735	translation|GO:0006412
At1g07330	0.16618684	similar to unknown protein [Arabidopsis thaliana] (TAIR:AT2G29620.1); similar to H+-transporting two-sector ATPase, alpha/beta subunit, central re (GB:ABE91554.1); similar to hypothetical protein [Glycine max] (GB:BAB41198.1)			cellular_component_unknown|GO:0005575	molecular_function_unknown|GO:0003674	biological_process_unknown|GO:0008150
At1g07340	-0.029468948	ATSTP2 (SUGAR TRANSPORTER 2); carbohydrate transporter/ sugar porter			integral to plasma membrane|GO:0005887;membrane|GO:0016020	carbohydrate transmembrane transporter activity|GO:0015144;monosaccharide transmembrane transporter activity|GO:0015145;sugar:hydrogen ion symporter activity|GO:0005351	monosaccharide transport|GO:0015749;pollen development|GO:0009555
At1g07350	0.02006615	transformer serine/arginine-rich ribonucleoprotein, putative				RNA binding|GO:0003723	RNA splicing|GO:0008380
At1g07360	0.13290615	zinc finger (CCCH-type) family protein / RNA recognition motif (RRM)-containing protein			cellular_component_unknown|GO:0005575	RNA binding|GO:0003723	biological_process_unknown|GO:0008150
At1g07370	1.7733295	PCNA1 (PROLIFERATING CELLULAR NUCLEAR ANTIGEN); DNA binding / DNA polymerase processivity factor			cytoplasm|GO:0005737;nucleolus|GO:0005730;nucleus|GO:0005634	DNA binding|GO:0003677;DNA polymerase processivity factor activity|GO:0030337;protein binding|GO:0005515	regulation of DNA replication|GO:0006275;regulation of progression through cell cycle|GO:0000074
At1g07380	0.008054569	ceramidase family protein			endomembrane system|GO:0012505	ceramidase activity|GO:0017040	biological_process_unknown|GO:0008150
At1g07390	0.13263103	protein binding			cellular_component_unknown|GO:0005575	protein binding|GO:0005515	signal transduction|GO:0007165
At1g07400	0.009871658	17.8 kDa class I heat shock protein (HSP17.8-CI)					response to heat|GO:0009408;response to oxidative stress|GO:0006979
At1g07410	0.07169876	AtRABA2b (Arabidopsis Rab GTPase homolog A2b); GTP binding			exosome (RNase complex)|GO:0000178;intracellular|GO:0005622	GTP binding|GO:0005525	intracellular protein transport|GO:0006886;protein transport|GO:0015031;regulation of transcription, DNA-dependent|GO:0006355;small GTPase mediated signal transduction|GO:0007264
At1g07420	0.07710882	SMO2-2 (sterol 4-alpha-methyl-oxidase 2); C-4 methylsterol oxidase			endomembrane system|GO:0012505	C-4 methylsterol oxidase activity|GO:0000254	metabolic process|GO:0008152
At1g07430	-0.050549537	protein phosphatase 2C, putative / PP2C, putative				protein phosphatase type 2C activity|GO:0015071
At1g07440	0.09412286	oxidoreductase			cellular_component_unknown|GO:0005575	oxidoreductase activity|GO:0016491	metabolic process|GO:0008152
At1g07450	0.37547803	tropinone reductase, putative / tropine dehydrogenase, putative				oxidoreductase activity|GO:0016491	metabolic process|GO:0008152
At1g07460	-0.021780018	legume lectin family protein			anchored to membrane|GO:0031225	carbohydrate binding|GO:0030246	biological_process_unknown|GO:0008150
At1g07470	0.11281775	transcription factor IIA large subunit, putative / TFIIA large subunit, putative			nucleus|GO:0005634	transcription factor activity|GO:0003700	transcription|GO:0006350
At1g07473	0.01233119	similar to unknown protein [Arabidopsis thaliana] (TAIR:AT1G07476.1); similar to hypothetical protein MtrDRAFT_AC157503g19v1 [Medicago truncatula] (GB:ABD33141.1)				molecular_function_unknown|GO:0003674	biological_process_unknown|GO:0008150
At1g07476	-0.03706009	similar to unknown protein [Arabidopsis thaliana] (TAIR:AT1G07473.1)			chloroplast|GO:0009507	molecular_function_unknown|GO:0003674	biological_process_unknown|GO:0008150
At1g07480	0.57927406	transcription factor IIA large subunit / TFIIA large subunit (TFIIA-L)			nucleus|GO:0005634	transcription factor activity|GO:0003700	transcription|GO:0006350
At1g07490	0.16040587	DVL9/RTFL3 (ROTUNDIFOLIA LIKE 3)			chloroplast|GO:0009507	molecular_function_unknown|GO:0003674	biological_process_unknown|GO:0008150
At1g07500	0.1211953	unknown protein			cellular_component_unknown|GO:0005575	molecular_function_unknown|GO:0003674	biological_process_unknown|GO:0008150
At1g07510	-0.007536103	FTSH10 (FtsH protease 10); ATPase			chloroplast thylakoid membrane|GO:0009535;mitochondrion|GO:0005739;plastid|GO:0009536	ATPase activity|GO:0016887	protein catabolic process|GO:0030163;proteolysis|GO:0006508
At1g07520	0.064579464	scarecrow transcription factor family protein			cellular_component_unknown|GO:0005575	transcription factor activity|GO:0003700	biological_process_unknown|GO:0008150
At1g07530	-0.016611643	scarecrow-like transcription factor 14 (SCL14)			cellular_component_unknown|GO:0005575	transcription factor activity|GO:0003700	regulation of transcription|GO:0045449
At1g07540	-0.050970465	TRFL2 (TRF-LIKE 2); DNA binding			nucleus|GO:0005634	DNA binding|GO:0003677	regulation of transcription|GO:0045449
At1g07550	0.020854497	leucine-rich repeat protein kinase, putative			endomembrane system|GO:0012505	kinase activity|GO:0016301	protein amino acid phosphorylation|GO:0006468
At1g07560	6.9730263E-4	leucine-rich repeat protein kinase, putative			endomembrane system|GO:0012505	kinase activity|GO:0016301	protein amino acid phosphorylation|GO:0006468
At1g07570	0.047495976	APK1A (Arabidopsis protein kinase 1A); kinase				kinase activity|GO:0016301;protein serine/threonine kinase activity|GO:0004674	N-terminal protein myristoylation|GO:0006499;protein amino acid phosphorylation|GO:0006468
At1g07590	-0.4052202	pentatricopeptide (PPR) repeat-containing protein			mitochondrion|GO:0005739	binding|GO:0005488	biological_process_unknown|GO:0008150
At1g07600	-1.8124765	MT1A (METALLOTHIONEIN 1A)			cellular_component_unknown|GO:0005575	copper ion binding|GO:0005507;metal ion binding|GO:0046872	response to copper ion|GO:0046688;response to high light intensity|GO:0009644
At1g07610	-0.13444465	MT1C (metallothionein 1C)				copper ion binding|GO:0005507	response to copper ion|GO:0046688
At1g07615		GTP binding			intracellular|GO:0005622	GTP binding|GO:0005525
At1g07630	-0.004087858	PLL5 (POL-like 5); protein phosphatase type 2C				protein phosphatase type 2C activity|GO:0015071	N-terminal protein myristoylation|GO:0006499;leaf development|GO:0048366
At1g07640	-0.8509104	OBP2 (OBF BINDING PROTEIN 2); DNA binding			nucleus|GO:0005634	DNA binding|GO:0003677;transcription factor activity|GO:0003700	glucosinolate biosynthetic process|GO:0019761;regulation of transcription|GO:0045449;response to insect|GO:0009625;response to jasmonic acid stimulus|GO:0009753;response to wounding|GO:0009611
At1g07650	-0.22403355	leucine-rich repeat transmembrane protein kinase, putative			endomembrane system|GO:0012505	ATP binding|GO:0005524;kinase activity|GO:0016301;protein serine/threonine kinase activity|GO:0004674	protein amino acid phosphorylation|GO:0006468;transmembrane receptor protein tyrosine kinase signaling pathway|GO:0007169
At1g07645	1.3336879	lactoylglutathione lyase family protein / glyoxalase I family protein			endomembrane system|GO:0012505	catalytic activity|GO:0003824
At1g07660	-0.10850564	histone H4			nucleosome|GO:0000786;nucleus|GO:0005634	DNA binding|GO:0003677	chromosome organization and biogenesis (sensu Eukaryota)|GO:0007001;nucleosome assembly|GO:0006334
At1g07670	-0.0044277413	calcium-transporting ATPase 4, endoplasmic reticulum-type (ECA4)			endoplasmic reticulum|GO:0005783	calcium-transporting ATPase activity|GO:0005388	calcium ion transport|GO:0006816;cation transport|GO:0006812;metabolic process|GO:0008152;transport|GO:0006810
At1g07680	0.121355206	unknown protein			endomembrane system|GO:0012505	molecular_function_unknown|GO:0003674	biological_process_unknown|GO:0008150
At1g07690	-0.076469146	similar to unknown protein [Arabidopsis thaliana] (TAIR:AT1G54950.1)			endomembrane system|GO:0012505	molecular_function_unknown|GO:0003674
At1g07700	-0.20022371	thioredoxin family protein			chloroplast|GO:0009507;endomembrane system|GO:0012505	thiol-disulfide exchange intermediate activity|GO:0030508	cell redox homeostasis|GO:0045454
At1g07705	0.08537144	similar to VIP2 (VIRE2 INTERACTING PROTEIN2), transcription regulator [Arabidopsis thaliana] (TAIR:AT5G59710.1); similar to NOT2/NOT3/NOT5 [Medicago truncatula] (GB:ABE93791.1); similar to NOT2/NOT3/NOT5 family protein, expressed [Oryza sativa (japonica cultivar-group)] (GB:ABF98742.1); similar to VIP2 [Nicotiana benthamiana] (GB:AAY15746.1); contains InterPro domain NOT2/NOT3/NOT5; (InterPro:IPR…			chloroplast|GO:0009507;nucleus|GO:0005634	transcription regulator activity|GO:0030528	regulation of transcription|GO:0045449
At1g07710	-0.1331503	ankyrin repeat family protein				protein binding|GO:0005515
At1g07720	-0.041659772	beta-ketoacyl-CoA synthase family protein			endomembrane system|GO:0012505	acyltransferase activity|GO:0008415
At1g07725	-1.0369711	ATEXO70H6 (exocyst subunit EXO70 family protein H6); protein binding			exocyst|GO:0000145	protein binding|GO:0005515	vesicle docking during exocytosis|GO:0006904
At1g07740	0.04211042	pentatricopeptide (PPR) repeat-containing protein			mitochondrion|GO:0005739	binding|GO:0005488	biological_process_unknown|GO:0008150
At1g07745	-0.0053656176	ATRAD51D/RAD51D (Arabidopsis homolog of RAD51 D)			endomembrane system|GO:0012505	DNA binding|GO:0003677	DNA repair|GO:0006281;regulation of response to biotic stimulus|GO:0002831;somatic cell DNA recombination|GO:0016444
At1g07750	0.004767187	cupin family protein			cellular_component_unknown|GO:0005575	nutrient reservoir activity|GO:0045735	biological_process_unknown|GO:0008150
At1g07770	-0.05102595	RPS15A (RIBOSOMAL PROTEIN S15A); structural constituent of ribosome			cytosolic ribosome (sensu Eukaryota)|GO:0005830;cytosolic small ribosomal subunit (sensu Eukaryota)|GO:0005843	structural constituent of ribosome|GO:0003735	translation|GO:0006412
At1g07780	0.26207426	PAI1 (PHOSPHORIBOSYLANTHRANILATE ISOMERASE 1); phosphoribosylanthranilate isomerase			chloroplast|GO:0009507	phosphoribosylanthranilate isomerase activity|GO:0004640	tryptophan biosynthetic process|GO:0000162
At5g05590	0.10487622	PAI2 (PHOSPHORIBOSYLANTHRANILATE ISOMERASE 2); phosphoribosylanthranilate isomerase			chloroplast|GO:0009507	phosphoribosylanthranilate isomerase activity|GO:0004640	tryptophan biosynthetic process|GO:0000162
At1g07790	-0.0108054895	histone H2B, putative			nucleosome|GO:0000786;nucleus|GO:0005634	DNA binding|GO:0003677	chromosome organization and biogenesis (sensu Eukaryota)|GO:0007001;nucleosome assembly|GO:0006334
At1g07795	-0.014628351	similar to unknown protein [Arabidopsis thaliana] (TAIR:AT2G28725.1); similar to Thioredoxin-related [Medicago truncatula] (GB:ABD32198.1)			cellular_component_unknown|GO:0005575	molecular_function_unknown|GO:0003674	biological_process_unknown|GO:0008150
At1g07810	0.05252982	ECA1 (""calcium-transporting ATPase 1, endoplasmic reticulum-type""); calcium-transporting ATPase			endoplasmic reticulum membrane|GO:0005789;endoplasmic reticulum|GO:0005783	calcium-transporting ATPase activity|GO:0005388	calcium ion transport|GO:0006816;cellular manganese ion homeostasis|GO:0030026;manganese ion transport|GO:0006828;response to manganese ion|GO:0010042
At1g07820	0.05770771	histone H4			nucleosome|GO:0000786;nucleus|GO:0005634	DNA binding|GO:0003677	chromosome organization and biogenesis (sensu Eukaryota)|GO:0007001;nucleosome assembly|GO:0006334
At1g07830	0.11661857	ribosomal protein L29 family protein			ribosome|GO:0005840	structural constituent of ribosome|GO:0003735	translation|GO:0006412
At1g07840	1.2418212	leucine zipper factor-related			cellular_component_unknown|GO:0005575
At1g07850	0.04902499	fringe-related protein			chloroplast|GO:0009507	transferase activity, transferring glycosyl groups|GO:0016757	N-terminal protein myristoylation|GO:0006499
At1g07860	0.13768725	unknown protein			cellular_component_unknown|GO:0005575	molecular_function_unknown|GO:0003674	biological_process_unknown|GO:0008150
At1g07870	-0.04515752	protein kinase family protein			cellular_component_unknown|GO:0005575	kinase activity|GO:0016301	N-terminal protein myristoylation|GO:0006499
At1g07880	-0.023603242	ATMPK13 (ARABIDOPSIS THALIANA MAP KINASE 13); MAP kinase/ kinase				MAP kinase activity|GO:0004707;kinase activity|GO:0016301	signal transduction|GO:0007165
At1g07890	0.12465015	APX1 (ASCORBATE PEROXIDASE 1, MATERNAL EFFECT EMBRYO ARREST 6)			cytosol|GO:0005829	L-ascorbate peroxidase activity|GO:0016688	embryonic development ending in seed dormancy|GO:0009793;response to heat|GO:0009408;response to reactive oxygen species|GO:0000302
At1g07900	-0.025602661	LOB domain protein 1 / lateral organ boundaries domain protein 1 (LBD1)			mitochondrion|GO:0005739	molecular_function_unknown|GO:0003674	biological_process_unknown|GO:0008150
At1g07910	0.6295183	ATRNL/RNL (ARABIDOPSIS THALIANA RNA LIGASE); 2',3'-cyclic-nucleotide 3'-phosphodiesterase/ RNA ligase (ATP)/ polynucleotide kinase				2',3'-cyclic-nucleotide 3'-phosphodiesterase activity|GO:0004113;RNA ligase (ATP) activity|GO:0003972;polynucleotide kinase activity|GO:0051731	tRNA splicing|GO:0006388
At1g07920	-0.3298493	elongation factor 1-alpha / EF-1-alpha			mitochondrion|GO:0005739	calmodulin binding|GO:0005516;translation elongation factor activity|GO:0003746	translational elongation|GO:0006414
At1g07930	0.031169854	elongation factor 1-alpha / EF-1-alpha			mitochondrion|GO:0005739	calmodulin binding|GO:0005516;translation elongation factor activity|GO:0003746	translational elongation|GO:0006414
At1g07940	0.14834425	elongation factor 1-alpha / EF-1-alpha			mitochondrion|GO:0005739	calmodulin binding|GO:0005516;translation elongation factor activity|GO:0003746	translational elongation|GO:0006414
At1g07950	-0.19941261	surfeit locus protein 5 family protein / SURF5 family protein			cellular_component_unknown|GO:0005575	molecular_function_unknown|GO:0003674	biological_process_unknown|GO:0008150
At1g07960	0.075479805	ATPDIL5-1 (PDI-LIKE 5-1); thiol-disulfide exchange intermediate			endomembrane system|GO:0012505	thiol-disulfide exchange intermediate activity|GO:0030508	cell redox homeostasis|GO:0045454
At1g07970	0.11708764	similar to MGC83764 protein [Xenopus laevis] (GB:AAH76809.1); similar to Os03g0288800 [Oryza sativa (japonica cultivar-group)] (GB:NP_001049788.1); contains domain FAMILY NOT NAMED (PTHR21780); contains domain gb def: T6D22.6 (PTHR21780:SF1)				molecular_function_unknown|GO:0003674	biological_process_unknown|GO:0008150
At1g07980	0.054213043	histone-like transcription factor (CBF/NF-Y) family protein			chloroplast|GO:0009507;intracellular|GO:0005622	transcription factor activity|GO:0003700	regulation of transcription|GO:0045449
At1g07985	-0.08981185	similar to expressed protein [Oryza sativa (japonica cultivar-group)] (GB:ABF97687.1); similar to hypothetical protein [Oryza sativa (japonica cultivar-group)] (GB:AAR89048.1); similar to Os03g0623100 [Oryza sativa (japonica cultivar-group)] (GB:NP_001050687.1)			chloroplast|GO:0009507	molecular_function_unknown|GO:0003674	biological_process_unknown|GO:0008150
At1g07990	0.13463686	SIT4 phosphatase-associated family protein			endomembrane system|GO:0012505	binding|GO:0005488	biological_process_unknown|GO:0008150
At1g08000	0.1971814	zinc finger (GATA type) family protein			nucleus|GO:0005634	transcription factor activity|GO:0003700	regulation of transcription, DNA-dependent|GO:0006355
At1g08010	0.13506842	zinc finger (GATA type) family protein			nucleus|GO:0005634	transcription factor activity|GO:0003700	regulation of transcription, DNA-dependent|GO:0006355
At1g08020	0.055969104	unknown protein			cellular_component_unknown|GO:0005575	molecular_function_unknown|GO:0003674	biological_process_unknown|GO:0008150
At1g08030	0.13420297	unknown protein				molecular_function_unknown|GO:0003674	biological_process_unknown|GO:0008150
At1g08035	0.10975024	similar to unknown protein [Arabidopsis thaliana] (TAIR:AT2G28330.1)			cellular_component_unknown|GO:0005575	molecular_function_unknown|GO:0003674	biological_process_unknown|GO:0008150
At1g08040	-0.110446826	similar to unknown protein [Arabidopsis thaliana] (TAIR:AT2G28310.2); similar to Protein of unknown function DUF707 [Medicago truncatula] (GB:ABE91787.1); contains InterPro domain Protein of unknown function DUF707; (InterPro:IPR007877)				molecular_function_unknown|GO:0003674	biological_process_unknown|GO:0008150
At1g08050	0.043420855	zinc finger (C3HC4-type RING finger) family protein			chloroplast|GO:0009507	protein binding|GO:0005515;ubiquitin-protein ligase activity|GO:0004842;zinc ion binding|GO:0008270
At1g08060	0.037703916	MOM (MAINTENANCE OF METHYLATION)			nucleus|GO:0005634		chromatin silencing|GO:0006342
At1g08065	0.14413638	carbonate dehydratase/ zinc ion binding			endomembrane system|GO:0012505	carbonate dehydratase activity|GO:0004089;zinc ion binding|GO:0008270	one-carbon compound metabolic process|GO:0006730
At1g08070	-0.03237392	pentatricopeptide (PPR) repeat-containing protein				binding|GO:0005488	biological_process_unknown|GO:0008150
At1g08080	-0.10179204	carbonic anhydrase family protein			endomembrane system|GO:0012505	carbonate dehydratase activity|GO:0004089;zinc ion binding|GO:0008270	one-carbon compound metabolic process|GO:0006730
At1g08090	0.045344472	ATNRT2:1 (Arabidopsis thaliana high affinity nitrate transporter 2.1); nitrate transporter			membrane|GO:0016020	nitrate transmembrane transporter activity|GO:0015112	lateral root development|GO:0048527;nitrate transport|GO:0015706;response to nitrate|GO:0010167
At1g08100	0.048352703	ATNRT2.2 (Arabidopsis thaliana high-affinity nitrate transporter 2.2); nitrate transporter				nitrate transmembrane transporter activity|GO:0015112	lateral root development|GO:0048527;nitrate transport|GO:0015706
At1g08110	-0.016877893	lactoylglutathione lyase, putative / glyoxalase I, putative			chloroplast|GO:0009507	calmodulin binding|GO:0005516;lactoylglutathione lyase activity|GO:0004462	carbohydrate metabolic process|GO:0005975
At1g08120	0.40080583	ATP binding / protein kinase			cellular_component_unknown|GO:0005575	ATP binding|GO:0005524;protein kinase activity|GO:0004672	protein amino acid phosphorylation|GO:0006468
At1g08125	-0.028384818	similar to unknown protein [Arabidopsis thaliana] (TAIR:AT1G73320.1); similar to DNA ligase-like [Oryza sativa (japonica cultivar-group)] (GB:BAD22961.1); contains domain no description (G3D.3.40.50.150); contains domain S-adenosyl-L-methionine-dependent methyltransferases (SSF53335); contains domain UNCHARACTERIZED (PTHR14614)			cellular_component_unknown|GO:0005575	molecular_function_unknown|GO:0003674	biological_process_unknown|GO:0008150
At1g08130	0.22386289	ATLIG1 (ARABIDOPSIS THALIANA DNA LIGASE 1); ATP binding / DNA ligase (ATP)			mitochondrion|GO:0005739;nucleus|GO:0005634	ATP binding|GO:0005524;DNA ligase (ATP) activity|GO:0003910	DNA recombination|GO:0006310;DNA repair|GO:0006281;DNA replication|GO:0006260
At1g08135	-0.12787424	ATCHX6B/CHX6B (CATION/H+ EXCHANGER 6B); monovalent cation:proton antiporter			integral to membrane|GO:0016021	monovalent cation:proton antiporter activity|GO:0005451	cation transport|GO:0006812
At1g08140	0.06630584	ATCHX6a (CATION/H+ EXCHANGER 6A); monovalent cation:proton antiporter			integral to membrane|GO:0016021	monovalent cation:proton antiporter activity|GO:0005451;sodium:hydrogen antiporter activity|GO:0015385	cation transport|GO:0006812
At1g08150	-0.0088908095	ATCHX5 (CATION/H+ EXCHANGER 5); monovalent cation:proton antiporter			integral to membrane|GO:0016021	monovalent cation:proton antiporter activity|GO:0005451;sodium:hydrogen antiporter activity|GO:0015385	cation transport|GO:0006812
At1g08160	0.0888554	harpin-induced protein-related / HIN1-related / harpin-responsive protein-related			cellular_component_unknown|GO:0005575	molecular_function_unknown|GO:0003674	biological_process_unknown|GO:0008150
At1g08170	0.021695144	histone H2B family protein			nucleosome|GO:0000786;nucleus|GO:0005634	DNA binding|GO:0003677	chromosome organization and biogenesis (sensu Eukaryota)|GO:0007001;nucleosome assembly|GO:0006334
At1g08180	0.014540372	similar to unknown protein [Arabidopsis thaliana] (TAIR:AT5G02420.1)			cellular_component_unknown|GO:0005575	molecular_function_unknown|GO:0003674	biological_process_unknown|GO:0008150
At1g08190	0.08474484	vacuolar assembly protein, putative (VPS41)				nucleotide binding|GO:0000166
At1g08200	-0.047733393	AXS2 (UDP-D-APIOSE/UDP-D-XYLOSE SYNTHASE 2)			cytoplasm|GO:0005737	UDP-glucuronate decarboxylase activity|GO:0048040	nucleotide-sugar biosynthetic process|GO:0009226
At1g08210	0.26697865	aspartyl protease family protein			anchored to membrane|GO:0031225;cellulose and pectin-containing cell wall|GO:0009505	pepsin A activity|GO:0004194	proteolysis|GO:0006508
At1g08220	0.054537382	similar to Os05g0176500 [Oryza sativa (japonica cultivar-group)] (GB:NP_001054790.1); similar to hypothetical protein MM2874 [Methanosarcina mazei Go1] (GB:NP_634898.1); contains InterPro domain ATP10; (InterPro:IPR007849)				molecular_function_unknown|GO:0003674	biological_process_unknown|GO:0008150
At1g08230	0.227718	similar to amino acid transporter family protein [Arabidopsis thaliana] (TAIR:AT5G41800.1); similar to Os05g0586500 [Oryza sativa (japonica cultivar-group)] (GB:NP_001056462.1); similar to Amino acid/polyamine transporter II [Medicago truncatula] (GB:ABE81500.1); similar to Os01g0857400 [Oryza sativa (japonica cultivar-group)] (GB:NP_001044853.1); contains InterPro domain Amino acid/polyamine tra…			membrane|GO:0016020;plasma membrane|GO:0005886	L-gamma-aminobutyric acid transmembrane transporter activity|GO:0015185	amino acid transport|GO:0006865;gamma-aminobutyric acid transport|GO:0015812;response to wounding|GO:0009611
At1g08250	0.0413189	prephenate dehydratase family protein				prephenate dehydratase activity|GO:0004664	L-phenylalanine biosynthetic process|GO:0009094
At1g08260	0.1224805	EMB2284/POL2A/TIL1 (EMBRYO DEFECTIVE 2284); DNA-directed DNA polymerase			epsilon DNA polymerase complex|GO:0008622	DNA-directed DNA polymerase activity|GO:0003887	embryonic development ending in seed dormancy|GO:0009793;positive regulation of S phase of mitotic cell cycle|GO:0045750
At1g08270	0.022911202	similar to AAA-type ATPase family protein / vacuolar sorting protein-related [Arabidopsis thaliana] (TAIR:AT2G27600.1); similar to AAA ATPase, central re (GB:ABE93205.1); contains InterPro domain MIT; (InterPro:IPR007330)			cellular_component_unknown|GO:0005575	molecular_function_unknown|GO:0003674	biological_process_unknown|GO:0008150
At1g08280	0.015454426	glycosyl transferase family 29 protein / sialyltransferase family protein			membrane|GO:0016020	sialyltransferase activity|GO:0008373	protein amino acid glycosylation|GO:0006486
At1g08290	-0.014839578	zinc finger (C2H2 type) protein (WIP3)			intracellular|GO:0005622	nucleic acid binding|GO:0003676;transcription factor activity|GO:0003700;zinc ion binding|GO:0008270	regulation of transcription|GO:0045449
At1g08300	0.004104534	similar to EMB2597 (EMBRYO DEFECTIVE 2597) [Arabidopsis thaliana] (TAIR:AT4G13740.1); similar to conserved hypothetical protein [Medicago truncatula] (GB:ABE91506.1)			endomembrane system|GO:0012505	molecular_function_unknown|GO:0003674	biological_process_unknown|GO:0008150
At1g08310	-0.06577582	esterase/lipase/thioesterase family protein				catalytic activity|GO:0003824	biological_process_unknown|GO:0008150
At1g08315	-0.024594225	armadillo/beta-catenin repeat family protein				binding|GO:0005488	biological_process_unknown|GO:0008150
At1g08320	-0.39900944	DNA binding			chloroplast|GO:0009507;nucleus|GO:0005634	DNA binding|GO:0003677;transcription factor activity|GO:0003700	regulation of transcription, DNA-dependent|GO:0006355
At1g08340	0.41695672	rac GTPase activating protein, putative			intracellular|GO:0005622	Rac GTPase activator activity|GO:0030675	signal transduction|GO:0007165
At1g08350	0.041330785	endomembrane protein 70 family protein			integral to membrane|GO:0016021;phragmoplast|GO:0009524	SNAP receptor activity|GO:0005484	membrane fusion|GO:0006944
At1g08360	-0.08386178	60S ribosomal protein L10A (RPL10aA)			cytosolic ribosome (sensu Eukaryota)|GO:0005830;ribosome|GO:0005840	structural constituent of ribosome|GO:0003735	translation|GO:0006412
At1g08370	0.11394957	DCP1 (DECAPPING 1)			cytoplasmic mRNA processing body|GO:0000932;cytoplasm|GO:0005737	m7G(5')pppN diphosphatase activity|GO:0050072;protein homodimerization activity|GO:0042803	deadenylation-independent decapping|GO:0031087
At1g08380	-0.5584291	PSAO (photosystem I subunit O)			photosystem I|GO:0009522;thylakoid|GO:0009579	molecular_function_unknown|GO:0003674	photosynthesis, light harvesting in photosystem I|GO:0009768
At1g08390	0.033384226	nucleic acid binding			cellular_component_unknown|GO:0005575	nucleic acid binding|GO:0003676	biological_process_unknown|GO:0008150
At1g08400	0.019760258	chromosome structural maintenance protein-related			cellular_component_unknown|GO:0005575	molecular_function_unknown|GO:0003674	biological_process_unknown|GO:0008150
At1g08410	-0.10337672	GTP-binding family protein			intracellular|GO:0005622	GTP binding|GO:0005525	biological_process_unknown|GO:0008150
At1g08420	0.14525816	kelch repeat-containing protein / serine/threonine phosphoesterase family protein			cellular_component_unknown|GO:0005575	protein serine/threonine phosphatase activity|GO:0004722	biological_process_unknown|GO:0008150
At1g08430	0.1071674	ALMT1/ATALMT1 (AL-ACTIVATED MALATE TRANSPORTER 1); malate transporter			cellular_component_unknown|GO:0005575	malate transmembrane transporter activity|GO:0015140;molecular_function_unknown|GO:0003674	response to aluminum ion|GO:0010044
At1g08440	0.035447747	similar to ALMT1/ATALMT1 (AL-ACTIVATED MALATE TRANSPORTER 1), malate transporter [Arabidopsis thaliana] (TAIR:AT1G08430.1); similar to unknown protein [Arabidopsis thaliana] (TAIR:AT2G27240.1); similar to putative aluminum activated malate transporter [Brassica napus] (GB:BAE97281.1); similar to putative aluminum activated malate transporter [Brassica napus] (GB:BAE97280.1); contains InterPro dom…				molecular_function_unknown|GO:0003674
At1g08450	-0.30632797	CRT3 (CALRETICULIN 3); calcium ion binding			endomembrane system|GO:0012505;endoplasmic reticulum|GO:0005783	calcium ion binding|GO:0005509	protein folding|GO:0006457
At1g08460	-0.26056266	HDA08 (histone deacetylase 8); histone deacetylase			cellular_component_unknown|GO:0005575	histone deacetylase activity|GO:0004407	histone deacetylation|GO:0016575
At1g08470	0.056240328	strictosidine synthase family protein			endoplasmic reticulum|GO:0005783	strictosidine synthase activity|GO:0016844	alkaloid biosynthetic process|GO:0009821
At1g08480	-0.21070524	similar to hypothetical protein 13 [Plantago major] (GB:CAJ34821.1)			mitochondrion|GO:0005739;plastid|GO:0009536	molecular_function_unknown|GO:0003674	biological_process_unknown|GO:0008150
At1g08490	0.029438134	ATCPNIFS/ATNFS2/ATSUFS/CPNIFS/SUFS (CHLOROPLASTIC NIFS-LIKE CYSTEINE DESULFURASE); cysteine desulfurase/ selenocysteine lyase/ transaminase			chloroplast|GO:0009507	cysteine desulfurase activity|GO:0031071;selenocysteine lyase activity|GO:0009000;transaminase activity|GO:0008483	iron incorporation into metallo-sulfur cluster|GO:0018283;response to selenium ion|GO:0010269;selenium metabolic process|GO:0001887;sulfur metabolic process|GO:0006790
At1g08500	0.12519145	plastocyanin-like domain-containing protein			anchored to membrane|GO:0031225	copper ion binding|GO:0005507	electron transport|GO:0006118
At1g08510	-0.26487735	FATB (FATTY ACYL-ACP THIOESTERASES B); acyl carrier/ acyl-ACP thioesterase			plastid|GO:0009536	acyl carrier activity|GO:0000036;acyl-ACP thioesterase activity|GO:0010281	fatty acid biosynthetic process|GO:0006633
At1g08520	0.7448463	CHLD/PDE166 (PIGMENT DEFECTIVE 166); ATP binding / magnesium chelatase/ nucleoside-triphosphatase/ nucleotide binding			magnesium chelatase complex|GO:0010007	ATP binding|GO:0005524;magnesium chelatase activity|GO:0016851;nucleoside-triphosphatase activity|GO:0017111;nucleotide binding|GO:0000166	chlorophyll biosynthetic process|GO:0015995
At1g08530	-0.18794844	similar to unknown protein [Arabidopsis thaliana] (TAIR:AT5G09995.3); similar to conserved hypothetical protein [Medicago truncatula] (GB:ABE89404.1)			chloroplast|GO:0009507	molecular_function_unknown|GO:0003674	biological_process_unknown|GO:0008150
At1g08540	0.025105363	SIGB (SIGMA FACTOR B); DNA binding / DNA-directed RNA polymerase/ transcription factor			chloroplast|GO:0009507	DNA binding|GO:0003677;DNA-directed RNA polymerase activity|GO:0003899;sigma factor activity|GO:0016987;transcription factor activity|GO:0003700	regulation of transcription, DNA-dependent|GO:0006355;transcription initiation|GO:0006352
At1g08550	-0.3593832	NPQ1 (NON-PHOTOCHEMICAL QUENCHING 1)			chloroplast photosystem II|GO:0030095;chloroplast thylakoid lumen|GO:0009543	violaxanthin de-epoxidase activity|GO:0046422	chlorophyll metabolic process|GO:0015994;fatty acid metabolic process|GO:0006631;response to heat|GO:0009408;xanthophyll cycle|GO:0010028;xanthophyll metabolic process|GO:0016122
At1g08560	-0.05570605	SYP111 (syntaxin 111); t-SNARE			phragmoplast|GO:0009524	SNAP receptor activity|GO:0005484	intracellular protein transport|GO:0006886;membrane fusion|GO:0006944
At1g08570	-0.09972228	thioredoxin family protein			cellular_component_unknown|GO:0005575	thiol-disulfide exchange intermediate activity|GO:0030508	cell redox homeostasis|GO:0045454
At1g08580	-0.7024534	similar to Pm52 [Prunus mume] (GB:BAE48663.1)			cellular_component_unknown|GO:0005575	molecular_function_unknown|GO:0003674	biological_process_unknown|GO:0008150
At1g08590	0.09059735	CLAVATA1 receptor kinase (CLV1)			endomembrane system|GO:0012505	kinase activity|GO:0016301	protein amino acid phosphorylation|GO:0006468
At1g08600	0.013006399	ATRX/CHR20; ATP binding / DNA binding / helicase				ATP binding|GO:0005524;DNA binding|GO:0003677;helicase activity|GO:0004386
At1g08610	0.014733095	pentatricopeptide (PPR) repeat-containing protein			cellular_component_unknown|GO:0005575	binding|GO:0005488	biological_process_unknown|GO:0008150
At1g08620	0.41526288	transcription factor jumonji (jmj) family protein / zinc finger (C5HC2 type) family protein			nucleus|GO:0005634	transcription factor activity|GO:0003700	regulation of transcription|GO:0045449
At1g08630	-0.101012394	THA1 (THREONINE ALDOLASE 1)			cellular_component_unknown|GO:0005575	aldehyde-lyase activity|GO:0016832;threonine aldolase activity|GO:0004793	threonine catabolic process|GO:0006567
At1g08640	0.09376637	heat shock protein binding			chloroplast|GO:0009507	heat shock protein binding|GO:0031072
At1g08650	0.12669107	PPCK1 (PHOSPHOENOLPYRUVATE CARBOXYLASE KINASE); kinase			cellular_component_unknown|GO:0005575	kinase activity|GO:0016301;protein serine/threonine kinase activity|GO:0004674	protein amino acid phosphorylation|GO:0006468
At1g08660	0.10261857	glycosyl transferase family 29 protein / sialyltransferase family protein			Golgi apparatus|GO:0005794;membrane|GO:0016020	sialyltransferase activity|GO:0008373;transferase activity, transferring glycosyl groups|GO:0016757	protein amino acid glycosylation|GO:0006486
At1g08670	-0.77071875	epsin N-terminal homology (ENTH) domain-containing protein / clathrin assembly protein-related			cellular_component_unknown|GO:0005575	binding|GO:0005488	biological_process_unknown|GO:0008150
At1g08680	1.0801892	ZIGA4 (ARF GAP-LIKE ZINC FINGER-CONTAINING PROTEIN ZIGA4); DNA binding			nucleus|GO:0005634	DNA binding|GO:0003677	regulation of GTPase activity|GO:0043087
At1g08700	0.21476434	presenilin family protein			membrane|GO:0016020		intracellular signaling cascade|GO:0007242
At1g08710	-0.17267749	F-box family protein			cellular_component_unknown|GO:0005575		biological_process_unknown|GO:0008150
At1g08720	-0.28061053	EDR1 (ENHANCED DISEASE RESISTANCE 1); kinase/ protein threonine/tyrosine kinase				MAP kinase kinase kinase activity|GO:0004709;kinase activity|GO:0016301;protein threonine/tyrosine kinase activity|GO:0004712	MAPKKK cascade|GO:0000165;cell death|GO:0008219;protein amino acid autophosphorylation|GO:0046777;response to bacterium|GO:0009617;response to ethylene stimulus|GO:0009723;response to fungus|GO:0009620;response to water deprivation|GO:0009414
At1g08730	0.027867343	XIC (Myosin-like protein XIC); motor/ protein binding			myosin complex|GO:0016459	motor activity|GO:0003774;protein binding|GO:0005515	actin filament-based movement|GO:0030048
At5g44890		Ulp1 protease family protein			mitochondrion|GO:0005739	cysteine-type peptidase activity|GO:0008234	proteolysis|GO:0006508
At1g08750	0.4128462	GPI-anchor transamidase, putative			endomembrane system|GO:0012505	GPI-anchor transamidase activity|GO:0003923	proteolysis|GO:0006508
At1g08760	-0.43078166	similar to unknown protein [Arabidopsis thaliana] (TAIR:AT4G13370.1); similar to Os09g0516700 [Oryza sativa (japonica cultivar-group)] (GB:NP_001063674.1); similar to unknown protein [Oryza sativa (japonica cultivar-group)] (GB:BAD44860.1); similar to Os08g0541500 [Oryza sativa (japonica cultivar-group)] (GB:NP_001062388.1); contains InterPro domain Nucleic acid-binding, OB-fold; (InterPro:IPR008…			cellular_component_unknown|GO:0005575	molecular_function_unknown|GO:0003674	biological_process_unknown|GO:0008150
At1g08770	-0.050656833	prenylated rab acceptor (PRA1) family protein				molecular_function_unknown|GO:0003674	biological_process_unknown|GO:0008150
At1g08780	0.10589952	prefoldin, putative			cellular_component_unknown|GO:0005575	unfolded protein binding|GO:0051082	protein folding|GO:0006457
At1g08790	0.025803035	similar to unknown protein [Arabidopsis thaliana] (TAIR:AT5G28690.1); similar to Os04g0282200 [Oryza sativa (japonica cultivar-group)] (GB:NP_001052367.1); similar to Os02g0766600 [Oryza sativa (japonica cultivar-group)] (GB:NP_001048224.1); similar to hypothetical protein [Oryza sativa (japonica cultivar-group)] (GB:BAD19985.1); contains InterPro domain Protein of unknown function DUF1685; (Inte…			cellular_component_unknown|GO:0005575	molecular_function_unknown|GO:0003674	biological_process_unknown|GO:0008150
At1g08800	0.2427123	similar to unknown protein [Arabidopsis thaliana] (TAIR:AT2G30690.1); similar to Os10g0414800 [Oryza sativa (japonica cultivar-group)] (GB:NP_001064597.1); similar to Os01g0775200 [Oryza sativa (japonica cultivar-group)] (GB:NP_001044407.1); similar to Hypothetical protein [Oryza sativa (japonica cultivar-group)] (GB:AAM15784.1); contains InterPro domain Protein of unknown function DUF593; (Inter…			endomembrane system|GO:0012505		N-terminal protein myristoylation|GO:0006499
At1g08810	0.1519902	MYB60 (myb domain protein 60); DNA binding			nucleus|GO:0005634	DNA binding|GO:0003677;transcription factor activity|GO:0003700	regulation of transcription, DNA-dependent|GO:0006355;response to abscisic acid stimulus|GO:0009737;response to auxin stimulus|GO:0009733;response to cadmium ion|GO:0046686;response to ethylene stimulus|GO:0009723;response to gibberellin stimulus|GO:0009739;response to jasmonic acid stimulus|GO:0009753;response to light stimulus|GO:0009416;response to salicylic acid stimulus|GO:0009751;response t…
At1g08820	0.120283075	VAP27-2 (VAMP/SYNAPTOBREVIN-ASSOCIATED PROTEIN 27-2); structural molecule			endoplasmic reticulum membrane|GO:0005789	structural molecule activity|GO:0005198	intracellular transport|GO:0046907
At1g08830	0.17901638	CSD1 (copper/zinc superoxide dismutase 1); copper, zinc superoxide dismutase			cytoplasm|GO:0005737;cytosol|GO:0005829	copper, zinc superoxide dismutase activity|GO:0004785	removal of superoxide radicals|GO:0019430;response to copper ion|GO:0046688;response to iron ion|GO:0010039;response to oxidative stress|GO:0006979
At1g08840	0.16979063	EMB2411 (EMBRYO DEFECTIVE 2411); ATP-dependent DNA helicase			chloroplast|GO:0009507	ATP-dependent DNA helicase activity|GO:0004003	DNA replication|GO:0006260;embryonic development ending in seed dormancy|GO:0009793
At1g08845	-0.11270465	structural constituent of ribosome			intracellular|GO:0005622;ribosome|GO:0005840	structural constituent of ribosome|GO:0003735	translation|GO:0006412
At1g08860	-0.118916	BON3 (BONZAI 3)				calcium-dependent phospholipid binding|GO:0005544	N-terminal protein myristoylation|GO:0006499;cellular homeostasis|GO:0019725;positive regulation of cellular defense response|GO:0010186
At1g08880	-0.033158574	histone H2A, putative			chloroplast|GO:0009507;nucleosome|GO:0000786;nucleus|GO:0005634	DNA binding|GO:0003677	chromosome organization and biogenesis (sensu Eukaryota)|GO:0007001;nucleosome assembly|GO:0006334
At1g08890	-0.03221351	sugar transporter family protein			membrane|GO:0016020	carbohydrate transmembrane transporter activity|GO:0015144;sugar:hydrogen ion symporter activity|GO:0005351	carbohydrate transport|GO:0008643;transport|GO:0006810
At1g08900	-0.06130207	Identical to Sugar transporter ERD6-like 2 (Sugar transporter-like protein 3) (SUGTL3) [Arabidopsis Thaliana] (GB:Q4F7G0;GB:O04040;GB:Q94F32;GB:Q9SCW8); similar to sugar transporter family protein [Arabidopsis thaliana] (TAIR:AT1G08890.1); similar to Os03g0363600 [Oryza sativa (japonica cultivar-group)] (GB:NP_001050166.1); similar to putative sugar transporter [Solanum lycopersicum] (GB:CAC00697…			integral to membrane|GO:0016021;membrane|GO:0016020	carbohydrate transmembrane transporter activity|GO:0015144	carbohydrate transport|GO:0008643;transport|GO:0006810
At1g08910	0.10735801	EMB3001 (EMBRYO DEFECTIVE 3001); zinc ion binding			cellular_component_unknown|GO:0005575	zinc ion binding|GO:0008270	embryonic development ending in seed dormancy|GO:0009793
At1g08920	-0.6509083	carbohydrate transporter/ sugar porter			membrane|GO:0016020	carbohydrate transmembrane transporter activity|GO:0015144;sugar:hydrogen ion symporter activity|GO:0005351	carbohydrate transport|GO:0008643;transport|GO:0006810
At1g08930	-0.10328768	ERD6 (EARLY RESPONSE TO DEHYDRATION 6); carbohydrate transporter/ sugar porter			membrane|GO:0016020	carbohydrate transmembrane transporter activity|GO:0015144;sugar transmembrane transporter activity|GO:0051119;sugar:hydrogen ion symporter activity|GO:0005351
At1g08940	-0.10249296	phosphoglycerate/bisphosphoglycerate mutase family protein			cellular_component_unknown|GO:0005575	catalytic activity|GO:0003824	metabolic process|GO:0008152
At1g08960	0.23877433	CAX11 (cation exchanger 11); cation:cation antiporter			endomembrane system|GO:0012505;integral to membrane|GO:0016021	calcium:sodium antiporter activity|GO:0005432;cation:cation antiporter activity|GO:0015491	cation transport|GO:0006812
At1g08970	0.019638289	HAP5C (HEME ACTIVATED PROTEIN 5C); DNA binding / transcription factor			cytoplasm|GO:0005737;nucleus|GO:0005634	DNA binding|GO:0003677;transcription factor activity|GO:0003700	regulation of transcription, DNA-dependent|GO:0006355
At1g08980	-0.053929247	ATAMI1 (AMIDASE-LIKE PROTEIN 1); amidase			cellular_component_unknown|GO:0005575	amidase activity|GO:0004040;hydrolase activity, acting on carbon-nitrogen (but not peptide) bonds|GO:0016810	indoleacetic acid biosynthetic process|GO:0009684
At1g08985	-0.22586212	DNA binding			cellular_component_unknown|GO:0005575	DNA binding|GO:0003677	regulation of transcription, DNA-dependent|GO:0006355
At1g08990	-0.025393829	glycogenin glucosyltransferase (glycogenin)-related			cellular_component_unknown|GO:0005575	transferase activity, transferring glycosyl groups|GO:0016757	biosynthetic process|GO:0009058
At1g09000	0.15690649	ANP1 (NPK1-RELATED PROTEIN KINASE 1S); kinase			cellular_component_unknown|GO:0005575	MAP kinase kinase kinase activity|GO:0004709;kinase activity|GO:0016301	flower development|GO:0009908;response to oxidative stress|GO:0006979
At1g09010	0.059510738	glycoside hydrolase family 2 protein			cellular_component_unknown|GO:0005575	hydrolase activity, hydrolyzing O-glycosyl compounds|GO:0004553	carbohydrate metabolic process|GO:0005975
At1g09020	0.3677644	SNF4 (Sucrose NonFermenting 4)				protein kinase activator activity|GO:0030295	cellular response to glucose starvation|GO:0042149
At1g09030	-0.04474168	histone-like transcription factor (CBF/NF-Y) family protein			intracellular|GO:0005622;nucleus|GO:0005634	transcription factor activity|GO:0003700	regulation of transcription|GO:0045449
At1g09040	0.014090553	similar to unknown protein [Arabidopsis thaliana] (TAIR:AT1G09050.1); similar to unknown protein [Arabidopsis thaliana] (TAIR:AT1G55050.1); similar to Homeodomain-like [Medicago truncatula] (GB:ABE90703.1); contains InterPro domain Homeodomain-like; (InterPro:IPR009057)					biological_process_unknown|GO:0008150
At1g09050	0.028709725	similar to unknown protein [Arabidopsis thaliana] (TAIR:AT1G09040.1); similar to unknown protein [Arabidopsis thaliana] (TAIR:AT1G55050.1); similar to Homeodomain-like [Medicago truncatula] (GB:ABE90703.1); contains InterPro domain Homeodomain-like; (InterPro:IPR009057)					biological_process_unknown|GO:0008150
At1g09060	0.06593859	transcription factor				transcription factor activity|GO:0003700
At1g09070	0.5066226	(AT)SRC2/SRC2 (SOYBEAN GENE REGULATED BY COLD-2); protein binding			endoplasmic reticulum|GO:0005783;protein storage vacuole|GO:0000326	protein binding|GO:0005515	protein targeting to vacuole|GO:0006623
At1g09080	-0.5599767	luminal binding protein 3 (BiP-3) (BP3)			endoplasmic reticulum lumen|GO:0005788	ATP binding|GO:0005524	protein folding|GO:0006457;response to heat|GO:0009408
At1g09090	0.00468798	ATRBOHB (RESPIRATORY BURST OXIDASE HOMOLOG B); FAD binding / calcium ion binding / iron ion binding / oxidoreductase			integral to membrane|GO:0016021;membrane|GO:0016020	FAD binding|GO:0050660;calcium ion binding|GO:0005509;iron ion binding|GO:0005506;oxidoreductase activity|GO:0016491	defense response|GO:0006952;response to heat|GO:0009408
At1g09100	-0.25970602	RPT5B (26S PROTEASOME AAA-ATPASE SUBUNIT RPT5B); ATPase/ calmodulin binding			cytoplasm|GO:0005737;nucleus|GO:0005634	ATPase activity|GO:0016887;calmodulin binding|GO:0005516	glucose mediated signaling|GO:0010255
At1g09130	2.109929	endopeptidase Clp			chloroplast stroma|GO:0009570;mitochondrion|GO:0005739	endopeptidase Clp activity|GO:0008462	ATP-dependent proteolysis|GO:0006510
At1g09140	0.07005544	ATSRP30.1 (ARABIDOPSIS THALIANA SERINE/ARGININE PROTEIN 30.1); RNA binding			interchromatin granule|GO:0035061;nuclear speck|GO:0016607;spliceosome|GO:0005681	RNA binding|GO:0003723;mRNA binding|GO:0003729	mRNA splice site selection|GO:0006376;regulation of nuclear mRNA splicing, via spliceosome|GO:0048024;spliceosome assembly|GO:0000245
At1g09150	-0.07409512	pseudouridine synthase and archaeosine transglycosylase (PUA) domain-containing protein			cellular_component_unknown|GO:0005575	RNA binding|GO:0003723	biological_process_unknown|GO:0008150
At1g09155	-0.21074858	ATPP2-B15 (Phloem protein 2-B15)			endomembrane system|GO:0012505	molecular_function_unknown|GO:0003674
At1g09160	0.16283762	protein phosphatase 2C-related / PP2C-related				protein phosphatase type 2C activity|GO:0015071
At1g09170	0.055346448	kinesin motor protein-related			microtubule associated complex|GO:0005875	microtubule motor activity|GO:0003777	microtubule-based movement|GO:0007018
At1g09180	0.02163203	ATSAR1/ATSARA1A (ARABIDOPSIS THALIANA SECRETION-ASSOCIATED RAS SUPER FAMILY 1); GTP binding			endomembrane system|GO:0012505;intracellular|GO:0005622	GTP binding|GO:0005525	intracellular protein transport|GO:0006886;small GTPase mediated signal transduction|GO:0007264
At1g09190	-0.19466372	pentatricopeptide (PPR) repeat-containing protein				binding|GO:0005488	biological_process_unknown|GO:0008150
At1g09200	-0.17212097	histone H3			chloroplast|GO:0009507;nucleosome|GO:0000786;nucleus|GO:0005634	DNA binding|GO:0003677	chromosome organization and biogenesis (sensu Eukaryota)|GO:0007001;nucleosome assembly|GO:0006334
At1g09210	-0.27676144	calreticulin 2 (CRT2)			endoplasmic reticulum|GO:0005783;mitochondrion|GO:0005739	calcium ion binding|GO:0005509	response to oxidative stress|GO:0006979
At1g09220	0.0027269274	pentatricopeptide (PPR) repeat-containing protein			cellular_component_unknown|GO:0005575	binding|GO:0005488	biological_process_unknown|GO:0008150
At1g09230	0.80071694	RNA recognition motif (RRM)-containing protein			cellular_component_unknown|GO:0005575	RNA binding|GO:0003723
At1g09240	0.12539017	nicotianamine synthase, putative				nicotianamine synthase activity|GO:0030410	nicotianamine biosynthetic process|GO:0030418
At1g09245	-0.026257275	similar to unknown protein [Arabidopsis thaliana] (TAIR:AT1G51250.1); contains InterPro domain Plant self-incompatibility S1; (InterPro:IPR010264)			endomembrane system|GO:0012505	molecular_function_unknown|GO:0003674	biological_process_unknown|GO:0008150
At1g09250	-0.020333033	transcription factor			chloroplast|GO:0009507;nucleus|GO:0005634	transcription factor activity|GO:0003700	regulation of transcription|GO:0045449
At1g09260	0.0726999	DNAJ heat shock N-terminal domain-containing protein			cellular_component_unknown|GO:0005575	heat shock protein binding|GO:0031072;unfolded protein binding|GO:0051082	protein folding|GO:0006457
At1g09270	0.09580034	protein transporter			cytoplasm|GO:0005737;nuclear pore|GO:0005643;nucleus|GO:0005634	protein transporter activity|GO:0008565	intracellular protein transport|GO:0006886
At3g15095	-0.37551415	similar to cupin family protein [Arabidopsis thaliana] (TAIR:AT2G18540.1); similar to Os06g0352900 [Oryza sativa (japonica cultivar-group)] (GB:NP_001057589.1); similar to PREDICTED: hypothetical protein, partial [Strongylocentrotus purpuratus] (GB:XP_001185087.1)			chloroplast|GO:0009507	molecular_function_unknown|GO:0003674	biological_process_unknown|GO:0008150
At1g09280	0.8989527	similar to rhodanese-like domain-containing protein [Arabidopsis thaliana] (TAIR:AT2G40760.1); similar to Os12g0563400 [Oryza sativa (japonica cultivar-group)] (GB:NP_001067036.1); similar to Phospholipase/Carboxylesterase family protein, expressed [Oryza sativa (japonica cultivar-group)] (GB:ABA98960.2); contains InterPro domain Rhodanese-like; (InterPro:IPR001763); contains InterPro domain Prot…			cellular_component_unknown|GO:0005575	molecular_function_unknown|GO:0003674	biological_process_unknown|GO:0008150
At1g09290	-0.48005307	similar to Os02g0672400 [Oryza sativa (japonica cultivar-group)] (GB:NP_001047705.1); contains domain FAD/NAD-linked reductases, dimerisation (C-terminal) domain (SSF55424)			cellular_component_unknown|GO:0005575	molecular_function_unknown|GO:0003674	biological_process_unknown|GO:0008150
At1g09300	0.05248815	metallopeptidase M24 family protein			mitochondrion|GO:0005739	metallopeptidase activity|GO:0008237	proteolysis|GO:0006508
At1g09310	0.77312267	similar to unknown protein [Arabidopsis thaliana] (TAIR:AT1G56580.1); similar to Os12g0563600 [Oryza sativa (japonica cultivar-group)] (GB:NP_001067038.1); similar to hypothetical protein [Oryza sativa (japonica cultivar-group)] (GB:BAC10818.1); similar to Os11g0683600 [Oryza sativa (japonica cultivar-group)] (GB:NP_001068462.1); contains InterPro domain Protein of unknown function DUF538; (Inter…			cellular_component_unknown|GO:0005575	molecular_function_unknown|GO:0003674	biological_process_unknown|GO:0008150
At1g09320	0.024187092	agenet domain-containing protein			chloroplast|GO:0009507	molecular_function_unknown|GO:0003674	biological_process_unknown|GO:0008150
At1g09330	0.15258335	Identical to FAM18-like protein At1g09330 [Arabidopsis Thaliana] (GB:Q8LEK2;GB:Q9ZPZ2); similar to Os01g0331900 [Oryza sativa (japonica cultivar-group)] (GB:NP_001042930.1); similar to Os05g0159100 [Oryza sativa (japonica cultivar-group)] (GB:NP_001054714.1); similar to FAM18-like protein CG5021 (GB:Q8IQC1); contains InterPro domain Protein of unknown function DUF846, eukaryotic; (InterPro:IPR008…			integral to membrane|GO:0016021	molecular_function_unknown|GO:0003674	biological_process_unknown|GO:0008150
At1g09340	2.4517937	catalytic/ coenzyme binding			plastoglobule|GO:0010287	catalytic activity|GO:0003824;coenzyme binding|GO:0050662	cellular metabolic process|GO:0044237
At1g09350	-0.45267564	ATGOLS3 (ARABIDOPSIS THALIANA GALACTINOL SYNTHASE 3); transferase, transferring glycosyl groups / transferase, transferring hexosyl groups			cellular_component_unknown|GO:0005575	transferase activity, transferring glycosyl groups|GO:0016757;transferase activity, transferring hexosyl groups|GO:0016758	carbohydrate biosynthetic process|GO:0016051
At1g09360	0.053895917	invertase/pectin methylesterase inhibitor family protein			cellular_component_unknown|GO:0005575	pectinesterase inhibitor activity|GO:0046910	biological_process_unknown|GO:0008150
At1g09370	-0.36955735	enzyme inhibitor/ pectinesterase			endomembrane system|GO:0012505	enzyme inhibitor activity|GO:0004857;pectinesterase activity|GO:0030599	biological_process_unknown|GO:0008150
At1g09380	0.053038705	integral membrane family protein / nodulin MtN21-related			membrane|GO:0016020
At1g09390	0.14886752	GDSL-motif lipase/hydrolase family protein			endomembrane system|GO:0012505	carboxylesterase activity|GO:0004091	glycerol biosynthetic process|GO:0006114;lipid metabolic process|GO:0006629
At1g09400	0.12249361	12-oxophytodienoate reductase, putative			mitochondrion|GO:0005739	12-oxophytodienoate reductase activity|GO:0016629	jasmonic acid biosynthetic process|GO:0009695
At1g09410	-0.044737056	pentatricopeptide (PPR) repeat-containing protein				binding|GO:0005488	biological_process_unknown|GO:0008150
At1g09415	0.072623774	NIMIN-3 (NIM1-INTERACTING 3)			cellular_component_unknown|GO:0005575	molecular_function_unknown|GO:0003674	biological_process_unknown|GO:0008150
At1g09420	-0.068069406	G6PD4 (GLUCOSE-6-PHOSPHATE DEHYDROGENASE 4); glucose-6-phosphate 1-dehydrogenase			chloroplast|GO:0009507	glucose-6-phosphate dehydrogenase activity|GO:0004345	glucose metabolic process|GO:0006006
At1g09430	-0.08554406	ACLA-3 (ATP-citrate lyase A-3)			citrate lyase complex|GO:0009346	ATP citrate synthase activity|GO:0003878	acetyl-CoA biosynthetic process|GO:0006085
At1g09440	-0.034374375	protein kinase family protein			endomembrane system|GO:0012505	kinase activity|GO:0016301	protein amino acid phosphorylation|GO:0006468
At1g09450	-0.121598534	haspin-related			cellular_component_unknown|GO:0005575	ATP binding|GO:0005524;protein kinase activity|GO:0004672	N-terminal protein myristoylation|GO:0006499;protein amino acid phosphorylation|GO:0006468
At1g09460	-0.04554991	glucan endo-1,3-beta-glucosidase-related			endomembrane system|GO:0012505
At1g09470	-0.029861983	similar to unknown protein [Arabidopsis thaliana] (TAIR:AT5G26770.1); similar to hypothetical protein [Oryza sativa (japonica cultivar-group)] (GB:BAD86886.1); similar to Os05g0135900 [Oryza sativa (japonica cultivar-group)] (GB:NP_001054577.1); contains InterPro domain Prefoldin; (InterPro:IPR009053)				molecular_function_unknown|GO:0003674
At1g09480	0.77517444	cinnamyl-alcohol dehydrogenase family / CAD family			cellular_component_unknown|GO:0005575	alcohol dehydrogenase activity|GO:0004022;cinnamyl-alcohol dehydrogenase activity|GO:0045551	lignin biosynthetic process|GO:0009809
At1g09483	0.22608386	similar to unknown protein [Arabidopsis thaliana] (TAIR:AT1G09470.1); similar to hypothetical protein [Oryza sativa (japonica cultivar-group)] (GB:BAD86886.1); similar to Os05g0135900 [Oryza sativa (japonica cultivar-group)] (GB:NP_001054577.1)			cellular_component_unknown|GO:0005575	molecular_function_unknown|GO:0003674	biological_process_unknown|GO:0008150
At1g09490	0.44469458	cinnamyl-alcohol dehydrogenase family / CAD family			endomembrane system|GO:0012505	alcohol dehydrogenase activity|GO:0004022;cinnamyl-alcohol dehydrogenase activity|GO:0045551	lignin biosynthetic process|GO:0009809
At1g09500	0.64240146	cinnamyl-alcohol dehydrogenase			endomembrane system|GO:0012505	alcohol dehydrogenase activity|GO:0004022;cinnamyl-alcohol dehydrogenase activity|GO:0045551	lignin biosynthetic process|GO:0009809
At1g09510	0.20693341	cinnamyl-alcohol dehydrogenase family / CAD family			cellular_component_unknown|GO:0005575	alcohol dehydrogenase activity|GO:0004022;cinnamyl-alcohol dehydrogenase activity|GO:0045551	lignin biosynthetic process|GO:0009809
At1g09520	0.08490771	similar to PHD finger family protein [Arabidopsis thaliana] (TAIR:AT3G17460.1); similar to hypothetical protein [Oryza sativa (japonica cultivar-group)] (GB:AAS98415.1)			chloroplast|GO:0009507
At1g09530	0.021166723	PIF3 (PHYTOCHROME INTERACTING FACTOR 3); DNA binding / transcription factor/ transcription regulator			nucleus|GO:0005634	DNA binding|GO:0003677;protein binding|GO:0005515;transcription factor activity|GO:0003700;transcription regulator activity|GO:0030528	positive regulation of anthocyanin metabolic process|GO:0031539;red or far red light signaling pathway|GO:0010017;response to red or far red light|GO:0009639;signal transduction|GO:0007165
At1g09540	0.22591618	MYB61 (myb domain protein 61); DNA binding / transcription factor			nucleus|GO:0005634	DNA binding|GO:0003677;transcription factor activity|GO:0003700	regulation of stomatal movement|GO:0010119;regulation of transcription, DNA-dependent|GO:0006355;response to auxin stimulus|GO:0009733;seed coat development|GO:0010214
At1g09550	0.1503174	pectinacetylesterase, putative			endomembrane system|GO:0012505	carboxylesterase activity|GO:0004091
At1g09560	-0.17901002	GLP5 (GERMIN-LIKE PROTEIN 5); manganese ion binding / metal ion binding / nutrient reservoir			apoplast|GO:0048046;endomembrane system|GO:0012505	manganese ion binding|GO:0030145;metal ion binding|GO:0046872;nutrient reservoir activity|GO:0045735	response to cold|GO:0009409
At1g09570	1.3485085	PHYA (PHYTOCHROME A); G-protein coupled photoreceptor/ signal transducer			cytoplasm|GO:0005737;nuclear body|GO:0016604;nucleus|GO:0005634	G-protein coupled photoreceptor activity|GO:0008020;protein histidine kinase activity|GO:0004673;red or far-red light photoreceptor activity|GO:0009883;signal transducer activity|GO:0004871	gravitropism|GO:0009630;phototropism|GO:0009638;red light signaling pathway|GO:0010161;regulation of transcription, DNA-dependent|GO:0006355;response to arsenic|GO:0046685;response to far red light|GO:0010218;response to high irradiance|GO:0010201;response to very low fluence red light|GO:0010203
At1g09575	0.010706745	similar to unknown protein [Arabidopsis thaliana] (TAIR:AT1G57610.2); similar to Os12g0122100 [Oryza sativa (japonica cultivar-group)] (GB:NP_001066028.1); similar to hypothetical protein LOC_Os11g03130 [Oryza sativa (japonica cultivar-group)] (GB:ABA91271.1); similar to Os01g0817000 [Oryza sativa (japonica cultivar-group)] (GB:NP_001044621.1); contains InterPro domain Protein of unknown function…			mitochondrion|GO:0005739	molecular_function_unknown|GO:0003674	biological_process_unknown|GO:0008150
At1g09580	0.08112514	emp24/gp25L/p24 family protein			membrane|GO:0016020	protein carrier activity|GO:0008320	intracellular protein transport|GO:0006886
At1g09590	-1.6451342	60S ribosomal protein L21 (RPL21A)			cytosolic ribosome (sensu Eukaryota)|GO:0005830;ribosome|GO:0005840	structural constituent of ribosome|GO:0003735	translation|GO:0006412
At1g09600	-0.10771847	protein kinase family protein			cellular_component_unknown|GO:0005575	kinase activity|GO:0016301	N-terminal protein myristoylation|GO:0006499;protein amino acid phosphorylation|GO:0006468
At1g09610	-0.16973978	similar to unknown protein [Arabidopsis thaliana] (TAIR:AT1G33800.1); similar to Os12g0204500 [Oryza sativa (japonica cultivar-group)] (GB:NP_001066378.1); similar to hypothetical protein MA4_111B14.64 [Musa acuminata] (GB:ABF72010.1); contains InterPro domain Protein of unknown function DUF579, plant; (InterPro:IPR006514)			endomembrane system|GO:0012505	molecular_function_unknown|GO:0003674	biological_process_unknown|GO:0008150
At1g09620	0.1926645	ATP binding / aminoacyl-tRNA ligase			cytoplasm|GO:0005737	ATP binding|GO:0005524;aminoacyl-tRNA ligase activity|GO:0004812	tRNA aminoacylation for protein translation|GO:0006418
At1g09630	-0.43286753	ATRAB11C (ARABIDOPSIS RAB GTPASE HOMOLOG A2A); GTP binding				GTP binding|GO:0005525	protein transport|GO:0015031;small GTPase mediated signal transduction|GO:0007264
At1g09640	0.23551112	elongation factor 1B-gamma, putative / eEF-1B gamma, putative			eukaryotic translation elongation factor 1 complex|GO:0005853	translation elongation factor activity|GO:0003746	translational elongation|GO:0006414
At1g09645	-0.47028762	similar to unknown protein [Arabidopsis thaliana] (TAIR:AT1G57765.1); similar to Os05g0419600 [Oryza sativa (japonica cultivar-group)] (GB:NP_001055573.1)				molecular_function_unknown|GO:0003674	biological_process_unknown|GO:0008150
At1g09650	-0.077228054	F-box family protein			cellular_component_unknown|GO:0005575	molecular_function_unknown|GO:0003674	biological_process_unknown|GO:0008150
At1g09660	0.086252004	KH domain-containing quaking protein, putative			cellular_component_unknown|GO:0005575	nucleic acid binding|GO:0003676	biological_process_unknown|GO:0008150
At1g09665	0.13625301	Toll-Interleukin-Resistance (TIR) domain-containing protein			membrane|GO:0016020	transmembrane receptor activity|GO:0004888	defense response signaling pathway, resistance gene-dependent|GO:0009870;defense response|GO:0006952
At1g09680	0.0834471	pentatricopeptide (PPR) repeat-containing protein				binding|GO:0005488	biological_process_unknown|GO:0008150
At1g09690	-1.0760044	60S ribosomal protein L21 (RPL21C)			ribosome|GO:0005840	structural constituent of ribosome|GO:0003735	translation|GO:0006412
At1g09700	0.041764442	HYL1 (HYPONASTIC LEAVES 1)			nuclear body|GO:0016604;nuclear dicing body|GO:0010445;nucleus|GO:0005634	double-stranded RNA binding|GO:0003725;miRNA binding|GO:0035198;protein binding|GO:0005515	RNA interference, production of ta-siRNAs|GO:0010267;miRNA-mediated gene silencing, mRNA cleavage|GO:0035279;miRNA-mediated gene silencing, production of miRNAs|GO:0035196;response to abscisic acid stimulus|GO:0009737;response to auxin stimulus|GO:0009733;response to cytokinin stimulus|GO:0009735
At1g09710	0.002809178	DNA binding			nucleus|GO:0005634	DNA binding|GO:0003677	regulation of transcription|GO:0045449
At1g09720	0.110600404	kinase interacting family protein					biological_process_unknown|GO:0008150
At1g09730	0.11834253	Ulp1 protease family protein			cellular_component_unknown|GO:0005575	cysteine-type peptidase activity|GO:0008234	proteolysis|GO:0006508
At1g09740	-0.35019866	ethylene-responsive protein, putative			cellular_component_unknown|GO:0005575	molecular_function_unknown|GO:0003674	response to stress|GO:0006950
At1g09750	-0.07766133	chloroplast nucleoid DNA-binding protein-related			endomembrane system|GO:0012505	pepsin A activity|GO:0004194	proteolysis|GO:0006508
At1g09760	0.1412234	U2A' (U2 small nuclear ribonucleoprotein A); protein binding			Cajal body|GO:0015030;cytoplasm|GO:0005737;nucleoplasm|GO:0005654	protein binding|GO:0005515	nuclear mRNA splicing, via spliceosome|GO:0000398;response to cold|GO:0009409
At1g09770	0.097706445	ATCDC5 (Arabidopsis thaliana homolog of cdc5); DNA binding / transcription factor			nucleus|GO:0005634	DNA binding|GO:0003677;transcription factor activity|GO:0003700	defense response signaling pathway, resistance gene-dependent|GO:0009870;defense response signaling pathway, resistance gene-independent|GO:0010204;defense response to bacterium|GO:0042742;defense response to fungus|GO:0050832;regulation of transcription|GO:0045449
At1g09780	-0.102780186	2,3-biphosphoglycerate-independent phosphoglycerate mutase, putative / phosphoglyceromutase, putative			mitochondrial envelope|GO:0005740	2,3-bisphosphoglycerate-independent phosphoglycerate mutase activity|GO:0046537	response to cold|GO:0009409
At1g09790	0.106256284	phytochelatin synthetase-related			anchored to membrane|GO:0031225	molecular_function_unknown|GO:0003674	biological_process_unknown|GO:0008150
At1g09795	-0.07234705	ATATP-PRT2 (ATP PHOSPHORIBOSYL TRANSFERASE 2); ATP phosphoribosyltransferase			chloroplast|GO:0009507	ATP phosphoribosyltransferase activity|GO:0003879	histidine biosynthetic process|GO:0000105
At1g09800	-0.17886192	tRNA pseudouridine synthase family protein			cellular_component_unknown|GO:0005575	pseudouridylate synthase activity|GO:0004730	tRNA processing|GO:0008033
At1g09810	0.05970268	ECT11 (evolutionarily conserved C-terminal region 11)			cellular_component_unknown|GO:0005575	molecular_function_unknown|GO:0003674	biological_process_unknown|GO:0008150
At1g09812	-0.0060519166	similar to unknown protein [Arabidopsis thaliana] (TAIR:AT1G58007.1); similar to hypothetical protein MtrDRAFT_AC140550g16v1 [Medicago truncatula] (GB:ABE79565.1)			cellular_component_unknown|GO:0005575	molecular_function_unknown|GO:0003674	biological_process_unknown|GO:0008150
At1g09815	-0.2394788	DNA polymerase delta subunit 4 family			nucleus|GO:0005634	delta DNA polymerase activity|GO:0003891	DNA replication|GO:0006260
At1g09820	0.11591677	pentatricopeptide (PPR) repeat-containing protein				binding|GO:0005488	biological_process_unknown|GO:0008150
At1g09830	0.19760515	phosphoribosylamine--glycine ligase (PUR2)			chloroplast|GO:0009507	phosphoribosylamine-glycine ligase activity|GO:0004637	purine base biosynthetic process|GO:0009113;purine nucleotide biosynthetic process|GO:0006164
At1g09840	-0.009111661	shaggy-related protein kinase kappa / ASK-kappa (ASK10)				protein kinase activity|GO:0004672	protein amino acid phosphorylation|GO:0006468
At1g09850	-0.059595753	XBCP3 (XYLEM BARK CYSTEINE PEPTIDASE 3); cysteine-type peptidase			endomembrane system|GO:0012505	cysteine-type peptidase activity|GO:0008234	proteolysis|GO:0006508
At1g09860	0.06974584	ATPUP16 (Arabidopsis thaliana purine permease 16); purine transporter			membrane|GO:0016020	purine transmembrane transporter activity|GO:0005345	purine transport|GO:0006863
At1g09870	0.12732017	histidine acid phosphatase family protein			endomembrane system|GO:0012505	acid phosphatase activity|GO:0003993	biological_process_unknown|GO:0008150
At1g09880	-0.26573253	lyase			cellular_component_unknown|GO:0005575	lyase activity|GO:0016829	biological_process_unknown|GO:0008150
At5g60400	-0.18904246	similar to hypothetical protein MtrDRAFT_AC152176g22v1 [Medicago truncatula] (GB:ABE89561.1)				molecular_function_unknown|GO:0003674	biological_process_unknown|GO:0008150
At1g09900	0.10270484	pentatricopeptide (PPR) repeat-containing protein			cellular_component_unknown|GO:0005575		biological_process_unknown|GO:0008150
At1g09910	-0.14862649	lyase			cellular_component_unknown|GO:0005575	lyase activity|GO:0016829	biological_process_unknown|GO:0008150
At1g09920	0.09975985	TRAF-type zinc finger-related			cellular_component_unknown|GO:0005575	molecular_function_unknown|GO:0003674	biological_process_unknown|GO:0008150
At1g09930	1.516057	ATOPT2 (oligopeptide transporter 2); oligopeptide transporter			membrane|GO:0016020	oligopeptide transporter activity|GO:0015198	oligopeptide transport|GO:0006857
At1g09932	-0.006742114	phosphoglycerate/bisphosphoglycerate mutase-related			-	-	-
At1g09935	0.01417207	phosphoglycerate/bisphosphoglycerate mutase family protein			cellular_component_unknown|GO:0005575	catalytic activity|GO:0003824	metabolic process|GO:0008152
At1g09940	-0.01913105	HEMA2; glutamyl-tRNA reductase			cytoplasm|GO:0005737	glutamyl-tRNA reductase activity|GO:0008883	heme biosynthetic process|GO:0006783;porphyrin biosynthetic process|GO:0006779;response to oxidative stress|GO:0006979;tetrapyrrole biosynthetic process|GO:0033014
At1g09950	0.15627457	transcription factor-related			endomembrane system|GO:0012505	molecular_function_unknown|GO:0003674	biological_process_unknown|GO:0008150
At1g09960	0.06887488	SUT4 (SUCROSE TRANSPORTER 4); carbohydrate transporter/ sucrose:hydrogen symporter/ sugar porter			membrane|GO:0016020;plasma membrane|GO:0005886;vacuole|GO:0005773	carbohydrate transmembrane transporter activity|GO:0015144;sucrose transmembrane transporter activity|GO:0008515;sucrose:hydrogen symporter activity|GO:0008506;sugar:hydrogen ion symporter activity|GO:0005351	sucrose transport|GO:0015770
At1g09970	0.007940166	leucine-rich repeat transmembrane protein kinase, putative			endomembrane system|GO:0012505	ATP binding|GO:0005524;kinase activity|GO:0016301;protein serine/threonine kinase activity|GO:0004674	protein amino acid phosphorylation|GO:0006468;transmembrane receptor protein tyrosine kinase signaling pathway|GO:0007169
At1g09980	0.093087986	similar to ZW18 [Arabidopsis thaliana] (TAIR:AT1G58350.1); similar to ZW18 protein, putative, expressed [Oryza sativa (japonica cultivar-group)] (GB:ABA95883.1); similar to Protein of unknown function DUF676, hydrolase-like [Medicago truncatula] (GB:ABE93141.1); contains InterPro domain Esterase/lipase/thioesterase; (InterPro:IPR000379); contains InterPro domain Protein of unknown function DUF676…			mitochondrion|GO:0005739		biological_process_unknown|GO:0008150
At1g09995	0.1280582	similar to helicase-related [Arabidopsis thaliana] (TAIR:AT1G79890.1); contains domain DNA REPAIR DEAD HELICASE RAD3/XP-D SUBFAMILY MEMBER (PTHR11472); contains domain CHL1 HELICASE HOMOLOG (PTHR11472:SF5)			cellular_component_unknown|GO:0005575	molecular_function_unknown|GO:0003674	biological_process_unknown|GO:0008150
At1g10000	0.2067056	nucleic acid binding / ribonuclease H				nucleic acid binding|GO:0003676;ribonuclease H activity|GO:0004523	biological_process_unknown|GO:0008150
At1g10010	0.042667367	AAP8 (amino acid permease 8); amino acid permease			membrane|GO:0016020	amino acid transmembrane transporter activity|GO:0015171	amino acid transport|GO:0006865
At1g10020	-0.082307376	similar to unknown protein [Arabidopsis thaliana] (TAIR:AT4G29310.1); similar to IMP dehydrogenase/GMP reductase [Medicago truncatula] (GB:ABE93135.1); contains InterPro domain Protein of unknown function DUF1005; (InterPro:IPR010410)			cellular_component_unknown|GO:0005575	molecular_function_unknown|GO:0003674	biological_process_unknown|GO:0008150
At1g10030	0.13107672	ERG28 (ARABIDOPSIS HOMOLOG OF YEAST ERGOSTEROL28)			integral to membrane|GO:0016021	molecular_function_unknown|GO:0003674	biological_process_unknown|GO:0008150
At1g10040	-0.04374204	similar to unknown protein [Arabidopsis thaliana] (TAIR:AT4G25770.1); similar to Putative serine esterase (DUF676), putative [Medicago truncatula] (GB:ABE90399.1); contains InterPro domain Esterase/lipase/thioesterase; (InterPro:IPR000379); contains InterPro domain Protein of unknown function DUF676, hydrolase-like; (InterPro:IPR007751)			cellular_component_unknown|GO:0005575
At1g10050	-0.03491381	glycosyl hydrolase family 10 protein / carbohydrate-binding domain-containing protein			cellular_component_unknown|GO:0005575	endo-1,4-beta-xylanase activity|GO:0031176;hydrolase activity, hydrolyzing O-glycosyl compounds|GO:0004553	carbohydrate metabolic process|GO:0005975
At1g10060	-0.06779176	ATBCAT-1; branched-chain-amino-acid transaminase/ catalytic			mitochondrion|GO:0005739	branched-chain-amino-acid transaminase activity|GO:0004084;catalytic activity|GO:0003824	branched chain family amino acid metabolic process|GO:0009081;metabolic process|GO:0008152
At1g10070	0.04505454	ATBCAT-2; catalytic			chloroplast|GO:0009507	branched-chain-amino-acid transaminase activity|GO:0004084;catalytic activity|GO:0003824	branched chain family amino acid metabolic process|GO:0009081;metabolic process|GO:0008152
At1g10090	0.0026492109	similar to RXW8 [Arabidopsis thaliana] (TAIR:AT1G58520.1); similar to Os12g0633600 [Oryza sativa (japonica cultivar-group)] (GB:NP_001067352.1); similar to Protein of unknown function DUF221 [Medicago truncatula] (GB:ABE86757.1); similar to Os03g0673800 [Oryza sativa (japonica cultivar-group)] (GB:NP_001050880.1); contains InterPro domain Protein of unknown function DUF221; (InterPro:IPR003864)			endomembrane system|GO:0012505;membrane|GO:0016020	molecular_function_unknown|GO:0003674	biological_process_unknown|GO:0008150
At1g10095	-0.063405186	protein prenyltransferase			cellular_component_unknown|GO:0005575	protein prenyltransferase activity|GO:0008318	protein amino acid prenylation|GO:0018346
At1g10100	-0.05545484	unknown protein			cellular_component_unknown|GO:0005575	molecular_function_unknown|GO:0003674	biological_process_unknown|GO:0008150
At1g10110	0.034461297	F-box family protein			cellular_component_unknown|GO:0005575		biological_process_unknown|GO:0008150
At1g10120	0.021588244	DNA binding / transcription factor			nucleus|GO:0005634	DNA binding|GO:0003677;transcription factor activity|GO:0003700	regulation of transcription|GO:0045449
At1g10130	-0.058527183	ECA3 (ENDOPLASMIC RETICULUM-TYPE CALCIUM-TRANSPORTING ATPASE 3); calcium-transporting ATPase/ calmodulin binding			integral to membrane|GO:0016021;membrane|GO:0016020	calcium-transporting ATPase activity|GO:0005388;calmodulin binding|GO:0005516	calcium ion transport|GO:0006816
At1g10140	-0.09598228	similar to unknown protein [Arabidopsis thaliana] (TAIR:AT1G58420.1); similar to Os07g0123800 [Oryza sativa (japonica cultivar-group)] (GB:NP_001058800.1); similar to Os03g0769700 [Oryza sativa (japonica cultivar-group)] (GB:NP_001051398.1); similar to hypothetical protein MtrDRAFT_AC140720g19v1 [Medicago truncatula] (GB:ABE79597.1)				molecular_function_unknown|GO:0003674	biological_process_unknown|GO:0008150
At1g10150	0.037223756	ATPP2-A10 (Phloem protein 2-A10)			mitochondrion|GO:0005739	molecular_function_unknown|GO:0003674
At1g10155	0.06414728	similar to ATPP2-A9 (Phloem protein 2-A9) [Arabidopsis thaliana] (TAIR:AT1G31200.1); similar to lectin-like protein [Cicer arietinum] (GB:CAB71030.1)			cellular_component_unknown|GO:0005575	molecular_function_unknown|GO:0003674	biological_process_unknown|GO:0008150
At1g10170	0.107240885	NF-X1 type zinc finger family protein			nucleus|GO:0005634	transcription factor activity|GO:0003700	regulation of transcription, DNA-dependent|GO:0006355
At1g10180	0.053074017	similar to unknown protein [Arabidopsis thaliana] (TAIR:AT5G49830.1); similar to Os07g0568000 [Oryza sativa (japonica cultivar-group)] (GB:NP_001060025.1); similar to AT5g49830/K21G20_4 [Medicago truncatula] (GB:ABE86338.1); contains domain SUBFAMILY NOT NAMED (PTHR21426:SF2); contains domain FAMILY NOT NAMED (PTHR21426)			cellular_component_unknown|GO:0005575	molecular_function_unknown|GO:0003674	biological_process_unknown|GO:0008150
At1g10190	0.05374362	similar to unknown protein [Arabidopsis thaliana] (TAIR:AT4G15050.1); similar to Os03g0807100 [Oryza sativa (japonica cultivar-group)] (GB:NP_001051640.1); similar to Protein of unknown function DUF239, plant [Medicago truncatula] (GB:ABE82132.1); contains InterPro domain Protein of unknown function DUF239, plant; (InterPro:IPR004314)			endomembrane system|GO:0012505	molecular_function_unknown|GO:0003674	biological_process_unknown|GO:0008150
At1g10200	-0.04481323	transcription factor LIM, putative			cellular_component_unknown|GO:0005575	transcription factor activity|GO:0003700	biological_process_unknown|GO:0008150
At1g10210	-0.01279171	ATMPK1 (MITOGEN-ACTIVATED PROTEIN KINASE 1); MAP kinase/ kinase				MAP kinase activity|GO:0004707;kinase activity|GO:0016301	auxin mediated signaling pathway|GO:0009734;signal transduction|GO:0007165
At1g10220	-0.025896857	similar to ZCF37 [Arabidopsis thaliana] (TAIR:AT1G59590.1)				molecular_function_unknown|GO:0003674	biological_process_unknown|GO:0008150
At1g10230	0.027325457	ASK18 (ARABIDOPSIS SKP1-LIKE 18); protein binding / ubiquitin-protein ligase				protein binding|GO:0005515;ubiquitin-protein ligase activity|GO:0004842
At1g10240	0.01461985	FRS11 (FAR1-RELATED SEQUENCE 11); zinc ion binding			cellular_component_unknown|GO:0005575	zinc ion binding|GO:0008270	response to red or far red light|GO:0009639
At1g10250	0.18733947	similar to paired amphipathic helix repeat-containing protein [Arabidopsis thaliana] (TAIR:AT1G10450.1); similar to paired amphipathic helix repeat-containing protein / transcription regulator-related [Musa acuminata] (GB:ABF70056.1); similar to Paired amphipathic helix [Medicago truncatula] (GB:ABE86951.1); contains domain SIN3B-RELATED (PTHR12346); contains domain SIN3B-RELATED (PTHR12346:SF6)			cellular_component_unknown|GO:0005575	molecular_function_unknown|GO:0003674	biological_process_unknown|GO:0008150
At1g10270	0.014788229	GRP23 (GLUTAMINE-RICH PROTEIN23); binding			nucleus|GO:0005634	binding|GO:0005488	cell division|GO:0051301;embryonic development|GO:0009790
At1g10280	0.34014004	similar to unknown protein [Arabidopsis thaliana] (TAIR:AT3G21310.1); similar to Protein of unknown function DUF266, plant [Medicago truncatula] (GB:ABE91847.1); contains InterPro domain Protein of unknown function DUF266, plant; (InterPro:IPR004949)			cellular_component_unknown|GO:0005575	molecular_function_unknown|GO:0003674	biological_process_unknown|GO:0008150
At1g10290	0.10960754	ADL6 (DYNAMIN-LIKE PROTEIN 6)			Golgi apparatus|GO:0005794	GTPase activity|GO:0003924	Golgi to vacuole transport|GO:0006896
At1g10300	0.20697477	GTP-binding protein-related				GTP binding|GO:0005525
At1g10310	-0.069544	short-chain dehydrogenase/reductase (SDR) family protein				oxidoreductase activity|GO:0016491	metabolic process|GO:0008152
At1g10320	-7.4035884E-4	U2 snRNP auxiliary factor-related			nucleus|GO:0005634	RNA binding|GO:0003723
At1g10330	-0.004478421	pentatricopeptide (PPR) repeat-containing protein				binding|GO:0005488	biological_process_unknown|GO:0008150
At1g10340	0.21583003	ankyrin repeat family protein			cellular_component_unknown|GO:0005575	protein binding|GO:0005515	biological_process_unknown|GO:0008150
At1g10350	-0.0604657	DNAJ heat shock protein, putative			cellular_component_unknown|GO:0005575	heat shock protein binding|GO:0031072;unfolded protein binding|GO:0051082	protein folding|GO:0006457
At1g10360	0.24135974	ATGSTU18 (GLUTATHIONE S-TRANSFERASE 29); glutathione transferase			cytoplasm|GO:0005737	glutathione transferase activity|GO:0004364	toxin catabolic process|GO:0009407
At1g10370	0.07579922	ATGSTU17/ERD9/GST30/GST30B (EARLY-RESPONSIVE TO DEHYDRATION 9, GLUTATHIONE S-TRANSFERASE 30, GLUTATHIONE S-TRANSFERASE 30B); glutathione transferase			cytoplasm|GO:0005737	glutathione transferase activity|GO:0004364	toxin catabolic process|GO:0009407
At1g10380	0.25136054	similar to unknown protein [Arabidopsis thaliana] (TAIR:AT3G17350.1); similar to Os05g0409100 [Oryza sativa (japonica cultivar-group)] (GB:NP_001055526.1); similar to Os06g0364500 [Oryza sativa (japonica cultivar-group)] (GB:NP_001057608.1); similar to unknown protein [Oryza sativa (japonica cultivar-group)] (GB:AAV44115.1)			endomembrane system|GO:0012505	molecular_function_unknown|GO:0003674	biological_process_unknown|GO:0008150
At1g10385	0.11134036	similar to unknown protein [Arabidopsis thaliana] (TAIR:AT5G49830.1); similar to expressed protein (with alternative splicing) [Oryza sativa (japonica cultivar-group)] (GB:AAS07222.1); similar to AT5g49830/K21G20_4 [Medicago truncatula] (GB:ABE86338.1); similar to Os07g0200000 [Oryza sativa (japonica cultivar-group)] (GB:NP_001059127.1); contains domain gb def: F14N23.28 (PTHR21426:SF4); contains…			cellular_component_unknown|GO:0005575	molecular_function_unknown|GO:0003674
At1g10390	-0.1453937	transporter			chloroplast|GO:0009507;nuclear pore|GO:0005643	transporter activity|GO:0005215	transport|GO:0006810
At1g10400	-0.03338582	UDP-glucoronosyl/UDP-glucosyl transferase family protein			cellular_component_unknown|GO:0005575	UDP-glycosyltransferase activity|GO:0008194;transferase activity, transferring glycosyl groups|GO:0016757	metabolic process|GO:0008152
At1g10410	-0.1914917	similar to CW14 [Arabidopsis thaliana] (TAIR:AT1G59650.1); similar to expressed protein [Oryza sativa (japonica cultivar-group)] (GB:ABF98316.1); contains InterPro domain Protein of unknown function DUF1336; (InterPro:IPR009769)			chloroplast|GO:0009507		N-terminal protein myristoylation|GO:0006499
At1g10420	-0.09245441	unknown protein				molecular_function_unknown|GO:0003674	biological_process_unknown|GO:0008150
At1g10430	0.13324688	PP2A-2 (protein phosphatase 2a-2); protein phosphatase type 2A			cytoplasm|GO:0005737;nucleus|GO:0005634	protein phosphatase type 2A activity|GO:0000158	biological_process_unknown|GO:0008150
At1g10450	0.10002262	paired amphipathic helix repeat-containing protein			nucleus|GO:0005634		regulation of transcription, DNA-dependent|GO:0006355
At1g10455	0.08192029	similar to unknown protein [Arabidopsis thaliana] (TAIR:AT1G51970.1)			cellular_component_unknown|GO:0005575
At1g10460	-0.03048126	GLP7 (GERMIN-LIKE PROTEIN 7); manganese ion binding / metal ion binding / nutrient reservoir			apoplast|GO:0048046	manganese ion binding|GO:0030145;metal ion binding|GO:0046872;nutrient reservoir activity|GO:0045735	biological_process_unknown|GO:0008150
At1g10470	-0.042270802	ARR4 (RESPONSE REGULATOR 4); transcription regulator/ two-component response regulator			cytoplasm|GO:0005737;nucleus|GO:0005634	protein binding|GO:0005515;transcription regulator activity|GO:0030528;two-component response regulator activity|GO:0000156	cytokinin mediated signaling|GO:0009736;embryonic development ending in seed dormancy|GO:0009793;red or far red light signaling pathway|GO:0010017;regulation of circadian rhythm|GO:0042752;response to cytokinin stimulus|GO:0009735;response to stress|GO:0006950
At1g10480	0.22571601	ZFP5 (ZINC FINGER PROTEIN 5); nucleic acid binding / transcription factor/ zinc ion binding			chloroplast|GO:0009507;intracellular|GO:0005622	nucleic acid binding|GO:0003676;transcription factor activity|GO:0003700;zinc ion binding|GO:0008270	regulation of transcription|GO:0045449
At1g10490	-0.59428275	Identical to UPF0202 protein At1g10490 [Arabidopsis Thaliana] (GB:Q9XIK4); similar to unknown protein [Arabidopsis thaliana] (TAIR:AT3G57940.1); similar to DEAD/DEAH box helicase, N-terminal [Medicago truncatula] (GB:ABE87709.1); similar to PREDICTED: similar to N-acetyltransferase-like protein isoform 2 [Canis familiaris] (GB:XP_849122.1); similar to PREDICTED: similar to N-acetyltransferase-lik…			cellular_component_unknown|GO:0005575
At1g10500	-0.119673245	ATCPISCA (CHLOROPLAST-LOCALIZED ISCA-LIKE PROTEIN); structural molecule			chloroplast stroma|GO:0009570	structural molecule activity|GO:0005198	iron-sulfur cluster assembly|GO:0016226
At1g10510	-0.0023376495	EMB2004 (EMBRYO DEFECTIVE 2004); protein binding			chloroplast envelope|GO:0009941;mitochondrion|GO:0005739;plastid|GO:0009536	protein binding|GO:0005515	embryonic development ending in seed dormancy|GO:0009793
At1g10520	-0.09174636	DNA polymerase lambda (POLL)			intracellular|GO:0005622	lambda DNA polymerase activity|GO:0016449	DNA repair|GO:0006281;DNA replication|GO:0006260
At1g10522	0.28810608	similar to conserved hypothetical protein [Medicago truncatula] (GB:ABE91480.1); similar to Os09g0382400 [Oryza sativa (japonica cultivar-group)] (GB:NP_001063064.1)			chloroplast|GO:0009507	molecular_function_unknown|GO:0003674	biological_process_unknown|GO:0008150
At1g10530	0.09444811	similar to unknown protein [Arabidopsis thaliana] (TAIR:AT1G60010.1); similar to T10O24.15, related [Lycopersicon esculentum] (GB:AAX95759.1)				molecular_function_unknown|GO:0003674	N-terminal protein myristoylation|GO:0006499
At1g10540	-0.49127308	xanthine/uracil permease family protein			membrane|GO:0016020	transmembrane transporter activity|GO:0022857	transport|GO:0006810
At1g10550	-0.071894765	XTH33 (xyloglucan:xyloglucosyl transferase 33); hydrolase, acting on glycosyl bonds			apoplast|GO:0048046;cell wall|GO:0005618;endomembrane system|GO:0012505	hydrolase activity, acting on glycosyl bonds|GO:0016798	carbohydrate metabolic process|GO:0005975;glucan metabolic process|GO:0006073
At1g10560	0.003832627	armadillo/beta-catenin repeat family protein / U-box domain-containing protein			ubiquitin ligase complex|GO:0000151	binding|GO:0005488;ubiquitin-protein ligase activity|GO:0004842	protein ubiquitination|GO:0016567
At1g10570	0.15047754	Ulp1 protease family protein			cellular_component_unknown|GO:0005575	cysteine-type peptidase activity|GO:0008234	proteolysis|GO:0006508
At1g10580	0.13603804	transducin family protein / WD-40 repeat family protein			cellular_component_unknown|GO:0005575	nucleotide binding|GO:0000166
At1g10585	0.088689305	transcription factor			nucleus|GO:0005634	transcription factor activity|GO:0003700	regulation of transcription|GO:0045449
At1g10590	0.2096922	DNA-binding protein-related			endomembrane system|GO:0012505	nucleic acid binding|GO:0003676	biological_process_unknown|GO:0008150
At1g10600	0.097423375	similar to mov34 family protein [Arabidopsis thaliana] (TAIR:AT1G48790.1); similar to Os01g0661500 [Oryza sativa (japonica cultivar-group)] (GB:NP_001043779.1); similar to ALM beta-like [Oryza sativa (japonica cultivar-group)] (GB:BAD72364.1); contains InterPro domain Mov34/MPN/PAD-1; (InterPro:IPR000555); contains InterPro domain Mov34-1; (InterPro:IPR003639)			chloroplast|GO:0009507;mitochondrion|GO:0005739	molecular_function_unknown|GO:0003674	ubiquitin-dependent protein catabolic process|GO:0006511
At1g10610	0.07966468	DNA binding / transcription factor			nucleus|GO:0005634	DNA binding|GO:0003677;transcription factor activity|GO:0003700	regulation of transcription|GO:0045449
At1g10620	0.02020331	protein kinase family protein				kinase activity|GO:0016301	protein amino acid phosphorylation|GO:0006468
At1g10630	0.103852615	ADP-ribosylation factor, putative			intracellular|GO:0005622	GTP binding|GO:0005525;phospholipase activator activity|GO:0016004;protein binding|GO:0005515	N-terminal protein myristoylation|GO:0006499
At1g10640	0.10630152	polygalacturonase, putative / pectinase, putative			cellular_component_unknown|GO:0005575	polygalacturonase activity|GO:0004650	carbohydrate metabolic process|GO:0005975
At1g10650	0.05002971	protein binding / zinc ion binding			cellular_component_unknown|GO:0005575	protein binding|GO:0005515;zinc ion binding|GO:0008270	biological_process_unknown|GO:0008150
At1g10660	-0.013187418	similar to unknown protein [Arabidopsis thaliana] (TAIR:AT5G62960.1); similar to hypothetical protein MtrDRAFT_AC124952g40v1 [Medicago truncatula] (GB:ABE93571.1)			endomembrane system|GO:0012505
At1g10670	-0.11353539	ACLA-1 (ATP-citrate lyase A-1)			citrate lyase complex|GO:0009346;cytosol|GO:0005829	ATP citrate synthase activity|GO:0003878	acetyl-CoA biosynthetic process|GO:0006085;aging|GO:0007568;anthocyanin accumulation in tissues in response to UV light|GO:0043481;carotenoid biosynthetic process|GO:0016117;chlorophyll biosynthetic process|GO:0015995;fatty acid biosynthetic process|GO:0006633;leaf development|GO:0048366;positive regulation of cell size|GO:0045793;positive regulation of flower development|GO:0009911;regulation of…
At1g10680	-0.09899694	PGP10 (P-GLYCOPROTEIN 10); ATPase, coupled to transmembrane movement of substances			mitochondrion|GO:0005739	ATPase activity, coupled to transmembrane movement of substances|GO:0042626	transport|GO:0006810
At1g10690	0.053102605	similar to unknown protein [Arabidopsis thaliana] (TAIR:AT5G40460.1); similar to hypothetical protein MtrDRAFT_AC146560g4v1 [Medicago truncatula] (GB:ABE87926.1)			cellular_component_unknown|GO:0005575	molecular_function_unknown|GO:0003674	biological_process_unknown|GO:0008150
At1g10700	0.058207355	ribose-phosphate pyrophosphokinase 3 / phosphoribosyl diphosphate synthetase 3 (PRS3)			chloroplast|GO:0009507	ribose phosphate diphosphokinase activity|GO:0004749	nucleotide biosynthetic process|GO:0009165
At1g10710	0.37412024	Encodes a Maternally expressed gene (MEG) family protein				molecular_function_unknown|GO:0003674	biological_process_unknown|GO:0008150
At1g10720	-0.03606008	BSD domain-containing protein			cellular_component_unknown|GO:0005575	molecular_function_unknown|GO:0003674	biological_process_unknown|GO:0008150
At1g10730	0.0984707	clathrin adaptor complexes medium subunit family protein			clathrin vesicle coat|GO:0030125	molecular_function_unknown|GO:0003674	intracellular protein transport|GO:0006886
At1g10740	0.08288025	similar to unknown protein [Arabidopsis thaliana] (TAIR:AT1G23330.1); similar to Os05g0408300 [Oryza sativa (japonica cultivar-group)] (GB:NP_001055523.1); similar to Lipase precursor (Triacylglycerol lipase) [Contains: Lipase 86 kDa form; Lipase 46 kDa form] (GB:P04635); contains domain no description (G3D.3.40.50.1820); contains domain alpha/beta-Hydrolases (SSF53474)			endomembrane system|GO:0012505		glycerol biosynthetic process|GO:0006114
At1g10750	0.4398293	similar to unknown protein [Arabidopsis thaliana] (TAIR:AT1G70550.1); similar to unknown protein [Arabidopsis thaliana] (TAIR:AT1G23340.2); similar to putative carboxyl-terminal proteinase [Gossypium hirsutum] (GB:AAK84952.2); contains InterPro domain Protein of unknown function DUF239, plant; (InterPro:IPR004314)				molecular_function_unknown|GO:0003674	N-terminal protein myristoylation|GO:0006499
At1g10760	-0.0631735	SEX1 (STARCH EXCESS 1)			mitochondrion|GO:0005739	alpha-glucan, water dikinase activity|GO:0050521	cold acclimation|GO:0009631;response to trehalose stimulus|GO:0010353;starch catabolic process|GO:0005983
At1g10770	-0.06641722	invertase/pectin methylesterase inhibitor family protein			endomembrane system|GO:0012505	pectinesterase inhibitor activity|GO:0046910	biological_process_unknown|GO:0008150
At1g10780	0.077545	F-box family protein			cellular_component_unknown|GO:0005575	molecular_function_unknown|GO:0003674	biological_process_unknown|GO:0008150
At1g10790	0.03396886	similar to hydroxyproline-rich glycoprotein family protein [Arabidopsis thaliana] (TAIR:AT3G56590.1); similar to zinc finger (C3HC4-type RING finger) family protein [Arabidopsis thaliana] (TAIR:AT3G10810.1); similar to Os09g0454200 [Oryza sativa (japonica cultivar-group)] (GB:NP_001063350.1); similar to Os01g0938600 [Oryza sativa (japonica cultivar-group)] (GB:NP_001045342.1); similar to putative…			cellular_component_unknown|GO:0005575	molecular_function_unknown|GO:0003674	biological_process_unknown|GO:0008150
At1g10800	-0.19319482	similar to hypothetical protein MtrDRAFT_AC146632g32v2 [Medicago truncatula] (GB:ABE85810.1)			endomembrane system|GO:0012505
At1g10810	-0.0027514007	aldo/keto reductase family protein				aldo-keto reductase activity|GO:0004033
At1g10820	0.015563331	similar to unknown protein [Arabidopsis thaliana] (TAIR:AT1G60670.2); similar to Os04g0523100 [Oryza sativa (japonica cultivar-group)] (GB:NP_001053344.1); similar to H0322F07.7 [Oryza sativa (indica cultivar-group)] (GB:CAH67770.1); similar to OSIGBa0153E02-OSIGBa0093I20.5 [Oryza sativa (indica cultivar-group)] (GB:CAH67876.1); contains InterPro domain Homeodomain-like; (InterPro:IPR009057)					biological_process_unknown|GO:0008150
At1g10830	0.04039296	sodium symporter-related			chloroplast|GO:0009507	molecular_function_unknown|GO:0003674	biological_process_unknown|GO:0008150
At1g10840	0.1546338	TIF3H1 (eukaryotic translation initiation factor 3 subunit H1); translation initiation factor			eukaryotic translation initiation factor 3 complex|GO:0005852	translation initiation factor activity|GO:0003743	translational initiation|GO:0006413
At1g10870	-0.031340223	AGD4 (ARF-GAP DOMAIN 4); protein binding			cytoplasm|GO:0005737	protein binding|GO:0005515	regulation of GTPase activity|GO:0043087
At1g10880	0.037252087	similar to unknown protein [Arabidopsis thaliana] (TAIR:AT5G11730.1); similar to expressed protein [Oryza sativa (japonica cultivar-group)] (GB:AAT77886.1); contains InterPro domain Protein of unknown function DUF266, plant; (InterPro:IPR004949)			cellular_component_unknown|GO:0005575
At1g10890	0.0020189732	F-box family protein			chloroplast|GO:0009507	molecular_function_unknown|GO:0003674	biological_process_unknown|GO:0008150
At1g10900	-0.02047997	phosphatidylinositol-4-phosphate 5-kinase family protein			cellular_component_unknown|GO:0005575	1-phosphatidylinositol-4-phosphate 5-kinase activity|GO:0016308	biological_process_unknown|GO:0008150
At1g10910	0.04922355	similar to PTAC2 (PLASTID TRANSCRIPTIONALLY ACTIVE2), binding [Arabidopsis thaliana] (TAIR:AT1G74850.1); similar to Os01g0559500 [Oryza sativa (japonica cultivar-group)] (GB:NP_001043343.1); similar to putative PPR protein [Oryza sativa (japonica cultivar-group)] (GB:BAD87953.1); contains InterPro domain Pentatricopeptide repeat; (InterPro:IPR002885); contains InterPro domain Tetratricopeptide-li…				molecular_function_unknown|GO:0003674	biological_process_unknown|GO:0008150
At1g10920	0.02934732	disease resistance protein (CC-NBS-LRR class), putative			cellular_component_unknown|GO:0005575	ATP binding|GO:0005524;protein binding|GO:0005515	defense response|GO:0006952
At1g10930	-0.03782732	ATSGS1/RECQL4A; ATP-dependent helicase			intracellular|GO:0005622	ATP-dependent helicase activity|GO:0008026	double-strand break repair via homologous recombination|GO:0000724;response to DNA damage stimulus|GO:0006974
At1g10940	0.065864965	ASK1 (ARABIDOPSIS SERINE/THREONINE KINASE 1); kinase			cellular_component_unknown|GO:0005575	kinase activity|GO:0016301	response to osmotic stress|GO:0006970;response to salt stress|GO:0009651
At1g10950	0.067497715	endomembrane protein 70, putative			Golgi apparatus|GO:0005794;integral to membrane|GO:0016021	transporter activity|GO:0005215	transport|GO:0006810
At1g10960	0.63453066	ATFD1 (FERREDOXIN 1); electron carrier/ iron ion binding			chloroplast|GO:0009507	electron carrier activity|GO:0009055;iron ion binding|GO:0005506	electron transport|GO:0006118
At1g10970	0.35641956	ZIP4 (ZINC TRANSPORTER 4 PRECURSOR); cation transporter			chloroplast|GO:0009507	cation transmembrane transporter activity|GO:0008324;copper ion transmembrane transporter activity|GO:0005375	cation transport|GO:0006812
At1g10980	0.017508805	similar to unknown protein [Arabidopsis thaliana] (TAIR:AT1G61670.1); similar to 12246 (GB:AAD21413.1); contains InterPro domain Lung seven transmembrane receptor; (InterPro:IPR009637)			endomembrane system|GO:0012505;integral to membrane|GO:0016021		biological_process_unknown|GO:0008150
At1g10990	0.5687771	unknown protein			cellular_component_unknown|GO:0005575	molecular_function_unknown|GO:0003674	biological_process_unknown|GO:0008150
At1g11000	0.18344586	MLO4 (MILDEW RESISTANCE LOCUS O 4); calmodulin binding			plasma membrane|GO:0005886	calmodulin binding|GO:0005516	cell death|GO:0008219;defense response|GO:0006952
At1g11020	0.070105344	zinc finger (C3HC4-type RING finger) family protein				protein binding|GO:0005515;zinc ion binding|GO:0008270
At1g11040	0.07371558	DNAJ chaperone C-terminal domain-containing protein			cellular_component_unknown|GO:0005575	heat shock protein binding|GO:0031072;unfolded protein binding|GO:0051082	protein folding|GO:0006457
At1g11050	-0.19065964	protein kinase family protein			endomembrane system|GO:0012505	kinase activity|GO:0016301	fatty acid biosynthetic process|GO:0006633;protein amino acid phosphorylation|GO:0006468
At1g11060	0.88587165	similar to unknown protein [Arabidopsis thaliana] (TAIR:AT1G61030.1); similar to Os10g0497000 [Oryza sativa (japonica cultivar-group)] (GB:NP_001064956.1); similar to putative dentin phosphoryn protein [Oryza sativa (japonica cultivar-group)] (GB:AAL58277.1); contains domain ARM repeat (SSF48371); contains domain gb def: Hypothetical protein T19D16.5 (PTHR22100:SF10); contains domain FAMILY NOT N…				molecular_function_unknown|GO:0003674	biological_process_unknown|GO:0008150
At1g11070	-0.024421502	hydroxyproline-rich glycoprotein family protein			cellular_component_unknown|GO:0005575
At1g11080	0.11459966	SCPL31 (serine carboxypeptidase-like 31); serine carboxypeptidase			endomembrane system|GO:0012505	serine carboxypeptidase activity|GO:0004185	proteolysis|GO:0006508
At1g11090	0.05340024	hydrolase, alpha/beta fold family protein			cellular_component_unknown|GO:0005575	hydrolase activity|GO:0016787	aromatic compound metabolic process|GO:0006725
At1g11100	0.08813298	SNF2 domain-containing protein / helicase domain-containing protein / zinc finger protein-related				ATP binding|GO:0005524;DNA binding|GO:0003677;helicase activity|GO:0004386
At1g11110	-0.15396677	similar to unknown protein [Arabidopsis thaliana] (TAIR:AT1G61150.1); similar to Os03g0235100 [Oryza sativa (japonica cultivar-group)] (GB:NP_001049484.1); similar to PG4 [Hordeum vulgare] (GB:AAP46639.1); contains InterPro domain CTLH, C-terminal to LisH motif; (InterPro:IPR006595); contains InterPro domain LisH; (InterPro:IPR013720); contains InterPro domain CT11-RanBPM; (InterPro:IPR013144); c…			cellular_component_unknown|GO:0005575	molecular_function_unknown|GO:0003674	biological_process_unknown|GO:0008150
At1g11120	0.046856567	similar to unknown protein [Arabidopsis thaliana] (TAIR:AT1G61170.1); similar to CK25 [Nicotiana tabacum] (GB:ABE01833.1)			cellular_component_unknown|GO:0005575	molecular_function_unknown|GO:0003674	biological_process_unknown|GO:0008150
At1g11130	0.11390737	SUB (STRUBBELIG); protein binding			plasma membrane|GO:0005886	protein binding|GO:0005515;receptor signaling protein serine/threonine kinase activity|GO:0004702	floral organ development|GO:0048437;ovule development|GO:0048481;positive regulation of atrichoblast fate|GO:0010059;positive regulation of trichoblast fate|GO:0010063;signal transduction|GO:0007165
At1g11145	0.16077337	similar to unknown protein [Arabidopsis thaliana] (TAIR:AT5G01130.1); contains InterPro domain Protein of unknown function DUF674; (InterPro:IPR007750)			cellular_component_unknown|GO:0005575	molecular_function_unknown|GO:0003674	biological_process_unknown|GO:0008150
At1g11160	0.11240394	WD-40 repeat family protein / katanin p80 subunit, putative			cellular_component_unknown|GO:0005575	nucleotide binding|GO:0000166
At1g11170	0.07701948	similar to unknown protein [Arabidopsis thaliana] (TAIR:AT1G61240.3); similar to putative lysine ketoglutarate reductase trans-splicing related 1 [Oryza sativa (japonica cultivar-group)] (GB:BAD62500.1); similar to Os07g0564800 [Oryza sativa (japonica cultivar-group)] (GB:NP_001060006.1); similar to Os06g0731900 [Oryza sativa (japonica cultivar-group)] (GB:NP_001058667.1); contains InterPro domai…			cellular_component_unknown|GO:0005575	molecular_function_unknown|GO:0003674	biological_process_unknown|GO:0008150
At1g11180	0.21062668	secretory carrier membrane protein (SCAMP) family protein			integral to membrane|GO:0016021	transmembrane transporter activity|GO:0022857	secretory pathway|GO:0045045
At1g11190	0.042812783	BFN1 (BIFUNCTIONAL NUCLEASE I); nucleic acid binding			endomembrane system|GO:0012505	T/G mismatch-specific endonuclease activity|GO:0043765;endoribonuclease activity, producing 5'-phosphomonoesters|GO:0016891;nucleic acid binding|GO:0003676;single-stranded DNA specific endodeoxyribonuclease activity|GO:0000014	DNA catabolic process|GO:0006308
At1g11200	0.0031496882	similar to unknown protein [Arabidopsis thaliana] (TAIR:AT4G21570.1); similar to unknown [Medicago sativa] (GB:AAZ32885.1); similar to Os07g0506000 [Oryza sativa (japonica cultivar-group)] (GB:NP_001059733.1); contains InterPro domain Protein of unknown function DUF300; (InterPro:IPR005178)			endomembrane system|GO:0012505	molecular_function_unknown|GO:0003674	biological_process_unknown|GO:0008150
At1g11210	-0.0015738956	similar to unknown protein [Arabidopsis thaliana] (TAIR:AT1G11220.1); similar to fiber expressed protein [Gossypium hirsutum] (GB:AAY85179.1); similar to cotton fiber expressed protein 1 [Gossypium hirsutum] (GB:AAC33276.1); contains InterPro domain Protein of unknown function DUF761, plant; (InterPro:IPR008480)			endomembrane system|GO:0012505	molecular_function_unknown|GO:0003674	biological_process_unknown|GO:0008150
At1g11220	-0.04524356	similar to unknown protein [Arabidopsis thaliana] (TAIR:AT1G11230.1); similar to cotton fiber expressed protein 1 [Gossypium hirsutum] (GB:AAC33276.1); contains InterPro domain Protein of unknown function DUF761, plant; (InterPro:IPR008480)			endomembrane system|GO:0012505	molecular_function_unknown|GO:0003674	biological_process_unknown|GO:0008150
At1g11230	0.08893245	similar to unknown protein [Arabidopsis thaliana] (TAIR:AT1G11220.1); similar to cotton fiber expressed protein 1 [Gossypium hirsutum] (GB:AAC33276.1); contains InterPro domain Protein of unknown function DUF761, plant; (InterPro:IPR008480)			endomembrane system|GO:0012505	molecular_function_unknown|GO:0003674	biological_process_unknown|GO:0008150
At1g11240	-0.42191505	similar to GTP binding / RNA binding [Arabidopsis thaliana] (TAIR:AT5G55660.1); similar to Os03g0353500 [Oryza sativa (japonica cultivar-group)] (GB:NP_001050128.1); similar to hypothetical protein SPAC29A4.09 [Schizosaccharomyces pombe 972h-] (GB:NP_594873.1); contains domain gb def: Hypothetical protein (PTHR14577:SF5); contains domain FAMILY NOT NAMED (PTHR14577)			cellular_component_unknown|GO:0005575
At1g11250	0.0154746175	SYP125 (syntaxin 125); t-SNARE			membrane|GO:0016020	SNAP receptor activity|GO:0005484	intracellular protein transport|GO:0006886;membrane fusion|GO:0006944
At1g11260	0.4350045	STP1 (SUGAR TRANSPORTER 1); carbohydrate transporter/ sugar porter			membrane|GO:0016020	carbohydrate transmembrane transporter activity|GO:0015144;sugar:hydrogen ion symporter activity|GO:0005351	carbohydrate transport|GO:0008643;transport|GO:0006810
At1g11270	-0.021680763	F-box family protein				molecular_function_unknown|GO:0003674	heat acclimation|GO:0010286
At1g11280	0.06861306	carbohydrate binding / kinase			endomembrane system|GO:0012505	carbohydrate binding|GO:0030246;kinase activity|GO:0016301	protein amino acid phosphorylation|GO:0006468
At1g11290	0.03991765	pentatricopeptide (PPR) repeat-containing protein				molecular_function_unknown|GO:0003674	biological_process_unknown|GO:0008150
At1g11300	0.13448161	carbohydrate binding / kinase			endomembrane system|GO:0012505	carbohydrate binding|GO:0030246;kinase activity|GO:0016301	protein amino acid phosphorylation|GO:0006468
At1g11310	0.015576191	MLO2 (MILDEW RESISTANCE LOCUS O 2); calmodulin binding			plasma membrane|GO:0005886	calmodulin binding|GO:0005516	cell death|GO:0008219;defense response to fungus, incompatible interaction|GO:0009817;defense response|GO:0006952;negative regulation of defense response|GO:0031348;response to fungus|GO:0009620
At1g11320	-0.01839557	similar to expressed protein [Oryza sativa (japonica cultivar-group)] (GB:AAP53947.1); similar to Os06g0724200 [Oryza sativa (japonica cultivar-group)] (GB:NP_001058610.1)			mitochondrion|GO:0005739;plastid|GO:0009536	molecular_function_unknown|GO:0003674	biological_process_unknown|GO:0008150
At1g11330	-0.019008428	S-locus lectin protein kinase family protein			plasma membrane|GO:0005886	carbohydrate binding|GO:0030246;kinase activity|GO:0016301	protein amino acid phosphorylation|GO:0006468
At1g11340	-0.05725971	S-locus lectin protein kinase family protein			endomembrane system|GO:0012505	carbohydrate binding|GO:0030246;kinase activity|GO:0016301	protein amino acid phosphorylation|GO:0006468
At1g11350	0.15547462	S-locus lectin protein kinase family protein			endomembrane system|GO:0012505	kinase activity|GO:0016301	protein amino acid phosphorylation|GO:0006468
At1g11360	-0.007818069	universal stress protein (USP) family protein					response to stress|GO:0006950
At1g11370	-0.040020138	pectinesterase family protein			cellulose and pectin-containing cell wall|GO:0009505	pectinesterase activity|GO:0030599	cell wall modification|GO:0042545
At1g11380	0.052609242	similar to unknown protein [Arabidopsis thaliana] (TAIR:AT5G05350.1); similar to Uncharacterized Cys-rich domain [Medicago truncatula] (GB:ABD32347.1); contains InterPro domain Protein of unknown function Cys-rich; (InterPro:IPR006461)			cellular_component_unknown|GO:0005575	molecular_function_unknown|GO:0003674	biological_process_unknown|GO:0008150
At1g11390	0.014100583	ABC1 family protein				molecular_function_unknown|GO:0003674
At1g11400	-0.054924853	PYM (PARTNER OF Y14-MAGO)			cellular_component_unknown|GO:0005575	molecular_function_unknown|GO:0003674	biological_process_unknown|GO:0008150
At1g11410	-0.100736015	S-locus protein kinase, putative			endomembrane system|GO:0012505	carbohydrate binding|GO:0030246;kinase activity|GO:0016301	protein amino acid phosphorylation|GO:0006468
At1g11420	-0.30840278	agenet domain-containing protein			cellular_component_unknown|GO:0005575	molecular_function_unknown|GO:0003674
At1g11430	0.09121116	plastid developmental protein DAG, putative			chloroplast|GO:0009507
At1g11440	0.093253925	similar to glycine-rich protein [Arabidopsis thaliana] (TAIR:AT3G29075.1); similar to Os06g0232000 [Oryza sativa (japonica cultivar-group)] (GB:NP_001057224.1); similar to Stress protein DDR48 , related [Medicago truncatula] (GB:ABE86766.1)					biological_process_unknown|GO:0008150
At1g11450	-0.21905503	nodulin MtN21 family protein			membrane|GO:0016020
At1g11460	0.17427638	nodulin MtN21 family protein			membrane|GO:0016020
At1g11470	-0.26925632	similar to pentatricopeptide (PPR) repeat-containing protein [Arabidopsis thaliana] (TAIR:AT1G02370.1)			chloroplast|GO:0009507	molecular_function_unknown|GO:0003674	biological_process_unknown|GO:0008150
At1g11475	-0.06749401	DNA-directed RNA polymerase II, putative			cellular_component_unknown|GO:0005575	DNA-directed RNA polymerase activity|GO:0003899	transcription|GO:0006350
At1g11480	0.18508433	eukaryotic translation initiation factor-related			cellular_component_unknown|GO:0005575	molecular_function_unknown|GO:0003674	biological_process_unknown|GO:0008150
At1g11490	0.016673544	zinc finger (C2H2 type) family protein				nucleic acid binding|GO:0003676;transcription factor activity|GO:0003700;zinc ion binding|GO:0008270
At1g11500	0.026298095	similar to unknown protein [Arabidopsis thaliana] (TAIR:AT4G21310.1); similar to Os07g0545100 [Oryza sativa (japonica cultivar-group)] (GB:NP_001059913.1); contains InterPro domain Protein of unknown function DUF1218; (InterPro:IPR009606)			endomembrane system|GO:0012505	molecular_function_unknown|GO:0003674	biological_process_unknown|GO:0008150
At1g11510	0.06784628	DNA-binding storekeeper protein-related				molecular_function_unknown|GO:0003674;transcription regulator activity|GO:0030528
At1g11520	-0.12853241	pliceosome associated protein-related			endomembrane system|GO:0012505	molecular_function_unknown|GO:0003674	biological_process_unknown|GO:0008150
At1g11530	-0.030605773	ATCXXS1 (C-TERMINAL CYSTEINE RESIDUE IS CHANGED TO A SERINE 1); thiol-disulfide exchange intermediate			cellular_component_unknown|GO:0005575	thiol-disulfide exchange intermediate activity|GO:0030508	cell redox homeostasis|GO:0045454
At3g20650	0.04169318	mRNA capping enzyme family protein			chloroplast|GO:0009507	catalytic activity|GO:0003824	mRNA capping|GO:0006370
At1g11545	-0.27685064	xyloglucan:xyloglucosyl transferase, putative / xyloglucan endotransglycosylase, putative / endo-xyloglucan transferase, putative			apoplast|GO:0048046;cell wall|GO:0005618;endomembrane system|GO:0012505	hydrolase activity, acting on glycosyl bonds|GO:0016798	carbohydrate metabolic process|GO:0005975;glucan metabolic process|GO:0006073
At1g11560	-0.20161179	OST3/OST6 family protein			endomembrane system|GO:0012505	oligosaccharide transmembrane transporter activity|GO:0015157	biological_process_unknown|GO:0008150
At1g11570	0.08219029	NTL (NTF2-LIKE); protein transporter			intracellular|GO:0005622;nucleus|GO:0005634	protein transporter activity|GO:0008565	protein import into nucleus|GO:0006606
At1g11580	-0.15501526	pectin methylesterase, putative			cellulose and pectin-containing cell wall|GO:0009505	pectinesterase activity|GO:0030599	cell wall modification|GO:0042545
At1g11590	0.09526594	pectin methylesterase, putative			cellulose and pectin-containing cell wall|GO:0009505	pectinesterase activity|GO:0030599	cell wall modification|GO:0042545
At1g11600	0.010605605	CYP77B1 (cytochrome P450, family 77, subfamily B, polypeptide 1); oxygen binding			endomembrane system|GO:0012505	oxygen binding|GO:0019825	electron transport|GO:0006118
At1g11610	0.10235576	CYP71A18 (cytochrome P450, family 71, subfamily A, polypeptide 18); oxygen binding				oxygen binding|GO:0019825	electron transport|GO:0006118
At1g11620	-0.14173543	F-box family protein			cellular_component_unknown|GO:0005575	molecular_function_unknown|GO:0003674	biological_process_unknown|GO:0008150
At1g11630	0.034800317	pentatricopeptide (PPR) repeat-containing protein			mitochondrion|GO:0005739	binding|GO:0005488	biological_process_unknown|GO:0008150
At1g11650	0.085948475	ATRBP45B; RNA binding				RNA binding|GO:0003723
At1g11655	-0.16127081	similar to unknown protein [Arabidopsis thaliana] (TAIR:AT4G04745.1)			cellular_component_unknown|GO:0005575	molecular_function_unknown|GO:0003674	biological_process_unknown|GO:0008150
At1g11660	-0.06926376	ATP binding			cellular_component_unknown|GO:0005575	ATP binding|GO:0005524	protein folding|GO:0006457
At1g11670	0.28182584	MATE efflux family protein			membrane|GO:0016020	antiporter activity|GO:0015297;transporter activity|GO:0005215	N-terminal protein myristoylation|GO:0006499;multidrug transport|GO:0006855
At1g11680	-0.03789767	CYP51G1 (CYTOCHROME P450 51); oxygen binding			endoplasmic reticulum|GO:0005783	oxygen binding|GO:0019825;sterol 14-demethylase activity|GO:0008398	embryonic development ending in seed dormancy|GO:0009793;sterol biosynthetic process|GO:0016126
At1g11690	0.102385774	similar to unknown protein [Arabidopsis thaliana] (TAIR:AT1G50660.1); similar to unknown protein [Oryza sativa (japonica cultivar-group)] (GB:AAT44287.1); contains domain no description (G3D.1.20.5.10)			cellular_component_unknown|GO:0005575	molecular_function_unknown|GO:0003674	biological_process_unknown|GO:0008150
At1g11700	-0.045831442	similar to unknown protein [Arabidopsis thaliana] (TAIR:AT1G61930.1); similar to Protein of unknown function DUF584 [Medicago truncatula] (GB:ABE80969.1); similar to Os07g0516300 [Oryza sativa (japonica cultivar-group)] (GB:NP_001059782.1); contains InterPro domain Protein of unknown function DUF584; (InterPro:IPR007608)				molecular_function_unknown|GO:0003674	biological_process_unknown|GO:0008150
At1g11710	0.16077796	pentatricopeptide (PPR) repeat-containing protein				binding|GO:0005488	biological_process_unknown|GO:0008150
At1g11720	0.017050765	ATSS3 (STARCH SYNTHASE 3); starch synthase/ transferase, transferring glycosyl groups			chloroplast|GO:0009507	starch synthase activity|GO:0009011;transferase activity, transferring glycosyl groups|GO:0016757	starch biosynthetic process|GO:0019252
At1g11730	0.013671508	galactosyltransferase family protein			membrane|GO:0016020	transferase activity, transferring glycosyl groups|GO:0016757;transferase activity, transferring hexosyl groups|GO:0016758	protein amino acid glycosylation|GO:0006486
At1g11740	0.013436401	ankyrin repeat family protein			cellular_component_unknown|GO:0005575	protein binding|GO:0005515	biological_process_unknown|GO:0008150
At1g11750	-0.12956959	CLPP6 (Clp protease proteolytic subunit 6); endopeptidase Clp			chloroplast stroma|GO:0009570;chloroplast thylakoid|GO:0009534;chloroplastic endopeptidase Clp complex|GO:0009840	endopeptidase Clp activity|GO:0008462	ATP-dependent proteolysis|GO:0006510;chloroplast organization and biogenesis|GO:0009658;photosynthesis|GO:0015979
At1g11760	0.08589335	similar to At1g11760 [Medicago truncatula] (GB:ABE82612.1); contains domain FAMILY NOT NAMED (PTHR21528); contains domain SUBFAMILY NOT NAMED (PTHR21528:SF2)			cellular_component_unknown|GO:0005575
At1g11765	0.121338315	S1 self-incompatibility protein-related			endomembrane system|GO:0012505	molecular_function_unknown|GO:0003674	biological_process_unknown|GO:0008150
At1g11770	-0.010095105	FAD-binding domain-containing protein			cellular_component_unknown|GO:0005575	electron carrier activity|GO:0009055	electron transport|GO:0006118
At1g11780	0.07580689	oxidoreductase, 2OG-Fe(II) oxygenase family protein			cellular_component_unknown|GO:0005575	molecular_function_unknown|GO:0003674
At1g11790	-0.28031823	prephenate dehydratase				prephenate dehydratase activity|GO:0004664	L-phenylalanine biosynthetic process|GO:0009094
At1g11800	0.03164934	endonuclease/exonuclease/phosphatase family protein			intracellular|GO:0005622	hydrolase activity|GO:0016787
At1g11810	0.31507093	similar to F-box family protein [Arabidopsis thaliana] (TAIR:AT3G13830.1); contains InterPro domain F-box associated type 1; (InterPro:IPR006527)				molecular_function_unknown|GO:0003674	biological_process_unknown|GO:0008150
At1g11820	-0.48004967	hydrolase, hydrolyzing O-glycosyl compounds			endomembrane system|GO:0012505	hydrolase activity, hydrolyzing O-glycosyl compounds|GO:0004553	carbohydrate metabolic process|GO:0005975
At1g11840	-0.27842098	ATGLX1 (GLYOXALASE I HOMOLOG); lactoylglutathione lyase			cellular_component_unknown|GO:0005575	lactoylglutathione lyase activity|GO:0004462	carbohydrate metabolic process|GO:0005975
At1g11850	0.28536344	similar to unknown protein [Arabidopsis thaliana] (TAIR:AT4G01985.1); similar to PREDICTED: similar to keratin 7, partial [Gallus gallus] (GB:XP_001236709.1); similar to Os03g0309300 [Oryza sativa (japonica cultivar-group)] (GB:NP_001049911.1)			endomembrane system|GO:0012505	molecular_function_unknown|GO:0003674	biological_process_unknown|GO:0008150
At1g11860	0.045021735	aminomethyltransferase, putative			cytoplasm|GO:0005737;mitochondrion|GO:0005739	aminomethyltransferase activity|GO:0004047	glycine catabolic process|GO:0006546;glycine decarboxylation via glycine cleavage system|GO:0019464
At1g11870	-0.23793317	AtSRS (OVULE ABORTION 7); serine-tRNA ligase			chloroplast|GO:0009507;mitochondrion|GO:0005739	serine-tRNA ligase activity|GO:0004828	chloroplast organization and biogenesis|GO:0009658;mitochondrion organization and biogenesis|GO:0007005;ovule development|GO:0048481;seryl-tRNA aminoacylation|GO:0006434;tRNA aminoacylation|GO:0043039
At1g11880	-0.050403498	similar to Protein of unknown function DUF409 [Medicago truncatula] (GB:ABC75356.1); contains InterPro domain Mannosyltransferase, PIG-V; (InterPro:IPR007315)			cellular_component_unknown|GO:0005575	molecular_function_unknown|GO:0003674	biological_process_unknown|GO:0008150
At1g11890	-0.07082696	SEC22 (secretion 22); transporter			Golgi apparatus|GO:0005794;endoplasmic reticulum|GO:0005783;membrane|GO:0016020	transporter activity|GO:0005215	vesicle-mediated transport|GO:0016192
At1g11900	0.006350301	pentatricopeptide (PPR) repeat-containing protein				binding|GO:0005488	biological_process_unknown|GO:0008150
At1g11905	0.105858505	similar to unknown protein [Arabidopsis thaliana] (TAIR:AT5G42570.1); similar to unknown protein [Oryza sativa (japonica cultivar-group)] (GB:BAD69146.1); similar to Os06g0367500 [Oryza sativa (japonica cultivar-group)] (GB:NP_001057612.1); similar to Os05g0272900 [Oryza sativa (japonica cultivar-group)] (GB:NP_001055067.1); contains domain BCR-ASSOCIATED PROTEIN, BAP (PTHR12701:SF1); contains do…			endomembrane system|GO:0012505	molecular_function_unknown|GO:0003674	biological_process_unknown|GO:0008150
At1g11910	-0.33445993	aspartyl protease family protein			endomembrane system|GO:0012505;lysosome|GO:0005764	pepsin A activity|GO:0004194	proteolysis|GO:0006508
At1g11915	-0.007413175	similar to unknown protein [Arabidopsis thaliana] (TAIR:AT3G17350.1); similar to Os05g0409100 [Oryza sativa (japonica cultivar-group)] (GB:NP_001055526.1); similar to Os06g0364500 [Oryza sativa (japonica cultivar-group)] (GB:NP_001057608.1)			endomembrane system|GO:0012505	molecular_function_unknown|GO:0003674	biological_process_unknown|GO:0008150
At1g11920	0.05415103	pectate lyase family protein			endomembrane system|GO:0012505	lyase activity|GO:0016829;pectate lyase activity|GO:0030570	biological_process_unknown|GO:0008150
At1g11925	0.2788232	Encodes a Stigma-specific Stig1 family protein			endomembrane system|GO:0012505	molecular_function_unknown|GO:0003674	biological_process_unknown|GO:0008150
At1g11930	0.0446999	alanine racemase family protein			cellular_component_unknown|GO:0005575	pyridoxal phosphate binding|GO:0030170	biological_process_unknown|GO:0008150
At1g11940	-0.050491437	similar to unknown protein [Arabidopsis thaliana] (TAIR:AT1G62305.1); similar to Os01g0695200 [Oryza sativa (japonica cultivar-group)] (GB:NP_001043958.1); similar to Protein of unknown function DUF266, plant [Medicago truncatula] (GB:ABD28621.1); similar to Os05g0170000 [Oryza sativa (japonica cultivar-group)] (GB:NP_001054766.1); contains InterPro domain Protein of unknown function DUF266, plan…			-	-	-
At1g11950	0.022640489	transcription factor jumonji (jmjC) domain-containing protein				transcription factor activity|GO:0003700
At1g11960	-0.08478464	early-responsive to dehydration protein-related / ERD protein-related			endomembrane system|GO:0012505;membrane|GO:0016020	molecular_function_unknown|GO:0003674	biological_process_unknown|GO:0008150
At1g11970	0.080583505	similar to ubiquitin family protein [Arabidopsis thaliana] (TAIR:AT1G11980.1); contains InterPro domain Ubiquitin; (InterPro:IPR000626)			cellular_component_unknown|GO:0005575	molecular_function_unknown|GO:0003674	protein modification process|GO:0006464
At1g11980	-0.3464983	ubiquitin family protein			cellular_component_unknown|GO:0005575	molecular_function_unknown|GO:0003674	ubiquitin cycle|GO:0006512
At1g11990	-0.17435175	similar to unknown protein [Arabidopsis thaliana] (TAIR:AT1G62330.1); similar to putative auxin-independent growth promoter [Oryza sativa (japonica cultivar-group)] (GB:BAD37877.1); contains InterPro domain Protein of unknown function DUF246, plant; (InterPro:IPR004348)			cellular_component_unknown|GO:0005575	molecular_function_unknown|GO:0003674	biological_process_unknown|GO:0008150
At1g12000	-0.047745585	pyrophosphate--fructose-6-phosphate 1-phosphotransferase beta subunit, putative / pyrophosphate-dependent 6-phosphofructose-1-kinase, putative			pyrophosphate-dependent phosphofructokinase complex, beta-subunit complex|GO:0010318	diphosphate-fructose-6-phosphate 1-phosphotransferase activity|GO:0047334	glycolysis|GO:0006096
At1g12010	-0.07317063	1-aminocyclopropane-1-carboxylate oxidase, putative / ACC oxidase, putative			cellular_component_unknown|GO:0005575	1-aminocyclopropane-1-carboxylate oxidase activity|GO:0009815	biological_process_unknown|GO:0008150
At1g12020	0.03170962	similar to unknown protein [Arabidopsis thaliana] (TAIR:AT1G62422.1); similar to OSJNBa0043A12.20 [Oryza sativa (japonica cultivar-group)] (GB:CAE02815.1); similar to hypothetical protein [Oryza sativa (japonica cultivar-group)] (GB:BAD23186.1)				molecular_function_unknown|GO:0003674	biological_process_unknown|GO:0008150
At1g12030	-0.081453174	similar to unknown protein [Arabidopsis thaliana] (TAIR:AT1G62420.1); similar to uncharacterized plant-specific domain TIGR01615 family protein, expressed [Oryza sativa (japonica cultivar-group)] (GB:ABA93251.2); contains InterPro domain Protein of unknown function DUF506, plant; (InterPro:IPR006502)				molecular_function_unknown|GO:0003674	biological_process_unknown|GO:0008150
At1g12040	-0.039659783	LRX1 (LEUCINE-RICH REPEAT/EXTENSIN 1); protein binding / structural constituent of cell wall			cellulose and pectin-containing cell wall|GO:0009505	histidine phosphotransfer kinase activity|GO:0009927;protein binding|GO:0005515;structural constituent of cell wall|GO:0005199	cellular morphogenesis during differentiation|GO:0000904;trichoblast differentiation|GO:0010054;unidimensional cell growth|GO:0009826
At1g12050	-0.072737515	fumarylacetoacetase, putative			cellular_component_unknown|GO:0005575	fumarylacetoacetase activity|GO:0004334	aromatic amino acid family metabolic process|GO:0009072
At1g12060	-0.037960038	ATBAG5 (ARABIDOPSIS THALIANA BCL-2-ASSOCIATED ATHANOGENE 5); protein binding			cellular_component_unknown|GO:0005575	protein binding|GO:0005515	apoptosis|GO:0006915;regulation of apoptosis|GO:0042981
At1g12070	0.07828727	Rho GDP-dissociation inhibitor family protein			cytoplasm|GO:0005737	Rho GDP-dissociation inhibitor activity|GO:0005094	biological_process_unknown|GO:0008150
At1g12080	0.22206502	similar to unknown protein [Arabidopsis thaliana] (TAIR:AT3G59370.1); similar to vacuolar calcium binding protein [Raphanus sativus] (GB:BAA99394.1); contains domain UNCHARACTERIZED (PTHR22683:SF23); contains domain SPORULATION PROTEIN RELATED (PTHR22683)			cellular_component_unknown|GO:0005575	molecular_function_unknown|GO:0003674	biological_process_unknown|GO:0008150
At1g12090	0.16410902	ELP (EXTENSIN-LIKE PROTEIN); lipid binding			endomembrane system|GO:0012505	lipid binding|GO:0008289	lipid transport|GO:0006869
At1g12100	0.026685704	protease inhibitor/seed storage/lipid transfer protein (LTP) family protein			chloroplast|GO:0009507	lipid binding|GO:0008289	lipid transport|GO:0006869
At1g12110	0.113198675	NRT1.1 (nitrate transporter 1.1); transporter			membrane|GO:0016020	nitrate transmembrane transporter activity|GO:0015112;transporter activity|GO:0005215	nitrate transport|GO:0015706;response to nitrate|GO:0010167;response to water deprivation|GO:0009414
At1g12120	0.0736907	similar to unknown protein [Arabidopsis thaliana] (TAIR:AT1G62530.1); similar to Os10g0553900 [Oryza sativa (japonica cultivar-group)] (GB:NP_001065339.1); contains InterPro domain Protein of unknown function DUF863, plant; (InterPro:IPR008581)			cellular_component_unknown|GO:0005575	molecular_function_unknown|GO:0003674	biological_process_unknown|GO:0008150
At1g12130	0.13192068	flavin-containing monooxygenase family protein / FMO family protein				monooxygenase activity|GO:0004497	electron transport|GO:0006118
At1g12140	0.16448647	flavin-containing monooxygenase family protein / FMO family protein				monooxygenase activity|GO:0004497	electron transport|GO:0006118
At1g12150	0.13510439	similar to myosin heavy chain-related [Arabidopsis thaliana] (TAIR:AT4G17210.1); similar to Prefoldin [Medicago truncatula] (GB:ABD28587.1); contains InterPro domain Protein of unknown function DUF827, plant; (InterPro:IPR008545)					biological_process_unknown|GO:0008150
At1g12160	0.11225497	flavin-containing monooxygenase family protein / FMO family protein				monooxygenase activity|GO:0004497	electron transport|GO:0006118
At1g12170	-0.019150272	F-box family protein			cellular_component_unknown|GO:0005575	molecular_function_unknown|GO:0003674	biological_process_unknown|GO:0008150
At1g12180	-0.030873366	similar to heat shock protein-related [Arabidopsis thaliana] (TAIR:AT5G47600.1); contains InterPro domain HSP20-like chaperone; (InterPro:IPR008978)			cellular_component_unknown|GO:0005575	molecular_function_unknown|GO:0003674	biological_process_unknown|GO:0008150
At1g12190	-0.008217622	F-box family protein			cellular_component_unknown|GO:0005575	molecular_function_unknown|GO:0003674	biological_process_unknown|GO:0008150
At1g12200	-0.059953205	flavin-containing monooxygenase family protein / FMO family protein			cellular_component_unknown|GO:0005575	monooxygenase activity|GO:0004497	electron transport|GO:0006118
At1g12210	0.051684678	RFL1 (RPS5-LIKE 1); ATP binding / protein binding			cellular_component_unknown|GO:0005575	ATP binding|GO:0005524;protein binding|GO:0005515	N-terminal protein myristoylation|GO:0006499;defense response|GO:0006952;response to bacterium|GO:0009617
At1g12220	-0.16241662	RPS5 (RESISTANT TO P. SYRINGAE 5)			intracellular|GO:0005622	nucleotide binding|GO:0000166	N-terminal protein myristoylation|GO:0006499;defense response to bacterium, incompatible interaction|GO:0009816;defense response|GO:0006952;hypersensitive response|GO:0009626
At1g12230	-0.6424601	transaldolase, putative			chloroplast|GO:0009507	transaldolase activity|GO:0004801	5-phosphoribose 1-diphosphate biosynthetic process|GO:0006015;carbohydrate metabolic process|GO:0005975;glucose catabolic process to lactate and acetate|GO:0019658;pentose-phosphate shunt, non-oxidative branch|GO:0009052
At1g12240	0.098299354	ATBETAFRUCT4/VAC-INV (VACUOLAR INVERTASE); beta-fructofuranosidase/ hydrolase, hydrolyzing O-glycosyl compounds			vacuole|GO:0005773	beta-fructofuranosidase activity|GO:0004564;hydrolase activity, hydrolyzing O-glycosyl compounds|GO:0004553	carbohydrate metabolic process|GO:0005975;sucrose catabolic process, using beta-fructofuranosidase|GO:0019575
At1g12250	-0.12125249	thylakoid lumenal protein-related			chloroplast thylakoid lumen|GO:0009543;chloroplast thylakoid membrane|GO:0009535	molecular_function_unknown|GO:0003674	biological_process_unknown|GO:0008150
At1g12260	0.012701537	VND4 (VASCULAR RELATED NAC-DOMAIN PROTEIN 4); transcription factor			cellular_component_unknown|GO:0005575	transcription factor activity|GO:0003700	embryonic development ending in seed dormancy|GO:0009793;regulation of transcription|GO:0045449
At1g12270	1.0271163	stress-inducible protein, putative				binding|GO:0005488	response to stress|GO:0006950
At1g12280	-0.0076369885	disease resistance protein (CC-NBS-LRR class), putative			endomembrane system|GO:0012505	ATP binding|GO:0005524;protein binding|GO:0005515	N-terminal protein myristoylation|GO:0006499;defense response|GO:0006952
At1g12290	-0.004045355	disease resistance protein (CC-NBS-LRR class), putative				ATP binding|GO:0005524;protein binding|GO:0005515	N-terminal protein myristoylation|GO:0006499;defense response|GO:0006952
At1g12300	0.20130816	pentatricopeptide (PPR) repeat-containing protein			mitochondrion|GO:0005739	binding|GO:0005488	biological_process_unknown|GO:0008150
At1g12310	0.110669084	calmodulin, putative			cellular_component_unknown|GO:0005575	calcium ion binding|GO:0005509	biological_process_unknown|GO:0008150
At1g12320	-0.054639205	similar to unknown protein [Arabidopsis thaliana] (TAIR:AT1G62840.1); similar to Os02g0455400 [Oryza sativa (japonica cultivar-group)] (GB:NP_001046773.1); similar to unknown protein [Oryza sativa (japonica cultivar-group)] (GB:BAD19988.1); contains InterPro domain Protein of unknown function DUF1442; (InterPro:IPR009902)			cellular_component_unknown|GO:0005575	molecular_function_unknown|GO:0003674	biological_process_unknown|GO:0008150
At1g12330	0.16156092	similar to unknown protein [Arabidopsis thaliana] (TAIR:AT5G12900.1); similar to Peptidase M14, carboxypeptidase A [Medicago truncatula] (GB:ABE94280.1); contains domain TNF receptor-like (SSF57586)			chloroplast|GO:0009507		biological_process_unknown|GO:0008150
At1g12340	-0.1337244	similar to cornichon family protein [Arabidopsis thaliana] (TAIR:AT1G12390.1); similar to Cornichon [Medicago truncatula] (GB:ABE87428.1); contains InterPro domain Cornichon; (InterPro:IPR003377)			membrane|GO:0016020	molecular_function_unknown|GO:0003674	intracellular signaling cascade|GO:0007242
At1g12350	-0.16185139	ATCOAB (4-PHOSPHO-PANTO-THENOYLCYSTEINE SYNTHETASE); catalytic/ phosphopantothenate--cysteine ligase			chloroplast|GO:0009507	catalytic activity|GO:0003824;phosphopantothenate--cysteine ligase activity|GO:0004632	coenzyme A biosynthetic process|GO:0015937
At1g12360	-0.01391172	KEU (KEULE); protein transporter			cytosol|GO:0005829;peripheral to membrane of membrane fraction|GO:0000300	protein transporter activity|GO:0008565	cytokinesis|GO:0000910;protein secretion|GO:0009306
At1g12370	-0.36874878	PHR1 (PHOTOLYASE 1)			cellular_component_unknown|GO:0005575	DNA photolyase activity|GO:0003913	UV protection|GO:0009650;photoreactive repair|GO:0000719
At1g12380	0.16937011	similar to unknown protein [Arabidopsis thaliana] (TAIR:AT1G62870.1); similar to OSIGBa0107A02.7 [Oryza sativa (indica cultivar-group)] (GB:CAH66046.1); similar to Os02g0450000 [Oryza sativa (japonica cultivar-group)] (GB:NP_001046758.1); similar to Zinc finger, BED-type predicted [Medicago truncatula] (GB:ABE87437.1)			cellular_component_unknown|GO:0005575
At1g12390	-0.076554194	cornichon family protein			membrane|GO:0016020	molecular_function_unknown|GO:0003674	intracellular signaling cascade|GO:0007242
At1g12400	0.12519082	similar to Os07g0573600 [Oryza sativa (japonica cultivar-group)] (GB:NP_001060068.1); similar to novel protein similar to vertebrate TFIIH basal transcription factor complex TTDA subunit (C6orf175) [Danio rerio] (GB:CAI20614.1); similar to Os05g0198700 [Oryza sativa (japonica cultivar-group)] (GB:NP_001054876.1); contains InterPro domain REX1 DNA Repair; (InterPro:IPR009400)			endomembrane system|GO:0012505	molecular_function_unknown|GO:0003674	biological_process_unknown|GO:0008150
At1g12410	2.5672112	CLPR2 (Clp protease proteolytic subunit 2); endopeptidase Clp			chloroplast stroma|GO:0009570;chloroplast thylakoid|GO:0009534;chloroplastic endopeptidase Clp complex|GO:0009840;plastoglobule|GO:0010287	endopeptidase Clp activity|GO:0008462	ATP-dependent proteolysis|GO:0006510;chloroplast organization and biogenesis|GO:0009658
At1g12420	0.19883078	ACR8 (ACT Domain Repeat 8)			cellular_component_unknown|GO:0005575	amino acid binding|GO:0016597	response to abscisic acid stimulus|GO:0009737
At1g12430	-0.018377421	PAK (PHOSPHATIDIC ACID KINASE); microtubule motor			chloroplast|GO:0009507;microtubule associated complex|GO:0005875	microtubule motor activity|GO:0003777	microtubule-based movement|GO:0007018
At1g12440	0.086131915	zinc finger (AN1-like) family protein			cellular_component_unknown|GO:0005575	DNA binding|GO:0003677;zinc ion binding|GO:0008270	biological_process_unknown|GO:0008150
At1g12450	3.233417	similar to unknown protein [Arabidopsis thaliana] (TAIR:AT4G22850.1); similar to At1g12450-related [Medicago truncatula] (GB:ABE81486.1); contains domain UNCHARACTERIZED (PTHR12677)			cellular_component_unknown|GO:0005575	molecular_function_unknown|GO:0003674	biological_process_unknown|GO:0008150
At1g12460	0.05976209	leucine-rich repeat transmembrane protein kinase, putative			endomembrane system|GO:0012505	ATP binding|GO:0005524;kinase activity|GO:0016301;protein serine/threonine kinase activity|GO:0004674	protein amino acid phosphorylation|GO:0006468;transmembrane receptor protein tyrosine kinase signaling pathway|GO:0007169
At1g12470	-0.051335804	Pep3/Vps18/deep orange family protein				protein binding|GO:0005515;zinc ion binding|GO:0008270
At1g12480	-0.107709035	C4-dicarboxylate transporter/malic acid transport family protein			integral to membrane|GO:0016021	transporter activity|GO:0005215	biological_process_unknown|GO:0008150
At1g12490	0.1020035	F-box family protein-related			cellular_component_unknown|GO:0005575	molecular_function_unknown|GO:0003674	biological_process_unknown|GO:0008150
At1g12500	0.045685716	phosphate translocator-related			membrane|GO:0016020	organic anion transmembrane transporter activity|GO:0008514
At1g12520	0.14693788	CCS1 (copper chaperone for superoxide dismutase 1); superoxide dismutase copper chaperone			chloroplast|GO:0009507	copper, zinc superoxide dismutase activity|GO:0004785;superoxide dismutase copper chaperone activity|GO:0016532	cellular copper ion homeostasis|GO:0006878
At1g12530	0.036683843	similar to unknown protein [Arabidopsis thaliana] (TAIR:AT1G56420.1); similar to Os03g0228500 [Oryza sativa (japonica cultivar-group)] (GB:NP_001049452.1); similar to Unknown protein [Oryza sativa (japonica cultivar-group)] (GB:AAM27468.1)			cellular_component_unknown|GO:0005575	molecular_function_unknown|GO:0003674	biological_process_unknown|GO:0008150
At1g12540	0.082975715	basic helix-loop-helix (bHLH) family protein			nucleus|GO:0005634	DNA binding|GO:0003677;transcription factor activity|GO:0003700	regulation of transcription|GO:0045449
At1g12550	0.21617441	oxidoreductase family protein			cellular_component_unknown|GO:0005575	oxidoreductase activity|GO:0016491	metabolic process|GO:0008152
At1g12560	0.04906612	ATEXPA7 (ARABIDOPSIS THALIANA EXPANSIN A7)			endomembrane system|GO:0012505;extracellular region|GO:0005576	molecular_function_unknown|GO:0003674	cellulose and pectin-containing cell wall loosening|GO:0009828;cellulose and pectin-containing cell wall modification during multidimensional cell growth|GO:0009831;unidimensional cell growth|GO:0009826
At1g12570	0.10942139	glucose-methanol-choline (GMC) oxidoreductase family protein			endomembrane system|GO:0012505	aldehyde-lyase activity|GO:0016832	alcohol metabolic process|GO:0006066;electron transport|GO:0006118
At1g12580	-0.19768965	PEPKR1 (PHOSPHOENOLPYRUVATE CARBOXYLASE-RELATED KINASE 1); kinase			cellular_component_unknown|GO:0005575	kinase activity|GO:0016301	protein amino acid phosphorylation|GO:0006468
At1g12600	0.06501311	similar to ATUTR2/UTR2 (UDP-GALACTOSE TRANSPORTER 2) [Arabidopsis thaliana] (TAIR:AT4G23010.1); similar to hypothetical protein LOC664769 [Danio rerio] (GB:NP_001035084.1); similar to Os03g0118200 [Oryza sativa (japonica cultivar-group)] (GB:NP_001048771.1); contains InterPro domain UAA transporter; (InterPro:IPR013657)			cellular_component_unknown|GO:0005575	molecular_function_unknown|GO:0003674	biological_process_unknown|GO:0008150
At1g12610	0.095745616	DDF1 (DWARF AND DELAYED FLOWERING 1); DNA binding / transcription factor			nucleus|GO:0005634	DNA binding|GO:0003677;transcription factor activity|GO:0003700	cell growth|GO:0016049;gibberellin biosynthetic process|GO:0009686;regulation of timing of transition from vegetative to reproductive phase|GO:0048510;response to salt stress|GO:0009651
At1g12620	0.013620162	pentatricopeptide (PPR) repeat-containing protein				binding|GO:0005488	biological_process_unknown|GO:0008150
At1g12630	0.12979507	DNA binding / transcription factor/ transcriptional activator			nucleus|GO:0005634	DNA binding|GO:0003677;transcription activator activity|GO:0016563;transcription factor activity|GO:0003700	regulation of transcription, DNA-dependent|GO:0006355
At1g12640	0.00958041	membrane bound O-acyl transferase (MBOAT) family protein			membrane|GO:0016020	acyltransferase activity|GO:0008415	biological_process_unknown|GO:0008150
At1g12650	0.21555765	similar to PREDICTED: hypothetical protein [Strongylocentrotus purpuratus] (GB:XP_783665.2); similar to Os09g0525200 [Oryza sativa (japonica cultivar-group)] (GB:NP_001063717.1); contains InterPro domain Protein of unknown function DUF947; (InterPro:IPR009292)			cellular_component_unknown|GO:0005575	molecular_function_unknown|GO:0003674	biological_process_unknown|GO:0008150
At1g12660	0.06839661	Encodes a Plant thionin family protein			endomembrane system|GO:0012505	molecular_function_unknown|GO:0003674	biological_process_unknown|GO:0008150
At4g22340	0.049368106	phosphatidate cytidylyltransferase			endomembrane system|GO:0012505;membrane|GO:0016020	phosphatidate cytidylyltransferase activity|GO:0004605	phospholipid biosynthetic process|GO:0008654
At1g12680	-0.051064033	PEPKR2 (PHOSPHOENOLPYRUVATE CARBOXYLASE-RELATED KINASE 2); kinase				kinase activity|GO:0016301	protein amino acid phosphorylation|GO:0006468
At1g12700	0.025570154	helicase domain-containing protein / pentatricopeptide (PPR) repeat-containing protein				molecular_function_unknown|GO:0003674	biological_process_unknown|GO:0008150
At1g12710	0.036740176	ATPP2-A12 (Phloem protein 2-A12)			cellular_component_unknown|GO:0005575	molecular_function_unknown|GO:0003674	biological_process_unknown|GO:0008150
At1g12725	0.11757347	similar to unknown protein [Arabidopsis thaliana] (TAIR:AT5G28570.1); similar to GRF zinc finger containing protein [Brassica oleracea] (GB:ABD64950.1)			cellular_component_unknown|GO:0005575		biological_process_unknown|GO:0008150
At1g12730	-0.033430003	cell division cycle protein-related			endoplasmic reticulum membrane|GO:0005789;integral to membrane|GO:0016021	molecular_function_unknown|GO:0003674	GPI anchor biosynthetic process|GO:0006506
At1g12740	0.0048910417	CYP87A2 (cytochrome P450, family 87, subfamily A, polypeptide 2); oxygen binding				oxygen binding|GO:0019825	electron transport|GO:0006118
At1g12750	0.04409831	rhomboid family protein				molecular_function_unknown|GO:0003674	biological_process_unknown|GO:0008150
At1g12760	0.14829268	protein binding / zinc ion binding			chloroplast|GO:0009507	protein binding|GO:0005515;ubiquitin-protein ligase activity|GO:0004842;zinc ion binding|GO:0008270
At1g12770	0.036045577	EMB1586 (EMBRYO DEFECTIVE 1586)				molecular_function_unknown|GO:0003674	embryonic development ending in seed dormancy|GO:0009793
At1g12780	0.04961849	UGE1 (UDP-D-glucose/UDP-D-galactose 4-epimerase 1); UDP-glucose 4-epimerase/ protein dimerization			cytosol|GO:0005829	UDP-glucose 4-epimerase activity|GO:0003978;protein dimerization activity|GO:0046983	galactose biosynthetic process|GO:0046369;response to stress|GO:0006950
At1g12790	-0.12683034	similar to unknown protein [Oryza sativa (japonica cultivar-group)] (GB:AAT37994.1); similar to Os05g0588200 [Oryza sativa (japonica cultivar-group)] (GB:NP_001056473.1); similar to Proteinase inhibitor I25, cystatin [Medicago truncatula] (GB:ABE86846.1); contains InterPro domain RuvA domain 2-like; (InterPro:IPR010994)			cellular_component_unknown|GO:0005575		biological_process_unknown|GO:0008150
At1g12800	-0.012206437	S1 RNA-binding domain-containing protein			chloroplast|GO:0009507	RNA binding|GO:0003723
At1g12805	0.58028036	nucleotide binding			cellular_component_unknown|GO:0005575	nucleotide binding|GO:0000166	biological_process_unknown|GO:0008150
At1g12810	0.22403282	proline-rich family protein			-	-	-
At1g12820	0.02951575	AFB3 (AUXIN SIGNALING F-BOX 3); auxin binding / ubiquitin-protein ligase			cellular_component_unknown|GO:0005575	auxin binding|GO:0010011;ubiquitin-protein ligase activity|GO:0004842	response to molecule of bacterial origin|GO:0002237
At1g12830	0.1080896	similar to leucine-rich repeat family protein [Arabidopsis thaliana] (TAIR:AT3G50690.1); similar to hypothetical protein [Saimiriine herpesvirus 2] (GB:CAC84343.1); similar to orf 48 [Ateline herpesvirus 3] (GB:NP_048021.1); similar to Os04g0395700 [Oryza sativa (japonica cultivar-group)] (GB:NP_001052660.1)			cellular_component_unknown|GO:0005575	molecular_function_unknown|GO:0003674	biological_process_unknown|GO:0008150
At1g12840	0.051675875	DET3 (DE-ETIOLATED 3)			plasma membrane|GO:0005886;vacuolar membrane|GO:0005774;vacuolar proton-transporting V-type ATPase, V1 domain|GO:0000221	hydrogen ion transporting ATPase activity, rotational mechanism|GO:0046961	carbohydrate biosynthetic process|GO:0016051;lignin biosynthetic process|GO:0009809;unidimensional cell growth|GO:0009826
At1g12845	0.15513328	similar to hypothetical protein MtrDRAFT_AC149131g9v1 [Medicago truncatula] (GB:ABD32556.1)			endomembrane system|GO:0012505	molecular_function_unknown|GO:0003674	biological_process_unknown|GO:0008150
At1g12850	0.011496261	phosphoglycerate/bisphosphoglycerate mutase family protein			cellular_component_unknown|GO:0005575	catalytic activity|GO:0003824	N-terminal protein myristoylation|GO:0006499;metabolic process|GO:0008152
At1g12860	0.009639315	basic helix-loop-helix (bHLH) family protein / F-box family protein			chloroplast|GO:0009507;nucleus|GO:0005634	DNA binding|GO:0003677;transcription factor activity|GO:0003700	regulation of transcription|GO:0045449
At1g12870	0.18879066	S locus F-box-related / SLF-related				molecular_function_unknown|GO:0003674	biological_process_unknown|GO:0008150
At1g12880	-0.0777175	ATNUDT12 (Arabidopsis thaliana Nudix hydrolase homolog 12); hydrolase				hydrolase activity|GO:0016787	biological_process_unknown|GO:0008150
At1g12890	0.016134199	AP2 domain-containing transcription factor, putative			nucleus|GO:0005634	DNA binding|GO:0003677;transcription factor activity|GO:0003700	regulation of transcription, DNA-dependent|GO:0006355
At1g12900	0.095098846	GAPA-2			chloroplast|GO:0009507;endomembrane system|GO:0012505	glyceraldehyde-3-phosphate dehydrogenase activity|GO:0008943	glycolysis|GO:0006096
At1g12910	-0.09602867	ATAN11 (ANTHOCYANIN11); nucleotide binding			cellular_component_unknown|GO:0005575	nucleotide binding|GO:0000166	anthocyanin biosynthetic process|GO:0009718
At1g12920	0.46399075	ERF1-2 (EUKARYOTIC RELEASE FACTOR 1-2); translation release factor			translation release factor complex|GO:0018444	translation release factor activity|GO:0003747	translational termination|GO:0006415
At1g12930	0.09820592	importin-related			cellular_component_unknown|GO:0005575	binding|GO:0005488	biological_process_unknown|GO:0008150
At1g12940	-0.05796888	ATNRT2.5 (NITRATE TRANSPORTER2.5); nitrate transporter				nitrate transmembrane transporter activity|GO:0015112	metabolic process|GO:0008152
At1g12950	0.048486445	MATE efflux family protein			membrane|GO:0016020	antiporter activity|GO:0015297;transporter activity|GO:0005215	multidrug transport|GO:0006855
At1g12960	0.08420034	60S ribosomal protein L27A (RPL27aA)			ribosome|GO:0005840	structural constituent of ribosome|GO:0003735	translation|GO:0006412
At1g12970	0.27117035	leucine-rich repeat family protein				protein binding|GO:0005515
At1g12980	0.046251126	ESR1 (ENHANCER OF SHOOT REGENERATION 1); DNA binding / transcription factor			nucleus|GO:0005634	DNA binding|GO:0003677;protein binding|GO:0005515;transcription factor activity|GO:0003700	cotyledon development|GO:0048825;embryonic pattern specification|GO:0009880;organ morphogenesis|GO:0009887;regulation of transcription, DNA-dependent|GO:0006355;response to cytokinin stimulus|GO:0009735;specification of organ axis polarity|GO:0010084
At1g12990	0.002151627	glycosyl transferase family 17 protein			membrane|GO:0016020	acetylglucosaminyltransferase activity|GO:0008375;transferase activity, transferring glycosyl groups|GO:0016757	protein amino acid N-linked glycosylation|GO:0006487
At1g13000	0.12458927	similar to unknown protein [Arabidopsis thaliana] (TAIR:AT3G26440.2); similar to Protein of unknown function DUF707 [Medicago truncatula] (GB:ABE91787.1); contains InterPro domain Protein of unknown function DUF707; (InterPro:IPR007877)			cellular_component_unknown|GO:0005575	molecular_function_unknown|GO:0003674	biological_process_unknown|GO:0008150
At1g13020	-0.018851817	eukaryotic translation initiation factor, putative (EIF4B5)			cellular_component_unknown|GO:0005575	translation initiation factor activity|GO:0003743	biological_process_unknown|GO:0008150
At1g13030	-0.07702567	sphere organelles protein-related			cellular_component_unknown|GO:0005575	molecular_function_unknown|GO:0003674	biological_process_unknown|GO:0008150
At1g13040	0.06516341	pentatricopeptide (PPR) repeat-containing protein				binding|GO:0005488	biological_process_unknown|GO:0008150
At1g13050	0.095846504	similar to unknown protein [Arabidopsis thaliana] (TAIR:AT3G26350.1); similar to hypothetical protein [Oryza sativa (japonica cultivar-group)] (GB:BAB92611.1); contains InterPro domain Harpin-induced 1; (InterPro:IPR010847)			cellular_component_unknown|GO:0005575	molecular_function_unknown|GO:0003674	biological_process_unknown|GO:0008150
At1g13060	-0.5424653	PBE1 (20S proteasome beta subunit E1); peptidase			proteasome core complex (sensu Eukaryota)|GO:0005839	peptidase activity|GO:0008233	ubiquitin-dependent protein catabolic process|GO:0006511
At1g13080	0.049205948	CYP71B2 (CYTOCHROME P450 71B2); oxygen binding				oxygen binding|GO:0019825	heat acclimation|GO:0010286
At1g13090	-0.045176446	CYP71B28 (cytochrome P450, family 71, subfamily B, polypeptide 28); oxygen binding				oxygen binding|GO:0019825	electron transport|GO:0006118
At1g13100	-0.027130421	CYP71B29 (cytochrome P450, family 71, subfamily B, polypeptide 29); oxygen binding				oxygen binding|GO:0019825	electron transport|GO:0006118
At1g13110	0.052739106	CYP71B7 (cytochrome P450, family 71, subfamily B, polypeptide 7); oxygen binding				oxygen binding|GO:0019825	electron transport|GO:0006118
At1g13120	-0.19546385	EMB1745 (EMBRYO DEFECTIVE 1745)			nuclear pore|GO:0005643	molecular_function_unknown|GO:0003674	embryonic development ending in seed dormancy|GO:0009793
At1g13130	-0.14852196	glycosyl hydrolase family 5 protein / cellulase family protein			endomembrane system|GO:0012505	hydrolase activity, hydrolyzing O-glycosyl compounds|GO:0004553	carbohydrate metabolic process|GO:0005975
At1g13140	-0.13493048	CYP86C3 (cytochrome P450, family 86, subfamily C, polypeptide 3); oxygen binding			endomembrane system|GO:0012505	oxygen binding|GO:0019825	electron transport|GO:0006118
At1g13150	-0.07309499	CYP86C4 (cytochrome P450, family 86, subfamily C, polypeptide 4); oxygen binding			endomembrane system|GO:0012505	oxygen binding|GO:0019825	electron transport|GO:0006118
At1g13160	0.10029072	SDA1 family protein			cellular_component_unknown|GO:0005575	molecular_function_unknown|GO:0003674	biological_process_unknown|GO:0008150
At1g13170	0.09769195	oxysterol-binding family protein				oxysterol binding|GO:0008142	steroid metabolic process|GO:0008202
At1g13180	-0.015913665	DIS1 (DISTORTED TRICHOMES 1); structural constituent of cytoskeleton			Arp2/3 protein complex|GO:0005885	structural constituent of cytoskeleton|GO:0005200	actin filament organization|GO:0007015;cell morphogenesis|GO:0000902;multidimensional cell growth|GO:0009825;trichome morphogenesis|GO:0010090
At1g13190	0.0015422266	RNA recognition motif (RRM)-containing protein				RNA binding|GO:0003723
At1g13195	1.074302	zinc finger (C3HC4-type RING finger) family protein				protein binding|GO:0005515;zinc ion binding|GO:0008270
At1g13200	-0.012615697	F-box family protein			chloroplast|GO:0009507	molecular_function_unknown|GO:0003674	biological_process_unknown|GO:0008150
At1g13210	-0.27175483	haloacid dehalogenase-like hydrolase family protein			integral to membrane|GO:0016021;membrane|GO:0016020;mitochondrion|GO:0005739	ATPase activity, coupled to transmembrane movement of ions, phosphorylative mechanism|GO:0015662;calmodulin binding|GO:0005516	cation transport|GO:0006812;metabolic process|GO:0008152;transport|GO:0006810
At1g13220	-0.047279213	nuclear matrix constituent protein-related			-	-	-
At1g13230	0.07054223	leucine-rich repeat family protein			endomembrane system|GO:0012505	protein binding|GO:0005515	signal transduction|GO:0007165
At1g13245	1.0970554	DVL4/RTFL17 (ROTUNDIFOLIA LIKE 17)				molecular_function_unknown|GO:0003674	biological_process_unknown|GO:0008150
At1g13250	0.05205004	GATL3 (Galacturonosyltransferase-like 3); polygalacturonate 4-alpha-galacturonosyltransferase/ transferase, transferring glycosyl groups / transferase, transferring hexosyl groups			endomembrane system|GO:0012505	polygalacturonate 4-alpha-galacturonosyltransferase activity|GO:0047262;transferase activity, transferring glycosyl groups|GO:0016757;transferase activity, transferring hexosyl groups|GO:0016758	carbohydrate biosynthetic process|GO:0016051
At1g13260	0.037671495	RAV1 (Related to ABI3/VP1 1); DNA binding / transcription factor			nucleus|GO:0005634	DNA binding|GO:0003677;transcription factor activity|GO:0003700	lateral root development|GO:0048527;leaf development|GO:0048366;negative regulation of flower development|GO:0009910;regulation of transcription, DNA-dependent|GO:0006355;response to brassinosteroid stimulus|GO:0009741
At1g13270	-0.037124492	MAP1C (METHIONINE AMINOPEPTIDASE 1B); metalloexopeptidase			chloroplast|GO:0009507;mitochondrion|GO:0005739	metalloexopeptidase activity|GO:0008235;methionyl aminopeptidase activity|GO:0004239	N-terminal protein amino acid modification|GO:0031365;proteolysis|GO:0006508
At1g13280	0.07579802	AOC4 (ALLENE OXIDE CYCLASE 4)			plasma membrane|GO:0005886	allene-oxide cyclase activity|GO:0046423	jasmonic acid biosynthetic process|GO:0009695
At1g13290	-0.024715506	zinc finger (C2H2 type) family protein			intracellular|GO:0005622	transcription factor activity|GO:0003700
At1g13300	0.053209748	myb family transcription factor			nucleus|GO:0005634	DNA binding|GO:0003677;transcription factor activity|GO:0003700	regulation of transcription|GO:0045449
At1g13310	0.103977405	similar to unnamed protein product [Ostreococcus tauri] (GB:CAL56082.1); contains domain PCD6 INTERACTING PROTEIN-RELATED (PTHR23030)			cellular_component_unknown|GO:0005575	molecular_function_unknown|GO:0003674	biological_process_unknown|GO:0008150
At1g13320	-0.07937479	PDF2 (PROTEIN PHOSPHATASE 2A SUBUNIT A3); protein phosphatase type 2A regulator			protein phosphatase type 2A complex|GO:0000159	protein phosphatase type 2A regulator activity|GO:0008601	regulation of phosphorylation|GO:0042325
At1g13330	0.07814737	similar to unknown protein [Arabidopsis thaliana] (TAIR:AT3G28770.1); similar to Tat binding protein 1 containing protein, expressed [Oryza sativa (japonica cultivar-group)] (GB:ABF98498.1); contains InterPro domain Tat binding protein 1-interacting; (InterPro:IPR010776)			cellular_component_unknown|GO:0005575	molecular_function_unknown|GO:0003674	biological_process_unknown|GO:0008150
At1g13340	0.1559903	similar to unknown protein [Arabidopsis thaliana] (TAIR:AT4G35730.1); similar to unknown protein [Arabidopsis thaliana] (TAIR:AT1G34220.2); similar to expressed protein [Oryza sativa (japonica cultivar-group)] (GB:ABF95057.1); similar to Os03g0710000 [Oryza sativa (japonica cultivar-group)] (GB:NP_001051046.1); contains InterPro domain Protein of unknown function DUF292, eukaryotic; (InterPro:IPR…					biological_process_unknown|GO:0008150
At1g13350	0.07518018	protein kinase family protein			cytoplasm|GO:0005737;nucleus|GO:0005634	protein kinase activity|GO:0004672	protein amino acid phosphorylation|GO:0006468
At1g13360	0.045665048	similar to unknown protein [Arabidopsis thaliana] (TAIR:AT3G25870.1); similar to Os01g0131300 [Oryza sativa (japonica cultivar-group)] (GB:NP_001041925.1)			cellular_component_unknown|GO:0005575	molecular_function_unknown|GO:0003674	biological_process_unknown|GO:0008150
At1g13370	0.13516054	histone H3, putative			chloroplast|GO:0009507;nucleosome|GO:0000786;nucleus|GO:0005634	DNA binding|GO:0003677	chromosome organization and biogenesis (sensu Eukaryota)|GO:0007001;nucleosome assembly|GO:0006334
At1g13380	-0.033787556	similar to unknown protein [Arabidopsis thaliana] (TAIR:AT4G27435.1); similar to Os09g0281300 [Oryza sativa (japonica cultivar-group)] (GB:NP_001062767.1); similar to fiber protein Fb34 [Gossypium barbadense] (GB:AAR07596.1); contains InterPro domain Protein of unknown function DUF1218; (InterPro:IPR009606)			endomembrane system|GO:0012505	molecular_function_unknown|GO:0003674	biological_process_unknown|GO:0008150
At1g13390	0.1755436	similar to unknown protein [Arabidopsis thaliana] (TAIR:AT1G68490.1); similar to hypothetical protein [Cleome spinosa] (GB:ABD96883.1)				molecular_function_unknown|GO:0003674	biological_process_unknown|GO:0008150
At1g13400	0.0043937834	JGL/NUB (NUBBIN); nucleic acid binding / zinc ion binding			intracellular|GO:0005622	nucleic acid binding|GO:0003676;zinc ion binding|GO:0008270	anther development|GO:0048653;carpel development|GO:0048440;stamen development|GO:0048443
At1g13410	0.041369714	binding			cellular_component_unknown|GO:0005575	binding|GO:0005488	biological_process_unknown|GO:0008150
At1g13420	-0.020374794	sulfotransferase family protein			cellular_component_unknown|GO:0005575	sulfotransferase activity|GO:0008146	biological_process_unknown|GO:0008150
At1g13430	-0.09831242	sulfotransferase family protein			cellular_component_unknown|GO:0005575	sulfotransferase activity|GO:0008146	biological_process_unknown|GO:0008150
At1g13440	0.6577481	GAPC-2			cytosol|GO:0005829;mitochondrion|GO:0005739	glyceraldehyde-3-phosphate dehydrogenase activity|GO:0008943	gluconeogenesis|GO:0006094;glycolysis|GO:0006096;response to oxidative stress|GO:0006979
At1g13450	0.10102075	DNA binding protein GT-1			nucleus|GO:0005634	transcription factor activity|GO:0003700	regulation of transcription|GO:0045449
At1g13460	0.02047861	serine/threonine protein phosphatase 2A (PP2A) regulatory subunit B', putative			protein phosphatase type 2A complex|GO:0000159	protein phosphatase type 2A regulator activity|GO:0008601	signal transduction|GO:0007165
At1g13470	-0.10197401	similar to unknown protein [Arabidopsis thaliana] (TAIR:AT1G13520.1); similar to hypothetical protein [Oryza sativa (japonica cultivar-group)] (GB:BAC99699.1); contains InterPro domain Protein of unknown function DUF1262; (InterPro:IPR010683)				molecular_function_unknown|GO:0003674	biological_process_unknown|GO:0008150
At1g13480	-0.06349111	similar to unknown protein [Arabidopsis thaliana] (TAIR:AT1G13520.1); similar to hypothetical protein [Oryza sativa (japonica cultivar-group)] (GB:BAC99700.1); contains InterPro domain Protein of unknown function DUF1262; (InterPro:IPR010683)			cellular_component_unknown|GO:0005575	molecular_function_unknown|GO:0003674	biological_process_unknown|GO:0008150
At1g13490	-0.011502577	similar to unknown protein [Arabidopsis thaliana] (TAIR:AT1G13500.1); similar to hypothetical protein [Oryza sativa (japonica cultivar-group)] (GB:BAC99700.1); contains InterPro domain Protein of unknown function DUF1262; (InterPro:IPR010683)			cellular_component_unknown|GO:0005575	molecular_function_unknown|GO:0003674	biological_process_unknown|GO:0008150
At1g13500	0.09780947	similar to unknown protein [Arabidopsis thaliana] (TAIR:AT1G13530.1); similar to hypothetical protein [Oryza sativa (japonica cultivar-group)] (GB:BAC99700.1); contains InterPro domain Protein of unknown function DUF1262; (InterPro:IPR010683)			cellular_component_unknown|GO:0005575	molecular_function_unknown|GO:0003674	biological_process_unknown|GO:0008150
At1g13510	0.031279027	similar to unknown protein [Arabidopsis thaliana] (TAIR:AT1G13540.1); similar to hypothetical protein [Oryza sativa (japonica cultivar-group)] (GB:BAC99699.1); contains InterPro domain Protein of unknown function DUF1262; (InterPro:IPR010683)				molecular_function_unknown|GO:0003674
At1g13520	0.066188656	similar to unknown protein [Arabidopsis thaliana] (TAIR:AT1G13480.1); similar to hypothetical protein [Oryza sativa (japonica cultivar-group)] (GB:BAC99699.1); contains InterPro domain Protein of unknown function DUF1262; (InterPro:IPR010683)			cellular_component_unknown|GO:0005575	molecular_function_unknown|GO:0003674
At1g13530	0.0107495375	similar to unknown protein [Arabidopsis thaliana] (TAIR:AT1G13500.1); similar to hypothetical protein [Oryza sativa (japonica cultivar-group)] (GB:BAC99699.1); contains InterPro domain Protein of unknown function DUF1262; (InterPro:IPR010683)			cellular_component_unknown|GO:0005575	molecular_function_unknown|GO:0003674	biological_process_unknown|GO:0008150
At1g13540	0.08104613	similar to unknown protein [Arabidopsis thaliana] (TAIR:AT1G13510.1); similar to hypothetical protein [Oryza sativa (japonica cultivar-group)] (GB:BAC99699.1); contains InterPro domain Protein of unknown function DUF1262; (InterPro:IPR010683)			-	-	-
At1g13550	0.0029911217	similar to unknown protein [Arabidopsis thaliana] (TAIR:AT1G13480.1); similar to hypothetical protein [Oryza sativa (japonica cultivar-group)] (GB:BAC99700.1); contains InterPro domain Protein of unknown function DUF1262; (InterPro:IPR010683)			cellular_component_unknown|GO:0005575	molecular_function_unknown|GO:0003674	biological_process_unknown|GO:0008150
At1g13560	0.07200261	AAPT1 (AMINOALCOHOLPHOSPHOTRANSFERASE 1); phosphatidyltransferase			endomembrane system|GO:0012505;membrane|GO:0016020	phosphatidyltransferase activity|GO:0030572	phospholipid biosynthetic process|GO:0008654
At1g13570	-0.023898298	F-box family protein			cellular_component_unknown|GO:0005575	molecular_function_unknown|GO:0003674	biological_process_unknown|GO:0008150
At1g13580	0.16089791	LAG13 (LAG1 LONGEVITY ASSURANCE HOMOLOG 3)			integral to membrane|GO:0016021	molecular_function_unknown|GO:0003674	N-terminal protein myristoylation|GO:0006499
At1g13590	0.1087493	ATPSK1 (PHYTOSULFOKINE 1 PRECURSOR); growth factor			extracellular matrix|GO:0031012	growth factor activity|GO:0008083	cell growth|GO:0016049
At1g13600	0.068917714	bZIP transcription factor family protein			nucleus|GO:0005634	DNA binding|GO:0003677;protein heterodimerization activity|GO:0046982;protein homodimerization activity|GO:0042803;transcription factor activity|GO:0003700	regulation of transcription, DNA-dependent|GO:0006355
At1g13610	0.12266106	similar to unknown protein [Arabidopsis thaliana] (TAIR:AT3G30380.1); similar to Esterase/lipase/thioesterase [Medicago truncatula] (GB:ABD32255.1); similar to Os06g0633900 [Oryza sativa (japonica cultivar-group)] (GB:NP_001058133.1); similar to Os02g0190800 [Oryza sativa (japonica cultivar-group)] (GB:NP_001046153.1); contains InterPro domain Esterase/lipase/thioesterase; (InterPro:IPR000379)					biological_process_unknown|GO:0008150
At1g13620	0.037142787	similar to unknown protein [Arabidopsis thaliana] (TAIR:AT2G04025.1)			endomembrane system|GO:0012505	molecular_function_unknown|GO:0003674	biological_process_unknown|GO:0008150
At1g13630	-0.027346652	pentatricopeptide (PPR) repeat-containing protein			cellular_component_unknown|GO:0005575	binding|GO:0005488	biological_process_unknown|GO:0008150
At1g13635	0.054867577	methyladenine glycosylase family protein			cellular_component_unknown|GO:0005575	catalytic activity|GO:0003824	base-excision repair|GO:0006284
At1g13640	0.052912466	phosphatidylinositol 3- and 4-kinase family protein			cellular_component_unknown|GO:0005575	inositol or phosphatidylinositol kinase activity|GO:0004428
At1g13650	-0.023334796	similar to 18S pre-ribosomal assembly protein gar2-related [Arabidopsis thaliana] (TAIR:AT2G03810.3); similar to hypothetical protein [Trypanosoma cruzi strain CL Brener] (GB:XP_813437.1)			cellular_component_unknown|GO:0005575	molecular_function_unknown|GO:0003674	biological_process_unknown|GO:0008150
At1g13670	-0.13669294	similar to unknown protein [Arabidopsis thaliana] (TAIR:AT1G69160.1)			cellular_component_unknown|GO:0005575	molecular_function_unknown|GO:0003674	biological_process_unknown|GO:0008150
At1g13680	0.101717025	phospholipase C				phospholipase C activity|GO:0004629	intracellular signaling cascade|GO:0007242;signal transduction|GO:0007165
At1g13690	0.010295272	ATE1 (ATPase E1); nucleic acid binding			cellular_component_unknown|GO:0005575	nucleic acid binding|GO:0003676	biological_process_unknown|GO:0008150
At1g13700	-4.2617694E-4	glucosamine/galactosamine-6-phosphate isomerase family protein			cellular_component_unknown|GO:0005575	catalytic activity|GO:0003824	carbohydrate metabolic process|GO:0005975
At1g13710	0.021535482	CYP78A5 (cytochrome P450, family 78, subfamily A, polypeptide 5); oxygen binding				oxygen binding|GO:0019825	electron transport|GO:0006118
At1g13730	-0.013254296	nuclear transport factor 2 (NTF2) family protein / RNA recognition motif (RRM)-containing protein			intracellular|GO:0005622	RNA binding|GO:0003723	nucleocytoplasmic transport|GO:0006913
At1g13740	0.055797108	similar to unknown protein [Arabidopsis thaliana] (TAIR:AT1G69260.1); similar to Os07g0602900 [Oryza sativa (japonica cultivar-group)] (GB:NP_001060209.1); similar to expressed protein [Oryza sativa (japonica cultivar-group)] (GB:ABF94628.1); similar to Os03g0419100 [Oryza sativa (japonica cultivar-group)] (GB:NP_001050378.1); contains InterPro domain Protein of unknown function DUF1675; (InterPr…				molecular_function_unknown|GO:0003674	biological_process_unknown|GO:0008150
At1g13750	0.103032775	calcineurin-like phosphoesterase family protein			endomembrane system|GO:0012505	protein serine/threonine phosphatase activity|GO:0004722	biological_process_unknown|GO:0008150
At1g13760	-0.03431118	similar to calcineurin-like phosphoesterase family protein [Arabidopsis thaliana] (TAIR:AT1G13750.1); similar to diphosphonucleotide phosphatase 1 [Lupinus luteus] (GB:CAD12836.1); contains domain Metallo-dependent phosphatases (SSF56300); contains domain ACID PHOSPHATASE RELATED (PTHR22953); contains domain no description (G3D.3.60.21.10)			cellular_component_unknown|GO:0005575	molecular_function_unknown|GO:0003674	biological_process_unknown|GO:0008150
At1g13770	-0.041424327	similar to unknown protein [Arabidopsis thaliana] (TAIR:AT3G45890.1); similar to expressed protein [Oryza sativa (japonica cultivar-group)] (GB:ABF94623.1); contains InterPro domain Protein of unknown function DUF647; (InterPro:IPR006968)			cellular_component_unknown|GO:0005575	molecular_function_unknown|GO:0003674	biological_process_unknown|GO:0008150
At1g13780	-0.078536585	similar to F-box family protein [Arabidopsis thaliana] (TAIR:AT5G27750.1); similar to Cyclin-like F-box; FBD [Medicago truncatula] (GB:ABE80758.1); contains InterPro domain FBD-like; (InterPro:IPR006566); contains InterPro domain Cyclin-like F-box; (InterPro:IPR001810); contains InterPro domain FBD; (InterPro:IPR013596); contains InterPro domain Leucine-rich repeat 2; (InterPro:IPR013101)			cellular_component_unknown|GO:0005575	molecular_function_unknown|GO:0003674	biological_process_unknown|GO:0008150
At1g13790	0.0074708452	XH/XS domain-containing protein / XS zinc finger domain-containing protein				molecular_function_unknown|GO:0003674	biological_process_unknown|GO:0008150
At1g13800	0.1365094	pentatricopeptide (PPR) repeat-containing protein			mitochondrion|GO:0005739	binding|GO:0005488	biological_process_unknown|GO:0008150
At1g13810	0.12390326	similar to unknown protein [Arabidopsis thaliana] (TAIR:AT1G67660.2); similar to H0811E11.7 [Oryza sativa (indica cultivar-group)] (GB:CAC09491.2); similar to OSJNBa0081L15.20 [Oryza sativa (japonica cultivar-group)] (GB:CAE03158.2); contains domain no description (G3D.3.90.320.10); contains domain ALPHA/BETA HYDROLASE RELATED (PTHR10992:SF3); contains domain ALPHA/BETA HYDROLASE RELATED (PTHR109…				molecular_function_unknown|GO:0003674	biological_process_unknown|GO:0008150
At1g13820	-0.041308895	hydrolase, alpha/beta fold family protein				hydrolase activity|GO:0016787	aromatic compound metabolic process|GO:0006725
At1g13830	-0.0020723995	beta-1,3-glucanase-related			endomembrane system|GO:0012505	molecular_function_unknown|GO:0003674	biological_process_unknown|GO:0008150
At1g13860	0.02112198	dehydration-responsive protein-related			endomembrane system|GO:0012505		biological_process_unknown|GO:0008150
At1g13870	0.05833333	DRL1 (DEFORMED ROOTS AND LEAVES 1)			cellular_component_unknown|GO:0005575	calmodulin binding|GO:0005516;purine nucleotide binding|GO:0017076	leaf development|GO:0048366;meristem organization|GO:0009933
At1g13880	0.14596947	ELM2 domain-containing protein					biological_process_unknown|GO:0008150
At1g13890	-0.021413134	SNAP30 (synaptosomal-associated protein 30)			cellular_component_unknown|GO:0005575	SNAP receptor activity|GO:0005484	membrane fusion|GO:0006944;vesicle-mediated transport|GO:0016192
At1g13900	0.055139087	calcineurin-like phosphoesterase family protein			endomembrane system|GO:0012505	protein serine/threonine phosphatase activity|GO:0004722	biological_process_unknown|GO:0008150
At1g13910	0.08891364	leucine-rich repeat family protein			endomembrane system|GO:0012505	protein binding|GO:0005515	signal transduction|GO:0007165
At1g13920	-0.06329869	remorin family protein				DNA binding|GO:0003677
At1g13930	-0.115777224	similar to nodulin-related [Arabidopsis thaliana] (TAIR:AT2G03440.1); similar to drought-induced protein SDi-6 - common sunflower (fragment) (GB:S71562)			cellular_component_unknown|GO:0005575	molecular_function_unknown|GO:0003674	biological_process_unknown|GO:0008150
At1g13940	-0.0070633464	similar to unknown protein [Arabidopsis thaliana] (TAIR:AT1G69360.1); similar to Os03g0758600 [Oryza sativa (japonica cultivar-group)] (GB:NP_001051334.1); similar to hypothetical protein [Oryza sativa (japonica cultivar-group)] (GB:AAK16179.1); similar to expressed protein [Oryza sativa (japonica cultivar-group)] (GB:ABF98981.1); contains InterPro domain Protein of unknown function DUF863, plant…			cellular_component_unknown|GO:0005575	molecular_function_unknown|GO:0003674	biological_process_unknown|GO:0008150
At1g13950	-0.263646	EIF-5A (eukaryotic translation initiation factor 5A-1); translation initiation factor			cellular_component_unknown|GO:0005575	translation initiation factor activity|GO:0003743	translational initiation|GO:0006413
At1g13960	-0.016296502	WRKY4 (WRKY DNA-binding protein 4); transcription factor			chloroplast|GO:0009507;nucleus|GO:0005634	DNA binding|GO:0003677;transcription factor activity|GO:0003700	regulation of transcription, DNA-dependent|GO:0006355
At1g13970	-0.017274152	similar to unknown protein [Arabidopsis thaliana] (TAIR:AT3G29180.1); similar to unknown protein [Oryza sativa (japonica cultivar-group)] (GB:AAO38509.1); similar to Os12g0577600 [Oryza sativa (japonica cultivar-group)] (GB:NP_001067115.1); similar to expressed protein [Oryza sativa (japonica cultivar-group)] (GB:ABF98316.1); contains InterPro domain Protein of unknown function DUF1336; (InterPro…				molecular_function_unknown|GO:0003674	N-terminal protein myristoylation|GO:0006499
At1g13980	-0.38281456	GN (GNOM)			intracellular|GO:0005622	GTP:GDP antiporter activity|GO:0010292	cell adhesion|GO:0007155;cell wall organization and biogenesis|GO:0007047;cytokinesis by cell plate formation|GO:0000911;embryonic development ending in seed dormancy|GO:0009793;embryonic pattern specification|GO:0009880;establishment of planar polarity|GO:0001736;longitudinal axis specification|GO:0009942;regulation of vesicle targeting, to, from or within Golgi|GO:0048209;root hair cell differe…
At1g13990	-0.015751341	similar to Os03g0168200 [Oryza sativa (japonica cultivar-group)] (GB:NP_001049088.1)			chloroplast|GO:0009507	molecular_function_unknown|GO:0003674	biological_process_unknown|GO:0008150
At1g14000	0.009206547	protein kinase family protein / ankyrin repeat family protein			cellular_component_unknown|GO:0005575	ATP binding|GO:0005524;protein kinase activity|GO:0004672;protein threonine/tyrosine kinase activity|GO:0004712	protein amino acid phosphorylation|GO:0006468
At1g14010	0.38089567	emp24/gp25L/p24 family protein			endoplasmic reticulum|GO:0005783;membrane|GO:0016020	protein carrier activity|GO:0008320	intracellular protein transport|GO:0006886
At1g14020	0.107060194	similar to unknown protein [Arabidopsis thaliana] (TAIR:AT2G03280.1); similar to Os03g0169000 [Oryza sativa (japonica cultivar-group)] (GB:NP_001049097.1); similar to hypothetical protein [Cleome spinosa] (GB:ABD96844.1); contains InterPro domain Protein of unknown function DUF246, plant; (InterPro:IPR004348)			cellular_component_unknown|GO:0005575		biological_process_unknown|GO:0008150
At1g14030	0.12861732	ribulose-1,5 bisphosphate carboxylase oxygenase large subunit N-methyltransferase, putative			chloroplast|GO:0009507;nucleus|GO:0005634	[ribulose-bisphosphate carboxylase]-lysine N-methyltransferase activity|GO:0030785
At1g14040	-0.14498311	similar to EXS family protein / ERD1/XPR1/SYG1 family protein [Arabidopsis thaliana] (TAIR:AT2G03260.1); similar to EXS family protein / ERD1/XPR1/SYG1 family protein [Arabidopsis thaliana] (TAIR:AT2G03250.1); similar to EXS family protein / ERD1/XPR1/SYG1 family protein [Arabidopsis thaliana] (TAIR:AT2G03240.1); similar to SPX, N-terminal; EXS, C-terminal [Medicago truncatula] (GB:ABD32751.1); c…			integral to membrane|GO:0016021		biological_process_unknown|GO:0008150
At1g14060	-0.011760913	similar to unknown protein [Arabidopsis thaliana] (TAIR:AT5G57640.1); similar to unknown protein [Oryza sativa (japonica cultivar-group)] (GB:BAC84332.1); similar to Os03g0647400 [Oryza sativa (japonica cultivar-group)] (GB:NP_001050772.1); similar to Os07g0158400 [Oryza sativa (japonica cultivar-group)] (GB:NP_001058928.1); contains InterPro domain GCK; (InterPro:IPR012891)			cellular_component_unknown|GO:0005575	molecular_function_unknown|GO:0003674	N-terminal protein myristoylation|GO:0006499
At1g14070	0.10082717	FUT7 (Fucosyltransferase 7); fucosyltransferase/ transferase, transferring glycosyl groups			endomembrane system|GO:0012505;membrane|GO:0016020	fucosyltransferase activity|GO:0008417;transferase activity, transferring glycosyl groups|GO:0016757	cell wall biogenesis|GO:0042546
At1g14080	0.045815937	FUT6 (fucosyltransferase 6); fucosyltransferase/ transferase, transferring glycosyl groups			endomembrane system|GO:0012505;membrane|GO:0016020	fucosyltransferase activity|GO:0008417;transferase activity, transferring glycosyl groups|GO:0016757	cell wall biogenesis|GO:0042546
At4g36050	0.16348222	endonuclease/exonuclease/phosphatase family protein				nuclease activity|GO:0004518;zinc ion binding|GO:0008270	DNA repair|GO:0006281
At1g14120	-0.057488102	2-oxoglutarate-dependent dioxygenase, putative			cellular_component_unknown|GO:0005575	oxidoreductase activity, acting on paired donors, with incorporation or reduction of molecular oxygen, 2-oxoglutarate as one donor, and incorporation of one atom each of oxygen into both donors|GO:0016706	biological_process_unknown|GO:0008150
At1g14130	-0.0112098865	2-oxoglutarate-dependent dioxygenase, putative			cellular_component_unknown|GO:0005575	oxidoreductase activity, acting on paired donors, with incorporation or reduction of molecular oxygen, 2-oxoglutarate as one donor, and incorporation of one atom each of oxygen into both donors|GO:0016706	biological_process_unknown|GO:0008150
At1g14140	-0.13211736	mitochondrial substrate carrier family protein			mitochondrial inner membrane|GO:0005743	binding|GO:0005488	mitochondrial transport|GO:0006839;transport|GO:0006810
At1g14150	-0.4079648	oxygen evolving enhancer 3 (PsbQ) family protein			chloroplast photosystem II|GO:0030095;chloroplast thylakoid lumen|GO:0009543;chloroplast thylakoid membrane|GO:0009535	calcium ion binding|GO:0005509	photosynthesis|GO:0015979
At1g14160	0.067449726	integral membrane family protein			cellular_component_unknown|GO:0005575	molecular_function_unknown|GO:0003674	biological_process_unknown|GO:0008150
At1g14170	0.9704937	nucleic acid binding			cellular_component_unknown|GO:0005575	nucleic acid binding|GO:0003676	biological_process_unknown|GO:0008150
At1g14180	-0.08884968	similar to Putative mandelonitrile lyase, related [Solanum demissum] (GB:ABI34400.1)			endomembrane system|GO:0012505	molecular_function_unknown|GO:0003674
At1g14185	-0.10748528	glucose-methanol-choline (GMC) oxidoreductase family protein			endomembrane system|GO:0012505	aldehyde-lyase activity|GO:0016832	alcohol metabolic process|GO:0006066;electron transport|GO:0006118
At1g14190	-0.4217924	glucose-methanol-choline (GMC) oxidoreductase family protein			cellular_component_unknown|GO:0005575	aldehyde-lyase activity|GO:0016832	alcohol metabolic process|GO:0006066;electron transport|GO:0006118
At1g14200	-0.17023492	zinc finger (C3HC4-type RING finger) family protein				protein binding|GO:0005515;zinc ion binding|GO:0008270
At1g14205	-0.09767323	ribosomal protein L18 family protein			ribosome|GO:0005840	structural constituent of ribosome|GO:0003735	translation|GO:0006412
At1g14210	-0.32190478	ribonuclease T2 family protein			endomembrane system|GO:0012505	endoribonuclease activity|GO:0004521	biological_process_unknown|GO:0008150
At1g14220	0.12401117	ribonuclease T2 family protein			endomembrane system|GO:0012505	endoribonuclease activity|GO:0004521	N-terminal protein myristoylation|GO:0006499
At1g14230	0.05180154	nucleoside phosphatase family protein / GDA1/CD39 family protein				hydrolase activity|GO:0016787
At1g14240	-0.10609077	hydrolase			cellular_component_unknown|GO:0005575	hydrolase activity|GO:0016787	biological_process_unknown|GO:0008150
At1g14250	0.1926677	nucleoside phosphatase family protein / GDA1/CD39 family protein			cellular_component_unknown|GO:0005575	hydrolase activity|GO:0016787	biological_process_unknown|GO:0008150
At1g14260	-0.28235006	zinc finger (C3HC4-type RING finger) family protein				protein binding|GO:0005515;ubiquitin-protein ligase activity|GO:0004842;zinc ion binding|GO:0008270
At1g14270	0.12525967	CAAX amino terminal protease family protein			endomembrane system|GO:0012505	prenyl-dependent CAAX protease activity|GO:0008487	proteolysis|GO:0006508
At1g14280	-0.029800443	PKS2 (PHYTOCHROME KINASE SUBSTRATE 2)			chloroplast|GO:0009507	molecular_function_unknown|GO:0003674	phototropism|GO:0009638
At1g14290	0.12996419	acid phosphatase, putative			endomembrane system|GO:0012505	catalytic activity|GO:0003824	Mo-molybdopterin cofactor biosynthetic process|GO:0006777;metabolic process|GO:0008152
At1g14300	0.06589183	binding			cellular_component_unknown|GO:0005575	binding|GO:0005488	biological_process_unknown|GO:0008150
At1g14310	0.05240678	haloacid dehalogenase-like hydrolase family protein				hydrolase activity|GO:0016787	metabolic process|GO:0008152
At1g14320	-1.2020837	60S ribosomal protein L10 (RPL10A) / Wilm's tumor suppressor protein-related			cytosolic ribosome (sensu Eukaryota)|GO:0005830;large ribosomal subunit|GO:0015934	structural constituent of ribosome|GO:0003735	translation|GO:0006412
At1g14330	-0.10843052	kelch repeat-containing F-box family protein			cellular_component_unknown|GO:0005575	molecular_function_unknown|GO:0003674	biological_process_unknown|GO:0008150
At1g14340	-0.0570298	RNA recognition motif (RRM)-containing protein				nucleic acid binding|GO:0003676	biological_process_unknown|GO:0008150
At1g14345	0.49300694	similar to hypothetical protein 9 [Ipomoea batatas] (GB:AAV88073.1); contains domain ALDO/KETO REDUCTASE (PTHR11732); contains domain ALDO/KETO REDUCTASE RELATED/NUCLEIC ACID BINDING (PTHR11732:SF1)			chloroplast thylakoid membrane|GO:0009535	molecular_function_unknown|GO:0003674
At1g14350	-0.04207559	FLP (FOUR LIPS)			nucleus|GO:0005634	DNA binding|GO:0003677;transcription factor activity|GO:0003700	guard cell differentiation|GO:0010052;regulation of transcription, DNA-dependent|GO:0006355
At1g14360	0.026335366	ATUTR3/UTR3 (UDP-GALACTOSE TRANSPORTER 3); pyrimidine nucleotide sugar transporter			endomembrane system|GO:0012505	pyrimidine nucleotide sugar transmembrane transporter activity|GO:0015165
At1g14370	-0.16903421	APK2A (PROTEIN KINASE 2A); kinase			chloroplast|GO:0009507	kinase activity|GO:0016301	protein amino acid phosphorylation|GO:0006468
At1g14380	-0.13698785	IQD28; calmodulin binding			cellular_component_unknown|GO:0005575	calmodulin binding|GO:0005516	biological_process_unknown|GO:0008150
At1g14390	-0.046954997	leucine-rich repeat transmembrane protein kinase, putative			endomembrane system|GO:0012505	ATP binding|GO:0005524;protein serine/threonine kinase activity|GO:0004674	protein amino acid phosphorylation|GO:0006468;transmembrane receptor protein tyrosine kinase signaling pathway|GO:0007169
At1g14400	0.046051994	UBC1 (UBIQUITIN CARRIER PROTEIN 1); ubiquitin-protein ligase				ubiquitin-protein ligase activity|GO:0004842	ubiquitin-dependent protein catabolic process|GO:0006511
At1g14410	0.03890471	ATWHY1/PTAC1 (A. THALIANA WHIRLY 1, PLASTID TRANSCRIPTIONALLY ACTIVE1); DNA binding			chloroplast|GO:0009507;plastid chromosome|GO:0009508;telomerase holoenzyme complex|GO:0005697	DNA binding|GO:0003677;telomeric DNA binding|GO:0042162	defense response|GO:0006952;negative regulation of telomere maintenance via telomerase|GO:0032211
At1g14420	0.199996	AT59 (Arabidopsis homolog of tomato LAT59); lyase/ pectate lyase			endomembrane system|GO:0012505	lyase activity|GO:0016829;pectate lyase activity|GO:0030570	cellulose and pectin-containing cell wall organization and biogenesis|GO:0009664
At1g14430	0.1050704	glyoxal oxidase-related			endomembrane system|GO:0012505
At1g14440	-0.07319595	ATHB31; transcription factor			cellular_component_unknown|GO:0005575	DNA binding|GO:0003677;transcription factor activity|GO:0003700	biological_process_unknown|GO:0008150
At1g14450	-0.20715624	similar to unknown protein [Arabidopsis thaliana] (TAIR:AT2G02510.1); similar to unknown protein [Oryza sativa (japonica cultivar-group)] (GB:BAD15588.1)			mitochondrial membrane|GO:0031966;respiratory chain complex I|GO:0045271	molecular_function_unknown|GO:0003674	photorespiration|GO:0009853
At1g14460	-0.050996646	DNA polymerase-related			DNA polymerase III complex|GO:0009360	ATP binding|GO:0005524;DNA-directed DNA polymerase activity|GO:0003887;nucleoside-triphosphatase activity|GO:0017111;nucleotide binding|GO:0000166	DNA replication|GO:0006260
At1g14470	0.06652072	pentatricopeptide (PPR) repeat-containing protein				binding|GO:0005488	biological_process_unknown|GO:0008150
At1g14480	0.050434753	protein binding			cellular_component_unknown|GO:0005575	protein binding|GO:0005515	biological_process_unknown|GO:0008150
At1g14490	0.98010945	DNA-binding protein-related			cellular_component_unknown|GO:0005575	molecular_function_unknown|GO:0003674	biological_process_unknown|GO:0008150
At1g14500	0.24568212	ankyrin repeat family protein			cellular_component_unknown|GO:0005575	protein binding|GO:0005515	biological_process_unknown|GO:0008150
At1g14510	0.11140023	PHD finger family protein			cellular_component_unknown|GO:0005575	DNA binding|GO:0003677	regulation of transcription, DNA-dependent|GO:0006355
At1g14520	0.051088873	MIOX1 (MYO-INISITOL OXYGENASE); oxidoreductase			cellular_component_unknown|GO:0005575	inositol oxygenase activity|GO:0050113;oxidoreductase activity|GO:0016491	biological_process_unknown|GO:0008150
At1g14530	-0.08511078	(TOM THREE HOMOLOG); virion binding			cellular_component_unknown|GO:0005575	virion binding|GO:0046790	biological_process_unknown|GO:0008150
At1g14540	0.08080643	anionic peroxidase, putative			endomembrane system|GO:0012505	peroxidase activity|GO:0004601	response to oxidative stress|GO:0006979
At1g14550	-0.013446878	anionic peroxidase, putative			endomembrane system|GO:0012505	peroxidase activity|GO:0004601	response to oxidative stress|GO:0006979
At1g14560	0.140542	mitochondrial substrate carrier family protein			mitochondrial inner membrane|GO:0005743	binding|GO:0005488;transporter activity|GO:0005215	mitochondrial transport|GO:0006839;transport|GO:0006810
At1g14570	0.19921958	UBX domain-containing protein			cellular_component_unknown|GO:0005575	molecular_function_unknown|GO:0003674	biological_process_unknown|GO:0008150
At1g14580	0.06390372	zinc finger (C2H2 type) family protein			intracellular|GO:0005622	nucleic acid binding|GO:0003676;transcription factor activity|GO:0003700;zinc ion binding|GO:0008270
At1g14590	0.333745	similar to calcium-dependent protein kinase-related / CDPK-related [Arabidopsis thaliana] (TAIR:AT2G02060.1); similar to Os02g0686300 [Oryza sativa (japonica cultivar-group)] (GB:NP_001047769.1); similar to H0307D04.3 [Oryza sativa (indica cultivar-group)] (GB:CAH66858.1); contains domain (Trans)glycosidases (SSF51445); contains domain PENTATRICOPEPTIDE REPEAT-CONTAINING PROTEIN (PTHR10483)			chloroplast thylakoid lumen|GO:0009543	molecular_function_unknown|GO:0003674	biological_process_unknown|GO:0008150
At1g14600	-0.034416247	DNA binding / transcription factor			nucleus|GO:0005634	DNA binding|GO:0003677;transcription factor activity|GO:0003700	regulation of transcription|GO:0045449
At1g14610	1.2446134	TWN2 (TWIN 2); ATP binding / aminoacyl-tRNA ligase			chloroplast|GO:0009507;mitochondrion|GO:0005739	ATP binding|GO:0005524;aminoacyl-tRNA ligase activity|GO:0004812	embryonic development ending in seed dormancy|GO:0009793;tRNA aminoacylation for protein translation|GO:0006418
At1g14620	0.5778473	DECOY (endoxyloglucan transferase A2)				xyloglucan:xyloglucosyl transferase activity|GO:0016762	biological_process_unknown|GO:0008150
At1g14630	-0.07914281	similar to unknown protein [Arabidopsis thaliana] (TAIR:AT2G01990.1); similar to hypothetical protein [Oryza sativa (japonica cultivar-group)] (GB:BAD37953.1)			cellular_component_unknown|GO:0005575	molecular_function_unknown|GO:0003674	biological_process_unknown|GO:0008150
At1g14640	-0.05570902	SWAP (Suppressor-of-White-APricot)/surp domain-containing protein				RNA binding|GO:0003723	RNA processing|GO:0006396
At1g14650	0.10079752	SWAP (Suppressor-of-White-APricot)/surp domain-containing protein / ubiquitin family protein				RNA binding|GO:0003723	RNA processing|GO:0006396
At1g14660	-0.04768071	ATNHX8 (Arabidopsis thaliana Na+/H+ exchanger 8); sodium:hydrogen antiporter			plasma membrane|GO:0005886	lithium:hydrogen antiporter activity|GO:0010348;sodium ion transmembrane transporter activity|GO:0015081;sodium:hydrogen antiporter activity|GO:0015385	lithium ion export|GO:0010352;lithium ion transport|GO:0010351;sodium ion transport|GO:0006814
At1g14670	-0.0076091755	endomembrane protein 70, putative			Golgi apparatus|GO:0005794;integral to membrane|GO:0016021	transporter activity|GO:0005215	transport|GO:0006810
At1g14680	-0.08553165	similar to unknown protein [Arabidopsis thaliana] (TAIR:AT4G09060.1); similar to hypothetical protein MCAP_0860 [Mycoplasma capricolum subsp. capricolum ATCC 27343] (GB:YP_424802.1); contains InterPro domain Four-helical cytokine; (InterPro:IPR009079)			cellular_component_unknown|GO:0005575	molecular_function_unknown|GO:0003674	biological_process_unknown|GO:0008150
At1g14685	0.36483043	BPC2 (BASIC PENTACYSTEINE 2)			nucleus|GO:0005634	DNA binding|GO:0003677;transcription factor activity|GO:0003700	regulation of transcription, DNA-dependent|GO:0006355
At1g14686	-0.042886868	epsin N-terminal homology (ENTH) domain-containing protein / clathrin assembly protein-related			cellular_component_unknown|GO:0005575	binding|GO:0005488	biological_process_unknown|GO:0008150
At1g14687	-0.06816073	ATHB32 (ARABIDOPSIS THALIANA HOMEOBOX PROTEIN 32); DNA binding / transcription factor				DNA binding|GO:0003677;transcription factor activity|GO:0003700	biological_process_unknown|GO:0008150
At1g14690	-0.009531803	similar to ATMAP65-6, microtubule binding [Arabidopsis thaliana] (TAIR:AT2G01910.1); similar to putative microtubule-associated protein MAP65-1a [Oryza sativa (japonica cultivar-group)] (GB:BAD37971.1); contains InterPro domain MAP65/ASE1; (InterPro:IPR007145); contains InterPro domain Rho GTPase activation protein; (InterPro:IPR008936)			cellular_component_unknown|GO:0005575	molecular_function_unknown|GO:0003674	biological_process_unknown|GO:0008150
At1g14700	-0.021368567	ATPAP3/PAP3 (purple acid phosphatase 3)			endomembrane system|GO:0012505	acid phosphatase activity|GO:0003993;protein serine/threonine phosphatase activity|GO:0004722
At1g14710	0.022100745	hydroxyproline-rich glycoprotein family protein			cellular_component_unknown|GO:0005575	molecular_function_unknown|GO:0003674	biological_process_unknown|GO:0008150
At1g14720	0.10698354	XTR2 (XYLOGLUCAN ENDOTRANSGLYCOSYLASE RELATED 2); hydrolase, acting on glycosyl bonds			apoplast|GO:0048046;cell wall|GO:0005618;endomembrane system|GO:0012505	hydrolase activity, acting on glycosyl bonds|GO:0016798	carbohydrate metabolic process|GO:0005975;glucan metabolic process|GO:0006073
At1g14730	0.11039865	similar to ACYB-2 (Arabidopsis cytochrome b561 -2), carbon-monoxide oxygenase [Arabidopsis thaliana] (TAIR:AT4G25570.1); similar to cytochrome [Mesembryanthemum crystallinum] (GB:AAD11424.1); contains InterPro domain Cytochrome b561 / ferric reductase transmembrane; (InterPro:IPR006593); contains InterPro domain Cytochrome b561; (InterPro:IPR004877)			endomembrane system|GO:0012505;integral to membrane|GO:0016021		electron transport|GO:0006118
At1g14740	0.07951643	similar to unknown protein [Arabidopsis thaliana] (TAIR:AT3G63500.2); similar to Potyvirus VPg interacting protein [Nicotiana benthamiana] (GB:AAP22954.1); similar to Os03g0239200 [Oryza sativa (japonica cultivar-group)] (GB:NP_001049504.1); similar to Os03g0218300 [Oryza sativa (japonica cultivar-group)] (GB:NP_001049395.1); contains InterPro domain Arabidopsis thaliana 130.7kDa hypothetical pro…			cellular_component_unknown|GO:0005575
At1g14750	-0.21512899	SDS (SOLO DANCERS)			chloroplast|GO:0009507;nucleus|GO:0005634	cyclin-dependent protein kinase activity|GO:0004693	regulation of progression through cell cycle|GO:0000074
At1g14760	0.062116496	DNA binding			nucleus|GO:0005634	DNA binding|GO:0003677	biological_process_unknown|GO:0008150
At1g14770	0.036442123	similar to PHD finger protein-related [Arabidopsis thaliana] (TAIR:AT1G68030.1)			cellular_component_unknown|GO:0005575	molecular_function_unknown|GO:0003674	biological_process_unknown|GO:0008150
At1g14780	-0.014973295	similar to unknown protein [Arabidopsis thaliana] (TAIR:AT4G24290.2); similar to Membrane attack complex component/perforin/complement C9 [Medicago truncatula] (GB:ABE92593.1); similar to Os06g0251100 [Oryza sativa (japonica cultivar-group)] (GB:NP_001057295.1); similar to Os02g0736300 [Oryza sativa (japonica cultivar-group)] (GB:NP_001048052.1); contains InterPro domain Membrane attack complex c…			cellular_component_unknown|GO:0005575	molecular_function_unknown|GO:0003674	biological_process_unknown|GO:0008150
At1g14790	0.11083841	RDR1 (RNA-DEPENDENT RNA POLYMERASE 1); RNA-directed RNA polymerase/ nucleic acid binding				RNA-directed RNA polymerase activity|GO:0003968;nucleic acid binding|GO:0003676	posttranscriptional gene silencing|GO:0016441;response to salicylic acid stimulus|GO:0009751;response to virus|GO:0009615
At1g14800	0.1483822	similar to unknown protein [Arabidopsis thaliana] (TAIR:AT1G54430.1); similar to hypothetical protein 26.t00082 [Brassica oleracea] (GB:ABD65028.1); contains InterPro domain Nucleic acid-binding, OB-fold, subgroup; (InterPro:IPR012340); contains InterPro domain Nucleic acid-binding, OB-fold; (InterPro:IPR008994)			cellular_component_unknown|GO:0005575	molecular_function_unknown|GO:0003674	biological_process_unknown|GO:0008150
At1g14810	-0.097863086	semialdehyde dehydrogenase family protein			mitochondrion|GO:0005739	aspartate-semialdehyde dehydrogenase activity|GO:0004073;oxidoreductase activity, acting on the aldehyde or oxo group of donors, NAD or NADP as acceptor|GO:0016620	amino acid metabolic process|GO:0006520
At1g14820	-0.0014829291	SEC14 cytosolic factor family protein / phosphoglyceride transfer family protein			cellular_component_unknown|GO:0005575	transporter activity|GO:0005215	transport|GO:0006810
At1g14830	2.745514	ADL1C (DYNAMIN-LIKE PROTEIN 5); GTP binding / GTPase			cell plate|GO:0009504;plasma membrane|GO:0005886	GTP binding|GO:0005525;GTPase activity|GO:0003924	mitochondrial fission|GO:0000266;mitochondrion organization and biogenesis|GO:0007005;pollen maturation|GO:0010152
At1g14840	-0.04796599	ATMAP70-4 (microtubule-associated proteins 70-4); microtubule binding			microtubule|GO:0005874	microtubule binding|GO:0008017	cytoskeleton organization and biogenesis|GO:0007010
At1g14850	0.07625892	NUP155 (Nucleoporin 155)			nuclear pore|GO:0005643;plasma membrane|GO:0005886	nucleocytoplasmic transporter activity|GO:0005487	nucleocytoplasmic transport|GO:0006913
At1g14860	-0.043660525	ATNUDT18 (Arabidopsis thaliana Nudix hydrolase homolog 18); hydrolase				hydrolase activity|GO:0016787	biological_process_unknown|GO:0008150
At1g14870	0.6960118	similar to unknown protein [Arabidopsis thaliana] (TAIR:AT5G35525.1); similar to Os02g0579800 [Oryza sativa (japonica cultivar-group)] (GB:NP_001047231.1); similar to Uncharacterized Cys-rich domain [Medicago truncatula] (GB:ABE80519.1); similar to Os03g0830500 [Oryza sativa (japonica cultivar-group)] (GB:NP_001051787.1); contains InterPro domain Protein of unknown function Cys-rich; (InterPro:IP…			plasma membrane|GO:0005886	molecular_function_unknown|GO:0003674	biological_process_unknown|GO:0008150
At1g14880	-0.09347663	similar to unknown protein [Arabidopsis thaliana] (TAIR:AT1G14870.1); similar to Os02g0579800 [Oryza sativa (japonica cultivar-group)] (GB:NP_001047231.1); similar to ORFX [Lycopersicon esculentum] (GB:AAF74286.1); similar to fw2.2 [Lycopersicon pennellii] (GB:AAO12196.1); contains InterPro domain Protein of unknown function Cys-rich; (InterPro:IPR006461)			cellular_component_unknown|GO:0005575	molecular_function_unknown|GO:0003674	biological_process_unknown|GO:0008150
At1g14890	-0.06850465	invertase/pectin methylesterase inhibitor family protein			endomembrane system|GO:0012505	pectinesterase inhibitor activity|GO:0046910	biological_process_unknown|GO:0008150
At1g14900	0.24348845	high-mobility-group protein / HMG-I/Y protein			cytosol|GO:0005829;nuclear chromatin|GO:0000790;nucleus|GO:0005634	DNA binding|GO:0003677	regulation of transcription, DNA-dependent|GO:0006355
At1g14910	-0.048664637	epsin N-terminal homology (ENTH) domain-containing protein			mitochondrion|GO:0005739	binding|GO:0005488	N-terminal protein myristoylation|GO:0006499
At1g14920	0.10444047	GAI (GA INSENSITIVE); transcription factor			nucleus|GO:0005634	transcription factor activity|GO:0003700	gibberellic acid mediated signaling|GO:0009740;hyperosmotic salinity response|GO:0042538;negative regulation of gibberellic acid mediated signaling|GO:0009938;negative regulation of seed germination|GO:0010187;phloem transport|GO:0010233;regulation of nitrogen utilization|GO:0006808;response to abscisic acid stimulus|GO:0009737;response to ethylene stimulus|GO:0009723;response to far red light|GO…
At1g14930	0.055929992	major latex protein-related / MLP-related			cellular_component_unknown|GO:0005575	molecular_function_unknown|GO:0003674	defense response|GO:0006952;response to biotic stimulus|GO:0009607
At1g14940	-0.13818221	major latex protein-related / MLP-related			cellular_component_unknown|GO:0005575	molecular_function_unknown|GO:0003674	defense response|GO:0006952;response to biotic stimulus|GO:0009607
At1g14950	0.025057528	major latex protein-related / MLP-related			cellular_component_unknown|GO:0005575	molecular_function_unknown|GO:0003674	defense response|GO:0006952;response to biotic stimulus|GO:0009607
At1g14960	0.1256107	major latex protein-related / MLP-related			cellular_component_unknown|GO:0005575	molecular_function_unknown|GO:0003674	defense response|GO:0006952;response to biotic stimulus|GO:0009607
At1g14970	-0.09627414	similar to unknown protein [Arabidopsis thaliana] (TAIR:AT2G01480.1); similar to Hypothetical plant protein [Medicago truncatula] (GB:ABE89193.1); contains InterPro domain Protein of unknown function DUF246, plant; (InterPro:IPR004348)				molecular_function_unknown|GO:0003674	biological_process_unknown|GO:0008150
At1g14980	0.036146715	CPN10 (CHAPERONIN 10)			mitochondrion|GO:0005739	chaperone binding|GO:0051087	protein folding|GO:0006457;response to heat|GO:0009408
At1g14990	-0.09767185	similar to hypothetical protein [Oryza sativa (japonica cultivar-group)] (GB:BAB92466.1)			endomembrane system|GO:0012505	molecular_function_unknown|GO:0003674	biological_process_unknown|GO:0008150
At1g15000	-0.257222	SCPL50 (serine carboxypeptidase-like 50); serine carboxypeptidase			endomembrane system|GO:0012505	serine carboxypeptidase activity|GO:0004185	proteolysis|GO:0006508
At1g15010	-0.13293749	similar to unknown protein [Arabidopsis thaliana] (TAIR:AT2G01300.1); similar to Os01g0121500 [Oryza sativa (japonica cultivar-group)] (GB:NP_001041876.1); similar to Os01g0121600 [Oryza sativa (japonica cultivar-group)] (GB:NP_001041877.1)				molecular_function_unknown|GO:0003674	biological_process_unknown|GO:0008150
At1g15020	-0.0303462	ATQSOX1 (QUIESCIN-SULFHYDRYL OXIDASE 1); thiol-disulfide exchange intermediate			endomembrane system|GO:0012505	thiol-disulfide exchange intermediate activity|GO:0030508	response to cation stress|GO:0043157
At1g15030	-0.02160742	Encodes a Cysteine-rich peptide (CRP) family protein				molecular_function_unknown|GO:0003674	biological_process_unknown|GO:0008150
At1g15040	0.009473909	glutamine amidotransferase-related			cellular_component_unknown|GO:0005575	catalytic activity|GO:0003824	glutamine metabolic process|GO:0006541
At1g15050	-0.0043836534	IAA34 (indoleacetic acid-induced protein 34); transcription factor			nucleus|GO:0005634	transcription factor activity|GO:0003700	response to auxin stimulus|GO:0009733
At1g15060	-0.027208298	similar to unknown protein [Arabidopsis thaliana] (TAIR:AT1G73750.1); similar to Os01g0692600 [Oryza sativa (japonica cultivar-group)] (GB:NP_001043943.1); similar to unknown protein [Oryza sativa (japonica cultivar-group)] (GB:BAD82496.1); contains InterPro domain Esterase/lipase/thioesterase; (InterPro:IPR000379)			-	-	-
At1g15080	-0.056404047	ATPAP2 (PHOSPHATIDIC ACID PHOSPHATASE 2); phosphatidate phosphatase			integral to plasma membrane|GO:0005887	acid phosphatase activity|GO:0003993;phosphatidate phosphatase activity|GO:0008195	abscisic acid mediated signaling|GO:0009738
At1g15100	0.6348571	RHA2A (RING-H2 finger A2A); protein binding / zinc ion binding			endomembrane system|GO:0012505	protein binding|GO:0005515;zinc ion binding|GO:0008270
At1g15110	-0.07003571	phosphatidyl serine synthase family protein			cellular_component_unknown|GO:0005575	CDP-diacylglycerol-serine O-phosphatidyltransferase activity|GO:0003882	phosphatidylserine biosynthetic process|GO:0006659
At1g15120	-0.15968998	ubiquinol-cytochrome C reductase complex 7.8 kDa protein, putative / mitochondrial hinge protein, putative			mitochondrial respiratory chain complex III|GO:0005750	ubiquinol-cytochrome-c reductase activity|GO:0008121	mitochondrial electron transport, ubiquinol to cytochrome c|GO:0006122
At1g15125	-0.12041562	S-adenosyl-L-methionine:carboxyl methyltransferase family protein			cellular_component_unknown|GO:0005575	S-adenosylmethionine-dependent methyltransferase activity|GO:0008757	biological_process_unknown|GO:0008150
At1g15130	-0.14383104	hydroxyproline-rich glycoprotein family protein			cellular_component_unknown|GO:0005575	molecular_function_unknown|GO:0003674	biological_process_unknown|GO:0008150
At1g15140	0.014750108	oxidoreductase NAD-binding domain-containing protein			chloroplast|GO:0009507	oxidoreductase activity|GO:0016491	electron transport|GO:0006118
At1g15150	0.07697694	MATE efflux family protein			membrane|GO:0016020	antiporter activity|GO:0015297;transporter activity|GO:0005215	multidrug transport|GO:0006855
At1g15160	-0.3612433	MATE efflux family protein			membrane|GO:0016020	antiporter activity|GO:0015297;transporter activity|GO:0005215	multidrug transport|GO:0006855
At1g15165	0.044700805	U-box domain-containing protein			endomembrane system|GO:0012505;ubiquitin ligase complex|GO:0000151	ubiquitin-protein ligase activity|GO:0004842	protein ubiquitination|GO:0016567
At1g15170	-0.03279636	MATE efflux family protein			membrane|GO:0016020	antiporter activity|GO:0015297;transporter activity|GO:0005215	multidrug transport|GO:0006855
At1g15180	0.055166557	MATE efflux family protein			membrane|GO:0016020	antiporter activity|GO:0015297;transporter activity|GO:0005215	multidrug transport|GO:0006855
At1g15190	0.20128623	Identical to Fasciclin-like arabinogalactan protein 19 precursor (FLA19) [Arabidopsis Thaliana] (GB:Q5Q0H2;GB:Q9XI50); similar to FLA21 (FASCICLIN-LIKE ARABINOGALACTAN PROTEIN 21 PRECURSOR) [Arabidopsis thaliana] (TAIR:AT5G06920.1); contains InterPro domain Beta-Ig-H3/fasciclin; (InterPro:IPR000782)			endomembrane system|GO:0012505	molecular_function_unknown|GO:0003674	cell adhesion|GO:0007155
At1g15200	0.05895765	protein-protein interaction regulator family protein			cellular_component_unknown|GO:0005575	molecular_function_unknown|GO:0003674	biological_process_unknown|GO:0008150
At1g15210	0.04377333	ATPDR7/PDR7 (PLEIOTROPIC DRUG RESISTANCE 7); ATPase, coupled to transmembrane movement of substances			plasma membrane|GO:0005886	ATPase activity, coupled to transmembrane movement of substances|GO:0042626	multidrug transport|GO:0006855
At1g15215	0.54277027	similar to sequence-specific DNA binding / transcription factor [Arabidopsis thaliana] (TAIR:AT3G18380.2); similar to unknown protein [Oryza sativa (japonica cultivar-group)] (GB:BAD37623.1); similar to Os09g0346900 [Oryza sativa (japonica cultivar-group)] (GB:NP_001062942.1); contains domain Chromo domain-like (SSF54160)			cellular_component_unknown|GO:0005575	molecular_function_unknown|GO:0003674	biological_process_unknown|GO:0008150
At1g15220	0.03365837	ATCCMH			mitochondrial inner membrane|GO:0005743;mitochondrion|GO:0005739;protein complex|GO:0043234	oxidoreductase activity|GO:0016491	cytochrome complex assembly|GO:0017004;embryonic development|GO:0009790
At1g15230	0.14928919	similar to Os09g0344700 [Oryza sativa (japonica cultivar-group)] (GB:NP_001062932.1)			cellular_component_unknown|GO:0005575	molecular_function_unknown|GO:0003674	biological_process_unknown|GO:0008150
At1g15240	0.1375112	phox (PX) domain-containing protein				phosphoinositide binding|GO:0035091;protein binding|GO:0005515	intracellular signaling cascade|GO:0007242
At1g15250	0.029319536	60S ribosomal protein L37 (RPL37A)			ribosome|GO:0005840	structural constituent of ribosome|GO:0003735	ribosome biogenesis and assembly|GO:0042254;translation|GO:0006412
At1g15260	-0.11764533	similar to unknown protein [Arabidopsis thaliana] (TAIR:AT3G16070.1)				molecular_function_unknown|GO:0003674	biological_process_unknown|GO:0008150
At1g15270	0.74485767	similar to unknown protein [Arabidopsis thaliana] (TAIR:AT3G16040.1); similar to conserved hypothetical protein [Medicago truncatula] (GB:ABE77733.1)			cellular_component_unknown|GO:0005575	molecular_function_unknown|GO:0003674	biological_process_unknown|GO:0008150
At1g15280	-0.2530269	glycine-rich protein			cellular_component_unknown|GO:0005575	molecular_function_unknown|GO:0003674	biological_process_unknown|GO:0008150
At1g15290	0.018426402	binding			cellular_component_unknown|GO:0005575	binding|GO:0005488	biological_process_unknown|GO:0008150
At1g15310	-0.08469522	ATHSRP54A (Arabidopsis thaliana signal recognition particle 54kDa A); 7S RNA binding / GTP binding / mRNA binding			cytoplasm|GO:0005737;signal recognition particle, endoplasmic reticulum targeting|GO:0005786	7S RNA binding|GO:0008312;GTP binding|GO:0005525;mRNA binding|GO:0003729	SRP-dependent cotranslational protein targeting to membrane, signal sequence recognition|GO:0006617
At1g15320	-0.015968112	unknown protein			endomembrane system|GO:0012505
At1g15330	-0.02747918	CBS domain-containing protein			cellular_component_unknown|GO:0005575	molecular_function_unknown|GO:0003674	biological_process_unknown|GO:0008150
At1g15340	0.4056172	MBD10 (methyl-CpG-binding domain 10); DNA binding			cellular_component_unknown|GO:0005575	DNA binding|GO:0003677;methyl-CpG binding|GO:0008327	biological_process_unknown|GO:0008150
At1g15350	-0.106017575	similar to unknown protein [Arabidopsis thaliana] (TAIR:AT3G15770.2); similar to hypothetical protein [Glycine max] (GB:AAN03467.1)			chloroplast|GO:0009507	molecular_function_unknown|GO:0003674	biological_process_unknown|GO:0008150
At1g15360	-0.0019469559	SHN1/WIN1 (SHINE1); DNA binding / transcription factor			nucleus|GO:0005634	DNA binding|GO:0003677;transcription factor activity|GO:0003700	ethylene mediated signaling pathway|GO:0009873;regulation of transcription, DNA-dependent|GO:0006355;response to water deprivation|GO:0009414;wax metabolic process|GO:0010166
At1g15370	0.4505542	similar to Lon (GB:ABD28727.1); contains InterPro domain Longin-like; (InterPro:IPR011012)				molecular_function_unknown|GO:0003674	transport|GO:0006810
At1g15380	-0.5178521	lactoylglutathione lyase			cellular_component_unknown|GO:0005575	lactoylglutathione lyase activity|GO:0004462	carbohydrate metabolic process|GO:0005975
At1g15385	0.034749664	unknown protein			cellular_component_unknown|GO:0005575	molecular_function_unknown|GO:0003674	biological_process_unknown|GO:0008150
At1g15390	-0.28945142	PDF1A (PEPTIDE DEFORMYLASE 1A); peptide deformylase			cellulose and pectin-containing cell wall|GO:0009505;mitochondrion|GO:0005739	peptide deformylase activity|GO:0042586	conversion of met-tRNAf to fmet-tRNA|GO:0001718;translation|GO:0006412
At1g15400	0.034076285	similar to unknown protein [Arabidopsis thaliana] (TAIR:AT1G80180.1); similar to Os06g0601100 [Oryza sativa (japonica cultivar-group)] (GB:NP_001058003.1); similar to hypothetical protein [Oryza sativa (japonica cultivar-group)] (GB:BAD81575.1)			cellular_component_unknown|GO:0005575	molecular_function_unknown|GO:0003674	biological_process_unknown|GO:0008150
At1g15410	-0.16573487	aspartate-glutamate racemase family				racemase and epimerase activity, acting on amino acids and derivatives|GO:0016855	metabolic process|GO:0008152
At1g15415	-0.08571352	unknown protein			cellular_component_unknown|GO:0005575	molecular_function_unknown|GO:0003674	biological_process_unknown|GO:0008150
At1g15420	-0.16192842	similar to transducin family protein / WD-40 repeat family protein [Arabidopsis thaliana] (TAIR:AT5G11240.1); similar to Os12g0634800 [Oryza sativa (japonica cultivar-group)] (GB:NP_001067356.1); similar to Os01g0649000 [Oryza sativa (japonica cultivar-group)] (GB:NP_001043716.1); similar to unnamed protein product [Tetraodon nigroviridis] (GB:CAF99021.1); contains InterPro domain Protein of unkn…			cellular_component_unknown|GO:0005575	molecular_function_unknown|GO:0003674	biological_process_unknown|GO:0008150
At1g15430	0.022987677	similar to unknown protein [Arabidopsis thaliana] (TAIR:AT1G80220.1); similar to Os01g0612600 [Oryza sativa (japonica cultivar-group)] (GB:NP_001043557.1); similar to Pm27 [Prunus mume] (GB:BAE48661.1); contains InterPro domain Protein of unknown function DUF1644; (InterPro:IPR012866)			cellular_component_unknown|GO:0005575	molecular_function_unknown|GO:0003674	biological_process_unknown|GO:0008150
At1g15440	0.24944484	transducin family protein / WD-40 repeat family protein			cellular_component_unknown|GO:0005575	nucleotide binding|GO:0000166	biological_process_unknown|GO:0008150
At1g15460	0.085392505	anion exchange family protein			integral to membrane|GO:0016021;membrane|GO:0016020	anion exchanger activity|GO:0015380	anion transport|GO:0006820
At1g15470	0.018664796	transducin family protein / WD-40 repeat family protein			cellular_component_unknown|GO:0005575	nucleotide binding|GO:0000166	biological_process_unknown|GO:0008150
At1g15480	-1.2801145E-4	DNA binding				DNA binding|GO:0003677	biological_process_unknown|GO:0008150
At1g15490	0.016815217	hydrolase, alpha/beta fold family protein				hydrolase activity|GO:0016787
At1g15500	0.03783811	chloroplast ADP, ATP carrier protein, putative / ADP, ATP translocase, putative / adenine nucleotide translocase, putative			cytoplasm|GO:0005737;mitochondrion|GO:0005739;plastid|GO:0009536	ATP:ADP antiporter activity|GO:0005471	transport|GO:0006810
At1g15510	0.023676684	pentatricopeptide (PPR) repeat-containing protein			chloroplast|GO:0009507	binding|GO:0005488	biological_process_unknown|GO:0008150
At1g15520	0.039486222	ATPDR12/PDR12 (PLEIOTROPIC DRUG RESISTANCE 12); ATPase, coupled to transmembrane movement of substances			plasma membrane|GO:0005886	ATPase activity, coupled to transmembrane movement of substances|GO:0042626	lead ion transport|GO:0015692;multidrug transport|GO:0006855;response to biotic stimulus|GO:0009607;response to ethylene stimulus|GO:0009723;response to jasmonic acid stimulus|GO:0009753;response to salicylic acid stimulus|GO:0009751
At1g15530	0.052447405	receptor lectin kinase, putative				carbohydrate binding|GO:0030246;kinase activity|GO:0016301	protein amino acid phosphorylation|GO:0006468
At1g15540	-0.009873294	oxidoreductase, 2OG-Fe(II) oxygenase family protein					N-terminal protein myristoylation|GO:0006499
At1g15550	-0.09530612	GA4 (GA REQUIRING 4); gibberellin 3-beta-dioxygenase			cytoplasm|GO:0005737	gibberellin 3-beta-dioxygenase activity|GO:0016707;transcription factor binding|GO:0008134	gibberellic acid mediated signaling|GO:0009740;gibberellin biosynthetic process|GO:0009686;response to gibberellin stimulus|GO:0009739;response to red light|GO:0010114;response to red or far red light|GO:0009639
At1g15570	0.037952386	CYCA2;3 (CYCLIN A2;3); cyclin-dependent protein kinase regulator			nucleus|GO:0005634	cyclin-dependent protein kinase regulator activity|GO:0016538	DNA endoreduplication|GO:0042023;regulation of progression through cell cycle|GO:0000074
At1g15580	-0.12938814	IAA5 (indoleacetic acid-induced protein 5); transcription factor			nucleus|GO:0005634	transcription factor activity|GO:0003700	response to auxin stimulus|GO:0009733
At1g15590	0.014452897	similar to zinc finger (C3HC4-type RING finger) family protein [Arabidopsis thaliana] (TAIR:AT1G80400.1); similar to unknown [Phacelia tanacetifolia] (GB:AAD37364.1); similar to Os01g0178700 [Oryza sativa (japonica cultivar-group)] (GB:NP_001042194.1); similar to Os09g0323100 [Oryza sativa (japonica cultivar-group)] (GB:NP_001062870.1)			cellular_component_unknown|GO:0005575	molecular_function_unknown|GO:0003674	biological_process_unknown|GO:0008150
At1g15600	-0.036735658	similar to unknown protein [Arabidopsis thaliana] (TAIR:AT1G15620.1); similar to putative ATP synthetase alpha chain [Oryza sativa (japonica cultivar-group)] (GB:AAO72570.1); similar to Os02g0787500 [Oryza sativa (japonica cultivar-group)] (GB:NP_001048342.1); similar to Os09g0323100 [Oryza sativa (japonica cultivar-group)] (GB:NP_001062870.1)			cellular_component_unknown|GO:0005575	molecular_function_unknown|GO:0003674	biological_process_unknown|GO:0008150
At1g15610	0.13829353	similar to unknown protein [Arabidopsis thaliana] (TAIR:AT1G15630.1); similar to Os02g0787500 [Oryza sativa (japonica cultivar-group)] (GB:NP_001048342.1)			cellular_component_unknown|GO:0005575	molecular_function_unknown|GO:0003674	biological_process_unknown|GO:0008150
At1g15620	0.13579215	similar to unknown protein [Arabidopsis thaliana] (TAIR:AT1G15640.1)			cellular_component_unknown|GO:0005575	molecular_function_unknown|GO:0003674	biological_process_unknown|GO:0008150
At1g15630	0.07867327	similar to unknown protein [Arabidopsis thaliana] (TAIR:AT1G15610.1); similar to Os09g0323100 [Oryza sativa (japonica cultivar-group)] (GB:NP_001062870.1)			cellular_component_unknown|GO:0005575	molecular_function_unknown|GO:0003674	biological_process_unknown|GO:0008150
At1g15640	1.14061	similar to unknown protein [Arabidopsis thaliana] (TAIR:AT1G15620.1)			cellular_component_unknown|GO:0005575	molecular_function_unknown|GO:0003674	biological_process_unknown|GO:0008150
At1g15660	0.05376104	similar to CENP-C [Medicago truncatula] (GB:AAU04617.1); contains domain CENTROMERE PROTEIN C (PTHR16684); contains domain YrdC/RibB (SSF55821); contains domain gb def: CENP-C (Fragment) (PTHR16684:SF3)			cellular_component_unknown|GO:0005575	molecular_function_unknown|GO:0003674	biological_process_unknown|GO:0008150
At1g15670	-0.08614495	kelch repeat-containing F-box family protein			cellular_component_unknown|GO:0005575	molecular_function_unknown|GO:0003674	biological_process_unknown|GO:0008150
At1g15680	-0.059687532	F-box family protein			cellular_component_unknown|GO:0005575	molecular_function_unknown|GO:0003674	biological_process_unknown|GO:0008150
At1g15690	-0.2692141	AVP1 (vacuolar-type H+-pumping pyrophosphatase 1); ATPase			endosome membrane|GO:0010008;membrane of vacuole with cell cycle-independent morphology|GO:0009705;mitochondrion|GO:0005739;plasma membrane|GO:0005886;vacuolar membrane|GO:0005774	ATPase activity|GO:0016887;hydrogen-translocating pyrophosphatase activity|GO:0009678	auxin polar transport|GO:0009926;establishment and/or maintenance of transmembrane electrochemical gradient|GO:0010248;response to salt stress|GO:0009651;response to water deprivation|GO:0009414
At1g15700	-0.11527558	ATPC2 (ATP synthase gamma chain 2)			chloroplast ATP synthase complex|GO:0009544;chloroplast|GO:0009507	enzyme regulator activity|GO:0030234	ATP synthesis coupled proton transport|GO:0015986
At1g15710	0.17310989	prephenate dehydrogenase family protein				prephenate dehydrogenase (NADP+) activity|GO:0004665	tyrosine biosynthetic process|GO:0006571
At1g15720	0.045842893	TRFL5 (TRF-LIKE 5); DNA binding / transcription factor			nucleus|GO:0005634	DNA binding|GO:0003677;transcription factor activity|GO:0003700	regulation of transcription|GO:0045449
At1g15730	0.11265349	PRLI-interacting factor L, putative			-	-	-
At1g15740	-0.13406545	leucine-rich repeat family protein			cellular_component_unknown|GO:0005575	protein binding|GO:0005515
At1g15750	-0.23787001	TPL/WSIP1 (WUS-INTERACTING PROTEIN 1)			nucleus|GO:0005634	protein binding|GO:0005515	primary shoot apical meristem specification|GO:0010072
At1g15760	-0.08886674	similar to unknown protein [Arabidopsis thaliana] (TAIR:AT1G80520.1); similar to Jp18 [Poncirus trifoliata] (GB:AAN62342.1); contains InterPro domain Sterile alpha motif-type; (InterPro:IPR013761); contains InterPro domain Sterile alpha motif homology; (InterPro:IPR010993)			cellular_component_unknown|GO:0005575	molecular_function_unknown|GO:0003674	biological_process_unknown|GO:0008150
At1g15770	0.06760124	similar to unknown protein [Arabidopsis thaliana] (TAIR:AT1G15780.1); similar to CTV.22 [Poncirus trifoliata] (GB:AAN62354.1)			cellular_component_unknown|GO:0005575	molecular_function_unknown|GO:0003674	biological_process_unknown|GO:0008150
At1g15780	0.020108655	similar to unknown protein [Arabidopsis thaliana] (TAIR:AT2G10440.1); similar to Globin-like [Medicago truncatula] (GB:ABE79971.1); similar to Os08g0564800 [Oryza sativa (japonica cultivar-group)] (GB:NP_001062533.1); similar to CTV.22 [Poncirus trifoliata] (GB:AAN62354.1); contains domain no description (G3D.1.10.246.20); contains domain Kix domain of CBP (creb binding protein) (SSF47040)			cellular_component_unknown|GO:0005575
At1g15790	-0.06835293	similar to unknown protein [Arabidopsis thaliana] (TAIR:AT1G15780.1); similar to Os08g0564800 [Oryza sativa (japonica cultivar-group)] (GB:NP_001062533.1); similar to CTV.22 [Poncirus trifoliata] (GB:AAN62354.1); contains domain no description (G3D.1.10.246.20); contains domain Kix domain of CBP (creb binding protein) (SSF47040)			-	-	-
At1g15800	-0.01635002	similar to unknown protein [Arabidopsis thaliana] (TAIR:AT1G80610.1); similar to Os02g0182700 [Oryza sativa (japonica cultivar-group)] (GB:NP_001046100.1)			cellular_component_unknown|GO:0005575	molecular_function_unknown|GO:0003674	biological_process_unknown|GO:0008150
At1g15810	-0.07898609	ribosomal protein S15 family protein			small ribosomal subunit|GO:0015935	structural constituent of ribosome|GO:0003735	translation|GO:0006412
At1g15820	0.13694967	LHCB6 (LIGHT HARVESTING COMPLEX PSII); chlorophyll binding			chloroplast thylakoid membrane|GO:0009535;photosystem II antenna complex|GO:0009783;plastoglobule|GO:0010287	chlorophyll binding|GO:0016168	photosynthesis|GO:0015979
At1g15825	-0.32499257	hydroxyproline-rich glycoprotein family protein			cellular_component_unknown|GO:0005575	molecular_function_unknown|GO:0003674	biological_process_unknown|GO:0008150
At1g15830	0.062316533	similar to unknown protein [Arabidopsis thaliana] (TAIR:AT4G01985.1); similar to PE-PGRS FAMILY PROTEIN [Mycobacterium tuberculosis H37Rv] (GB:YP_177981.1); similar to Os03g0309300 [Oryza sativa (japonica cultivar-group)] (GB:NP_001049911.1)			cellular_component_unknown|GO:0005575	molecular_function_unknown|GO:0003674	biological_process_unknown|GO:0008150
At1g15840	-0.09850608	similar to unknown protein [Arabidopsis thaliana] (TAIR:AT5G49350.1); similar to PREDICTED: hypothetical protein [Rattus norve (GB:XP_001070790.1)			cellular_component_unknown|GO:0005575	molecular_function_unknown|GO:0003674	biological_process_unknown|GO:0008150
At1g15850	0.13431871	transducin family protein / WD-40 repeat family protein			chloroplast|GO:0009507	nucleotide binding|GO:0000166	biological_process_unknown|GO:0008150
At1g15860	-0.04903786	calcium ion binding				calcium ion binding|GO:0005509	biological_process_unknown|GO:0008150
At1g15870	0.5431087	mitochondrial glycoprotein family protein / MAM33 family protein			mitochondrial matrix|GO:0005759	molecular_function_unknown|GO:0003674	biological_process_unknown|GO:0008150
At1g15880	-0.1375102	GOS11 (GOLGI SNARE 11); SNARE binding			integral to membrane|GO:0016021	SNARE binding|GO:0000149	intra-Golgi vesicle-mediated transport|GO:0006891;membrane fusion|GO:0006944
At1g15890	0.07175349	disease resistance protein (CC-NBS-LRR class), putative			cellular_component_unknown|GO:0005575	ATP binding|GO:0005524;protein binding|GO:0005515	N-terminal protein myristoylation|GO:0006499;defense response|GO:0006952
At1g15900	1.0641868	similar to hypothetical protein [Oryza sativa (japonica cultivar-group)] (GB:BAD45781.1)			cellular_component_unknown|GO:0005575	molecular_function_unknown|GO:0003674	biological_process_unknown|GO:0008150
At1g15910	-0.12725905	XH/XS domain-containing protein / XS zinc finger domain-containing protein				molecular_function_unknown|GO:0003674
At1g15920	0.44769782	CCR4-NOT transcription complex protein, putative			nucleus|GO:0005634	ribonuclease activity|GO:0004540	RNA modification|GO:0009451
At1g15930	0.5853079	40S ribosomal protein S12 (RPS12A)			cytosolic ribosome (sensu Eukaryota)|GO:0005830	structural constituent of ribosome|GO:0003735	translation|GO:0006412
At1g15940	-0.6870583	similar to binding [Arabidopsis thaliana] (TAIR:AT1G80810.1); similar to Tudor [Medicago truncatula] (GB:ABE86625.1); contains domain ARM repeat (SSF48371); contains domain no description (G3D.2.30.30.140); contains domain ANDROGEN INDUCED INHIBITOR OF PROLIFERATION (AS3) / PDS5-RELATED (PTHR12663)					biological_process_unknown|GO:0008150
At1g15950	0.1661106	CCR1 (CINNAMOYL COA REDUCTASE 1)			cellular_component_unknown|GO:0005575	cinnamoyl-CoA reductase activity|GO:0016621	lignin biosynthetic process|GO:0009809;response to cold|GO:0009409
At1g15960	-0.025682757	NRAMP6 (NRAMP metal ion transporter 6); metal ion transporter			cellular_component_unknown|GO:0005575	inorganic anion transmembrane transporter activity|GO:0015103;metal ion transmembrane transporter activity|GO:0046873	cellular metal ion homeostasis|GO:0006875;metal ion transport|GO:0030001
At1g15970	0.121830136	methyladenine glycosylase family protein			cellular_component_unknown|GO:0005575	DNA-3-methyladenine glycosylase I activity|GO:0008725	DNA repair|GO:0006281
At1g15980	0.034923352	similar to Os08g0276100 [Oryza sativa (japonica cultivar-group)] (GB:NP_001061432.1); similar to COG0859: ADP-heptose:LPS heptosyltransferase [Nostoc punctiforme PCC 73102] (GB:ZP_00111141.1); contains domain UDP-Glycosyltransferase/glycogen phosphorylase (SSF53756)			chloroplast|GO:0009507
At1g15990	0.021369055	ATCNGC7 (CYCLIC NUCLEOTIDE GATED CHANNEL 7); calmodulin binding / cyclic nucleotide binding / ion channel			membrane|GO:0016020	calmodulin binding|GO:0005516;cyclic nucleotide binding|GO:0030551;ion channel activity|GO:0005216	ion transport|GO:0006811;potassium ion transport|GO:0006813
At1g16000	-0.099725984	similar to unknown protein [Arabidopsis thaliana] (TAIR:AT1G80890.1); similar to Os12g0556400 [Oryza sativa (japonica cultivar-group)] (GB:NP_001067003.1); similar to hypothetical protein LOC_Os12g36930 [Oryza sativa (japonica cultivar-group)] (GB:ABA99557.1)			cellular_component_unknown|GO:0005575	molecular_function_unknown|GO:0003674	biological_process_unknown|GO:0008150
At1g16010	0.016322073	magnesium transporter CorA-like family protein (MRS2-1)			membrane|GO:0016020	metal ion transmembrane transporter activity|GO:0046873	metal ion transport|GO:0030001
At1g16020	0.124204494	similar to unknown protein [Arabidopsis thaliana] (TAIR:AT1G80910.1); similar to Os08g0427300 [Oryza sativa (japonica cultivar-group)] (GB:NP_001061842.1); similar to myrosinase precursor [Brassica oleracea] (GB:AAL67437.1); contains domain FAMILY NOT NAMED (PTHR13056); contains domain SUBFAMILY NOT NAMED (PTHR13056:SF2)			cellular_component_unknown|GO:0005575	molecular_function_unknown|GO:0003674	biological_process_unknown|GO:0008150
At1g16025	-0.08783235	unknown protein			chloroplast|GO:0009507	molecular_function_unknown|GO:0003674	biological_process_unknown|GO:0008150
At1g16030	0.04643028	HSP70B (heat shock protein 70B); ATP binding			cytosol|GO:0005829	ATP binding|GO:0005524	protein folding|GO:0006457;response to heat|GO:0009408
At1g16040	0.060604338	similar to phosphatidylinositol glycan synthesis class F protein [Oryza sativa (japonica cultivar-group)] (GB:ABH07430.1); similar to Os03g0129000 [Oryza sativa (japonica cultivar-group)] (GB:NP_001048844.1); contains InterPro domain Phospho-ethanolamine N-methyltransferase; (InterPro:IPR009580)			endoplasmic reticulum membrane|GO:0005789;integral to membrane|GO:0016021	molecular_function_unknown|GO:0003674	GPI anchor biosynthetic process|GO:0006506
At1g16060	-0.00883933	ovule development protein, putative			nucleus|GO:0005634	DNA binding|GO:0003677;transcription factor activity|GO:0003700	organ morphogenesis|GO:0009887;regulation of transcription, DNA-dependent|GO:0006355
At1g16070	-0.0037302542	AtTLP8 (TUBBY LIKE PROTEIN 8)			cellular_component_unknown|GO:0005575	transcription factor activity|GO:0003700	regulation of transcription|GO:0045449
At1g16080	-0.20671678	similar to unnamed protein product [Ostreococcus tauri] (GB:CAL54676.1); similar to Os08g0266300 [Oryza sativa (japonica cultivar-group)] (GB:NP_001061403.1)			chloroplast|GO:0009507
At1g16090	0.5632067	WAKL7 (WALL ASSOCIATED KINASE-LIKE 7)			endomembrane system|GO:0012505
At1g16110	-0.19384259	WAKL6 (WALL ASSOCIATED KINASE-LIKE 6); kinase			endomembrane system|GO:0012505	kinase activity|GO:0016301	protein amino acid phosphorylation|GO:0006468
At1g16120	0.1568649	WAKL1 (WALL ASSOCIATED KINASE-LIKE 1); kinase			cell wall|GO:0005618	kinase activity|GO:0016301	protein amino acid phosphorylation|GO:0006468
At1g16130	-0.12947807	WAKL2 (WALL ASSOCIATED KINASE-LIKE 2); kinase			cellular_component_unknown|GO:0005575	kinase activity|GO:0016301	protein amino acid phosphorylation|GO:0006468
At5g61090	-0.07577595	proline-rich family protein				molecular_function_unknown|GO:0003674	biological_process_unknown|GO:0008150
At1g16150	-0.19114928	WAKL4 (WALL ASSOCIATED KINASE-LIKE 4); kinase			cell surface|GO:0009986;cellulose and pectin-containing cell wall|GO:0009505;plasma membrane|GO:0005886	kinase activity|GO:0016301	protein amino acid phosphorylation|GO:0006468;response to cadmium ion|GO:0046686;response to nickel ion|GO:0010045;response to zinc ion|GO:0010043
At1g16160	0.59416264	WAKL5 (WALL ASSOCIATED KINASE-LIKE 5); kinase			chloroplast|GO:0009507	kinase activity|GO:0016301	protein amino acid phosphorylation|GO:0006468
At1g16170	0.18064767	similar to unknown protein [Arabidopsis thaliana] (TAIR:AT1G79660.1); similar to Os08g0266200 [Oryza sativa (japonica cultivar-group)] (GB:NP_001061402.1)			cellular_component_unknown|GO:0005575	molecular_function_unknown|GO:0003674	biological_process_unknown|GO:0008150
At1g16180	-0.0080021545	TMS membrane family protein / tumour differentially expressed (TDE) family protein			membrane|GO:0016020	molecular_function_unknown|GO:0003674
At1g16190	0.16440281	DNA repair protein RAD23, putative			nucleus|GO:0005634	damaged DNA binding|GO:0003684	base-excision repair|GO:0006284;ubiquitin cycle|GO:0006512
At1g16210	0.108297475	similar to cupin family protein [Arabidopsis thaliana] (TAIR:AT2G18540.1); similar to H0211B05.1 [Oryza sativa (indica cultivar-group)] (GB:CAH67164.1); similar to Os04g0561600 [Oryza sativa (japonica cultivar-group)] (GB:NP_001053553.1); contains InterPro domain Protein of unknown function DUF1014; (InterPro:IPR010422); contains InterPro domain High mobility group box; (InterPro:IPR009071)			cellular_component_unknown|GO:0005575	molecular_function_unknown|GO:0003674	biological_process_unknown|GO:0008150
At1g16220	0.37766442	protein phosphatase 2C family protein / PP2C family protein			cellular_component_unknown|GO:0005575	protein phosphatase type 2C activity|GO:0015071	N-terminal protein myristoylation|GO:0006499
At1g16225	0.0022467617	similar to syntaxin-related family protein [Arabidopsis thaliana] (TAIR:AT1G16230.1); similar to Os02g0119400 [Oryza sativa (japonica cultivar-group)] (GB:NP_001045701.1); similar to Hypothetical protein [Oryza sativa (japonica cultivar-group)] (GB:AAM52319.1); similar to Os08g0277900 [Oryza sativa (japonica cultivar-group)] (GB:NP_001061436.1); contains InterPro domain Target SNARE coiled-coil r…				molecular_function_unknown|GO:0003674	secretory pathway|GO:0045045
At1g16230	0.042848103	syntaxin-related family protein			cellular_component_unknown|GO:0005575	molecular_function_unknown|GO:0003674	secretory pathway|GO:0045045
At1g16240	0.20135576	SYP51 (SYNTAXIN OF PLANTS 51)			endosome membrane|GO:0010008	SNAP receptor activity|GO:0005484	vesicle-mediated transport|GO:0016192
At1g16250	0.036712155	kelch repeat-containing F-box family protein			cellular_component_unknown|GO:0005575	molecular_function_unknown|GO:0003674	biological_process_unknown|GO:0008150
At1g16260	-0.21614367	protein kinase family protein			endomembrane system|GO:0012505	kinase activity|GO:0016301	protein amino acid phosphorylation|GO:0006468
At1g16270	-0.0819844	protein kinase family protein			cellular_component_unknown|GO:0005575	protein kinase activity|GO:0004672;protein threonine/tyrosine kinase activity|GO:0004712	protein amino acid phosphorylation|GO:0006468
At1g16280	0.054219253	DEAD/DEAH box helicase, putative			cellular_component_unknown|GO:0005575	ATP-dependent helicase activity|GO:0008026
At1g16290	-0.010316052	similar to Os02g0170900 [Oryza sativa (japonica cultivar-group)] (GB:NP_001046030.1); contains InterPro domain Lytic transglycosylase, catalytic; (InterPro:IPR008258)			cellular_component_unknown|GO:0005575	molecular_function_unknown|GO:0003674	biological_process_unknown|GO:0008150
At1g16300	0.22139545	GAPCP-2; glyceraldehyde-3-phosphate dehydrogenase			plastid|GO:0009536	glyceraldehyde-3-phosphate dehydrogenase activity|GO:0008943	glycolysis|GO:0006096
At1g16310	0.18348134	cation efflux family protein			membrane|GO:0016020	cation transmembrane transporter activity|GO:0008324	cation transport|GO:0006812
At1g16320	-0.13264254	similar to unknown protein [Arabidopsis thaliana] (TAIR:AT1G79510.2); similar to hypothetical protein Npun02005080 [Nostoc punctiforme PCC 73102] (GB:ZP_00108317.1); similar to Os05g0215600 [Oryza sativa (japonica cultivar-group)] (GB:NP_001054933.1); similar to Os04g0613300 [Oryza sativa (japonica cultivar-group)] (GB:NP_001053853.1); contains domain NTF2-like (SSF54427)			chloroplast|GO:0009507	molecular_function_unknown|GO:0003674	biological_process_unknown|GO:0008150
At1g16330	0.036918763	CYCB3;1 (CYCLIN B3;1); cyclin-dependent protein kinase			chloroplast|GO:0009507;nucleus|GO:0005634	cyclin-dependent protein kinase activity|GO:0004693	regulation of progression through cell cycle|GO:0000074
At1g16340	0.12808561	ATKDSA2/ATKSDA			cytoplasm|GO:0005737	3-deoxy-8-phosphooctulonate synthase activity|GO:0008676	metabolic process|GO:0008152;rhamnogalacturonan II biosynthetic process|GO:0010306
At1g16350	0.036554333	inosine-5'-monophosphate dehydrogenase, putative			cellular_component_unknown|GO:0005575	IMP dehydrogenase activity|GO:0003938	GMP biosynthetic process|GO:0006177
At1g16360	0.050997883	LEM3 (ligand-effect modulator 3) family protein / CDC50 family protein			membrane|GO:0016020		biological_process_unknown|GO:0008150
At1g16370	0.079746984	transporter-related			membrane|GO:0016020	carbohydrate transmembrane transporter activity|GO:0015144;sugar:hydrogen ion symporter activity|GO:0005351	transport|GO:0006810
At1g16380	0.028761178	ATCHX1 (CATION/H+ EXCHANGER 1); monovalent cation:proton antiporter			integral to membrane|GO:0016021	monovalent cation:proton antiporter activity|GO:0005451;sodium:hydrogen antiporter activity|GO:0015385	cation transport|GO:0006812
At1g16390	-0.08434643	organic cation transporter-related			membrane|GO:0016020	carbohydrate transmembrane transporter activity|GO:0015144;sugar:hydrogen ion symporter activity|GO:0005351	transport|GO:0006810
At1g16400	0.15404981	CYP79F2 (cytochrome P450, family 79, subfamily F, polypeptide 2); oxygen binding			endoplasmic reticulum|GO:0005783	oxidoreductase activity, acting on paired donors, with incorporation or reduction of molecular oxygen, NADH or NADPH as one donor, and incorporation of one atom of oxygen|GO:0016709;oxygen binding|GO:0019825	glucosinolate biosynthetic process|GO:0019761
At1g16410	0.099003255	CYP79F1 (SUPERSHOOT 1)			endoplasmic reticulum|GO:0005783	oxidoreductase activity, acting on paired donors, with incorporation or reduction of molecular oxygen, NADH or NADPH as one donor, and incorporation of one atom of oxygen|GO:0016709	glucosinolate biosynthetic process|GO:0019761
At1g16420	0.21106702	latex-abundant protein, putative (AMC8) / caspase family protein			cellular_component_unknown|GO:0005575	caspase activity|GO:0030693	proteolysis|GO:0006508
At1g16430	-0.0767297	surfeit locus protein 5 family protein / SURF5 family protein				molecular_function_unknown|GO:0003674	biological_process_unknown|GO:0008150
At1g16440	-0.048643865	protein kinase, putative				kinase activity|GO:0016301	protein amino acid phosphorylation|GO:0006468
At1g16445	0.0018348042	methylase-related			chloroplast|GO:0009507		biological_process_unknown|GO:0008150
At1g16460	-0.012404565	ATRDH2 (ARABIDOPSIS THALIANA RHODANESE HOMOLOGUE 2); thiosulfate sulfurtransferase			cytoplasm|GO:0005737;cytosol|GO:0005829	3-mercaptopyruvate sulfurtransferase activity|GO:0016784;thiosulfate sulfurtransferase activity|GO:0004792	aging|GO:0007568
At1g16470	0.07118809	PAB1 (20S proteasome alpha subunit B1); peptidase			proteasome core complex (sensu Eukaryota)|GO:0005839	peptidase activity|GO:0008233	ubiquitin-dependent protein catabolic process|GO:0006511
At1g16490	-0.0011168644	AtMYB58 (myb domain protein 58); DNA binding / transcription factor			nucleus|GO:0005634	DNA binding|GO:0003677;transcription factor activity|GO:0003700	regulation of transcription, DNA-dependent|GO:0006355
At1g16500	-0.15664883	similar to unknown protein [Arabidopsis thaliana] (TAIR:AT1G79160.1); similar to H0313F03.6 [Oryza sativa (indica cultivar-group)] (GB:CAH68335.1); contains InterPro domain WW/Rsp5/WWP; (InterPro:IPR001202)			cellular_component_unknown|GO:0005575	molecular_function_unknown|GO:0003674	biological_process_unknown|GO:0008150
At1g16510	-0.026272884	auxin-responsive family protein				molecular_function_unknown|GO:0003674	response to auxin stimulus|GO:0009733
At1g16515	0.17944908	unknown protein			cellular_component_unknown|GO:0005575	molecular_function_unknown|GO:0003674	biological_process_unknown|GO:0008150
At1g16520	-0.027272679	similar to unknown protein [Arabidopsis thaliana] (TAIR:AT1G56080.1); similar to putative protein [Avicennia marina] (GB:AAV33647.1); contains domain PAH2 domain (SSF47762)			cellular_component_unknown|GO:0005575	molecular_function_unknown|GO:0003674	biological_process_unknown|GO:0008150
At1g16530	-0.04894629	LOB domain protein 3 / lateral organ boundaries domain protein 3 (LBD3)			cellular_component_unknown|GO:0005575	molecular_function_unknown|GO:0003674	biological_process_unknown|GO:0008150
At1g16540	0.025377112	ABA3/ATABA3/LOS5/SIR3 (ABA DEFICIENT 3); Mo-molybdopterin cofactor sulfurase/ selenocysteine lyase			cellular_component_unknown|GO:0005575	Mo-molybdopterin cofactor sulfurase activity|GO:0008265;selenocysteine lyase activity|GO:0009000	abscisic acid biosynthetic process|GO:0009688;auxin mediated signaling pathway|GO:0009734;defense response to bacterium|GO:0042742;molybdenum incorporation into molybdenum-molybdopterin complex|GO:0018315;response to cold|GO:0009409;response to heat|GO:0009408;response to osmotic stress|GO:0006970;response to salt stress|GO:0009651;response to stress|GO:0006950;stomatal movement|GO:0010118;sugar …
At1g16560	0.001796158	Per1-like family protein			endomembrane system|GO:0012505	molecular_function_unknown|GO:0003674	biological_process_unknown|GO:0008150
At1g16570	0.10182528	glycosyl transferase family 1 protein			mitochondrion|GO:0005739	transferase activity, transferring glycosyl groups|GO:0016757	biosynthetic process|GO:0009058
At1g16590	0.87554467	REV7 (Reversionless 7); DNA binding			cellular_component_unknown|GO:0005575	DNA binding|GO:0003677	mitotic cell cycle spindle assembly checkpoint|GO:0007094;response to DNA damage stimulus|GO:0006974;response to UV-B|GO:0010224
At1g16610	-0.009925002	SR45 (arginine/serine-rich 45); RNA binding			nuclear speck|GO:0016607;nucleoplasm|GO:0005654	RNA binding|GO:0003723;protein binding|GO:0005515	RNA splicing|GO:0008380;nuclear mRNA splicing, via spliceosome|GO:0000398
At1g16630	-0.032706436	similar to unknown protein [Arabidopsis thaliana] (TAIR:AT2G16270.1); similar to retinitis pigmentosa GTPase regulator-like protein [Takifugu rubripes] (GB:AAG00554.1); similar to Os03g0672400 [Oryza sativa (japonica cultivar-group)] (GB:NP_001050874.1); contains domain Multidrug resistance ABC transporter MsbA, N-terminal domain (SSF90123)			chloroplast|GO:0009507
At1g16640	0.14261965	transcriptional factor B3 family protein			cellular_component_unknown|GO:0005575	DNA binding|GO:0003677;transcription factor activity|GO:0003700	regulation of transcription, DNA-dependent|GO:0006355
At1g16650	0.087709256	similar to Os12g0610500 [Oryza sativa (japonica cultivar-group)] (GB:NP_001067247.1); similar to PREDICTED: similar to CG2906-PB, isoform B [Apis mellifera] (GB:XP_394150.3); contains InterPro domain SAM (and some other nucleotide) binding motif; (InterPro:IPR000051)			cellular_component_unknown|GO:0005575		biological_process_unknown|GO:0008150
At1g16670	-0.07869638	protein kinase family protein			cellular_component_unknown|GO:0005575	kinase activity|GO:0016301	protein amino acid phosphorylation|GO:0006468
At1g16680	0.020235982	DNAJ heat shock N-terminal domain-containing protein / S-locus protein, putative			cellular_component_unknown|GO:0005575	heat shock protein binding|GO:0031072;unfolded protein binding|GO:0051082	protein folding|GO:0006457
At1g16690	-0.011526008	transcription factor-related				transcription factor activity|GO:0003700	regulation of transcription|GO:0045449
At1g16700	0.021220094	ATMLO14 (ARABIDOPSIS THALIANA MILDEW RESISTANCE LOCUS O 14); NADH dehydrogenase (ubiquinone)			mitochondrion|GO:0005739	NADH dehydrogenase (ubiquinone) activity|GO:0008137	electron transport|GO:0006118
At1g16705	-0.051213734	p300/CBP acetyltransferase-related protein-related			cellular_component_unknown|GO:0005575	molecular_function_unknown|GO:0003674	biological_process_unknown|GO:0008150
At1g16710	-0.15175563	TAZ zinc finger family protein / zinc finger (ZZ type) family protein			nucleus|GO:0005634	transcription cofactor activity|GO:0003712	flower development|GO:0009908;protein amino acid acetylation|GO:0006473;regulation of transcription, DNA-dependent|GO:0006355
At1g16720	0.059116334	oxidoreductase/ transcriptional repressor			chloroplast|GO:0009507	oxidoreductase activity|GO:0016491;transcription repressor activity|GO:0016564	metabolic process|GO:0008152;regulation of nitrogen utilization|GO:0006808
At1g16730	0.039932158	unknown protein			cellular_component_unknown|GO:0005575	molecular_function_unknown|GO:0003674	biological_process_unknown|GO:0008150
At1g16740	-0.055159528	ribosomal protein L20 family protein			ribosome|GO:0005840	structural constituent of ribosome|GO:0003735	ribosome biogenesis and assembly|GO:0042254;translation|GO:0006412
At1g16750	0.052130565	similar to transcription factor [Arabidopsis thaliana] (TAIR:AT3G13000.1); similar to Os06g0704100 [Oryza sativa (japonica cultivar-group)] (GB:NP_001058505.1); similar to hypothetical protein 24.t00022 [Brassica oleracea] (GB:ABD64944.1); similar to Os02g0153000 [Oryza sativa (japonica cultivar-group)] (GB:NP_001045923.1); contains InterPro domain Protein of unknown function DUF547; (InterPro:IP…			cellular_component_unknown|GO:0005575	molecular_function_unknown|GO:0003674	biological_process_unknown|GO:0008150
At1g16760	0.07526151	protein kinase family protein			cellular_component_unknown|GO:0005575	kinase activity|GO:0016301	protein amino acid phosphorylation|GO:0006468;response to stress|GO:0006950
At1g16770	-0.08854675	similar to hypothetical protein [Oryza sativa (japonica cultivar-group)] (GB:BAD10260.1)			cellular_component_unknown|GO:0005575	molecular_function_unknown|GO:0003674	biological_process_unknown|GO:0008150
At1g16780	1.0414561	vacuolar-type H+-translocating inorganic pyrophosphatase, putative			membrane|GO:0016020	hydrogen-translocating pyrophosphatase activity|GO:0009678;inorganic diphosphatase activity|GO:0004427	proton transport|GO:0015992
At1g16790	1.2529604	ribosomal protein-related			chloroplast thylakoid membrane|GO:0009535	molecular_function_unknown|GO:0003674	biological_process_unknown|GO:0008150
At1g16800	-0.047776323	tRNA-splicing endonuclease positive effector-related			cellular_component_unknown|GO:0005575	molecular_function_unknown|GO:0003674	biological_process_unknown|GO:0008150
At1g16810	-0.4967226	similar to CGI-144-like protein [Solanum lycopersicum] (GB:CAC81814.1); similar to Os02g0727500 [Oryza sativa (japonica cultivar-group)] (GB:NP_001047997.1); contains domain FAMILY NOT NAMED (PTHR13282); contains domain gb def: F6I1.17 protein (F17F16.8/F17F16.8) (Hypothetical protein) (At1g16810/F17F16.8) (PTHR13282:SF1)			cellular_component_unknown|GO:0005575	molecular_function_unknown|GO:0003674	biological_process_unknown|GO:0008150
At1g16820	-0.10434723	vacuolar ATP synthase catalytic subunit-related / V-ATPase-related / vacuolar proton pump-related			proton-transporting two-sector ATPase complex|GO:0016469	hydrogen ion transporting ATP synthase activity, rotational mechanism|GO:0046933;hydrogen ion transporting ATPase activity, rotational mechanism|GO:0046961	ATP biosynthetic process|GO:0006754;ATP synthesis coupled proton transport|GO:0015986
At1g16830	-0.05075504	pentatricopeptide (PPR) repeat-containing protein					biological_process_unknown|GO:0008150
At1g16840	0.5141119	similar to unknown protein [Arabidopsis thaliana] (TAIR:AT1G78890.1); similar to At1g16840/F17F16.27-related [Medicago truncatula] (GB:ABE84583.1)				molecular_function_unknown|GO:0003674	biological_process_unknown|GO:0008150
At1g16850	0.02169739	similar to unknown protein [Arabidopsis thaliana] (TAIR:AT5G64820.1); similar to 80C09_13 [Brassica rapa subsp. pekinensis] (GB:AAZ41824.1)			endomembrane system|GO:0012505	molecular_function_unknown|GO:0003674	biological_process_unknown|GO:0008150
At1g16860	-0.04448183	merozoite surface protein-related			-	-	-
At1g16870	0.1133851	mitochondrial 28S ribosomal protein S29-related				molecular_function_unknown|GO:0003674	biological_process_unknown|GO:0008150
At1g16880	0.019176418	uridylyltransferase-related			chloroplast thylakoid membrane|GO:0009535
At1g16890	-0.073998615	UBC36; ubiquitin-protein ligase			cellular_component_unknown|GO:0005575	ubiquitin-protein ligase activity|GO:0004842	ubiquitin-dependent protein catabolic process|GO:0006511
At1g16905		sugar binding				sugar binding|GO:0005529
At1g16910	-0.13035944	similar to unknown protein [Arabidopsis thaliana] (TAIR:AT1G78815.1); similar to Protein of unknown function DUF640 [Medicago truncatula] (GB:ABE92798.1); contains InterPro domain Protein of unknown function DUF640; (InterPro:IPR006936)			cellular_component_unknown|GO:0005575	molecular_function_unknown|GO:0003674	biological_process_unknown|GO:0008150
At1g16920	-0.019613944	RAB11 (ARABIDOPSIS RAB GTPASE HOMOLOG A1B); GTP binding			trans-Golgi network|GO:0005802	GTP binding|GO:0005525	intracellular protein transport|GO:0006886
At1g16930	0.12019105	F-box family protein			cellular_component_unknown|GO:0005575	molecular_function_unknown|GO:0003674	biological_process_unknown|GO:0008150
At1g16940	-0.015413139	F-box family protein			cellular_component_unknown|GO:0005575	molecular_function_unknown|GO:0003674	biological_process_unknown|GO:0008150
At1g16950	-0.23272859	unknown protein			endomembrane system|GO:0012505	molecular_function_unknown|GO:0003674	biological_process_unknown|GO:0008150
At1g16960	0.5732026	similar to unknown protein [Arabidopsis thaliana] (TAIR:AT1G53400.1); similar to unknown protein [Oryza sativa (japonica cultivar-group)] (GB:BAB63530.1); similar to Os09g0345000 [Oryza sativa (japonica cultivar-group)] (GB:NP_001062935.1); contains domain SUBFAMILY NOT NAMED (PTHR13609:SF2); contains domain FAMILY NOT NAMED (PTHR13609)			cellular_component_unknown|GO:0005575	molecular_function_unknown|GO:0003674	N-terminal protein myristoylation|GO:0006499
At1g16970	-0.1452837	ATKU70/KU70 (Arabidopsis thaliana Ku70 homolog); double-stranded DNA binding / protein binding			DNA-dependent protein kinase complex|GO:0005958;nucleus|GO:0005634	double-stranded DNA binding|GO:0003690;protein binding|GO:0005515	DNA repair|GO:0006281;telomere maintenance|GO:0000723
At1g16980	-0.21570595	ATTPS2 (Arabidopsis thaliana trehalose-phosphatase/synthase 2); transferase, transferring glycosyl groups			cellular_component_unknown|GO:0005575	alpha,alpha-trehalose-phosphate synthase (UDP-forming) activity|GO:0003825;transferase activity, transferring glycosyl groups|GO:0016757	trehalose biosynthetic process|GO:0005992
At1g17000	-0.05805097	ATTPS3 (Arabidopsis thaliana trehalose-phosphatase/synthase 3); alpha,alpha-trehalose-phosphate synthase (UDP-forming)			cellular_component_unknown|GO:0005575	alpha,alpha-trehalose-phosphate synthase (UDP-forming) activity|GO:0003825	trehalose biosynthetic process|GO:0005992
At1g17010	-0.06639465	oxidoreductase, 2OG-Fe(II) oxygenase family protein			cellular_component_unknown|GO:0005575	oxidoreductase activity, acting on paired donors, with incorporation or reduction of molecular oxygen, 2-oxoglutarate as one donor, and incorporation of one atom each of oxygen into both donors|GO:0016706	flavonoid biosynthetic process|GO:0009813
At1g17020	0.014959499	SRG1 (SENESCENCE-RELATED GENE 1); oxidoreductase, acting on paired donors, with incorporation or reduction of molecular oxygen, 2-oxoglutarate as one donor, and incorporation of one atom each of oxygen into both donors			cellular_component_unknown|GO:0005575	oxidoreductase activity, acting on diphenols and related substances as donors, oxygen as acceptor|GO:0016682;oxidoreductase activity, acting on paired donors, with incorporation or reduction of molecular oxygen, 2-oxoglutarate as one donor, and incorporation of one atom each of oxygen into both donors|GO:0016706	flavonoid biosynthetic process|GO:0009813;organ senescence|GO:0010260
At1g17030	0.3708873	similar to unknown protein [Arabidopsis thaliana] (TAIR:AT2G47010.2); similar to Os05g0272800 [Oryza sativa (japonica cultivar-group)] (GB:NP_001055066.1); similar to hypothetical protein MtrDRAFT_AC136840g22v1 [Medicago truncatula] (GB:ABE82418.1); similar to Os05g0272200 [Oryza sativa (japonica cultivar-group)] (GB:NP_001055064.1)			endomembrane system|GO:0012505	molecular_function_unknown|GO:0003674	biological_process_unknown|GO:0008150
At1g17040	-0.2697549	transcription factor-related			nucleus|GO:0005634	signal transducer activity|GO:0004871;transcription factor activity|GO:0003700	intracellular signaling cascade|GO:0007242;regulation of transcription, DNA-dependent|GO:0006355;signal transduction|GO:0007165
At1g17050	-0.069473684	SPS2 (Solanesyl diphosphate synthase 2); dimethylallyltranstransferase			plastid|GO:0009536	dimethylallyltranstransferase activity|GO:0004161;trans-octaprenyltranstransferase activity|GO:0050347	ubiquinone biosynthetic process|GO:0006744
At1g17060	0.019016571	CYP72C1 (cytochrome P450, family 72, subfamily C, polypeptide 1); oxygen binding			endomembrane system|GO:0012505	oxygen binding|GO:0019825	brassinosteroid metabolic process|GO:0016131;response to light stimulus|GO:0009416;unidimensional cell growth|GO:0009826
At1g17070	-0.025552012	D111/G-patch domain-containing protein			intracellular|GO:0005622	nucleic acid binding|GO:0003676	biological_process_unknown|GO:0008150
At1g17080	-0.15760718	similar to unknown protein [Arabidopsis thaliana] (TAIR:AT1G53560.1); similar to Os01g0667100 [Oryza sativa (japonica cultivar-group)] (GB:NP_001043806.1); similar to Os05g0564800 [Oryza sativa (japonica cultivar-group)] (GB:NP_001056334.1); similar to Os01g0242900 [Oryza sativa (japonica cultivar-group)] (GB:NP_001042559.1); contains domain 60S RIBOSOMAL PROTEIN L18A (PTHR10052); contains domain…			cellular_component_unknown|GO:0005575	molecular_function_unknown|GO:0003674	biological_process_unknown|GO:0008150
At1g17090	-0.059639502	unknown protein			endomembrane system|GO:0012505		biological_process_unknown|GO:0008150
At5g54650	0.5397706	Fh5 (FORMIN HOMOLOGY5); actin binding			cell wall|GO:0005618;cytoplasm|GO:0005737;phragmoplast|GO:0009524	actin binding|GO:0003779	actin filament polymerization|GO:0030041;actin nucleation|GO:0045010;endosperm development|GO:0009960
At1g17110	-0.05250729	UBP15 (UBIQUITIN-SPECIFIC PROTEASE 15); ubiquitin-specific protease			endomembrane system|GO:0012505	ubiquitin-specific protease activity|GO:0004843	ubiquitin-dependent protein catabolic process|GO:0006511
At1g17120	0.15057038	CAT8 (CATIONIC AMINO ACID TRANSPORTER 8); cationic amino acid transporter			membrane|GO:0016020	cationic amino acid transmembrane transporter activity|GO:0015326	amino acid transport|GO:0006865;transport|GO:0006810
At1g17130	0.030616634	cell cycle control protein-related			cellular_component_unknown|GO:0005575	molecular_function_unknown|GO:0003674	biological_process_unknown|GO:0008150
At1g17140	-0.09570188	tropomyosin-related			-	-	-
At1g17145	0.041459743	protein binding / zinc ion binding				protein binding|GO:0005515;zinc ion binding|GO:0008270
At1g17150	0.028524151	glycoside hydrolase family 28 protein / polygalacturonase (pectinase) family protein			endomembrane system|GO:0012505	polygalacturonase activity|GO:0004650	carbohydrate metabolic process|GO:0005975
At1g17160	-0.008462012	pfkB-type carbohydrate kinase family protein			chloroplast|GO:0009507	kinase activity|GO:0016301	D-ribose catabolic process|GO:0019303;D-ribose metabolic process|GO:0006014
At1g17170	0.15073189	ATGSTU24 (Arabidopsis thaliana Glutathione S-transferase (class tau) 24); glutathione transferase			cytoplasm|GO:0005737	glutathione transferase activity|GO:0004364	toxin catabolic process|GO:0009407
At1g17180	-0.038056135	ATGSTU25 (Arabidopsis thaliana Glutathione S-transferase (class tau) 25); glutathione transferase			cytoplasm|GO:0005737	glutathione transferase activity|GO:0004364	toxin catabolic process|GO:0009407
At1g17190	0.039261397	ATGSTU26 (Arabidopsis thaliana Glutathione S-transferase (class tau) 26); glutathione transferase			cytoplasm|GO:0005737	glutathione transferase activity|GO:0004364	response to cold|GO:0009409;response to herbicide|GO:0009635;toxin catabolic process|GO:0009407
At1g17200	0.2594365	integral membrane family protein				molecular_function_unknown|GO:0003674	biological_process_unknown|GO:0008150
At1g17210	-0.023816355	zinc ion binding			nucleus|GO:0005634;phragmoplast|GO:0009524	zinc ion binding|GO:0008270
At1g17220	-0.049864143	translation initiation factor IF-2, chloroplast, putative			intracellular|GO:0005622	translation initiation factor activity|GO:0003743	translational initiation|GO:0006413
At1g17230	0.055195004	leucine-rich repeat family protein / protein kinase family protein			endomembrane system|GO:0012505	protein binding|GO:0005515;protein kinase activity|GO:0004672	protein amino acid phosphorylation|GO:0006468
At1g17240	0.13001178	leucine-rich repeat family protein				protein binding|GO:0005515;protein kinase activity|GO:0004672	signal transduction|GO:0007165
At1g17250	-0.023925839	leucine-rich repeat family protein				protein binding|GO:0005515;protein kinase activity|GO:0004672	signal transduction|GO:0007165
At1g17260	0.06364283	AHA10 (AUTOINHIBITED H(+)-ATPASE ISOFORM 10); ATPase			integral to membrane|GO:0016021;membrane|GO:0016020	ATPase activity, coupled to transmembrane movement of ions, phosphorylative mechanism|GO:0015662;ATPase activity|GO:0016887;cation-transporting ATPase activity|GO:0019829	proanthocyanidin biosynthetic process|GO:0010023;vacuolar acidification|GO:0007035;vacuole organization and biogenesis|GO:0007033
At1g17270	0.29815534	similar to unknown protein [Arabidopsis thaliana] (TAIR:AT1G53770.1); similar to unknown protein [Arabidopsis thaliana] (TAIR:AT5G50420.1); similar to hypothetical protein MtrDRAFT_AC135796g16v1 [Medicago truncatula] (GB:ABE82081.1); contains domain FAMILY NOT NAMED (PTHR13398)				molecular_function_unknown|GO:0003674
At1g17280	-0.14564362	UBC34 (ubiquitin-conjugating enzyme 32)			cellular_component_unknown|GO:0005575	ubiquitin-protein ligase activity|GO:0004842	ubiquitin-dependent protein catabolic process|GO:0006511
At1g17285	-0.0015557185	similar to unknown protein [Arabidopsis thaliana] (TAIR:AT1G17300.1)			endomembrane system|GO:0012505	molecular_function_unknown|GO:0003674	biological_process_unknown|GO:0008150
At1g17290	3.1152697	ALAAT1 (ALANINE AMINOTRANSFERAS); alanine transaminase			mitochondrion|GO:0005739	alanine transaminase activity|GO:0004021	L-alanine catabolic process, by transamination|GO:0019481;response to hypoxia|GO:0001666
At1g17300	1.335731	similar to ALAAT1 (ALANINE AMINOTRANSFERAS), alanine transaminase [Arabidopsis thaliana] (TAIR:AT1G17290.1)			cellular_component_unknown|GO:0005575	molecular_function_unknown|GO:0003674	biological_process_unknown|GO:0008150
At1g17310	0.088280484	MADS-box protein (AGL100)			nucleus|GO:0005634	DNA binding|GO:0003677;transcription factor activity|GO:0003700	regulation of transcription, DNA-dependent|GO:0006355
At1g17330	-0.04161703	metal-dependent phosphohydrolase HD domain-containing protein-related			cellular_component_unknown|GO:0005575	catalytic activity|GO:0003824	biological_process_unknown|GO:0008150
At1g17340	0.037875015	phosphoinositide phosphatase family protein			cellular_component_unknown|GO:0005575	phosphoinositide 5-phosphatase activity|GO:0004439
At1g17345	0.024073837	auxin-responsive protein-related				molecular_function_unknown|GO:0003674	response to auxin stimulus|GO:0009733
At1g17350	0.92881787	auxin-induced-related / indole-3-acetic acid induced-related			mitochondrion|GO:0005739	molecular_function_unknown|GO:0003674	biological_process_unknown|GO:0008150
At1g17360	-0.02833246	COP1-interacting protein-related			cellular_component_unknown|GO:0005575	molecular_function_unknown|GO:0003674	biological_process_unknown|GO:0008150
At1g17370	0.059486613	UBP1B (OLIGOURIDYLATE BINDING PROTEIN 1B); mRNA 3'-UTR binding				mRNA 3'-UTR binding|GO:0003730
At1g17380	0.0938593	similar to unknown protein [Arabidopsis thaliana] (TAIR:AT1G72450.1); similar to PnFL-2 [Ipomoea nil] (GB:AAG49896.1); similar to Os07g0615200 [Oryza sativa (japonica cultivar-group)] (GB:NP_001060268.1); similar to Os03g0402800 [Oryza sativa (japonica cultivar-group)] (GB:NP_001050322.1); contains InterPro domain ZIM; (InterPro:IPR010399)			cellular_component_unknown|GO:0005575	molecular_function_unknown|GO:0003674	biological_process_unknown|GO:0008150
At1g17390	-0.10091837	nucleic acid binding / ribonuclease H				nucleic acid binding|GO:0003676;ribonuclease H activity|GO:0004523	biological_process_unknown|GO:0008150
At1g17400	0.024515139	similar to unknown protein [Arabidopsis thaliana] (TAIR:AT1G72490.1); similar to Os07g0614400 [Oryza sativa (japonica cultivar-group)] (GB:NP_001060263.1); similar to hypothetical protein [Oryza sativa (japonica cultivar-group)] (GB:AAU89241.1)				molecular_function_unknown|GO:0003674	biological_process_unknown|GO:0008150
At1g17410	0.42348033	nucleoside diphosphate kinase family protein			endomembrane system|GO:0012505	ATP binding|GO:0005524;nucleoside diphosphate kinase activity|GO:0004550	CTP biosynthetic process|GO:0006241;GTP biosynthetic process|GO:0006183;UTP biosynthetic process|GO:0006228;nucleotide metabolic process|GO:0009117;pyrimidine deoxyribonucleoside interconversion|GO:0019690;pyrimidine ribonucleotide metabolic process|GO:0009218
At1g17420	0.05906011	LOX3 (Lipoxygenase 3); iron ion binding / lipoxygenase			chloroplast|GO:0009507	iron ion binding|GO:0005506;lipoxygenase activity|GO:0016165	defense response|GO:0006952;growth|GO:0040007;jasmonic acid biosynthetic process|GO:0009695;response to wounding|GO:0009611
At1g17430	-0.0015502647	hydrolase, alpha/beta fold family protein			endomembrane system|GO:0012505	hydrolase activity|GO:0016787	aromatic compound metabolic process|GO:0006725
At1g17440	0.07785844	transcription initiation factor IID (TFIID) subunit A family protein			transcription factor TFIID complex|GO:0005669	transcription initiation factor activity|GO:0016986	transcription initiation|GO:0006352
At1g17450	-0.07247062	ATP phosphoribosyltransferase -related				molecular_function_unknown|GO:0003674
At1g17455	0.0082591325	similar to unknown protein [Arabidopsis thaliana] (TAIR:AT1G72630.1); similar to Os11g0621500 [Oryza sativa (japonica cultivar-group)] (GB:NP_001068300.1); similar to hypothetical protein [Oryza sativa] (GB:AAD27669.1); contains InterPro domain Protein of unknown function DUF1313; (InterPro:IPR009741)			cellular_component_unknown|GO:0005575	molecular_function_unknown|GO:0003674	biological_process_unknown|GO:0008150
At1g17460	0.007931113	TRFL3 (TRF-LIKE 3); DNA binding / transcription factor			nucleus|GO:0005634	DNA binding|GO:0003677;transcription factor activity|GO:0003700	regulation of transcription|GO:0045449
At1g17470	0.027439445	ATDRG1 (ARABIDOPSIS THALIANA DEVELOPMENTALLY REGULATED G-PROTEIN 1)			cytoplasmic membrane-bound vesicle|GO:0016023	GTP binding|GO:0005525;GTPase activity|GO:0003924
At1g17480	-0.03413471	IQD7 (IQ-domain 7); calmodulin binding			cellular_component_unknown|GO:0005575	calmodulin binding|GO:0005516	biological_process_unknown|GO:0008150
At1g17490	0.038953863	similar to unknown protein [Arabidopsis thaliana] (TAIR:AT1G72690.1); similar to Os09g0363700 [Oryza sativa (japonica cultivar-group)] (GB:NP_001062994.1)			cellular_component_unknown|GO:0005575	molecular_function_unknown|GO:0003674	biological_process_unknown|GO:0008150
At1g17500	-0.4280368	haloacid dehalogenase-like hydrolase family protein			integral to membrane|GO:0016021;membrane|GO:0016020	ATPase activity, coupled to transmembrane movement of ions, phosphorylative mechanism|GO:0015662	cation transport|GO:0006812;metabolic process|GO:0008152;transport|GO:0006810
At1g17510	0.030218046	unknown protein				molecular_function_unknown|GO:0003674	biological_process_unknown|GO:0008150
At1g17520	0.40080342	DNA-binding protein, putative			nucleosome|GO:0000786;nucleus|GO:0005634	DNA binding|GO:0003677;transcription factor activity|GO:0003700	response to auxin stimulus|GO:0009733;response to cadmium ion|GO:0046686;response to ethylene stimulus|GO:0009723;response to jasmonic acid stimulus|GO:0009753;response to salicylic acid stimulus|GO:0009751;response to salt stress|GO:0009651
At1g17530	0.24680611	ATTIM23-1 (TRANSLOCASE OF INNER MITOCHONDRIAL MEMBRANE 23); protein translocase			mitochondrial inner membrane presequence translocase complex|GO:0005744;mitochondrial inner membrane|GO:0005743	protein transmembrane transporter activity|GO:0015450	protein targeting to mitochondrion|GO:0006626;protein transport|GO:0015031
At1g17540	0.02147429	kinase			cellular_component_unknown|GO:0005575	kinase activity|GO:0016301	protein amino acid phosphorylation|GO:0006468;response to stress|GO:0006950
At1g17545	0.11141761	protein phosphatase 2C-related / PP2C-related				catalytic activity|GO:0003824	biological_process_unknown|GO:0008150
At1g17550	0.08856144	HAB2 (Homology to ABI2); protein phosphatase type 2C			protein serine/threonine phosphatase complex|GO:0008287	protein phosphatase type 2C activity|GO:0015071	protein amino acid dephosphorylation|GO:0006470
At1g17560	-0.034150608	HLL (HUELLENLOS); structural constituent of ribosome			ribosome|GO:0005840	structural constituent of ribosome|GO:0003735	translation|GO:0006412
At1g17580	0.7013842	MYA1 (ARABIDOPSIS MYOSIN); motor/ protein binding			myosin complex|GO:0016459	motor activity|GO:0003774;protein binding|GO:0005515	actin filament-based movement|GO:0030048
At1g17590	0.08806585	CCAAT-binding transcription factor (CBF-B/NF-YA) family protein			CCAAT-binding factor complex|GO:0016602	transcription factor activity|GO:0003700	regulation of transcription, DNA-dependent|GO:0006355
At1g17600	0.06071325	disease resistance protein (TIR-NBS-LRR class), putative			membrane|GO:0016020	ATP binding|GO:0005524;protein binding|GO:0005515;transmembrane receptor activity|GO:0004888	defense response|GO:0006952
At1g17610	0.07460202	disease resistance protein-related			endomembrane system|GO:0012505;membrane|GO:0016020	ATP binding|GO:0005524;transmembrane receptor activity|GO:0004888	apoptosis|GO:0006915;defense response|GO:0006952
At1g17615	-0.0031775273	disease resistance protein (TIR-NBS class), putative			membrane|GO:0016020	transmembrane receptor activity|GO:0004888	defense response|GO:0006952
At1g17620	-0.89486206	similar to unknown protein [Arabidopsis thaliana] (TAIR:AT5G11890.1); similar to Heavy metal transport/detoxification protein; Harpin-induced 1 [Medicago truncatula] (GB:ABE94112.1); contains InterPro domain Harpin-induced 1; (InterPro:IPR010847)			cellular_component_unknown|GO:0005575	molecular_function_unknown|GO:0003674	biological_process_unknown|GO:0008150
At1g17630	-0.060497485	pentatricopeptide (PPR) repeat-containing protein				binding|GO:0005488	biological_process_unknown|GO:0008150
At1g17640	0.009056125	RNA recognition motif (RRM)-containing protein				RNA binding|GO:0003723
At1g17650	0.040773574	phosphogluconate dehydrogenase (decarboxylating)			chloroplast|GO:0009507	phosphogluconate dehydrogenase (decarboxylating) activity|GO:0004616	pentose-phosphate shunt|GO:0006098
At1g17665	-0.07452161	similar to Os01g0197400 [Oryza sativa (japonica cultivar-group)] (GB:NP_001042299.1)			endomembrane system|GO:0012505	molecular_function_unknown|GO:0003674	biological_process_unknown|GO:0008150
At1g17680	-0.026742183	transcription factor-related			cellular_component_unknown|GO:0005575	binding|GO:0005488	biological_process_unknown|GO:0008150
At1g17690	-0.07532221	similar to zinc finger protein-related [Arabidopsis thaliana] (TAIR:AT5G63740.1); similar to Os05g0295100 [Oryza sativa (japonica cultivar-group)] (GB:NP_001055109.1); similar to MGC79554 protein [Xenopus tropicalis] (GB:NP_001008035.1); contains InterPro domain Protein of unknown function DUF1253; (InterPro:IPR010678)			cellular_component_unknown|GO:0005575	molecular_function_unknown|GO:0003674	biological_process_unknown|GO:0008150
At1g17700	0.06724578	prenylated rab acceptor (PRA1) family protein			cellular_component_unknown|GO:0005575	molecular_function_unknown|GO:0003674	biological_process_unknown|GO:0008150
At1g17710	-0.015291417	similar to phosphoric monoester hydrolase [Arabidopsis thaliana] (TAIR:AT1G73010.1); similar to putative phosphatase [Solanum lycopersicum] (GB:CAD30864.1); contains InterPro domain HAD-superfamily subfamily IB hydrolase, hypothetical 1; (InterPro:IPR006384)				phosphoric monoester hydrolase activity|GO:0016791	metabolic process|GO:0008152
At1g17720	0.07981369	ATB BETA (Arabidopsis thaliana serine/threonine protein phosphatase 2A 55 kDa regulatory subunit B beta isofor); nucleotide binding			protein phosphatase type 2A complex|GO:0000159	nucleotide binding|GO:0000166;protein phosphatase type 2A regulator activity|GO:0008601	protein amino acid dephosphorylation|GO:0006470
At1g17730	0.14584342	SNF7 family protein			cellular_component_unknown|GO:0005575	molecular_function_unknown|GO:0003674	protein transport|GO:0015031
At1g17745	-0.12845099	PGDH (3-PHOSPHOGLYCERATE DEHYDROGENASE); phosphoglycerate dehydrogenase			chloroplast|GO:0009507	phosphoglycerate dehydrogenase activity|GO:0004617	L-serine biosynthetic process|GO:0006564
At1g17750	-0.07475123	leucine-rich repeat transmembrane protein kinase, putative			endomembrane system|GO:0012505	ATP binding|GO:0005524;kinase activity|GO:0016301;protein serine/threonine kinase activity|GO:0004674	protein amino acid phosphorylation|GO:0006468;transmembrane receptor protein tyrosine kinase signaling pathway|GO:0007169
At1g17760	-0.08316912	ATCSTF77/CSTF77 (Cleavage stimulation factor 77); binding			intracellular|GO:0005622;nucleus|GO:0005634	protein binding|GO:0005515	mRNA processing|GO:0006397
At1g17770	0.49477738	SUVH7 (SU(VAR)3-9 HOMOLOG 7); histone-lysine N-methyltransferase/ zinc ion binding			nucleus|GO:0005634	histone-lysine N-methyltransferase activity|GO:0018024;zinc ion binding|GO:0008270	chromatin modification|GO:0016568
At1g17780	0.08306579	similar to unknown protein [Arabidopsis thaliana] (TAIR:AT2G16575.1)				molecular_function_unknown|GO:0003674	biological_process_unknown|GO:0008150
At1g17790	0.11608727	DNA-binding bromodomain-containing protein			chloroplast|GO:0009507	DNA binding|GO:0003677	biological_process_unknown|GO:0008150
At1g17800	0.029253922	plastocyanin-like domain-containing protein			endomembrane system|GO:0012505	copper ion binding|GO:0005507	electron transport|GO:0006118
At1g17810	0.3227228	BETA-TIP (BETA-TONOPLAST INTRINSIC PROTEIN); water channel			membrane|GO:0016020	water channel activity|GO:0015250	transport|GO:0006810
At1g17820	0.07314199	similar to unknown protein [Arabidopsis thaliana] (TAIR:AT1G73200.1); similar to unknown protein [Oryza sativa (japonica cultivar-group)] (GB:BAD23057.1); similar to Os02g0827500 [Oryza sativa (japonica cultivar-group)] (GB:NP_001048594.1); contains InterPro domain Pleckstrin homology-type; (InterPro:IPR011993)			endomembrane system|GO:0012505
At1g17830	0.14827308	similar to unknown protein [Arabidopsis thaliana] (TAIR:AT1G73210.1); similar to hypothetical protein [Oryza sativa (japonica cultivar-group)] (GB:AAO39871.1); similar to Os10g0494000 [Oryza sativa (japonica cultivar-group)] (GB:NP_001064942.1); similar to hypothetical protein [Oryza sativa (japonica cultivar-group)] (GB:AAP46235.1); contains InterPro domain Protein of unknown function DUF789; (I…				molecular_function_unknown|GO:0003674	biological_process_unknown|GO:0008150
At1g17840	0.16678901	ABC transporter family protein				ATPase activity, coupled to transmembrane movement of substances|GO:0042626
At1g17850	0.055818688	similar to rhodanese-like domain-containing protein [Arabidopsis thaliana] (TAIR:AT2G40760.1); similar to Os03g0861700 [Oryza sativa (japonica cultivar-group)] (GB:NP_001051982.1); similar to unknown protein [Oryza sativa (japonica cultivar-group)] (GB:AAP44745.1); contains InterPro domain Rhodanese-like; (InterPro:IPR001763)			chloroplast|GO:0009507	molecular_function_unknown|GO:0003674	biological_process_unknown|GO:0008150
At1g17860	0.13110498	trypsin and protease inhibitor family protein / Kunitz family protein			endomembrane system|GO:0012505	endopeptidase inhibitor activity|GO:0004866	biological_process_unknown|GO:0008150
At1g17870	-0.019441467	S2P-like putative metalloprotease, also contain transmembrane helices near their C-termini and many of them, five of seven, contain a conserved zinc-binding motif HEXXH. Homolog of EGY1. Each of the EGY1 and EGY-like proteins share two additional highly conserved motifs, the previously reported NPDG motif (aa 442-454 in EGY1, Rudner et al., 1999) and a newly defined GNLR motif (aa 171-179 in EGY1…			chloroplast|GO:0009507		response to heat|GO:0009408;response to high light intensity|GO:0009644;response to hydrogen peroxide|GO:0042542
At1g17880	-0.48493624	nascent polypeptide-associated complex (NAC) domain-containing protein / BTF3b-like transcription factor, putative			cellular_component_unknown|GO:0005575	transcription factor activity|GO:0003700	biological_process_unknown|GO:0008150
At1g17890	0.046278253	GER2; catalytic			cellular_component_unknown|GO:0005575	catalytic activity|GO:0003824	GDP-L-fucose biosynthetic process|GO:0042350
At1g17900	0.08662155	similar to unknown protein [Arabidopsis thaliana] (TAIR:AT5G27590.1); similar to hypothetical protein PF10_0266 [Plasmodium falciparum 3D7] (GB:NP_700739.1)			cellular_component_unknown|GO:0005575	molecular_function_unknown|GO:0003674	biological_process_unknown|GO:0008150
At1g17910	0.09638723	wall-associated kinase, putative			endomembrane system|GO:0012505	kinase activity|GO:0016301	protein amino acid phosphorylation|GO:0006468
[truncated: 24,749 more rows]
