# Supplementary material for: Wide Screening of Phage-Displayed Libraries Identifies Immune Targets in Planta
Source: PLoS One. 2013 Jan 25;8(1):e54654. doi: 10.1371/journal.pone.0054654 (PMC3556032; doi:10.1371/journal.pone.0054654)
Supplement: Information S4 — Microarray analysis of Pst ( avrRpt2 ) bio-panning. Normalized values for log B/L signals. (TXT) [file pone.0054654.s004.txt]

GeneName	[1B]	[2B]	[3B]	Description	Function	GO biological process	GO cell component	GO cell function	GO cell process	GO cellular component
At1g01010	0.17946869	0.10934679	0.033664275	ANAC001 (Arabidopsis NAC domain containing protein 1); transcription factor			cellular_component_unknown|GO:0005575	transcription factor activity|GO:0003700	multicellular organismal development|GO:0007275
At1g01020	-0.13620695	-0.04315687	-0.04634937	ARV1			membrane|GO:0016020	molecular_function_unknown|GO:0003674	biological_process_unknown|GO:0008150
At1g01030	0.13014363	0.042176276	-0.2137185	NGA3 (NGATHA3); transcription factor			cellular_component_unknown|GO:0005575	transcription factor activity|GO:0003700	flower development|GO:0009908;leaf development|GO:0048366;regulation of transcription|GO:0045449
At1g01040	-0.085799724	-0.06565343	0.01897803	DCL1 (DICER-LIKE1); ATP-dependent helicase/ ribonuclease III			nuclear dicing body|GO:0010445;nucleus|GO:0005634	ATP-dependent helicase activity|GO:0008026;double-stranded RNA binding|GO:0003725;protein binding|GO:0005515;ribonuclease III activity|GO:0004525	RNA interference, production of ta-siRNAs|GO:0010267;RNA processing|GO:0006396;cytokinesis|GO:0000910;embryonic pattern specification|GO:0009880;flower development|GO:0009908;miRNA-mediated gene silencing, mRNA cleavage|GO:0035279;miRNA-mediated gene silencing, production of miRNAs|GO:0035196;primary microRNA processing|GO:0031053;suspensor development|GO:0010098;vegetative to reproductive phase …
At1g01050	-0.09634674	-0.011518154	-0.0062638596	inorganic pyrophosphatase, putative (soluble) / pyrophosphate phospho-hydrolase, putative / PPase, putative			cytoplasm|GO:0005737;membrane|GO:0016020;nucleus|GO:0005634	inorganic diphosphatase activity|GO:0004427;pyrophosphatase activity|GO:0016462	metabolic process|GO:0008152
At1g01060	0.050029747	0.05594488	-0.019168518	LHY (LATE ELONGATED HYPOCOTYL)			nucleus|GO:0005634	DNA binding|GO:0003677;transcription factor activity|GO:0003700	regulation of circadian rhythm|GO:0042752;regulation of transcription|GO:0045449;response to abscisic acid stimulus|GO:0009737;response to auxin stimulus|GO:0009733;response to cadmium ion|GO:0046686;response to ethylene stimulus|GO:0009723;response to gibberellin stimulus|GO:0009739;response to jasmonic acid stimulus|GO:0009753;response to salicylic acid stimulus|GO:0009751;response to salt stre…
At1g01070	0.28917038	0.16722344	-0.19741355	nodulin MtN21 family protein			membrane|GO:0016020
At1g01080	0.11813949	-0.06020544	0.053877704	33 kDa ribonucleoprotein, chloroplast, putative / RNA-binding protein cp33, putative			chloroplast|GO:0009507	RNA binding|GO:0003723	biological_process_unknown|GO:0008150
At1g01090	-0.028181046	-0.062796	-0.05092562	PDH-E1 ALPHA (PYRUVATE DEHYDROGENASE E1 ALPHA); pyruvate dehydrogenase (acetyl-transferring)			chloroplast|GO:0009507	pyruvate dehydrogenase (acetyl-transferring) activity|GO:0004739	metabolic process|GO:0008152
At1g01100	-0.011054363	-0.25796905	0.23728833	60S acidic ribosomal protein P1 (RPP1A)			ribosome|GO:0005840	structural constituent of ribosome|GO:0003735	translational elongation|GO:0006414
At1g01110	0.04693152	0.059243865	-0.094295464	IQD18 (IQ-domain 18)			mitochondrion|GO:0005739	molecular_function_unknown|GO:0003674
At1g01120	-0.2587977	-0.18979403	0.02829329	KCS1 (3-KETOACYL-COA SYNTHASE 1); acyltransferase			membrane|GO:0016020	acyltransferase activity|GO:0008415;fatty acid elongase activity|GO:0009922	cuticle development|GO:0042335;fatty acid elongation|GO:0030497;very-long-chain fatty acid metabolic process|GO:0000038;wax biosynthetic process|GO:0010025
At1g01130	0.07062273	0.056505322	-0.006481275	similar to unknown protein [Arabidopsis thaliana] (TAIR:AT5G47170.1); contains domain CALCIUM/CALMODULIN-DEPENDENT PROTEIN KINASE-RELATED (PTHR22982); contains domain CBL-INTERACTING PROTEIN KINASE-RELATED (PTHR22982:SF45)			cellular_component_unknown|GO:0005575	molecular_function_unknown|GO:0003674	biological_process_unknown|GO:0008150
At1g01140	-0.03575207	-0.018461727	0.086128265	CIPK9 (CBL-INTERACTING PROTEIN KINASE 9); kinase				kinase activity|GO:0016301	protein amino acid phosphorylation|GO:0006468;signal transduction|GO:0007165
At1g01150	-0.01558047	0.03310661	-0.1614182	DNA binding / zinc ion binding			nucleus|GO:0005634	DNA binding|GO:0003677;zinc ion binding|GO:0008270	regulation of transcription|GO:0045449
At1g01160	-0.34766957	-0.11076601	0.09365862	GIF2 (GRF1-INTERACTING FACTOR 2)			nucleus|GO:0005634	protein binding|GO:0005515;transcription coactivator activity|GO:0003713	biological_process_unknown|GO:0008150
At1g01170	0.041181043	-0.019071708	-0.047419198	ozone-responsive stress-related protein, putative			endomembrane system|GO:0012505	molecular_function_unknown|GO:0003674	response to stress|GO:0006950
At1g01180	0.027737765	0.09241678	-0.057760697	similar to unknown protein [Arabidopsis thaliana] (TAIR:AT5G19270.1); similar to hypothetical protein DshiDRAFT_0470 [Dinoroseobacter shibae DFL 12] (GB:ZP_01587119.1); similar to Os09g0518900 [Oryza sativa (japonica cultivar-group)] (GB:NP_001063691.1); contains domain no description (G3D.3.40.50.150); contains domain S-adenosyl-L-methionine-dependent methyltransferases (SSF53335)					biological_process_unknown|GO:0008150
At1g01190	-0.008432269	0.07308014	-0.10210273	CYP78A8 (cytochrome P450, family 78, subfamily A, polypeptide 8); oxygen binding			endomembrane system|GO:0012505	oxygen binding|GO:0019825	electron transport|GO:0006118
At1g01200	0.09339531	0.16453005	-9.019859E-5	AtRABA3 (Arabidopsis Rab GTPase homolog A3); GTP binding				GTP binding|GO:0005525	protein transport|GO:0015031;small GTPase mediated signal transduction|GO:0007264
At1g01210	0.05240786	0.024340225	0.0357916	DNA-directed RNA polymerase III family protein			nucleus|GO:0005634	DNA binding|GO:0003677;DNA-directed RNA polymerase activity|GO:0003899;transcription factor activity|GO:0003700	RNA elongation|GO:0006354;regulation of transcription, DNA-dependent|GO:0006355
At1g01220	0.08019956	-0.02988547	0.037364356	GHMP kinase-related			cytoplasm|GO:0005737	ATP binding|GO:0005524;galactokinase activity|GO:0004335	metabolic process|GO:0008152;phosphorylation|GO:0016310
At1g01225	0.010705695	-0.035037767	0.045714438	NC domain-containing protein-related			cellular_component_unknown|GO:0005575
At1g01230	-0.014921408	0.0066139065	0.066841885	ORMDL family protein			endoplasmic reticulum|GO:0005783	molecular_function_unknown|GO:0003674	protein folding|GO:0006457
At1g01240	0.12549539	-0.018393904	0.116482005	similar to unknown protein [Arabidopsis thaliana] (TAIR:AT2G46550.1); similar to Os09g0363500 [Oryza sativa (japonica cultivar-group)] (GB:NP_001062992.1); similar to Os08g0400300 [Oryza sativa (japonica cultivar-group)] (GB:NP_001061754.1); similar to hypothetical protein MtrDRAFT_AC145165g14v1 [Medicago truncatula] (GB:ABE91800.1)					N-terminal protein myristoylation|GO:0006499
At1g01250	0.047951885	0.1239029	0.008590013	AP2 domain-containing transcription factor, putative			nucleus|GO:0005634	DNA binding|GO:0003677;transcription factor activity|GO:0003700	regulation of transcription, DNA-dependent|GO:0006355
At1g01260	-0.010621564	-0.021474421	-0.009951787	basic helix-loop-helix (bHLH) family protein			nucleus|GO:0005634	DNA binding|GO:0003677;transcription factor activity|GO:0003700	regulation of transcription|GO:0045449
At1g01280	0.10407715	0.007352609	-0.0659157	CYP703A2 (cytochrome P450, family 703, subfamily A, polypeptide 2); oxygen binding			endomembrane system|GO:0012505	oxidoreductase activity, acting on paired donors, with incorporation or reduction of molecular oxygen, NADH or NADPH as one donor, and incorporation of one atom of oxygen|GO:0016709;oxygen binding|GO:0019825	medium-chain fatty acid metabolic process|GO:0051791;pollen wall formation|GO:0010208
At1g01290	0.09439468	0.08602078	0.12740946	CNX3 (COFACTOR OF NITRATE REDUCTASE AND XANTHINE DEHYDROGENASE 3); catalytic			chloroplast|GO:0009507;mitochondrion|GO:0005739	catalytic activity|GO:0003824	Mo-molybdopterin cofactor biosynthetic process|GO:0006777
At1g01300	-0.10611123	0.047552194	-0.05272825	aspartyl protease family protein			cellulose and pectin-containing cell wall|GO:0009505	pepsin A activity|GO:0004194	proteolysis|GO:0006508
At1g01310	0.072366714	0.20053251	0.09331467	allergen V5/Tpx-1-related family protein			extracellular region|GO:0005576	molecular_function_unknown|GO:0003674	biological_process_unknown|GO:0008150
At1g01320	0.108849645	0.036924638	-0.17146735	tetratricopeptide repeat (TPR)-containing protein			cellular_component_unknown|GO:0005575	binding|GO:0005488
At1g01340	0.03307651	-0.05759848	-0.119056806	ATCNGC10 (CYCLIC NUCLEOTIDE GATED CHANNEL 10); calmodulin binding / cyclic nucleotide binding / ion channel			membrane|GO:0016020	calmodulin binding|GO:0005516;cyclic nucleotide binding|GO:0030551;ion channel activity|GO:0005216	ion transport|GO:0006811
At1g01350	0.6511423	-0.023303378	4.771836E-4	zinc finger (CCCH-type/C3HC4-type RING finger) family protein				nucleic acid binding|GO:0003676
At1g01360	-0.07286966	-0.15087031	0.27907148	similar to unknown protein [Arabidopsis thaliana] (TAIR:AT4G01026.1); similar to CAPIP1 [Capsicum annuum] (GB:AAT35532.1); contains domain Bet v1-like (SSF55961); contains domain no description (G3D.3.30.530.20)			cellular_component_unknown|GO:0005575
At1g01370	0.06440203	0.1453167	-0.27525318	HTR12 (Centromeric histone H3); DNA binding			chromosome, pericentric region|GO:0000775	DNA binding|GO:0003677	chromosome organization and biogenesis (sensu Eukaryota)|GO:0007001;nucleosome assembly|GO:0006334
At1g01380	0.095254585	-0.05399736	0.09147801	ETC1 (ENHANCER OF TRY AND CPC 1); DNA binding / transcription factor			nucleus|GO:0005634	DNA binding|GO:0003677;transcription factor activity|GO:0003700	regulation of transcription, DNA-dependent|GO:0006355
At1g01390	0.16688488	-0.05631198	-0.010458837	UDP-glucoronosyl/UDP-glucosyl transferase family protein				UDP-glycosyltransferase activity|GO:0008194;transferase activity, transferring glycosyl groups|GO:0016757	metabolic process|GO:0008152
At1g01400	0.0032865107	0.12916528	0.08842547	unknown protein			cellular_component_unknown|GO:0005575	molecular_function_unknown|GO:0003674	biological_process_unknown|GO:0008150
At1g01410	0.03332842	0.03536338	-0.07088568	APUM22 (ARABIDOPSIS PUMILIO 22); RNA binding / binding			cellular_component_unknown|GO:0005575	RNA binding|GO:0003723;binding|GO:0005488
At1g01420	0.056283187	0.11414457	0.049101576	UDP-glucoronosyl/UDP-glucosyl transferase family protein			cellular_component_unknown|GO:0005575	UDP-glycosyltransferase activity|GO:0008194;transferase activity, transferring glycosyl groups|GO:0016757	metabolic process|GO:0008152
At1g01430	-0.29933235	-0.2868189	0.37378064	similar to unknown protein [Arabidopsis thaliana] (TAIR:AT4G01080.1); similar to unknown protein Cr17 [Brassica napus] (GB:AAX51387.1); contains InterPro domain Protein of unknown function DUF231, plant; (InterPro:IPR004253)			cellular_component_unknown|GO:0005575		biological_process_unknown|GO:0008150
At1g01440	0.06496714	-0.04230014	-0.039939355	extra-large G-protein-related			cellular_component_unknown|GO:0005575	molecular_function_unknown|GO:0003674	biological_process_unknown|GO:0008150
At1g01450	0.057901047	-0.03355105	-0.012596898	protein kinase-related			cellular_component_unknown|GO:0005575	kinase activity|GO:0016301;protein threonine/tyrosine kinase activity|GO:0004712	protein amino acid phosphorylation|GO:0006468
At1g01460	0.017531665	0.03078644	-0.076617315	phosphatidylinositol-4-phosphate 5-kinase family protein			cellular_component_unknown|GO:0005575	1-phosphatidylinositol-4-phosphate 5-kinase activity|GO:0016308	biological_process_unknown|GO:0008150
At1g01470	-0.35247988	-0.72417843	0.60549855	LEA14 (LATE EMBRYOGENESIS ABUNDANT 14)			cellular_component_unknown|GO:0005575	molecular_function_unknown|GO:0003674	embryonic development ending in seed dormancy|GO:0009793;response to desiccation|GO:0009269;response to high light intensity|GO:0009644;response to wounding|GO:0009611
At1g01480	0.061572492	0.02476259	0.0033292286	ACS2 (1-Amino-cyclopropane-1-carboxylate synthase 2)			cellular_component_unknown|GO:0005575	1-aminocyclopropane-1-carboxylate synthase activity|GO:0016847	ethylene biosynthetic process|GO:0009693
At1g01490	-0.4804805	-0.6571727	0.6388229	metal ion binding			cellular_component_unknown|GO:0005575	metal ion binding|GO:0046872	metal ion transport|GO:0030001
At1g01500	-0.004594433	-0.1935957	0.081648245	similar to unknown protein [Arabidopsis thaliana] (TAIR:AT1G19400.2); similar to hypothetical protein [Oryza sativa (japonica cultivar-group)] (GB:AAN65010.1); similar to Os03g0775600 [Oryza sativa (japonica cultivar-group)] (GB:NP_001051432.1); contains domain 2-HYDROXYACID DEHYDROGENASE (PTHR10996:SF1); contains domain 2-HYDROXYACID DEHYDROGENASE (PTHR10996)			cellular_component_unknown|GO:0005575	molecular_function_unknown|GO:0003674	biological_process_unknown|GO:0008150
At1g01510	0.05042029	0.13391216	-0.09172659	AN (ANGUSTIFOLIA)			cellular_component_unknown|GO:0005575	protein binding|GO:0005515	leaf morphogenesis|GO:0009965;microtubule cytoskeleton organization and biogenesis|GO:0000226;monopolar cell growth|GO:0042814
At1g01520	-0.010837011	-0.002302001	-0.10177998	myb family transcription factor			nucleus|GO:0005634	DNA binding|GO:0003677;transcription factor activity|GO:0003700	regulation of transcription, DNA-dependent|GO:0006355;response to salt stress|GO:0009651
At1g01530	0.061979976	0.07885973	-0.09333687	AGL28 (AGAMOUS-LIKE 28); DNA binding / transcription factor			nucleus|GO:0005634	DNA binding|GO:0003677;transcription factor activity|GO:0003700	regulation of transcription, DNA-dependent|GO:0006355
At1g01540	-0.14646353	-0.21483609	0.09283417	protein kinase family protein			cellular_component_unknown|GO:0005575	kinase activity|GO:0016301	protein amino acid phosphorylation|GO:0006468
At1g01550	-0.01205992	0.033510063	-0.111912444	BPS1 (BYPASS 1)			chloroplast|GO:0009507	molecular_function_unknown|GO:0003674
At1g01560	-0.025840206	0.013121234	-0.03135066	ATMPK11 (Arabidopsis thaliana MAP kinase 11); MAP kinase/ kinase			cellular_component_unknown|GO:0005575	MAP kinase activity|GO:0004707;kinase activity|GO:0016301	response to abscisic acid stimulus|GO:0009737;signal transduction|GO:0007165
At1g01570	-0.11137883	0.12534405	-0.10226564	fringe-related protein			endomembrane system|GO:0012505	transferase activity, transferring glycosyl groups|GO:0016757	biological_process_unknown|GO:0008150
At1g01580	0.084941715	-0.053355478	0.06350322	FRO2 (FERRIC REDUCTION OXIDASE 2); ferric-chelate reductase			membrane|GO:0016020;plasma membrane|GO:0005886	ferric-chelate reductase activity|GO:0000293	electron transport|GO:0006118;iron chelate transport|GO:0015688
At1g01590	-0.0577107	0.0051553287	0.040786102	FRO1 (FERRIC REDUCTION OXIDASE 1); ferric-chelate reductase			membrane|GO:0016020	ferric-chelate reductase activity|GO:0000293	electron transport|GO:0006118
At1g01600	-0.09586257	-0.17154539	0.15764794	CYP86A4 (cytochrome P450, family 86, subfamily A, polypeptide 4); oxygen binding				fatty acid (omega-1)-hydroxylase activity|GO:0008393;oxygen binding|GO:0019825	fatty acid metabolic process|GO:0006631
At1g01610	0.12458693	-0.1165214	0.0562136	ATGPAT4/GPAT4 (GLYCEROL-3-PHOSPHATE ACYLTRANSFERASE 4); 1-acylglycerol-3-phosphate O-acyltransferase/ acyltransferase				1-acylglycerol-3-phosphate O-acyltransferase activity|GO:0003841;acyltransferase activity|GO:0008415	metabolic process|GO:0008152
At1g01620	-0.22159517	-0.20969369	0.24201344	PIP1C (PLASMA MEMBRANE INTRINSIC PROTEIN 1;3)			membrane|GO:0016020;plasma membrane|GO:0005886	water channel activity|GO:0015250	response to salt stress|GO:0009651;response to water deprivation|GO:0009414;transport|GO:0006810;water transport|GO:0006833
At1g01630	-0.010355804	-0.054348357	0.021118209	SEC14 cytosolic factor, putative / phosphoglyceride transfer protein, putative			cellular_component_unknown|GO:0005575	transporter activity|GO:0005215	transport|GO:0006810
At1g01640	0.090981565	0.14437488	-0.09550416	speckle-type POZ protein-related			cellular_component_unknown|GO:0005575	protein binding|GO:0005515	biological_process_unknown|GO:0008150
At1g01650	0.03517353	6.715581E-5	0.24441224	peptidase			endomembrane system|GO:0012505;integral to membrane|GO:0016021	peptidase activity|GO:0008233	proteolysis|GO:0006508
At1g01660	0.07188651	0.006569393	0.03372605	U-box domain-containing protein			ubiquitin ligase complex|GO:0000151	ubiquitin-protein ligase activity|GO:0004842	protein ubiquitination|GO:0016567
At1g01670	0.08957245	0.05374097	-0.062211372	U-box domain-containing protein			ubiquitin ligase complex|GO:0000151	ubiquitin-protein ligase activity|GO:0004842	protein ubiquitination|GO:0016567
At1g01680	-0.026112149	0.03251739	0.094557084	U-box domain-containing protein			ubiquitin ligase complex|GO:0000151	ubiquitin-protein ligase activity|GO:0004842	protein ubiquitination|GO:0016567
At4g13750	0.03763328	0.05399821	-0.16056287	ATP binding			cellular_component_unknown|GO:0005575	ATP binding|GO:0005524	biological_process_unknown|GO:0008150
At1g01700	0.035402305	0.04129786	0.039916947	ATROPGEF2/ROPGEF2 (KINASE PARTNER PROTEIN-LIKE); Rho guanyl-nucleotide exchange factor/ / protein binding			cellular_component_unknown|GO:0005575	Rho guanyl-nucleotide exchange factor activity|GO:0005089;molecular_function_unknown|GO:0003674;protein binding|GO:0005515	biological_process_unknown|GO:0008150
At1g01710	-0.14848989	-0.06843297	0.028138354	acyl-CoA thioesterase family protein			cellular_component_unknown|GO:0005575	acyl-CoA thioesterase activity|GO:0016291;cyclic nucleotide binding|GO:0030551	acyl-CoA metabolic process|GO:0006637
At1g01720	0.0060753934	0.045886863	-0.059202805	ATAF1 (Arabidopsis NAC domain containing protein 2); transcription factor			cellular_component_unknown|GO:0005575	transcription activator activity|GO:0016563;transcription factor activity|GO:0003700	multicellular organismal development|GO:0007275;response to wounding|GO:0009611
At1g01725	-0.18647061	0.07438578	0.023042299	unknown protein			endomembrane system|GO:0012505	molecular_function_unknown|GO:0003674	biological_process_unknown|GO:0008150
At1g01730	0.05306068	0.07392465	0.10302928	similar to unknown protein [Oryza sativa (japonica cultivar-group)] (GB:BAD28388.1)			chloroplast|GO:0009507	molecular_function_unknown|GO:0003674	biological_process_unknown|GO:0008150
At1g01740	0.02637562	-0.04481834	0.11384231	protein kinase family protein				kinase activity|GO:0016301	N-terminal protein myristoylation|GO:0006499;protein amino acid phosphorylation|GO:0006468
At1g01750	-0.027382651	0.036092762	-0.04303824	actin-depolymerizing factor, putative			intracellular|GO:0005622	actin binding|GO:0003779	biological_process_unknown|GO:0008150
At1g01760	-0.07770795	0.0027176961	-0.041629616	RNA binding / adenosine deaminase			cellular_component_unknown|GO:0005575	RNA binding|GO:0003723;adenosine deaminase activity|GO:0004000	RNA processing|GO:0006396
At1g01770	0.043484576	0.06896668	-0.04027221	similar to Protein of unknown function DUF1446 [Rhodospirillum rubrum ATCC 11170] (GB:YP_426562.1); similar to Os07g0457300 [Oryza sativa (japonica cultivar-group)] (GB:NP_001059563.1); contains InterPro domain Protein of unknown function DUF1446; (InterPro:IPR010839)			cellular_component_unknown|GO:0005575		biological_process_unknown|GO:0008150
At1g01780	0.009856789	-0.044329446	0.052498028	LIM domain-containing protein			cellular_component_unknown|GO:0005575	zinc ion binding|GO:0008270	biological_process_unknown|GO:0008150
At1g01790	0.106946304	-0.0081500765	0.033838894	KEA1 (K EFFLUX ANTIPORTER 1); potassium:hydrogen antiporter			cellular_component_unknown|GO:0005575	potassium ion transmembrane transporter activity|GO:0015079;potassium:hydrogen antiporter activity|GO:0015386	cation transport|GO:0006812;potassium ion transport|GO:0006813;regulation of pH|GO:0006885
At1g01800	0.020675402	-0.043246824	-0.114679515	short-chain dehydrogenase/reductase (SDR) family protein			cellulose and pectin-containing cell wall|GO:0009505	oxidoreductase activity|GO:0016491	metabolic process|GO:0008152
At1g01810	0.030472666	0.11784836	-0.07074174	unknown protein					biological_process_unknown|GO:0008150
At1g01820	0.11403285	0.13562694	-0.49620467	peroxisomal biogenesis factor 11 family protein / PEX11 family protein			integral to peroxisomal membrane|GO:0005779;peroxisomal membrane|GO:0005778	molecular_function_unknown|GO:0003674	peroxisome fission|GO:0016559;peroxisome organization and biogenesis|GO:0007031
At1g01830	0.062198427	-0.015784044	0.016170738	armadillo/beta-catenin repeat family protein			cellular_component_unknown|GO:0005575	binding|GO:0005488
At1g01840	0.029800478	0.28020406	-0.26165146	unknown protein				molecular_function_unknown|GO:0003674	biological_process_unknown|GO:0008150
At1g01860	0.04117771	0.06447707	-0.04462687	PFC1 (PALEFACE 1)			chloroplast|GO:0009507	mRNA (2'-O-methyladenosine-N6-)-methyltransferase activity|GO:0016422	response to cold|GO:0009409
At1g01880	0.10753387	-0.019997014	-0.08602765	DNA repair protein, putative				nuclease activity|GO:0004518	DNA repair|GO:0006281
At1g01900	0.02099894	0.4508314	-0.03002517	subtilase family protein			apoplast|GO:0048046	subtilase activity|GO:0004289	proteolysis|GO:0006508
At1g01910	0.15443808	0.1851469	-0.34658486	anion-transporting ATPase, putative			membrane|GO:0016020	ATP binding|GO:0005524	anion transport|GO:0006820
At1g01920	0.122015595	0.12690803	-0.104828775	SET domain-containing protein			nucleus|GO:0005634	molecular_function_unknown|GO:0003674	biological_process_unknown|GO:0008150
At1g01930	-0.20597562	-0.26425073	0.39474875	zinc finger protein-related					biological_process_unknown|GO:0008150
At1g01940	0.114836335	-0.1414025	0.05419688	peptidyl-prolyl cis-trans isomerase cyclophilin-type family protein			cellular_component_unknown|GO:0005575	peptidyl-prolyl cis-trans isomerase activity|GO:0003755	protein folding|GO:0006457
At1g01950	-0.32321984	-0.34939265	0.16875824	armadillo/beta-catenin repeat family protein / kinesin motor family protein			chloroplast|GO:0009507;microtubule associated complex|GO:0005875	microtubule motor activity|GO:0003777	microtubule-based movement|GO:0007018
At1g01960	0.1433323	0.3021733	-0.10395102	EDA10 (embryo sac development arrest 10); guanyl-nucleotide exchange factor			intracellular|GO:0005622	guanyl-nucleotide exchange factor activity|GO:0005085	megagametogenesis|GO:0009561
At1g01970	0.5398457	-0.10007885	-0.009213355	pentatricopeptide (PPR) repeat-containing protein				molecular_function_unknown|GO:0003674	biological_process_unknown|GO:0008150
At1g01980	0.017242413	0.048344146	-0.015710901	ATSEC1A; electron carrier			endomembrane system|GO:0012505	electron carrier activity|GO:0009055	electron transport|GO:0006118
At1g01990	-0.03322523	-0.006066568	0.077403344	similar to chloroplast lumen common family protein [Arabidopsis thaliana] (TAIR:AT5G02590.1); similar to conserved hypothetical protein [Medicago truncatula] (GB:ABE79208.1)				molecular_function_unknown|GO:0003674	biological_process_unknown|GO:0008150
At1g02000	-0.0890155	0.11273432	-0.19533893	GAE2 (UDP-D-GLUCURONATE 4-EPIMERASE 2); catalytic			cellular_component_unknown|GO:0005575	UDP-glucuronate 4-epimerase activity|GO:0050378;catalytic activity|GO:0003824	nucleotide-sugar metabolic process|GO:0009225
At1g02010	0.044190235	0.10003069	-0.16507791	SEC1A; protein transporter			cellular_component_unknown|GO:0005575	protein transporter activity|GO:0008565	protein secretion|GO:0009306
At1g02020	0.00542623	0.10643249	-0.065883964	nitroreductase family protein				oxidoreductase activity, acting on NADH or NADPH, nitrogenous group as acceptor|GO:0016657	metabolic process|GO:0008152
At1g02030	-0.04069515	0.11227155	-0.086658254	zinc finger (C2H2 type) family protein			intracellular|GO:0005622	nucleic acid binding|GO:0003676;transcription factor activity|GO:0003700;zinc ion binding|GO:0008270	regulation of transcription|GO:0045449
At1g02040	0.088453755	-0.06923969	0.017884342	zinc finger (C2H2 type) family protein			intracellular|GO:0005622	nucleic acid binding|GO:0003676;transcription factor activity|GO:0003700;zinc ion binding|GO:0008270
At1g02050	-0.039738186	0.013109244	0.013945896	chalcone and stilbene synthase family protein				acyltransferase activity|GO:0008415;transferase activity, transferring groups other than amino-acyl groups|GO:0016747	phenylpropanoid biosynthetic process|GO:0009699
At1g02060	0.06509605	0.1117601	-0.10117554	pentatricopeptide (PPR) repeat-containing protein			chloroplast|GO:0009507	binding|GO:0005488	biological_process_unknown|GO:0008150
At1g02065	0.254428	0.2151373	-0.23637119	SPL8 (SQUAMOSA PROMOTER BINDING PROTEIN-LIKE 8); DNA binding			nucleus|GO:0005634	DNA binding|GO:0003677	megasporogenesis|GO:0009554;microsporogenesis|GO:0009556
At1g02070	-0.11195085	-0.07663635	0.1007814	similar to zinc ion binding [Arabidopsis thaliana] (TAIR:AT3G60520.1); similar to Os04g0551600 [Oryza sativa (japonica cultivar-group)] (GB:NP_001053498.1); similar to unknown protein [Oryza sativa (japonica cultivar-group)] (GB:BAD25766.1); similar to Os02g0658200 [Oryza sativa (japonica cultivar-group)] (GB:NP_001047633.1)			cellular_component_unknown|GO:0005575
At1g02080	0.12930593	0.042935412	0.0018481007	transcriptional regulator-related				transcription regulator activity|GO:0030528
At1g02090	0.109694	0.021958552	-0.11442335	FUS5 (FUSCA 5); MAP kinase kinase			nucleus|GO:0005634;signalosome|GO:0008180	MAP kinase kinase activity|GO:0004708	cullin deneddylation|GO:0010388;photomorphogenesis|GO:0009640;signalosome assembly|GO:0010387
At1g02100	-0.090813905	-0.023780845	0.034619346	leucine carboxyl methyltransferase family protein			cellular_component_unknown|GO:0005575	methyltransferase activity|GO:0008168	biological_process_unknown|GO:0008150
At1g02110	-0.027109716	-0.00434505	-0.055814423	proline-rich family protein			cellular_component_unknown|GO:0005575	molecular_function_unknown|GO:0003674	N-terminal protein myristoylation|GO:0006499
At1g02120	-0.0047231587	0.052760355	-0.023274746	VAD1 (VASCULAR ASSOCIATED DEATH1)			chloroplast|GO:0009507
At1g02130	0.011384047	-0.012929101	-0.058565088	ATRAB1B (Arabidopsis thaliana responsive to abscisic acid 1B); GTP binding			endomembrane system|GO:0012505;intracellular|GO:0005622	GTP binding|GO:0005525	ER to Golgi vesicle-mediated transport|GO:0006888
At1g02140	-0.19728109	0.2537737	-0.15737988	MEE63 (maternal effect embryo arrest 63)			nucleus|GO:0005634	molecular_function_unknown|GO:0003674	embryonic development ending in seed dormancy|GO:0009793;sex determination|GO:0007530
At1g02150	0.0017534307	0.0034255236	-0.02516516	pentatricopeptide (PPR) repeat-containing protein				binding|GO:0005488
At1g02160	-0.052797783	-0.41083515	0.33737296	similar to Os04g0665000 [Oryza sativa (japonica cultivar-group)] (GB:NP_001054174.1); contains InterPro domain CHCH; (InterPro:IPR010625)			cellular_component_unknown|GO:0005575	molecular_function_unknown|GO:0003674	biological_process_unknown|GO:0008150
At1g02170	0.033517897	-0.04339716	-0.053826377	LOL3 (LSD ONE LIKE 3); caspase/ cysteine-type endopeptidase			chloroplast|GO:0009507	caspase activity|GO:0030693;cysteine-type endopeptidase activity|GO:0004197	induction of apoptosis|GO:0006917;proteolysis|GO:0006508
At1g02180	0.1405399	0.057922084	-0.22501609	ferredoxin-related			endomembrane system|GO:0012505	molecular_function_unknown|GO:0003674	biological_process_unknown|GO:0008150
At1g02190	0.053751856	-0.023303792	-0.026805	CER1 protein, putative				catalytic activity|GO:0003824	metabolic process|GO:0008152
At1g02205	-0.1016488	-0.046205822	-0.033585284	CER1 (ECERIFERUM 1)			endomembrane system|GO:0012505	octadecanal decarbonylase activity|GO:0009924	cuticle development|GO:0042335;wax biosynthetic process|GO:0010025
At1g02210	0.09759949	-0.0293769	-0.15479383	regulator of shoot apical meristem-related			cellular_component_unknown|GO:0005575	DNA binding|GO:0003677	regulation of transcription|GO:0045449
At1g02220	0.1187169	0.021995738	-0.14383295	ANAC003 (Arabidopsis NAC domain containing protein 3); transcription factor			cellular_component_unknown|GO:0005575	transcription factor activity|GO:0003700	multicellular organismal development|GO:0007275
At1g02230	0.027237233	-0.08173816	-0.009551743	ANAC004 (Arabidopsis NAC domain containing protein 4); transcription factor			cellular_component_unknown|GO:0005575	transcription factor activity|GO:0003700	multicellular organismal development|GO:0007275
At1g02250	0.019352965	0.06351691	-0.114447735	ANAC005 (Arabidopsis NAC domain containing protein 5); transcription factor			cellular_component_unknown|GO:0005575	transcription factor activity|GO:0003700	multicellular organismal development|GO:0007275
At1g02260	0.09973959	-0.05925876	0.04316378	transmembrane protein, putative			integral to membrane|GO:0016021	transporter activity|GO:0005215	citrate transport|GO:0015746
At1g02270	-0.014020756	-0.020813838	-0.043525793	endonuclease/exonuclease/phosphatase family protein / calcium-binding EF hand family protein				calcium ion binding|GO:0005509;catalytic activity|GO:0003824	response to cold|GO:0009409
At1g02280	-0.2444716	-0.4431525	0.17540602	TOC33 (PLASTID PROTEIN IMPORT 1); GTP binding			chloroplast outer membrane|GO:0009707	GTP binding|GO:0005525;GTPase activity|GO:0003924;protein binding|GO:0005515	protein targeting to chloroplast|GO:0045036
At1g02290	0.14494391	0.040853932	-0.17203918	similar to unknown protein [Arabidopsis thaliana] (TAIR:AT3G45830.1); similar to Os08g0500500 [Oryza sativa (japonica cultivar-group)] (GB:NP_001062157.1); similar to unknow protein [Oryza sativa (japonica cultivar-group)] (GB:AAV44209.1)			cellular_component_unknown|GO:0005575	molecular_function_unknown|GO:0003674	biological_process_unknown|GO:0008150
At1g02300	-0.09414569	-0.027587138	0.05009204	cathepsin B-like cysteine protease, putative			endomembrane system|GO:0012505	cysteine-type peptidase activity|GO:0008234	proteolysis|GO:0006508
At1g02305	-0.15554696	-0.07090315	0.028438725	cathepsin B-like cysteine protease, putative			endomembrane system|GO:0012505	cysteine-type peptidase activity|GO:0008234	proteolysis|GO:0006508
At1g02310	0.066846386	0.06470367	-0.023051705	glycosyl hydrolase family protein 5 / cellulase family protein / (1-4)-beta-mannan endohydrolase, putative			endomembrane system|GO:0012505	hydrolase activity, hydrolyzing O-glycosyl compounds|GO:0004553	carbohydrate metabolic process|GO:0005975
At1g02320	0.082146734	0.031805895	-0.03265558	unknown protein			cellular_component_unknown|GO:0005575	molecular_function_unknown|GO:0003674	biological_process_unknown|GO:0008150
At1g02330	0.048024323	0.29055202	0.05146712	similar to unknown protein [Arabidopsis thaliana] (TAIR:AT3G28770.1); similar to unnamed protein product [Tetraodon nigroviridis] (GB:CAF90174.1); similar to Os03g0374100 [Oryza sativa (japonica cultivar-group)] (GB:NP_001050211.1); contains InterPro domain Hepatocellular carcinoma-associated antigen 59; (InterPro:IPR010756)			cellular_component_unknown|GO:0005575	molecular_function_unknown|GO:0003674	biological_process_unknown|GO:0008150
At1g02340	0.12829468	-0.012210118	-0.041926395	HFR1 (LONG HYPOCOTYL IN FAR-RED); DNA binding / transcription factor			nucleus|GO:0005634	DNA binding|GO:0003677;protein binding|GO:0005515;transcription factor activity|GO:0003700	blue light signaling pathway|GO:0009785;protein polyubiquitination|GO:0000209;red, far-red light phototransduction|GO:0009585;response to light intensity|GO:0009642;signal transduction|GO:0007165
At1g02350	0.09132927	0.0598763	0.113128975	protoporphyrinogen oxidase-related				molecular_function_unknown|GO:0003674	siroheme biosynthetic process|GO:0019354
At1g02360	-0.10432826	0.027663866	0.006908003	chitinase, putative			endomembrane system|GO:0012505	chitinase activity|GO:0004568	cell wall catabolic process|GO:0016998
At1g02370	0.10919139	0.015403009	-0.045709662	pentatricopeptide (PPR) repeat-containing protein				binding|GO:0005488
At1g02380	0.174563	0.088362716	-0.097876176	similar to unknown protein [Arabidopsis thaliana] (TAIR:AT4G01960.1); similar to hypothetical protein MtrDRAFT_AC153352g19v1 [Medicago truncatula] (GB:ABE87668.1)			cellular_component_unknown|GO:0005575	molecular_function_unknown|GO:0003674	biological_process_unknown|GO:0008150
At1g02390	-0.015594101	0.09256332	-0.094311744	ATGPAT2/GPAT2 (GLYCEROL-3-PHOSPHATE ACYLTRANSFERASE 2); acyltransferase				acyltransferase activity|GO:0008415	metabolic process|GO:0008152
At1g02400	-0.27646562	-0.082354136	0.09127237	ATGA2OX6/DTA1 (GIBBERELLIN 2-OXIDASE 6); gibberellin 2-beta-dioxygenase				gibberellin 2-beta-dioxygenase activity|GO:0045543	gibberellin catabolic process|GO:0045487;response to red or far red light|GO:0009639
At1g02405	0.7640326	0.14780882	-0.41936713	proline-rich family protein			anchored to membrane|GO:0031225	molecular_function_unknown|GO:0003674	biological_process_unknown|GO:0008150
At1g02410	-0.13593234	0.010646801	0.2489295	cytochrome c oxidase assembly protein CtaG / Cox11 family				copper ion binding|GO:0005507	biological_process_unknown|GO:0008150
At1g02420	0.049847323	0.00701626	-0.21112186	pentatricopeptide (PPR) repeat-containing protein			endomembrane system|GO:0012505	binding|GO:0005488	biological_process_unknown|GO:0008150
At1g02430	0.108199075	0.021529518	-0.035658527	ATARFD1B (ADP-ribosylation factor D1B); GTP binding			intracellular|GO:0005622	GTP binding|GO:0005525	N-terminal protein myristoylation|GO:0006499
At1g02440	1.2263888E-4	-0.05204961	0.06320273	ATARFD1A (ADP-ribosylation factor D1A); GTP binding			intracellular|GO:0005622	GTP binding|GO:0005525	N-terminal protein myristoylation|GO:0006499
At1g02450	0.0047601014	-0.07905749	0.19801623	NIMIN-1/NIMIN1; protein binding			cellular_component_unknown|GO:0005575	protein binding|GO:0005515	defense response to bacterium|GO:0042742;negative regulation of transcription|GO:0016481;regulation of systemic acquired resistance|GO:0010112
At1g02460	0.0501345	0.022883486	0.046812683	glycoside hydrolase family 28 protein / polygalacturonase (pectinase) family protein				polygalacturonase activity|GO:0004650	carbohydrate metabolic process|GO:0005975
At1g02470	0.0017382167	0.061439883	-0.030615626	similar to unknown protein [Arabidopsis thaliana] (TAIR:AT1G02475.1); similar to Streptomyces cyclase/dehydrase [Medicago truncatula] (GB:ABE82400.1); contains InterPro domain Streptomyces cyclase/dehydrase; (InterPro:IPR005031)			chloroplast|GO:0009507	molecular_function_unknown|GO:0003674	biological_process_unknown|GO:0008150
At1g02475	-0.019323852	-0.030487385	0.03472894	similar to unknown protein [Arabidopsis thaliana] (TAIR:AT4G01883.1); similar to Streptomyces cyclase/dehydrase [Medicago truncatula] (GB:ABE82400.1); contains InterPro domain Streptomyces cyclase/dehydrase; (InterPro:IPR005031)			chloroplast|GO:0009507	molecular_function_unknown|GO:0003674	biological_process_unknown|GO:0008150
At1g02490	-0.043505475	-0.010299601	0.063711524	unknown protein			cellular_component_unknown|GO:0005575	molecular_function_unknown|GO:0003674	biological_process_unknown|GO:0008150
At1g02500	-0.0222553	-0.021699356	-0.006238904	SAM1 (S-adenosylmethionine synthetase 1); methionine adenosyltransferase			cellular_component_unknown|GO:0005575	S-adenosylmethionine-dependent methyltransferase activity|GO:0008757;methionine adenosyltransferase activity|GO:0004478	S-adenosylmethionine biosynthetic process|GO:0006556;ethylene biosynthetic process|GO:0009693
At1g02510	0.02562726	0.009861097	-0.033906065	KCO4 (Ca2+ activated outward rectifying K+ channel 4); outward rectifier potassium channel			membrane|GO:0016020	outward rectifier potassium channel activity|GO:0015271	potassium ion transport|GO:0006813
At1g02520	0.012955622	0.010717955	0.057344247	PGP11 (P-GLYCOPROTEIN 11); ATPase, coupled to transmembrane movement of substances			plasma membrane|GO:0005886	ATPase activity, coupled to transmembrane movement of substances|GO:0042626	transport|GO:0006810
At1g02530	-0.006008245	0.10924897	0.075617746	PGP12 (P-GLYCOPROTEIN 12); ATPase, coupled to transmembrane movement of substances			integral to membrane|GO:0016021	ATPase activity, coupled to transmembrane movement of substances|GO:0042626	transport|GO:0006810
At1g02540	-0.018214386	0.07703462	0.0013848878	similar to hypothetical protein 17.t00039 [Entamoeba histolytica HM-1:IMSS] (GB:XP_656128.1)			cellular_component_unknown|GO:0005575	molecular_function_unknown|GO:0003674	biological_process_unknown|GO:0008150
At1g02550	-0.0012135841	0.06664911	0.0511634	invertase/pectin methylesterase inhibitor family protein			endomembrane system|GO:0012505	pectinesterase inhibitor activity|GO:0046910	biological_process_unknown|GO:0008150
At1g02560	-0.21782146	-0.40971938	0.1456661	CLPP5 (NUCLEAR ENCODED CLP PROTEASE 1); endopeptidase Clp			chloroplast stroma|GO:0009570;chloroplast thylakoid|GO:0009534;chloroplastic endopeptidase Clp complex|GO:0009840	endopeptidase Clp activity|GO:0008462	ATP-dependent proteolysis|GO:0006510
At1g02570	-0.088715896	0.18305953	-0.19627696	similar to unknown protein [Arabidopsis thaliana] (TAIR:AT2G47360.1)			cellular_component_unknown|GO:0005575	molecular_function_unknown|GO:0003674	biological_process_unknown|GO:0008150
At1g02580	-0.05236637	9.980183E-4	0.11457814	MEA (MEDEA); transcription factor			nucleus|GO:0005634	transcription factor activity|GO:0003700	endosperm development|GO:0009960
At1g02590	0.015687652	0.2559621	0.029423036	aldehyde oxidase, putative			cellular_component_unknown|GO:0005575	aldehyde oxidase activity|GO:0004031	electron transport|GO:0006118
At1g02610	0.113515876	0.1765838	-0.011157654	zinc finger (C3HC4-type RING finger) family protein				protein binding|GO:0005515;zinc ion binding|GO:0008270
At1g02620	0.0885254	0.12041252	-0.076842606	GTP-binding protein (SAR1A)			endomembrane system|GO:0012505;intracellular|GO:0005622	GTP binding|GO:0005525	intracellular protein transport|GO:0006886
At1g02630	0.06942838	0.024684122	0.072524965	equilibrative nucleoside transporter, putative (ENT8)			membrane|GO:0016020	nucleoside transmembrane transporter activity|GO:0005337	transport|GO:0006810
At1g02640	0.10735629	0.030152868	-0.06573324	BXL2 (BETA-XYLOSIDASE 2); hydrolase, hydrolyzing O-glycosyl compounds			endomembrane system|GO:0012505	hydrolase activity, hydrolyzing O-glycosyl compounds|GO:0004553	carbohydrate metabolic process|GO:0005975
At1g02650	-0.0018404275	0.011148045	0.0649457	DNAJ heat shock N-terminal domain-containing protein			cellular_component_unknown|GO:0005575	binding|GO:0005488;heat shock protein binding|GO:0031072	protein folding|GO:0006457
At1g02660	0.023033049	-0.06109052	0.2273224	lipase class 3 family protein			cellular_component_unknown|GO:0005575	triacylglycerol lipase activity|GO:0004806	lipid metabolic process|GO:0006629
At1g02670	0.10907892	-0.024349611	0.13897082	DNA repair protein, putative			cellular_component_unknown|GO:0005575	ATP binding|GO:0005524;DNA binding|GO:0003677;helicase activity|GO:0004386	DNA repair|GO:0006281
At1g02680	0.01562737	0.026201636	0.038229547	transcription initiation factor IID (TFIID) 18 kDa subunit (TAFII-18) family protein			transcription factor complex|GO:0005667	RNA polymerase II transcription factor activity|GO:0003702	transcription initiation|GO:0006352
At1g02690	0.110813886	0.05788634	-0.031746574	importin alpha-2 subunit, putative			cytoplasm|GO:0005737;nuclear pore|GO:0005643;nucleus|GO:0005634	protein transporter activity|GO:0008565	intracellular protein transport|GO:0006886
At1g02700	0.021270983	-0.08093262	-0.03320004	similar to unknown protein [Arabidopsis thaliana] (TAIR:AT4G02140.1); similar to hypothetical protein MtrDRAFT_AC145329g27v1 [Medicago truncatula] (GB:ABE91001.1)			mitochondrion|GO:0005739	molecular_function_unknown|GO:0003674	biological_process_unknown|GO:0008150
At1g02710	0.22898707	0.29882795	-0.01848314	glycine-rich protein			endomembrane system|GO:0012505	molecular_function_unknown|GO:0003674	biological_process_unknown|GO:0008150
At1g02720	0.014754454	-0.04775563	0.018840604	GATL5; polygalacturonate 4-alpha-galacturonosyltransferase/ transferase, transferring glycosyl groups / transferase, transferring hexosyl groups			endomembrane system|GO:0012505	polygalacturonate 4-alpha-galacturonosyltransferase activity|GO:0047262;transferase activity, transferring glycosyl groups|GO:0016757;transferase activity, transferring hexosyl groups|GO:0016758	carbohydrate biosynthetic process|GO:0016051
At1g02730	0.1457464	-0.10971095	0.003160501	ATCSLD5 (Cellulose synthase-like D5); cellulose synthase			chloroplast|GO:0009507;membrane|GO:0016020	cellulose synthase activity|GO:0016759	cellulose and pectin-containing cell wall biogenesis|GO:0009832;polysaccharide biosynthetic process|GO:0000271
At1g02740	-0.039519966	0.07724202	-0.019878425	chromatin binding			chromatin|GO:0000785;nucleus|GO:0005634	chromatin binding|GO:0003682	chromatin assembly or disassembly|GO:0006333
At1g02750	-0.05403515	-0.016949398	-0.030471921	similar to drought-responsive family protein [Arabidopsis thaliana] (TAIR:AT4G02200.1); similar to fiber protein Fb2 [Gossypium barbadense] (GB:AAN77145.1); contains InterPro domain Drought induced 19; (InterPro:IPR008598)					response to water deprivation|GO:0009414
At1g02770	0.026696071	0.0632991	-0.025381286	similar to unknown protein [Arabidopsis thaliana] (TAIR:AT1G19060.1); contains InterPro domain Protein of unknown function DUF626, Arabidopsis thaliana; (InterPro:IPR006462)			cellular_component_unknown|GO:0005575	molecular_function_unknown|GO:0003674	biological_process_unknown|GO:0008150
At1g02780	1.4537634	3.734311	0.8699126	EMB2386 (EMBRYO DEFECTIVE 2386); structural constituent of ribosome			ribosome|GO:0005840	structural constituent of ribosome|GO:0003735	embryonic development ending in seed dormancy|GO:0009793;ribosome biogenesis and assembly|GO:0042254;translation|GO:0006412
At1g02790	0.10524093	0.35321212	-0.28504336	PGA4 (POLYGALACTURONASE 4); polygalacturonase			endomembrane system|GO:0012505	polygalacturonase activity|GO:0004650	carbohydrate metabolic process|GO:0005975
At1g02800	-0.0923981	0.050172716	-0.07063487	ATCEL2 (Arabidopsis thaliana Cellulase 2); hydrolase, hydrolyzing O-glycosyl compounds			endomembrane system|GO:0012505	cellulase activity|GO:0008810;hydrolase activity, hydrolyzing O-glycosyl compounds|GO:0004553	pattern specification process|GO:0007389
At1g02810	0.044050377	-0.032323916	-0.012649737	pectinesterase family protein			cellulose and pectin-containing cell wall|GO:0009505	pectinesterase activity|GO:0030599	cell wall modification|GO:0042545
At1g02813	0.10573609	0.17101295	-0.11370988	similar to unknown protein [Arabidopsis thaliana] (TAIR:AT4G02360.1); similar to Os05g0362300 [Oryza sativa (japonica cultivar-group)] (GB:NP_001055314.1); similar to Protein of unknown function, DUF538 [Oryza sativa (japonica cultivar-group)] (GB:AAX95409.1); similar to Os05g0362500 [Oryza sativa (japonica cultivar-group)] (GB:NP_001055315.1); contains InterPro domain Protein of unknown function…			endomembrane system|GO:0012505	molecular_function_unknown|GO:0003674	biological_process_unknown|GO:0008150
At1g02816	0.007258177	0.048281778	0.09262204	similar to unknown protein [Arabidopsis thaliana] (TAIR:AT4G02370.1); similar to Os05g0362300 [Oryza sativa (japonica cultivar-group)] (GB:NP_001055314.1); similar to Protein of unknown function, DUF538 [Oryza sativa (japonica cultivar-group)] (GB:AAX95409.1); similar to Os05g0362500 [Oryza sativa (japonica cultivar-group)] (GB:NP_001055315.1); contains InterPro domain Protein of unknown function…			endomembrane system|GO:0012505	molecular_function_unknown|GO:0003674	biological_process_unknown|GO:0008150
At1g02820	0.13331744	-0.051625263	-0.0418416	late embryogenesis abundant 3 family protein / LEA3 family protein				molecular_function_unknown|GO:0003674	embryonic development|GO:0009790
At1g02830	0.14330098	0.0217404	-0.08951086	60S ribosomal protein L22 (RPL22A)			ribosome|GO:0005840	structural constituent of ribosome|GO:0003735	translation|GO:0006412
At1g02840	0.048892953	0.0746566	-0.08994771	SR1 (splicing factor 2); RNA binding			interchromatin granule|GO:0035061;nuclear speck|GO:0016607;nucleus|GO:0005634	RNA binding|GO:0003723
At1g02850	0.054630008	0.092050344	-0.06900047	glycosyl hydrolase family 1 protein			endomembrane system|GO:0012505	glucosidase activity|GO:0015926;hydrolase activity, hydrolyzing O-glycosyl compounds|GO:0004553	carbohydrate metabolic process|GO:0005975
At1g02860	0.1344289	0.186544	-0.46626872	SPX (SYG1/Pho81/XPR1) domain-containing protein / zinc finger (C3HC4-type RING finger) protein-related			nucleus|GO:0005634	protein binding|GO:0005515;zinc ion binding|GO:0008270	response to nitrate|GO:0010167
At1g02870	0.08082237	-9.349082E-5	0.03462232	similar to hypothetical protein MtrDRAFT_AC161032g9v1 [Medicago truncatula] (GB:ABE85046.1)				molecular_function_unknown|GO:0003674	biological_process_unknown|GO:0008150
At1g02880	0.04044363	0.043994337	-0.17627883	thiamin pyrophosphokinase, putative			cellular_component_unknown|GO:0005575	thiamin diphosphokinase activity|GO:0004788	thiamin metabolic process|GO:0006772
At1g02890	-0.16452907	-0.06775639	0.04327442	AAA-type ATPase family protein			chloroplast|GO:0009507	ATPase activity|GO:0016887
At1g02900	0.26326483	-0.035353426	0.094952896	RALFL1 (RALF-LIKE 1)			apoplast|GO:0048046	signal transducer activity|GO:0004871	cell-cell signaling|GO:0007267
At1g02910	-0.17217322	-0.24887249	0.103464365	LPA1 (LOW PSII ACCUMULATION1); binding			chloroplast|GO:0009507	binding|GO:0005488	photosystem II oxygen evolving complex assembly|GO:0010270
At1g02920	0.030430602	0.119991116	-0.024000458	ATGSTF7 (GLUTATHIONE S-TRANSFERASE 11); glutathione transferase			cytoplasm|GO:0005737;nucleus|GO:0005634	glutathione transferase activity|GO:0004364	toxin catabolic process|GO:0009407
At1g02930	-0.67550933	-0.8817055	-0.045703903	ATGSTF6 (EARLY RESPONSIVE TO DEHYDRATION 11); glutathione transferase			cytoplasm|GO:0005737;mitochondrion|GO:0005739	glutathione transferase activity|GO:0004364	response to oxidative stress|GO:0006979;response to stress|GO:0006950;response to water deprivation|GO:0009414;toxin catabolic process|GO:0009407
At1g02940	-0.011983221	-0.087595984	0.03474732	ATGSTF5 (Arabidopsis thaliana Glutathione S-transferase (class phi) 5); glutathione transferase			cytoplasm|GO:0005737;mitochondrion|GO:0005739	glutathione transferase activity|GO:0004364	N-terminal protein myristoylation|GO:0006499;toxin catabolic process|GO:0009407
At1g02950	-0.008366229	-0.0011769049	0.02371009	ATGSTF4 (GLUTATHIONE S-TRANSFERASE 31); glutathione transferase			cytoplasm|GO:0005737	glutathione transferase activity|GO:0004364	toxin catabolic process|GO:0009407
At1g02960	0.06529089	0.06051884	-0.006906852	similar to unknown protein [Arabidopsis thaliana] (TAIR:AT1G02965.1); similar to conserved hypothetical protein [Medicago truncatula] (GB:ABE92670.1)			cellular_component_unknown|GO:0005575
At1g02965	-0.011147	0.004819503	0.023135677	similar to unknown protein [Arabidopsis thaliana] (TAIR:AT1G02960.3)			cellular_component_unknown|GO:0005575	molecular_function_unknown|GO:0003674	biological_process_unknown|GO:0008150
At1g02970	0.024281759	0.114074506	-0.096278846	WEE1 (Arabidopsis wee1 kinase homolog); kinase/ protein kinase				kinase activity|GO:0016301;protein kinase activity|GO:0004672	DNA replication checkpoint|GO:0000076;cell cycle arrest|GO:0007050
At1g02980	0.14445914	0.01793316	-0.18674998	CUL2 (cullin 2)			SCF ubiquitin ligase complex|GO:0019005	molecular_function_unknown|GO:0003674	cell cycle|GO:0007049
At1g02990	0.012249305	0.20045014	-0.06433129	similar to zinc ion binding [Arabidopsis thaliana] (TAIR:AT3G62900.1); similar to Os05g0371100 [Oryza sativa (japonica cultivar-group)] (GB:NP_001055354.1); similar to hypothetical protein [Oryza sativa (japonica cultivar-group)] (GB:AAV31237.1); similar to Os03g0347300 [Oryza sativa (japonica cultivar-group)] (GB:NP_001050098.1)					biological_process_unknown|GO:0008150
At1g03000	-0.02387693	0.0022787564	-0.002038604	PEX6 (PEROXIN6); ATPase				ATPase activity|GO:0016887	fatty acid beta-oxidation|GO:0006635;protein import into peroxisome matrix|GO:0016558
At1g03010	0.04799745	0.021485703	-0.07912633	phototropic-responsive NPH3 family protein				signal transducer activity|GO:0004871	response to light stimulus|GO:0009416
At1g03020	0.08359201	0.009165052	0.0042573325	glutaredoxin family protein			cellular_component_unknown|GO:0005575	arsenate reductase (glutaredoxin) activity|GO:0008794;thiol-disulfide exchange intermediate activity|GO:0030508	electron transport|GO:0006118
At1g03030	0.10351877	0.09939151	-0.07004135	phosphoribulokinase/uridine kinase family protein				ATP binding|GO:0005524;kinase activity|GO:0016301	biosynthetic process|GO:0009058
At1g03040	-0.013658578	-0.031158496	-0.08273372	basic helix-loop-helix (bHLH) family protein			nucleus|GO:0005634	DNA binding|GO:0003677;transcription factor activity|GO:0003700	acetyl-CoA biosynthetic process from pyruvate|GO:0006086;regulation of transcription|GO:0045449
At1g03050	0.06301474	0.12362029	-0.09183666	epsin N-terminal homology (ENTH) domain-containing protein / clathrin assembly protein-related			cellular_component_unknown|GO:0005575	binding|GO:0005488	N-terminal protein myristoylation|GO:0006499
At1g03055	-0.026789311	0.005112307	0.0640957	similar to unknown protein [Arabidopsis thaliana] (TAIR:AT1G64680.1); similar to hypothetical protein LOC_Os11g37650 [Oryza sativa (japonica cultivar-group)] (GB:ABA94460.1)				molecular_function_unknown|GO:0003674	biological_process_unknown|GO:0008150
At1g03060	0.006772561	0.011444114	0.01688013	WD-40 repeat family protein / beige-related				binding|GO:0005488	signal transduction|GO:0007165
At1g03070	0.13135116	0.029242586	-0.08863761	glutamate binding			cellular_component_unknown|GO:0005575	glutamate binding|GO:0016595;molecular_function_unknown|GO:0003674	biological_process_unknown|GO:0008150
At1g03080	-0.047274135	-0.25231367	0.18117104	kinase interacting family protein			cellular_component_unknown|GO:0005575	molecular_function_unknown|GO:0003674	biological_process_unknown|GO:0008150
At1g03090	-0.1830565	-0.21911618	0.19167218	MCCA (3-methylcrotonyl-CoA carboxylase 1)			mitochondrion|GO:0005739	methylcrotonoyl-CoA carboxylase activity|GO:0004485	leucine catabolic process|GO:0006552
At1g03100	-0.026991354	0.056727804	-0.008574048	pentatricopeptide (PPR) repeat-containing protein				binding|GO:0005488
At1g03103	0.026984	0.19255804	-0.04366661	protease inhibitor/seed storage/lipid transfer protein (LTP) family protein			membrane|GO:0016020	molecular_function_unknown|GO:0003674	biological_process_unknown|GO:0008150
At1g03106	-0.0052469634	0.087733224	-0.0050043073	unknown protein			cellular_component_unknown|GO:0005575	molecular_function_unknown|GO:0003674	biological_process_unknown|GO:0008150
At1g03110	0.14419644	-0.0644625	-0.03836602	transducin family protein / WD-40 repeat family protein			cellular_component_unknown|GO:0005575	nucleotide binding|GO:0000166	biological_process_unknown|GO:0008150
At1g03120	0.08480285	-0.103954144	0.01849985	ATRAB28 (Arabidopsis thaliana responsive to abscisic acid 28)			nucleolus|GO:0005730;nucleus|GO:0005634		cellular ion homeostasis|GO:0006873;multicellular organismal development|GO:0007275;response to lithium ion|GO:0010226;seed germination|GO:0009845
At1g03130	-0.45349967	-0.37658024	0.49742198	PSAD-2 (photosystem I subunit D-2)			chloroplast thylakoid membrane|GO:0009535;photosystem I reaction center|GO:0009538	molecular_function_unknown|GO:0003674	photosynthesis|GO:0015979
At1g03140	0.0820597	0.01582092	0.11893968	splicing factor Prp18 family protein			spliceosome|GO:0005681		RNA splicing|GO:0008380
At1g03150	0.0073947534	0.13089344	-0.14139213	GCN5-related N-acetyltransferase (GNAT) family protein			cellular_component_unknown|GO:0005575	N-acetyltransferase activity|GO:0008080	metabolic process|GO:0008152
At1g03160	0.06429896	0.17275906	0.01951788	FZL (FZO-LIKE); GTP binding / GTPase/ thiamin-phosphate diphosphorylase			chloroplast membrane|GO:0031969	GTP binding|GO:0005525;GTPase activity|GO:0003924;thiamin-phosphate diphosphorylase activity|GO:0004789	thylakoid membrane organization and biogenesis|GO:0010027;vegetative to reproductive phase transition|GO:0010228
At1g03170	0.16293576	7.2488934E-4	-0.03690447	similar to unknown protein [Arabidopsis thaliana] (TAIR:AT4G02810.1); similar to hypothetical protein 12 [Plantago major] (GB:CAJ34820.1)			cellular_component_unknown|GO:0005575	molecular_function_unknown|GO:0003674	biological_process_unknown|GO:0008150
At1g03180	0.09011501	0.15155241	-0.049136937	similar to Os05g0251400 [Oryza sativa (japonica cultivar-group)] (GB:NP_001055029.1)			mitochondrion|GO:0005739	molecular_function_unknown|GO:0003674	biological_process_unknown|GO:0008150
At1g03190	0.07040582	0.15206066	-0.36853254	UVH6 (ULTRAVIOLET HYPERSENSITIVE 6); ATP binding / ATP-dependent DNA helicase/ ATP-dependent helicase/ DNA binding / hydrolase, acting on acid anhydrides, in phosphorus-containing anhydrides / nucleic acid binding			nucleus|GO:0005634	ATP binding|GO:0005524;ATP-dependent DNA helicase activity|GO:0004003;ATP-dependent helicase activity|GO:0008026;DNA binding|GO:0003677;hydrolase activity, acting on acid anhydrides, in phosphorus-containing anhydrides|GO:0016818;nucleic acid binding|GO:0003676	response to UV|GO:0009411;response to heat|GO:0009408
At1g03200	0.074609034	0.12947887	-0.27520537	similar to unknown protein [Arabidopsis thaliana] (TAIR:AT1G03240.1)			cellular_component_unknown|GO:0005575	molecular_function_unknown|GO:0003674	biological_process_unknown|GO:0008150
At1g03210	0.008486854	0.06976639	-0.025702959	phenazine biosynthesis PhzC/PhzF family protein			endomembrane system|GO:0012505	catalytic activity|GO:0003824	biosynthetic process|GO:0009058
At1g03220	0.16965647	0.29438078	-0.31856203	extracellular dermal glycoprotein, putative / EDGP, putative			plasma membrane|GO:0005886	molecular_function_unknown|GO:0003674
At1g03230	0.044758197	-7.246174E-4	-0.046156608	extracellular dermal glycoprotein, putative / EDGP, putative			endomembrane system|GO:0012505	molecular_function_unknown|GO:0003674	biological_process_unknown|GO:0008150
At1g03240	-0.044392668	0.05904541	-0.07012971	similar to unknown protein [Arabidopsis thaliana] (TAIR:AT1G03200.1)			cellular_component_unknown|GO:0005575	molecular_function_unknown|GO:0003674	biological_process_unknown|GO:0008150
At1g03250	0.056611076	0.018762337	0.005447399	similar to At1g03250/F15K9_13 [Medicago truncatula] (GB:ABE77455.1); contains domain R3H domain (SSF82708)			cellular_component_unknown|GO:0005575		biological_process_unknown|GO:0008150
At1g03260	-0.019677196	0.055711772	0.03127152	similar to unknown protein [Arabidopsis thaliana] (TAIR:AT5G19070.1); similar to DedA [Crocosphaera watsonii WH 8501] (GB:ZP_00516070.1); similar to Os07g0655900 [Oryza sativa (japonica cultivar-group)] (GB:NP_001060500.1); contains domain UNCHARACTERIZED (PTHR12677)			endomembrane system|GO:0012505
At1g03270	-0.031903	0.02135723	0.22648546	similar to unknown protein [Arabidopsis thaliana] (TAIR:AT4G14240.1); similar to Os05g0395300 [Oryza sativa (japonica cultivar-group)] (GB:NP_001055462.1); similar to unknown protein [Oryza sativa (japonica cultivar-group)] (GB:AAT07635.1); contains InterPro domain Protein of unknown function DUF21; (InterPro:IPR002550); contains InterPro domain CBS; (InterPro:IPR000644)			endomembrane system|GO:0012505	molecular_function_unknown|GO:0003674	biological_process_unknown|GO:0008150
At1g03280	0.038960397	0.23796877	0.036721643	transcription initiation factor IIE (TFIIE) alpha subunit family protein / general transcription factor TFIIE family protein			transcription factor TFIIE complex|GO:0005673	transcription initiation factor activity|GO:0016986	transcription initiation from RNA polymerase II promoter|GO:0006367
At1g03290	-0.29103518	-0.27322936	0.21109879	similar to unknown protein [Arabidopsis thaliana] (TAIR:AT4G02880.1); similar to conserved hypothetical protein [Medicago truncatula] (GB:ABE77463.1); contains InterPro domain UBA-like; (InterPro:IPR009060)			cellular_component_unknown|GO:0005575	molecular_function_unknown|GO:0003674	biological_process_unknown|GO:0008150
At1g03300	-0.053636324	-0.06713275	-0.019241575	agenet domain-containing protein			cellular_component_unknown|GO:0005575	molecular_function_unknown|GO:0003674	biological_process_unknown|GO:0008150
At1g03310	-0.025034538	0.019565701	0.0145680625	ATISA2/BE2/DBE1/ISA2 (DEBRANCHING ENZYME 1); 1,4-alpha-glucan branching enzyme/ alpha-amylase/ isoamylase			chloroplast|GO:0009507	1,4-alpha-glucan branching enzyme activity|GO:0003844;alpha-amylase activity|GO:0004556;isoamylase activity|GO:0019156	carbohydrate metabolic process|GO:0005975;starch metabolic process|GO:0005982
At1g03320	0.06632736	0.028304098	-0.043369994	unknown protein			cellular_component_unknown|GO:0005575	molecular_function_unknown|GO:0003674	biological_process_unknown|GO:0008150
At1g03330	-0.12784427	-0.11033447	0.1501117	small nuclear ribonucleoprotein D, putative / snRNP core SM-like protein, putative / U6 snRNA-associated Sm-like protein, putative			nucleus|GO:0005634;small nucleolar ribonucleoprotein complex|GO:0005732	molecular_function_unknown|GO:0003674	mRNA metabolic process|GO:0016071
At1g03340	0.047652237	-0.09736216	-0.029491842	similar to unknown protein [Arabidopsis thaliana] (TAIR:AT4G02920.1); similar to IMP dehydrogenase/GMP reductase [Medicago truncatula] (GB:ABE86673.1)				molecular_function_unknown|GO:0003674	biological_process_unknown|GO:0008150
At1g03350	0.08824002	0.08430795	-0.1485397	BSD domain-containing protein			cellular_component_unknown|GO:0005575	molecular_function_unknown|GO:0003674	biological_process_unknown|GO:0008150
At1g03360	6.235782E-4	-0.02195989	-0.109801464	ATRRP4; exonuclease			mitochondrion|GO:0005739	exonuclease activity|GO:0004527
At1g03370	-0.08211779	-0.0857455	-0.033217996	C2 domain-containing protein / GRAM domain-containing protein			cellular_component_unknown|GO:0005575	protein binding|GO:0005515;zinc ion binding|GO:0008270	biological_process_unknown|GO:0008150
At1g03380	-0.090059154	0.16513637	-0.11570266	AtATG18g (Arabidopsis thaliana homolog of yeast autophagy 18 (ATG18) g)				molecular_function_unknown|GO:0003674	response to starvation|GO:0042594
At1g03390	0.053694367	-0.06357239	-0.05232103	transferase family protein				transferase activity|GO:0016740	biological_process_unknown|GO:0008150
At1g03400	0.04647216	-0.025450267	0.052256063	2-oxoglutarate-dependent dioxygenase, putative			cellular_component_unknown|GO:0005575	1-aminocyclopropane-1-carboxylate oxidase activity|GO:0009815	biological_process_unknown|GO:0008150
At1g03410	0.07168787	0.034959067	-0.14075845	2A6			endomembrane system|GO:0012505
At1g03420	0.02404088	-0.04804032	-0.0059608724	-			cellular_component_unknown|GO:0005575	molecular_function_unknown|GO:0003674	biological_process_unknown|GO:0008150
At1g03430	-0.024078839	0.2158559	-0.0840776	AHP5 (HISTIDINE-CONTAINING PHOSPHOTRANSFER FACTOR 5); histidine phosphotransfer kinase			cellular_component_unknown|GO:0005575	histidine phosphotransfer kinase activity|GO:0009927	cytokinin mediated signaling|GO:0009736;two-component signal transduction system (phosphorelay)|GO:0000160
At1g03440	0.00890718	0.16693492	-0.15324724	leucine-rich repeat family protein			endomembrane system|GO:0012505	protein binding|GO:0005515	signal transduction|GO:0007165
At1g03445	0.061964776	-0.027886273	0.048365153	BSU1 (BRASSINOSTEROID INSENSITIVE 1 suppressor 1); protein serine/threonine phosphatase			nucleus|GO:0005634	protein serine/threonine phosphatase activity|GO:0004722	brassinosteroid mediated signaling|GO:0009742
At1g03457	0.027642552	0.032035515	-0.09500591	RNA-binding protein, putative				RNA binding|GO:0003723
At1g03470	-0.11417667	0.008340541	0.054753188	kinase interacting family protein			cellular_component_unknown|GO:0005575	molecular_function_unknown|GO:0003674	biological_process_unknown|GO:0008150
At1g03475	-0.44918072	-0.8630975	0.42373118	LIN2 (LESION INITIATION 2); coproporphyrinogen oxidase			plastid|GO:0009536	coproporphyrinogen oxidase activity|GO:0004109	porphyrin biosynthetic process|GO:0006779
At1g03490	-0.009838777	0.06483431	-0.052918673	ANAC006 (Arabidopsis NAC domain containing protein 6); transcription factor				transcription factor activity|GO:0003700	multicellular organismal development|GO:0007275
At1g03510	0.21446638	0.19485804	-0.44019598	pentatricopeptide (PPR) repeat-containing protein				binding|GO:0005488
At1g03520	0.05078682	-0.09388742	-0.13017137	glycosyltransferase family 14 protein / core-2/I-branching enzyme family protein			membrane|GO:0016020	acetylglucosaminyltransferase activity|GO:0008375;transferase activity, transferring glycosyl groups|GO:0016757	carbohydrate biosynthetic process|GO:0016051
At1g03530	-0.025991037	-0.018347407	-5.662134E-4	similar to unknown protein [Arabidopsis thaliana] (TAIR:AT5G66540.1); similar to unnamed protein product [Kluyveromyces lactis] (GB:XP_456157.1); similar to Os05g0502800 [Oryza sativa (japonica cultivar-group)] (GB:NP_001055976.1); contains InterPro domain NAF1; (InterPro:IPR008696)					biological_process_unknown|GO:0008150
At1g03540	-0.0258696	0.062004186	-0.17412892	pentatricopeptide (PPR) repeat-containing protein				binding|GO:0005488	biological_process_unknown|GO:0008150
At1g03550	0.05304774	-0.0019897316	0.07376609	secretory carrier membrane protein (SCAMP) family protein			integral to membrane|GO:0016021	transmembrane transporter activity|GO:0022857	secretory pathway|GO:0045045
At1g03560	0.09766034	0.29399535	-0.0748221	pentatricopeptide (PPR) repeat-containing protein				binding|GO:0005488	biological_process_unknown|GO:0008150
At1g03590	-0.08996767	-0.05488357	0.096841246	protein phosphatase 2C family protein / PP2C family protein				protein phosphatase type 2C activity|GO:0015071	N-terminal protein myristoylation|GO:0006499
At1g03600	-0.43042043	-0.14083451	0.42826504	photosystem II family protein			chloroplast photosystem II|GO:0030095;chloroplast thylakoid lumen|GO:0009543;chloroplast thylakoid membrane|GO:0009535	molecular_function_unknown|GO:0003674	biological_process_unknown|GO:0008150
At1g03610	-0.12653619	-0.2041306	0.6732205	similar to unknown protein [Arabidopsis thaliana] (TAIR:AT4G03420.1); similar to Os10g0494000 [Oryza sativa (japonica cultivar-group)] (GB:NP_001064942.1); similar to hypothetical protein [Oryza sativa (japonica cultivar-group)] (GB:AAP46235.1); contains InterPro domain Protein of unknown function DUF789; (InterPro:IPR008507)			cellular_component_unknown|GO:0005575	molecular_function_unknown|GO:0003674	biological_process_unknown|GO:0008150
At1g03620	-0.0069497004	0.06130808	0.11580455	phagocytosis and cell motility protein ELMO1-related			cytoskeleton|GO:0005856	molecular_function_unknown|GO:0003674	phagocytosis|GO:0006909
At1g03630	0.07578556	-0.11155641	-0.031153267	POR C (PROTOCHLOROPHYLLIDE OXIDOREDUCTASE); oxidoreductase/ protochlorophyllide reductase			chloroplast thylakoid membrane|GO:0009535;chloroplast|GO:0009507	NADPH dehydrogenase activity|GO:0003959;oxidoreductase activity|GO:0016491;protochlorophyllide reductase activity|GO:0016630	chlorophyll biosynthetic process|GO:0015995
At1g03650	-0.052698	0.085374326	-0.03497017	GCN5-related N-acetyltransferase (GNAT) family protein			cellular_component_unknown|GO:0005575	N-acetyltransferase activity|GO:0008080	metabolic process|GO:0008152
At1g03660	0.071305275	0.06653815	-0.06555719	similar to ankyrin repeat family protein [Arabidopsis thaliana] (TAIR:AT1G03670.1); contains domain ANK REPEAT-CONTAINING (PTHR18958:SF80); contains domain ANKYRIN REPEAT-CONTAINING (PTHR18958)			cellular_component_unknown|GO:0005575	molecular_function_unknown|GO:0003674	biological_process_unknown|GO:0008150
At1g03670	-0.107641235	-0.060278345	-0.047446586	ankyrin repeat family protein				protein binding|GO:0005515
At1g03680	-0.23494753	0.7082975	0.056242406	ATHM1 (Arabidopsis thioredoxin M-type 1); thiol-disulfide exchange intermediate			chloroplast|GO:0009507	thiol-disulfide exchange intermediate activity|GO:0030508	cell redox homeostasis|GO:0045454;glycerol ether metabolic process|GO:0006662
At1g03687	0.11623569	0.053210445	0.14961308	similar to COG3148: Uncharacterized conserved protein [Yersinia intermedia ATCC 29909] (GB:ZP_00833766.1); similar to Os06g0342600 [Oryza sativa (japonica cultivar-group)] (GB:NP_001057573.1); contains InterPro domain DTW; (InterPro:IPR005636)				molecular_function_unknown|GO:0003674	biological_process_unknown|GO:0008150
At1g03700	0.07080152	0.08692157	-0.18670091	integral membrane family protein			endomembrane system|GO:0012505
At1g03710	0.07578054	0.027772367	-0.18124232	similar to unknown protein [Arabidopsis thaliana] (TAIR:AT4G03565.1); contains InterPro domain Arabidopsis thaliana cystatin-related protein; (InterPro:IPR006525)			cellular_component_unknown|GO:0005575		biological_process_unknown|GO:0008150
At1g03720	0.14503476	0.07448764	-0.21319273	cathepsin-related			cellular_component_unknown|GO:0005575	cysteine-type peptidase activity|GO:0008234	proteolysis|GO:0006508
At1g03730	-0.19680473	-0.191192	0.038188398	similar to unknown protein [Arabidopsis thaliana] (TAIR:AT4G03600.1); similar to expressed protein [Oryza sativa (japonica cultivar-group)] (GB:ABA97787.1)			cellular_component_unknown|GO:0005575	molecular_function_unknown|GO:0003674	biological_process_unknown|GO:0008150
At1g03740	0.042255335	-0.090103954	0.030164018	kinase				kinase activity|GO:0016301	N-terminal protein myristoylation|GO:0006499;protein amino acid phosphorylation|GO:0006468
At1g03750	0.018161656	-0.00889465	-0.008025356	CHR9/SNF2/SWI2 (chromatin remodeling 9); helicase			chloroplast|GO:0009507	helicase activity|GO:0004386
At1g03760	0.003557694	-0.015468112	0.11028349	prefoldin subunit family protein			prefoldin complex|GO:0016272	protein binding|GO:0005515	protein folding|GO:0006457
At1g03770	-0.024663303	-0.016595885	-0.09393327	protein binding / zinc ion binding				protein binding|GO:0005515;zinc ion binding|GO:0008270
At1g03780	0.03608597	-0.024040615	0.057249974	targeting protein-related			cellular_component_unknown|GO:0005575	molecular_function_unknown|GO:0003674	biological_process_unknown|GO:0008150
At1g03790	0.34449103	0.31249452	0.05987833	zinc finger (CCCH-type) family protein				nucleic acid binding|GO:0003676;transcription factor activity|GO:0003700	regulation of transcription|GO:0045449
At1g03800	0.04923924	0.13989547	-0.021618495	ATERF10/ERF10 (ERF domain protein 10); DNA binding / transcription factor/ transcriptional repressor			nucleus|GO:0005634	DNA binding|GO:0003677;transcription factor activity|GO:0003700;transcription repressor activity|GO:0016564	ethylene mediated signaling pathway|GO:0009873;regulation of transcription, DNA-dependent|GO:0006355
At1g03810	0.03663203	0.007345305	-0.11523746	DNA-binding protein-related				molecular_function_unknown|GO:0003674	biological_process_unknown|GO:0008150
At1g03820	0.018922986	0.15859139	-0.013841536	similar to unknown protein [Arabidopsis thaliana] (TAIR:AT2G33850.1); similar to arabinogalactan-protein; AGP [Pyrus communis] (GB:AAB35283.1)			endomembrane system|GO:0012505	molecular_function_unknown|GO:0003674	biological_process_unknown|GO:0008150
At1g03830	-0.091084816	-0.019849699	-0.18110451	guanylate-binding family protein				GTP binding|GO:0005525;GTPase activity|GO:0003924	immune response|GO:0006955
At1g03840	0.10791037	0.09348203	0.01234803	nucleic acid binding / zinc ion binding			intracellular|GO:0005622	nucleic acid binding|GO:0003676;transcription factor activity|GO:0003700;zinc ion binding|GO:0008270	regulation of transcription|GO:0045449
At1g03850	0.048370913	-0.021958884	-0.026960175	glutaredoxin family protein				thiol-disulfide exchange intermediate activity|GO:0030508	electron transport|GO:0006118;response to cytokinin stimulus|GO:0009735
At1g03860	-0.06257473	0.14359024	-0.050549235	ATPHB2 (PROHIBITIN 2)			mitochondrion|GO:0005739;plastid|GO:0009536		biological_process_unknown|GO:0008150
At1g03870	-0.12891832	-0.2982064	0.3008414	FLA9 (FLA9)			anchored to membrane|GO:0031225	molecular_function_unknown|GO:0003674	cell adhesion|GO:0007155
At1g03880	-0.032482836	0.055054083	0.12289918	CRU2 (CRUCIFERIN 2); nutrient reservoir			endomembrane system|GO:0012505	nutrient reservoir activity|GO:0045735	seed germination|GO:0009845
At1g03890	0.09622731	0.11410191	-0.09781287	cupin family protein			endomembrane system|GO:0012505	nutrient reservoir activity|GO:0045735	biological_process_unknown|GO:0008150
At1g03900	-0.163305	-0.13912976	0.12282655	ATNAP4 (ARABIDOPSIS THALIANA NON-INTRINSIC ABC PROTEIN 4)			membrane|GO:0016020	ATPase activity, coupled to transmembrane movement of substances|GO:0042626;transporter activity|GO:0005215	extracellular transport|GO:0006858
At1g03905	0.026992533	-0.02049226	0.022875499	ABC transporter family protein				ATP binding|GO:0005524;ATPase activity|GO:0016887;nucleoside-triphosphatase activity|GO:0017111;nucleotide binding|GO:0000166
At1g03910	0.033312872	-0.03121912	-0.06014613	similar to unknown protein [Arabidopsis thaliana] (TAIR:AT5G53800.1); similar to unknown protein [Oryza sativa (japonica cultivar-group)] (GB:AAO37540.1); contains InterPro domain Transglutaminase, C-terminal; (InterPro:IPR008958)			-	-	-
At1g03920	0.029524423	0.09071037	-0.04629255	protein kinase, putative			cellular_component_unknown|GO:0005575	kinase activity|GO:0016301	protein amino acid phosphorylation|GO:0006468
At1g03930	-0.09168179	-0.23369549	0.038690243	ADK1 (DUAL SPECIFICITY KINASE 1); kinase			cytoplasm|GO:0005737;nucleus|GO:0005634	kinase activity|GO:0016301;protein threonine/tyrosine kinase activity|GO:0004712	signal transduction|GO:0007165
At1g03940	0.15376897	-0.0075470954	0.042510726	transferase family protein			cellular_component_unknown|GO:0005575	transferase activity|GO:0016740	biological_process_unknown|GO:0008150
At1g03950	0.04324166	-0.020638693	-0.12311405	SNF7 family protein			ESCRT III complex|GO:0000815	molecular_function_unknown|GO:0003674	protein transport|GO:0015031
At1g03960	0.09163868	0.16195403	-0.023651361	calcium-binding EF hand family protein			cellular_component_unknown|GO:0005575	calcium ion binding|GO:0005509	biological_process_unknown|GO:0008150
At1g03970	-0.050124153	-0.19003981	0.003250569	GBF4 (G-box binding factor 4); transcription factor			nucleus|GO:0005634	DNA binding|GO:0003677;sequence-specific DNA binding|GO:0043565;transcription factor activity|GO:0003700	regulation of transcription, DNA-dependent|GO:0006355
At1g03980	0.096081644	0.06159325	-0.03829436	ATPCS2 (PHYTOCHELATIN SYNTHASE 2); glutathione gamma-glutamylcysteinyltransferase			cellular_component_unknown|GO:0005575	glutathione gamma-glutamylcysteinyltransferase activity|GO:0016756	phytochelatin biosynthetic process|GO:0046938
At1g03990	-0.1031235	-0.12407252	0.015914313	alcohol oxidase-related				oxidoreductase activity|GO:0016491	electron transport|GO:0006118
At1g04000	-0.03910162	-0.08155866	0.09640433	similar to unknown protein [Arabidopsis thaliana] (TAIR:AT5G44060.1); similar to Os02g0621600 [Oryza sativa (japonica cultivar-group)] (GB:NP_001047462.1); similar to hypothetical protein LOC_Os10g33360 [Oryza sativa (japonica cultivar-group)] (GB:AAP54238.2); similar to hypothetical protein [Oryza sativa] (GB:AAG16859.1); contains InterPro domain Ankyrin; (InterPro:IPR002110)				molecular_function_unknown|GO:0003674	biological_process_unknown|GO:0008150
At1g04010	0.004615564	0.016153507	0.11570797	phosphatidylcholine-sterol O-acyltransferase			endomembrane system|GO:0012505	phosphatidylcholine-sterol O-acyltransferase activity|GO:0004607	lipid metabolic process|GO:0006629
At1g04020	0.09421788	0.023824701	-0.01612597	ATBARD1/BARD1 (BREAST CANCER ASSOCIATED RING 1); transcription coactivator			intracellular|GO:0005622	transcription coactivator activity|GO:0003713	DNA repair|GO:0006281
At1g04030	0.17414428	0.0061092284	0.101025365	similar to unknown protein [Arabidopsis thaliana] (TAIR:AT5G44040.1); similar to At1g04030 [Coffea canephora] (GB:ABD93477.2); similar to Os04g0511700 [Oryza sativa (japonica cultivar-group)] (GB:NP_001053294.1); similar to OSIGBa0157K09-H0214G12.18 [Oryza sativa (indica cultivar-group)] (GB:CAH68007.1)			cellular_component_unknown|GO:0005575	molecular_function_unknown|GO:0003674	biological_process_unknown|GO:0008150
At1g04040	-0.09152009	0.08798608	0.064836994	acid phosphatase class B family protein			cellulose and pectin-containing cell wall|GO:0009505	acid phosphatase activity|GO:0003993	biological_process_unknown|GO:0008150
At1g04050	-0.030958142	-0.010692527	0.108996585	SUVR1 (Arabidopsis homolog of SU(VAR)3-9 1); histone-lysine N-methyltransferase/ zinc ion binding			nucleolus|GO:0005730	histone-lysine N-methyltransferase activity|GO:0018024;zinc ion binding|GO:0008270	chromatin modification|GO:0016568
At1g04070	-0.059691068	1.8375588E-4	0.0327148	TOM22-I (translocase of the outer mitochondrial membrane 22-I)			mitochondrial outer membrane translocase complex|GO:0005742	protein transmembrane transporter activity|GO:0015450	protein targeting to mitochondrion|GO:0006626
At1g04080	0.09997116	0.0043220446	0.088661745	hydroxyproline-rich glycoprotein family protein			intracellular|GO:0005622	binding|GO:0005488	RNA processing|GO:0006396
At1g04090	0.05685814	-0.00632393	-0.030247739	similar to unknown protein [Arabidopsis thaliana] (TAIR:AT5G18490.1); similar to unknown protein [Arabidopsis thaliana] (TAIR:AT5G43950.1); similar to unknown protein [Arabidopsis thaliana] (TAIR:AT3G04350.1); similar to Protein of unknown function DUF946, plant [Medicago truncatula] (GB:ABE91890.1); similar to Protein of unknown function DUF946, plant [Medicago truncatula] (GB:ABE90426.1); conta…			cellular_component_unknown|GO:0005575	molecular_function_unknown|GO:0003674	biological_process_unknown|GO:0008150
At1g04100	0.09719823	0.069702566	-0.022403777	IAA10 (indoleacetic acid-induced protein 10); transcription factor			nucleus|GO:0005634	transcription factor activity|GO:0003700	response to auxin stimulus|GO:0009733
At1g04110	0.040938593	-0.029358735	0.009257108	SDD1 (STOMATAL DENSITY AND DISTRIBUTION); subtilase			external side of plasma membrane|GO:0009897	serine-type endopeptidase activity|GO:0004252;subtilase activity|GO:0004289	proteolysis|GO:0006508;regulation of cell proliferation|GO:0042127;stomatal complex morphogenesis|GO:0010103
At1g04120	0.16225521	0.06713099	-0.21061075	ATMRP5 (Arabidopsis thaliana multidrug resistance-associated protein 5)			vacuolar membrane|GO:0005774	ATPase activity, coupled to transmembrane movement of substances|GO:0042626;sulfonylurea receptor activity|GO:0008281	cellular potassium ion homeostasis|GO:0030007;response to salt stress|GO:0009651
At1g04130	-0.12716421	0.025346782	-0.05603097	binding			cellular_component_unknown|GO:0005575	binding|GO:0005488	biological_process_unknown|GO:0008150
At1g04140	0.1125392	0.102647536	-0.07655742	transducin family protein / WD-40 repeat family protein			chloroplast|GO:0009507	nucleotide binding|GO:0000166	biological_process_unknown|GO:0008150
At1g04150	0.17411724	0.031673178	-0.084465384	C2 domain-containing protein			cellular_component_unknown|GO:0005575	molecular_function_unknown|GO:0003674	biological_process_unknown|GO:0008150
At1g04160	0.010477045	0.003433233	0.040225543	XIB (Myosin-like protein XIB)			myosin complex|GO:0016459	motor activity|GO:0003774	actin filament-based movement|GO:0030048
At1g04170	-0.11758636	0.11907996	0.05811037	EIF2 GAMMA (eukaryotic translation initiation factor 2 gamma subunit); translation factor, nucleic acid binding				translation factor activity, nucleic acid binding|GO:0008135;translation initiation factor activity|GO:0003743
At1g04180	0.13611986	-0.07430252	0.13877957	flavin-containing monooxygenase family protein / FMO family protein				monooxygenase activity|GO:0004497	electron transport|GO:0006118
At1g04190	-0.009166656	-0.059138715	-0.021848258	tetratricopeptide repeat (TPR)-containing protein			cellular_component_unknown|GO:0005575	binding|GO:0005488	biological_process_unknown|GO:0008150
At1g04200	0.08352799	0.08039613	-0.055908468	similar to PREDICTED: similar to dymeclin [Rattus norve (GB:XP_001054727.1); similar to Os01g0773100 [Oryza sativa (japonica cultivar-group)] (GB:NP_001044398.1); contains domain SUBFAMILY NOT NAMED (PTHR12895:SF1); contains domain FAMILY NOT NAMED (PTHR12895)			cellular_component_unknown|GO:0005575	molecular_function_unknown|GO:0003674	N-terminal protein myristoylation|GO:0006499
At1g04210	-0.01623812	-0.020445688	0.07435932	leucine-rich repeat family protein / protein kinase family protein			cellular_component_unknown|GO:0005575	protein binding|GO:0005515;protein kinase activity|GO:0004672	protein amino acid phosphorylation|GO:0006468
At1g04220	-0.0012523755	0.002078914	0.115811795	beta-ketoacyl-CoA synthase, putative				acyltransferase activity|GO:0008415	biosynthetic process|GO:0009058
At1g04230	-0.10913351	-0.09078304	-0.053425234	similar to unknown protein [Arabidopsis thaliana] (TAIR:AT5G43720.1); similar to unnamed protein product [Ostreococcus tauri] (GB:CAL54460.1); similar to Os03g0797700 [Oryza sativa (japonica cultivar-group)] (GB:NP_001051564.1); contains InterPro domain Spectrin repeat; (InterPro:IPR002017)				molecular_function_unknown|GO:0003674	biological_process_unknown|GO:0008150
At1g04240	0.25032538	0.017131949	-0.08602734	SHY2 (SHORT HYPOCOTYL 2); transcription factor			nucleus|GO:0005634	transcription factor activity|GO:0003700	response to auxin stimulus|GO:0009733
At1g04250	-0.16301224	-0.22883497	0.0682762	AXR3 (AUXIN RESISTANT 3); transcription factor			SCF ubiquitin ligase complex|GO:0019005;nucleus|GO:0005634;proteasome complex (sensu Eukaryota)|GO:0000502;signalosome|GO:0008180	transcription factor activity|GO:0003700	auxin mediated signaling pathway|GO:0009734;response to auxin stimulus|GO:0009733
At1g04260	-0.039079715	0.026908346	-0.054854207	MPI7 (CAMV MOVEMENT PROTEIN INTERACTING PROTEIN 7)			cytoplasm|GO:0005737	protein binding|GO:0005515	spread of virus within host|GO:0046739
At1g04270	-0.15991116	-0.26075995	0.28941676	RPS15 (RIBOSOMAL PROTEIN S15); structural constituent of ribosome			cytosolic ribosome (sensu Eukaryota)|GO:0005830;cytosolic small ribosomal subunit (sensu Eukaryota)|GO:0005843	structural constituent of ribosome|GO:0003735	translation|GO:0006412
At1g04280	-0.08548886	0.065822646	-0.0061691366	similar to unknown protein [Arabidopsis thaliana] (TAIR:AT1G06750.1); similar to conserved hypothetical protein [Medicago truncatula] (GB:ABE83056.1); contains domain no description (G3D.3.40.50.300); contains domain P-loop containing nucleoside triphosphate hydrolases (SSF52540)			cellular_component_unknown|GO:0005575
At1g04290	-0.020505726	0.08451622	0.02109586	thioesterase family protein			cellular_component_unknown|GO:0005575	acyl-CoA thioesterase activity|GO:0016291;hydrolase activity, acting on ester bonds|GO:0016788	biological_process_unknown|GO:0008150
At1g04300	0.08720644	-0.023992874	0.18459308	similar to meprin and TRAF homology domain-containing protein / MATH domain-containing protein [Arabidopsis thaliana] (TAIR:AT5G43560.2); similar to MATH domain, putative [Medicago truncatula] (GB:ABE87963.1); similar to Os12g0597100 [Oryza sativa (japonica cultivar-group)] (GB:NP_001067191.1); contains InterPro domain TRAF-like; (InterPro:IPR008974); contains InterPro domain MATH; (InterPro:IPR0…			endomembrane system|GO:0012505	molecular_function_unknown|GO:0003674	biological_process_unknown|GO:0008150
At1g04310	0.03382454	-0.06462255	0.11856888	ERS2 (ETHYLENE RESPONSE SENSOR 2); receptor			endomembrane system|GO:0012505;membrane|GO:0016020	ethylene binding|GO:0051740;glycogen synthase kinase 3 activity|GO:0004696;protein histidine kinase activity|GO:0004673;receptor activity|GO:0004872	negative regulation of ethylene mediated signaling pathway|GO:0010105
At1g04330	0.20666283	0.017528921	0.026844766	similar to unknown protein [Arabidopsis thaliana] (TAIR:AT3G23170.1)			chloroplast|GO:0009507	molecular_function_unknown|GO:0003674	biological_process_unknown|GO:0008150
At1g04340	0.16113983	-0.042170335	0.031001268	lesion inducing protein-related			endomembrane system|GO:0012505	molecular_function_unknown|GO:0003674	biological_process_unknown|GO:0008150
At1g04350	-0.021405697	-0.1201992	-0.10627045	2-oxoglutarate-dependent dioxygenase, putative			cellular_component_unknown|GO:0005575	2-oxoglutarate-dependent dioxygenase activity|GO:0010302	biological_process_unknown|GO:0008150
At1g04360	0.0993098	0.027094938	0.06930061	zinc finger (C3HC4-type RING finger) family protein				protein binding|GO:0005515;zinc ion binding|GO:0008270
At1g04370	0.25719386	-0.009261885	0.06845077	ATERF14 (ETHYLENE-RESPONSIVE ELEMENT BINDING FACTOR 14); DNA binding / transcription factor			nucleus|GO:0005634	DNA binding|GO:0003677;transcription factor activity|GO:0003700	ethylene mediated signaling pathway|GO:0009873;regulation of transcription, DNA-dependent|GO:0006355
At1g04380	-0.116146505	-0.013686551	-0.036838517	2-oxoglutarate-dependent dioxygenase, putative			cellular_component_unknown|GO:0005575	2-oxoglutarate-dependent dioxygenase activity|GO:0010302	biological_process_unknown|GO:0008150
At1g04390	0.09812106	0.055746764	-0.063780576	binding / protein binding			cellular_component_unknown|GO:0005575	binding|GO:0005488;protein binding|GO:0005515	biological_process_unknown|GO:0008150
At1g04400	0.056519568	0.053751066	0.13489805	CRY2 (CRYPTOCHROME 2)			nucleus|GO:0005634	blue light photoreceptor activity|GO:0009882;protein homodimerization activity|GO:0042803	chromatin remodeling|GO:0006338;phototropism|GO:0009638;positive regulation of flower development|GO:0009911;regulation of flower development|GO:0009909;response to blue light|GO:0009637;response to water deprivation|GO:0009414;stomatal movement|GO:0010118
At1g04410	-0.2101792	-0.38274908	0.16578087	malate dehydrogenase, cytosolic, putative			cellular_component_unknown|GO:0005575	malate dehydrogenase activity|GO:0016615	glycolysis|GO:0006096;malate metabolic process|GO:0006108;tricarboxylic acid cycle intermediate metabolic process|GO:0006100
At1g04420	0.392715	0.021706391	0.035001785	aldo/keto reductase family protein			chloroplast|GO:0009507	aldo-keto reductase activity|GO:0004033
At1g04430	0.16438943	0.14196244	-0.05985908	dehydration-responsive protein-related			Golgi apparatus|GO:0005794		biological_process_unknown|GO:0008150
At1g04440	0.12285554	-0.18977213	0.23598805	CKL13 (CASEIN KINASE LIKE 13); casein kinase I/ kinase			cellular_component_unknown|GO:0005575	casein kinase I activity|GO:0004681;kinase activity|GO:0016301	protein amino acid phosphorylation|GO:0006468
At1g04445	0.12267994	0.017604431	0.08581508	zinc finger (C2H2 type) family protein			intracellular|GO:0005622	nucleic acid binding|GO:0003676;zinc ion binding|GO:0008270	biological_process_unknown|GO:0008150
At1g04450	0.097522765	0.09573013	0.0030638296	RIC3 (ROP-INTERACTIVE CRIB MOTIF-CONTAINING PROTEIN 3)			cytoplasm|GO:0005737	protein binding|GO:0005515	elevation of cytosolic calcium ion concentration|GO:0007204;pollen tube growth|GO:0009860;positive regulation of calcium-mediated signaling|GO:0050850;regulation of actin filament depolymerization|GO:0030834;regulation of calcium-mediated signaling|GO:0050848
At1g04470	0.09586483	0.12084673	-0.15243535	similar to unknown protein [Arabidopsis thaliana] (TAIR:AT2G25800.1); similar to unknown protein [Arabidopsis thaliana] (TAIR:AT2G20010.2); similar to unknown protein [Arabidopsis thaliana] (TAIR:AT2G33420.1); similar to hypothetical protein LOC_Os03g04560 [Oryza sativa (japonica cultivar-group)] (GB:ABF93881.1); similar to expressed protein [Oryza sativa (japonica cultivar-group)] (GB:AAP54227.2…			cellular_component_unknown|GO:0005575	molecular_function_unknown|GO:0003674	biological_process_unknown|GO:0008150
At1g04480	0.2137481	0.015927985	0.27632844	60S ribosomal protein L23 (RPL23A)			ribosome|GO:0005840	structural constituent of ribosome|GO:0003735	translation|GO:0006412
At1g04490	0.016486255	0.002655983	-0.022030728	similar to unknown protein [Arabidopsis thaliana] (TAIR:AT2G33360.2); similar to Os03g0139200 [Oryza sativa (japonica cultivar-group)] (GB:NP_001048913.1); similar to Bromo adjacent re (GB:ABE92116.1); contains domain Transcriptional factor tubby, C-terminal domain (SSF54518)					biological_process_unknown|GO:0008150
At1g04500	-0.004368824	-0.024623543	-0.13871299	zinc finger CONSTANS-related			cellular_component_unknown|GO:0005575	molecular_function_unknown|GO:0003674	biological_process_unknown|GO:0008150
At1g04510	0.017660396	-0.02995331	0.004911281	nucleotide binding			ubiquitin ligase complex|GO:0000151	nucleotide binding|GO:0000166	protein ubiquitination|GO:0016567
At1g04520	0.066217355	0.08449766	0.089429945	33 kDa secretory protein-related			endomembrane system|GO:0012505	molecular_function_unknown|GO:0003674	N-terminal protein myristoylation|GO:0006499
At1g04530	0.027153544	0.08153841	-0.003583569	binding				binding|GO:0005488
At1g04540	0.038115945	0.08483371	0.008304912	C2 domain-containing protein					biological_process_unknown|GO:0008150
At1g04550	0.07252407	0.4740952	0.0022875413	IAA12 (AUXIN-INDUCED PROTEIN 12); transcription factor			nucleus|GO:0005634	transcription factor activity|GO:0003700	embryonic pattern specification|GO:0009880;response to auxin stimulus|GO:0009733
At1g04560	-0.0107373	-0.038689103	0.1011398	AWPM-19-like membrane family protein			endomembrane system|GO:0012505	molecular_function_unknown|GO:0003674	biological_process_unknown|GO:0008150
At1g04570	-0.060426872	0.124000914	-0.04774725	integral membrane transporter family protein			membrane|GO:0016020	transporter activity|GO:0005215	transport|GO:0006810
At1g04580	0.13625397	0.03387316	0.08522428	AAO4 (ALDEHYDE OXIDASE 4); aldehyde oxidase			cellular_component_unknown|GO:0005575	aldehyde oxidase activity|GO:0004031	abscisic acid biosynthetic process|GO:0009688
At1g04590	0.036546737	0.07050189	-0.021978704	EMB2748 (EMBRYO DEFECTIVE 2748)				molecular_function_unknown|GO:0003674	embryonic development ending in seed dormancy|GO:0009793
At1g04600	0.061728433	0.021795347	-0.029270792	XIA (Myosin-like protein XIA); motor/ protein binding			myosin complex|GO:0016459	motor activity|GO:0003774;protein binding|GO:0005515	actin filament-based movement|GO:0030048
At1g04610	-0.034578577	0.050625183	-0.17150766	flavin-containing monooxygenase / FMO (YUCCA3)				monooxygenase activity|GO:0004497;oxidoreductase activity|GO:0016491	auxin biosynthetic process|GO:0009851
At1g04620	0.07368584	0.098043025	0.08046276	coenzyme F420 hydrogenase family / dehydrogenase, beta subunit family			chloroplast|GO:0009507	coenzyme F420 hydrogenase activity|GO:0050454	biological_process_unknown|GO:0008150
At1g04630	-0.26057968	-0.07597716	0.37499872	MEE4 (maternal effect embryo arrest 4)			mitochondrial membrane|GO:0031966;mitochondrion|GO:0005739;respiratory chain complex I|GO:0045271	molecular_function_unknown|GO:0003674	embryonic development ending in seed dormancy|GO:0009793;photorespiration|GO:0009853
At1g04635	0.036953904	0.015504127	0.01628914	EMB1687 (EMBRYO DEFECTIVE 1687); ribonuclease P			cellular_component_unknown|GO:0005575	ribonuclease P activity|GO:0004526	embryonic development ending in seed dormancy|GO:0009793;tRNA processing|GO:0008033
At1g04640	0.03075273	0.04507631	0.035867475	LIP2 (LIPOYLTRANSFERASE 2)			mitochondrion|GO:0005739	lipoyltransferase activity|GO:0017118	lipoic acid metabolic process|GO:0000273
At1g04645	0.08746362	0.060035303	0.06945293	self-incompatibility protein-related			endomembrane system|GO:0012505	molecular_function_unknown|GO:0003674	biological_process_unknown|GO:0008150
At1g04650	0.0043651983	-0.01684789	0.03322049	similar to hypothetical protein MtrDRAFT_AC161864g27v1 [Medicago truncatula] (GB:ABE86678.1)			cellular_component_unknown|GO:0005575
At1g04660	0.118585676	0.097520225	0.1417301	glycine-rich protein			endomembrane system|GO:0012505	molecular_function_unknown|GO:0003674	biological_process_unknown|GO:0008150
At1g04670	0.1131405	0.0047558732	-0.0031779483	unknown protein				molecular_function_unknown|GO:0003674	biological_process_unknown|GO:0008150
At1g04680	-0.22320642	-0.02870593	0.08715947	pectate lyase family protein			endomembrane system|GO:0012505	lyase activity|GO:0016829;pectate lyase activity|GO:0030570	biological_process_unknown|GO:0008150
At1g04690	0.020408954	-0.004866224	0.04529666	KAB1 (POTASSIUM CHANNEL BETA SUBUNIT); potassium channel			integral to membrane|GO:0016021	potassium channel activity|GO:0005267	potassium ion transport|GO:0006813
At1g04700	-0.048725996	0.015027799	0.08077913	protein kinase family protein			cellular_component_unknown|GO:0005575	protein kinase activity|GO:0004672;protein threonine/tyrosine kinase activity|GO:0004712	protein amino acid phosphorylation|GO:0006468
At1g04710	-0.15479977	-0.4162111	0.25029036	acetyl-CoA C-acyltransferase, putative / 3-ketoacyl-CoA thiolase, putative				acetyl-CoA C-acyltransferase activity|GO:0003988	catechol catabolic process, ortho-cleavage|GO:0019615;fatty acid oxidation|GO:0019395;protocatechuate catabolic process, ortho-cleavage|GO:0019618
At1g04730	0.12738301	0.013422971	0.044281363	AAA-type ATPase family protein				ATPase activity|GO:0016887
At1g04750	-0.11029277	-0.18228835	0.0305129	VAMP7B (VESICLE-ASSOCIATED MEMBRANE PROTEIN 7B)			endosome|GO:0005768;membrane|GO:0016020;plasma membrane|GO:0005886	molecular_function_unknown|GO:0003674	transport|GO:0006810;vesicle-mediated transport|GO:0016192
At1g04760	-0.035454646	-0.033193268	0.03928183	ATVAMP726 (VESICLE-ASSOCIATED MEMBRANE PROTEIN)			endosome|GO:0005768;membrane|GO:0016020;plasma membrane|GO:0005886	molecular_function_unknown|GO:0003674	transport|GO:0006810;vesicle-mediated transport|GO:0016192
At1g04770	0.023320192	0.04823689	-0.005619023	male sterility MS5 family protein				binding|GO:0005488	biological_process_unknown|GO:0008150
At1g04780	0.114703506	-0.016933843	0.061194636	ankyrin repeat family protein			cellular_component_unknown|GO:0005575	molecular_function_unknown|GO:0003674	biological_process_unknown|GO:0008150
At1g04790	0.015010856	0.059791625	0.017009443	zinc finger (C3HC4-type RING finger) family protein				protein binding|GO:0005515;zinc ion binding|GO:0008270
At1g04800	0.046302628	0.14817919	0.037446275	glycine-rich protein			endomembrane system|GO:0012505	molecular_function_unknown|GO:0003674	N-terminal protein myristoylation|GO:0006499
At1g04810	0.23064263	-0.004146086	0.0025503729	26S proteasome regulatory subunit, putative			nucleus|GO:0005634;proteasome regulatory particle, base subcomplex (sensu Eukaryota)|GO:0008540	binding|GO:0005488	protein catabolic process|GO:0030163;ubiquitin-dependent protein catabolic process|GO:0006511
At1g04820	-0.35072792	1.8933802	0.5557891	TUA4 (tubulin alpha-4 chain)			tubulin complex|GO:0045298	structural constituent of cytoskeleton|GO:0005200	microtubule-based process|GO:0007017
At1g04830	-0.018509008	0.05528637	0.026058048	RabGAP/TBC domain-containing protein			intracellular|GO:0005622	RAB GTPase activator activity|GO:0005097	regulation of Rab GTPase activity|GO:0032313
At1g04840	0.03040904	0.19701307	-0.14131059	pentatricopeptide (PPR) repeat-containing protein			cellular_component_unknown|GO:0005575	binding|GO:0005488	biological_process_unknown|GO:0008150
At1g04850	0.02534689	0.09623381	-0.0018536262	ubiquitin-associated (UBA)/TS-N domain-containing protein					biological_process_unknown|GO:0008150
At1g04860	-0.10814363	-0.24014081	0.39018315	UBP2 (UBIQUITIN-SPECIFIC PROTEASE 2); ubiquitin-specific protease			proteasome complex (sensu Eukaryota)|GO:0000502	ubiquitin-specific protease activity|GO:0004843	ubiquitin-dependent protein catabolic process|GO:0006511
At1g04870	0.020421442	0.0670939	0.075139634	protein arginine N-methyltransferase family protein			cellular_component_unknown|GO:0005575	methyltransferase activity|GO:0008168
At1g04880	-0.0025739223	0.025997851	0.098092385	high mobility group (HMG1/2) family protein / ARID/BRIGHT DNA-binding domain-containing protein			chromatin|GO:0000785;intracellular|GO:0005622;nucleus|GO:0005634	transcription factor activity|GO:0003700	regulation of transcription|GO:0045449
At1g04890	-0.0044618994	0.012437319	0.010578669	similar to unknown protein [Arabidopsis thaliana] (TAIR:AT4G13630.1); similar to Os03g0708700 [Oryza sativa (japonica cultivar-group)] (GB:NP_001051039.1); similar to Protein of unknown function, DUF593, putative [Oryza sativa (japonica cultivar-group)] (GB:AAX95673.1); similar to Os04g0311500 [Oryza sativa (japonica cultivar-group)] (GB:NP_001052441.1); contains InterPro domain Protein of unknow…			cellular_component_unknown|GO:0005575		biological_process_unknown|GO:0008150
At1g34020	-0.17056227	-0.33293286	0.23112443	transporter-related			membrane|GO:0016020
At1g04910	0.073030405	0.11890031	0.18845971	similar to unknown protein [Arabidopsis thaliana] (TAIR:AT1G22460.1); similar to Plant protein family protein, expressed [Oryza sativa (japonica cultivar-group)] (GB:ABA97941.2); similar to Os11g0481200 [Oryza sativa (japonica cultivar-group)] (GB:NP_001067896.1); similar to Plant protein family protein, expressed [Oryza sativa (japonica cultivar-group)] (GB:ABA93715.2); contains InterPro domain …			Golgi apparatus|GO:0005794	molecular_function_unknown|GO:0003674	biological_process_unknown|GO:0008150
At1g04920	-0.038906008	-0.04368511	0.084221475	ATSPS3F (sucrose phosphate synthase 3F); sucrose-phosphate synthase/ transferase, transferring glycosyl groups			cellular_component_unknown|GO:0005575	sucrose-phosphate synthase activity|GO:0046524;transferase activity, transferring glycosyl groups|GO:0016757	biosynthetic process|GO:0009058;sucrose metabolic process|GO:0005985
At1g04930	-0.0028812569	-0.016826103	0.044391416	hydroxyproline-rich glycoprotein family protein			chloroplast|GO:0009507
At1g04945				similar to Os01g0962500 [Oryza sativa (japonica cultivar-group)] (GB:NP_001045479.1); similar to PREDICTED: similar to CG1463-PA [Tribolium castaneum] (GB:XP_969070.1); contains InterPro domain Zinc finger, HIT-type; (InterPro:IPR007529)			-	-	-
At1g04950	0.02451776	-0.05441217	0.19193058	TAFII59 (TATA box associated factor II 59); transcription initiation factor			nucleus|GO:0005634	transcription initiation factor activity|GO:0016986	transcription initiation|GO:0006352
At1g04960	0.0010844991	0.036272787	0.004056789	similar to bZIP family transcription factor [Arabidopsis thaliana] (TAIR:AT1G27000.1); similar to unknown [Striga asiatica] (GB:ABD98037.1); similar to Os05g0182700 [Oryza sativa (japonica cultivar-group)] (GB:NP_001054821.1); contains InterPro domain Protein of unknown function DUF1664; (InterPro:IPR012458)			endomembrane system|GO:0012505	molecular_function_unknown|GO:0003674	biological_process_unknown|GO:0008150
At1g04970	0.002950782	0.08702508	-0.06909132	lipid-binding serum glycoprotein family protein			endomembrane system|GO:0012505	lipid binding|GO:0008289	biological_process_unknown|GO:0008150
At1g04980	-0.059901293	0.025127642	0.048609275	ATPDIL2-2 (PDI-LIKE 2-2); thiol-disulfide exchange intermediate			cellulose and pectin-containing cell wall|GO:0009505	thiol-disulfide exchange intermediate activity|GO:0030508	cell redox homeostasis|GO:0045454
At1g04985	-0.0028598048	0.031678073	0.11063735	similar to OSJNBa0043A12.17 [Oryza sativa (japonica cultivar-group)] (GB:CAE02812.1); similar to Os04g0669100 [Oryza sativa (japonica cultivar-group)] (GB:NP_001054200.1)				molecular_function_unknown|GO:0003674	biological_process_unknown|GO:0008150
At1g04990	0.07972365	0.08724889	0.101357676	zinc finger (CCCH-type) family protein			cellular_component_unknown|GO:0005575	nucleic acid binding|GO:0003676	biological_process_unknown|GO:0008150
At1g05000	0.081645295	0.02106863	-0.0076453686	tyrosine specific protein phosphatase family protein			cellular_component_unknown|GO:0005575	phosphoprotein phosphatase activity|GO:0004721	dephosphorylation|GO:0016311
At1g05010	-0.22447668	-0.14025111	0.048446596	EFE (ethylene forming enzyme)				1-aminocyclopropane-1-carboxylate oxidase activity|GO:0009815	ethylene biosynthetic process|GO:0009693
At1g05020	0.056919694	0.07815295	-0.010228192	epsin N-terminal homology (ENTH) domain-containing protein / clathrin assembly protein-related			cellular_component_unknown|GO:0005575	binding|GO:0005488	biological_process_unknown|GO:0008150
At1g05030	0.13668847	0.4717442	-0.07012853	hexose transporter, putative			membrane|GO:0016020	carbohydrate transmembrane transporter activity|GO:0015144;sugar:hydrogen ion symporter activity|GO:0005351	carbohydrate transport|GO:0008643;transport|GO:0006810
At1g05040	0.008116625	0.10794575	0.04797642	similar to ubiquitin-associated (UBA)/TS-N domain-containing protein [Arabidopsis thaliana] (TAIR:AT2G33010.1); contains InterPro domain UBA-like; (InterPro:IPR009060)			cellular_component_unknown|GO:0005575	molecular_function_unknown|GO:0003674	biological_process_unknown|GO:0008150
At1g05055	0.044813618	0.11988191	0.15620108	ATGTF2H2/GTF2H2 (GENERAL TRANSCRIPTION FACTOR IIH 2); general RNA polymerase II transcription factor			holo TFIIH complex|GO:0005675	general RNA polymerase II transcription factor activity|GO:0016251	nucleotide-excision repair|GO:0006289;regulation of global transcription from RNA polymerase II promoter|GO:0006358
At1g05060	0.030732423	-0.054413192	0.032915685	similar to conserved hypothetical protein [Medicago truncatula] (GB:ABE78856.1)			cellular_component_unknown|GO:0005575	molecular_function_unknown|GO:0003674
At1g05065	-0.046780407	-0.0253996	0.063260585	CLE20 (CLAVATA3/ESR-RELATED 20); receptor binding			apoplast|GO:0048046	protein binding|GO:0005515;receptor binding|GO:0005102	signal transduction|GO:0007165
At1g05070	-0.008073127	-0.0068651345	0.16137832	similar to unknown protein [Arabidopsis thaliana] (TAIR:AT2G32580.1); similar to unknown protein [Phytophthora sojae] (GB:AAO24648.1); contains InterPro domain Protein of unknown function DUF1068; (InterPro:IPR010471)			Golgi apparatus|GO:0005794	molecular_function_unknown|GO:0003674	biological_process_unknown|GO:0008150
At1g05080	0.05152092	0.031216852	0.17546296	F-box family protein				molecular_function_unknown|GO:0003674
At1g05085	0.053434312	-0.0183311	0.16229278	unknown protein			cellular_component_unknown|GO:0005575	molecular_function_unknown|GO:0003674	biological_process_unknown|GO:0008150
At1g05090	-0.0015183017	0.021188935	0.048755158	dentin sialophosphoprotein-related			cellular_component_unknown|GO:0005575	molecular_function_unknown|GO:0003674	biological_process_unknown|GO:0008150
At1g05100	0.088742614	0.020976424	-0.111335166	MAPKKK18 (Mitogen-activated protein kinase kinase kinase 18); kinase				kinase activity|GO:0016301	protein amino acid phosphorylation|GO:0006468
At1g05120	-0.12532586	0.025857583	-0.12196758	SNF2 domain-containing protein / helicase domain-containing protein / RING finger domain-containing protein				ATP binding|GO:0005524;DNA binding|GO:0003677
At1g05140	-0.08332627	0.092005715	0.10884859	membrane-associated zinc metalloprotease, putative			plastid|GO:0009536	metalloendopeptidase activity|GO:0004222	proteolysis|GO:0006508
At1g05150	0.050374165	0.050918877	0.13644955	calcium-binding EF hand family protein			cellular_component_unknown|GO:0005575	calcium ion binding|GO:0005509	biological_process_unknown|GO:0008150
At1g05160	-0.058018334	0.058803394	0.0049894545	CYP88A3 (ENT-KAURENOIC ACID HYDROXYLASE 1); oxygen binding			endoplasmic reticulum|GO:0005783	ent-kaurenoate oxidase activity|GO:0051777;oxygen binding|GO:0019825	gibberellin biosynthetic process|GO:0009686
At1g05170	0.22786783	0.12997766	0.039792083	galactosyltransferase family protein			endomembrane system|GO:0012505;membrane|GO:0016020	transferase activity, transferring glycosyl groups|GO:0016757;transferase activity, transferring hexosyl groups|GO:0016758	protein amino acid glycosylation|GO:0006486
At1g05180	0.12269252	0.045936547	0.0379927	AXR1 (AUXIN RESISTANT 1); small protein activating enzyme			nucleus|GO:0005634	small protein activating enzyme activity|GO:0008641	auxin homeostasis|GO:0010252;auxin mediated signaling pathway|GO:0009734;leaf morphogenesis|GO:0009965;protein ubiquitination|GO:0016567;response to water deprivation|GO:0009414
At1g05190	-0.015986135	-0.013086079	0.081911	EMB2394 (EMBRYO DEFECTIVE 2394); structural constituent of ribosome			large ribosomal subunit|GO:0015934	structural constituent of ribosome|GO:0003735	embryonic development ending in seed dormancy|GO:0009793;translation|GO:0006412
At1g05200	-0.03627512	0.055299893	0.08562811	ATGLR3.4 (Arabidopsis thaliana glutamate receptor 3.4)			membrane|GO:0016020	intracellular ligand-gated ion channel activity|GO:0005217	cellular calcium ion homeostasis|GO:0006874;response to light stimulus|GO:0009416
At1g05205	0.029585503	-0.12717044	0.037555605	similar to unknown protein [Oryza sativa (japonica cultivar-group)] (GB:BAD45491.1)			cellular_component_unknown|GO:0005575	molecular_function_unknown|GO:0003674	biological_process_unknown|GO:0008150
At1g05210	0.08599891	-0.0723577	-0.06085626	similar to unknown protein [Arabidopsis thaliana] (TAIR:AT2G32380.1); similar to hypothetical protein [Oryza sativa (japonica cultivar-group)] (GB:BAC57387.1); similar to Os07g0458700 [Oryza sativa (japonica cultivar-group)] (GB:NP_001059570.1)			endomembrane system|GO:0012505	molecular_function_unknown|GO:0003674	biological_process_unknown|GO:0008150
At1g05220	0.06227805	0.009544942	-0.033624228	similar to unknown protein [Arabidopsis thaliana] (TAIR:AT1G05210.1); similar to hypothetical protein [Oryza sativa (japonica cultivar-group)] (GB:BAC57387.1); similar to Os07g0458700 [Oryza sativa (japonica cultivar-group)] (GB:NP_001059570.1)			endomembrane system|GO:0012505	molecular_function_unknown|GO:0003674	biological_process_unknown|GO:0008150
At1g05230	0.04136341	0.022688642	-0.14321797	homeobox-leucine zipper family protein / lipid-binding START domain-containing protein			nucleus|GO:0005634	DNA binding|GO:0003677;transcription factor activity|GO:0003700	regulation of transcription, DNA-dependent|GO:0006355
At1g05250	-0.011147541	0.06107019	-0.11083184	peroxidase, putative			endomembrane system|GO:0012505	peroxidase activity|GO:0004601	response to oxidative stress|GO:0006979
At1g05260	0.22782263	0.046038758	0.032907784	RCI3 (RARE COLD INDUCIBLE GENE 3); peroxidase			endoplasmic reticulum|GO:0005783	peroxidase activity|GO:0004601	hyperosmotic salinity response|GO:0042538;response to cold|GO:0009409;response to desiccation|GO:0009269
At1g05270	0.1136576	0.10661534	0.012455054	TraB family protein			cellular_component_unknown|GO:0005575	molecular_function_unknown|GO:0003674	biological_process_unknown|GO:0008150
At1g05280	0.16250898	0.0721453	-0.10991936	fringe-related protein				transferase activity, transferring glycosyl groups|GO:0016757	biological_process_unknown|GO:0008150
At1g05290	0.11829439	0.0993302	0.096121095	transcription factor				transcription factor activity|GO:0003700	regulation of transcription|GO:0045449
At1g05300	0.11937494	0.05887202	-0.18474525	ZIP5 (ZINC TRANSPORTER 5 PRECURSOR); cation transporter			endomembrane system|GO:0012505;integral to membrane|GO:0016021;membrane|GO:0016020	cation transmembrane transporter activity|GO:0008324;metal ion transmembrane transporter activity|GO:0046873	cation transport|GO:0006812
At1g05310	-0.11704048	-0.12453707	0.12892537	pectinesterase family protein			cellulose and pectin-containing cell wall|GO:0009505	pectinesterase activity|GO:0030599	cell wall modification|GO:0042545
At1g05320	0.05468452	0.04142797	0.013976887	similar to unknown protein [Arabidopsis thaliana] (TAIR:AT2G32240.1); similar to unnamed protein product [Candida glabrata] (GB:XP_445454.1); similar to OSIGBa0126B18.8 [Oryza sativa (indica cultivar-group)] (GB:CAH66915.1); similar to OSJNBa0008M17.5 [Oryza sativa (japonica cultivar-group)] (GB:CAE04334.2); contains domain MYOSIN HEAVY CHAIN-RELATED (PTHR23160)			cellular_component_unknown|GO:0005575	molecular_function_unknown|GO:0003674	biological_process_unknown|GO:0008150
At1g05330	0.06204831	0.010958624	-0.023622949	unknown protein			cellular_component_unknown|GO:0005575	molecular_function_unknown|GO:0003674	biological_process_unknown|GO:0008150
At1g05340	0.11414668	-0.13639513	-0.28201655	similar to unknown protein [Arabidopsis thaliana] (TAIR:AT2G32210.1); similar to conserved hypothetical protein [Medicago truncatula] (GB:ABD32591.1)			chloroplast|GO:0009507	molecular_function_unknown|GO:0003674	biological_process_unknown|GO:0008150
At1g05350	-0.020114195	0.08725096	0.096584454	thiF family protein			cellular_component_unknown|GO:0005575	catalytic activity|GO:0003824
At1g05360	-0.100328766	0.17473073	0.037674256	similar to unknown protein [Arabidopsis thaliana] (TAIR:AT4G14950.1); similar to conserved hypothetical protein [Medicago truncatula] (GB:ABE91712.1); contains domain VACUOLE MEMBRANE PROTEIN 1 (PTHR10281:SF1); contains domain MEMBRANE ASSOCIATED PROGESTERONE RECEPTOR-RELATED (PTHR10281)			cellular_component_unknown|GO:0005575	molecular_function_unknown|GO:0003674	biological_process_unknown|GO:0008150
At1g05370	-0.031703465	0.018644862	-0.0043792073	similar to unknown protein [Arabidopsis thaliana] (TAIR:AT3G22410.1); similar to Cellular retinaldehyde-binding/triple function, N-terminal [Medicago truncatula] (GB:ABE78877.1); similar to Os03g0219100 [Oryza sativa (japonica cultivar-group)] (GB:NP_001049398.1); similar to Os03g0724100 [Oryza sativa (japonica cultivar-group)] (GB:NP_001051120.1); contains InterPro domain Phosphatidylinositol tr…			cellular_component_unknown|GO:0005575	molecular_function_unknown|GO:0003674	biological_process_unknown|GO:0008150
At1g05380	0.030609217	-0.004107831	0.05839639	DNA binding			nucleus|GO:0005634	DNA binding|GO:0003677	regulation of transcription, DNA-dependent|GO:0006355
At1g05385	-0.07816323	-0.07641329	0.02773641	photosystem II 11 kDa protein-related				molecular_function_unknown|GO:0003674	biological_process_unknown|GO:0008150
At1g05400	-0.02506265	0.037484728	-0.04268644	similar to unknown protein [Arabidopsis thaliana] (TAIR:AT1G06810.1); similar to Os12g0162900 [Oryza sativa (japonica cultivar-group)] (GB:NP_001066226.1); similar to Os07g0637200 [Oryza sativa (japonica cultivar-group)] (GB:NP_001060400.1); contains InterPro domain Protein of unknown function DUF537; (InterPro:IPR007491)			cellular_component_unknown|GO:0005575	molecular_function_unknown|GO:0003674	biological_process_unknown|GO:0008150
At1g05410	0.025574515	-0.0064210854	0.005017113	similar to protein binding / zinc ion binding [Arabidopsis thaliana] (TAIR:AT5G48160.2); similar to CDPK adapter protein 1 [Mesembryanthemum crystallinum] (GB:AAK69758.1); contains domain GAT domain (SSF89009)			cellular_component_unknown|GO:0005575	molecular_function_unknown|GO:0003674	biological_process_unknown|GO:0008150
At1g05420	-0.027075069	0.07150411	0.024848953	ATOFP12/OFP12 (Arabidopsis thaliana ovate family protein 12)				molecular_function_unknown|GO:0003674	biological_process_unknown|GO:0008150
At1g05430	0.033865478	0.12147241	-0.023312181	similar to hypothetical protein MtrDRAFT_AC135320g13v1 [Medicago truncatula] (GB:ABE82965.1)			cellular_component_unknown|GO:0005575	molecular_function_unknown|GO:0003674	biological_process_unknown|GO:0008150
At1g05440	0.028809547	-0.013198737	-0.01491097	similar to Os03g0747100 [Oryza sativa (japonica cultivar-group)] (GB:NP_001051255.1)			cellular_component_unknown|GO:0005575	molecular_function_unknown|GO:0003674	biological_process_unknown|GO:0008150
At1g05450	0.11808308	0.48263717	-0.12506306	protease inhibitor/seed storage/lipid transfer protein (LTP)-related			anchored to membrane|GO:0031225	molecular_function_unknown|GO:0003674	biological_process_unknown|GO:0008150
At3g15570	0.037104364	-0.17257975	0.019499928	phototropic-responsive NPH3 family protein			cellular_component_unknown|GO:0005575	signal transducer activity|GO:0004871	response to light stimulus|GO:0009416
At1g05460	-0.18771204	0.06232213	-0.027401578	SDE3 (SILENCING DEFECTIVE)			cellular_component_unknown|GO:0005575	RNA helicase activity|GO:0003724	virus induced gene silencing|GO:0009616
At1g05470	0.09380986	0.07757908	0.031604487	endonuclease/exonuclease/phosphatase family protein			cellular_component_unknown|GO:0005575	hydrolase activity|GO:0016787	biological_process_unknown|GO:0008150
At1g05490	0.015605041	0.044026986	0.06346853	CHR31 (chromatin remodeling 31); ATP binding / ATP-dependent helicase/ DNA binding / helicase/ nucleic acid binding				ATP binding|GO:0005524;ATP-dependent helicase activity|GO:0008026;DNA binding|GO:0003677;helicase activity|GO:0004386;nucleic acid binding|GO:0003676	biological_process_unknown|GO:0008150
At1g05500	0.14420404	0.059633143	-0.028883582	C2 domain-containing protein			endomembrane system|GO:0012505	molecular_function_unknown|GO:0003674	biological_process_unknown|GO:0008150
At1g05510	-0.061868407	0.06569008	0.109478325	similar to unknown protein [Arabidopsis thaliana] (TAIR:AT2G31985.1); similar to putative embryo-specific protein Ose731 [Oryza sativa (japonica cultivar-group)] (GB:AAT93933.1); similar to Os05g0569500 [Oryza sativa (japonica cultivar-group)] (GB:NP_001056364.1); contains InterPro domain Protein of unknown function DUF1264; (InterPro:IPR010686)			cellular_component_unknown|GO:0005575	molecular_function_unknown|GO:0003674	biological_process_unknown|GO:0008150
At1g05520	0.029804107	0.12790003	0.013703503	transport protein, putative			COPII vesicle coat|GO:0030127	transporter activity|GO:0005215	transport|GO:0006810
At1g05530	0.05232638	-0.0011289138	0.06986059	UGT2/UGT75B2 (UDP-glucosyl transferase 75B2); UDP-glucosyltransferase/ UDP-glycosyltransferase/ abscisic acid glucosyltransferase/ transferase, transferring glycosyl groups				UDP-glucosyltransferase activity|GO:0035251;UDP-glycosyltransferase activity|GO:0008194;abscisic acid glucosyltransferase activity|GO:0010294;transferase activity, transferring glycosyl groups|GO:0016757	metabolic process|GO:0008152
At1g05540	0.020696126	-0.0139669515	-0.04410439	similar to unknown protein [Arabidopsis thaliana] (TAIR:AT1G30160.2); contains InterPro domain Protein of unknown function DUF295; (InterPro:IPR005174)			mitochondrion|GO:0005739	molecular_function_unknown|GO:0003674	biological_process_unknown|GO:0008150
At1g05550	0.108291104	0.031576633	0.030583885	similar to unknown protein [Arabidopsis thaliana] (TAIR:AT1G05540.1); contains InterPro domain Protein of unknown function DUF295; (InterPro:IPR005174)			cellular_component_unknown|GO:0005575	molecular_function_unknown|GO:0003674	biological_process_unknown|GO:0008150
At1g05560	-0.09651899	-0.0036781272	0.089843266	UGT1 (UDP-glucosyl transferase 75B1); UDP-glycosyltransferase/ transferase, transferring glycosyl groups			phragmoplast|GO:0009524	UDP-glucosyltransferase activity|GO:0035251;UDP-glycosyltransferase activity|GO:0008194;abscisic acid glucosyltransferase activity|GO:0010294;transferase activity, transferring glycosyl groups|GO:0016757	cell plate formation involved in cellulose and pectin-containing cell wall biogenesis|GO:0009920;response to salicylic acid stimulus|GO:0009751
At1g05570	0.111834034	-0.0098091625	-0.06167235	CALS1 (CALLOSE SYNTHASE 1); transferase, transferring glycosyl groups			1,3-beta-glucan synthase complex|GO:0000148;cell plate|GO:0009504	1,3-beta-glucan synthase activity|GO:0003843;transferase activity, transferring glycosyl groups|GO:0016757	1,3-beta-glucan biosynthetic process|GO:0006075
At1g05575	0.0069033187	-0.02204964	-0.016555166	similar to unknown protein [Arabidopsis thaliana] (TAIR:AT2G31945.1); similar to hypothetical protein [Oryza sativa (japonica cultivar-group)] (GB:BAD38225.1); similar to Os06g0207200 [Oryza sativa (japonica cultivar-group)] (GB:NP_001057099.1); similar to Os02g0774200 [Oryza sativa (japonica cultivar-group)] (GB:NP_001048273.1)			endomembrane system|GO:0012505	molecular_function_unknown|GO:0003674	biological_process_unknown|GO:0008150
At1g05577	-0.02476658	-0.033088755	0.045659684	similar to unknown protein [Arabidopsis thaliana] (TAIR:AT5G59790.1); similar to 4D11_16 [Brassica rapa subsp. pekinensis] (GB:AAZ67530.1); contains InterPro domain Protein of unknown function DUF966; (InterPro:IPR010369)			cellular_component_unknown|GO:0005575	molecular_function_unknown|GO:0003674	biological_process_unknown|GO:0008150
At1g05580	-0.018458355	0.09071815	5.067438E-4	ATCHX23 (CATION/H+ EXCHANGER 23); monovalent cation:proton antiporter			endomembrane system|GO:0012505;integral to membrane|GO:0016021	monovalent cation:proton antiporter activity|GO:0005451;sodium:hydrogen antiporter activity|GO:0015385	cation transport|GO:0006812
At1g05590	-0.018194761	0.025539419	0.028092727	glycosyl hydrolase family 20 protein			endomembrane system|GO:0012505	hydrolase activity, hydrolyzing O-glycosyl compounds|GO:0004553	carbohydrate metabolic process|GO:0005975
At1g05600	0.07368405	0.025928492	0.04553499	pentatricopeptide (PPR) repeat-containing protein				binding|GO:0005488	biological_process_unknown|GO:0008150
At1g05610	0.05132183	-0.03260298	0.06622864	APS2 (ADP-GLUCOSE PYROPHOSHORYLASE SMALL SUBUNIT 2); glucose-1-phosphate adenylyltransferase				glucose-1-phosphate adenylyltransferase activity|GO:0008878	biosynthetic process|GO:0009058
At1g05615	-0.1564371	0.030582435	0.032233812	similar to unknown protein [Arabidopsis thaliana] (TAIR:AT2G24670.1); contains InterPro domain Protein of unknown function DUF313; (InterPro:IPR005508)			cellular_component_unknown|GO:0005575	molecular_function_unknown|GO:0003674	biological_process_unknown|GO:0008150
At1g05620	0.021196999	0.032786176	0.008257765	inosine-uridine preferring nucleoside hydrolase family protein			cellular_component_unknown|GO:0005575	hydrolase activity|GO:0016787	biological_process_unknown|GO:0008150
At1g05630	0.012646308	-0.011925394	-0.046316866	5PTASE13/AT5PTASE13; inositol or phosphatidylinositol phosphatase				inositol or phosphatidylinositol phosphatase activity|GO:0004437	auxin homeostasis|GO:0010252;response to abscisic acid stimulus|GO:0009737;response to wounding|GO:0009611;vascular tissue development (sensu Tracheophyta)|GO:0010087
At1g05640	0.09680414	0.051606447	0.052713394	ankyrin repeat family protein				protein binding|GO:0005515
At1g05650	0.0052714944	0.1190352	-0.109250054	polygalacturonase, putative / pectinase, putative			endomembrane system|GO:0012505	polygalacturonase activity|GO:0004650	carbohydrate metabolic process|GO:0005975
At1g05660	0.025801962	-0.009719692	0.06273753	polygalacturonase, putative / pectinase, putative			endomembrane system|GO:0012505	polygalacturonase activity|GO:0004650	carbohydrate metabolic process|GO:0005975
At1g05670	0.07001306	0.24604705	-0.05439647	UDP-glucoronosyl/UDP-glucosyl transferase family protein			cellular_component_unknown|GO:0005575	transferase activity, transferring glycosyl groups|GO:0016757	metabolic process|GO:0008152
At1g05680	0.13745157	0.09374822	0.09817688	UDP-glucoronosyl/UDP-glucosyl transferase family protein			cellular_component_unknown|GO:0005575	UDP-glycosyltransferase activity|GO:0008194;transferase activity, transferring glycosyl groups|GO:0016757;transferase activity, transferring hexosyl groups|GO:0016758	metabolic process|GO:0008152
At1g05690	0.044989254	0.076805934	0.07870849	BT3 (BTB and TAZ domain protein 3); protein binding / transcription regulator			chloroplast|GO:0009507;nucleus|GO:0005634	protein binding|GO:0005515;transcription regulator activity|GO:0030528	regulation of transcription, DNA-dependent|GO:0006355
At1g05700	0.03583969	-0.022302119	0.02426634	leucine-rich repeat protein kinase, putative			endomembrane system|GO:0012505	kinase activity|GO:0016301	protein amino acid phosphorylation|GO:0006468
At1g05710	-0.16459706	-0.1499252	0.22397564	ethylene-responsive protein, putative			nucleus|GO:0005634	transcription factor activity|GO:0003700	response to ethylene stimulus|GO:0009723
At1g05720	0.09615329	-0.0021403227	0.11150977	selenoprotein family protein			endomembrane system|GO:0012505	selenium binding|GO:0008430	biological_process_unknown|GO:0008150
At1g05730	0.10166322	0.1022252	0.03669968	similar to unknown protein [Arabidopsis thaliana] (TAIR:AT2G31725.1); similar to hypothetical protein LOC406709 [Danio rerio] (GB:NP_998565.1); similar to Os11g0256200 [Oryza sativa (japonica cultivar-group)] (GB:NP_001067634.1); contains InterPro domain Protein of unknown function DUF842, eukaryotic; (InterPro:IPR008560)			cellular_component_unknown|GO:0005575	molecular_function_unknown|GO:0003674	biological_process_unknown|GO:0008150
At1g05740	0.070234574	-0.010087289	0.123513296	similar to unknown protein [Arabidopsis thaliana] (TAIR:AT1G05730.1); similar to PREDICTED: similar to CG5323-PA [Canis familiaris] (GB:XP_855482.1); similar to Os11g0256200 [Oryza sativa (japonica cultivar-group)] (GB:NP_001067634.1); contains InterPro domain Protein of unknown function DUF842, eukaryotic; (InterPro:IPR008560)			cellular_component_unknown|GO:0005575	molecular_function_unknown|GO:0003674	biological_process_unknown|GO:0008150
At1g05750	0.04280978	0.29245818	-0.45831347	PDE247 (PIGMENT DEFECTIVE 247); binding			chloroplast|GO:0009507	binding|GO:0005488	biological_process_unknown|GO:0008150
At1g05760	-0.11377433	-0.040235795	-0.14884639	RTM1 (RESTRICTED TEV MOVEMENT 1)			cellular_component_unknown|GO:0005575	sugar binding|GO:0005529	response to virus|GO:0009615
At1g05770	0.022946844	-0.06905386	0.07381084	jacalin lectin family protein			cellular_component_unknown|GO:0005575	molecular_function_unknown|GO:0003674	biological_process_unknown|GO:0008150
At1g05780	0.33194214	0.07636654	-2.9363856E-4	similar to unknown protein [Arabidopsis thaliana] (TAIR:AT2G31710.1); similar to Os04g0612900 [Oryza sativa (japonica cultivar-group)] (GB:NP_001053850.1)			endomembrane system|GO:0012505	molecular_function_unknown|GO:0003674	biological_process_unknown|GO:0008150
At1g05785	0.05415604	0.15824996	-0.015639393	Got1-like family protein			cellular_component_unknown|GO:0005575	molecular_function_unknown|GO:0003674	vesicle-mediated transport|GO:0016192
At1g05790	-0.12016627	0.030795518	0.09318778	lipase class 3 family protein			endomembrane system|GO:0012505	triacylglycerol lipase activity|GO:0004806	lipid metabolic process|GO:0006629
At1g05800	-0.091319524	-0.029562084	-0.008735808	lipase class 3 family protein				triacylglycerol lipase activity|GO:0004806	lipid metabolic process|GO:0006629
At1g05805	0.02020597	4.8529604E-4	0.016046405	basic helix-loop-helix (bHLH) family protein			nucleus|GO:0005634	DNA binding|GO:0003677;transcription factor activity|GO:0003700	regulation of transcription|GO:0045449
At1g05810	-0.016755285	0.07966506	0.044875495	ARA/Ara-1/AtRABA5e/AtRab11D (Arabidopsis Rab GTPase homolog A5e); GTP binding			chloroplast|GO:0009507	GTP binding|GO:0005525	protein transport|GO:0015031;small GTPase mediated signal transduction|GO:0007264
At1g05820	0.04039332	0.3263586	-0.039027892	protease-associated (PA) domain-containing protein			endomembrane system|GO:0012505;integral to membrane|GO:0016021	peptidase activity|GO:0008233	proteolysis|GO:0006508
At1g05830	0.10594535	0.022949025	0.010994142	trithorax protein, putative / PHD finger family protein / SET domain-containing protein			nucleus|GO:0005634	DNA binding|GO:0003677	regulation of transcription, DNA-dependent|GO:0006355
At1g05840	-0.06673376	0.03202698	0.0053289086	aspartyl protease family protein			anchored to membrane|GO:0031225	pepsin A activity|GO:0004194	proteolysis|GO:0006508
At1g05850	-0.54925185	-0.60203683	0.4784679	POM1 (POM-POM1); chitinase			endomembrane system|GO:0012505	chitinase activity|GO:0004568	carbohydrate biosynthetic process|GO:0016051;lignin biosynthetic process|GO:0009809;multidimensional cell growth|GO:0009825;regulation of salicylic acid metabolic process|GO:0010337;response to cytokinin stimulus|GO:0009735;response to heat|GO:0009408;response to salt stress|GO:0009651;response to water deprivation|GO:0009414;root epidermal cell differentiation|GO:0010053
At1g05860	-0.2116381	-0.17594343	0.0688073	similar to unknown protein [Arabidopsis thaliana] (TAIR:AT2G31600.1); similar to Os05g0304100 [Oryza sativa (japonica cultivar-group)] (GB:NP_001055141.1); similar to expressed protein [Oryza sativa (japonica cultivar-group)] (GB:ABA96319.2)			chloroplast|GO:0009507	molecular_function_unknown|GO:0003674	biological_process_unknown|GO:0008150
At1g05870	0.07779939	0.45320618	0.06539625	similar to unknown protein [Arabidopsis thaliana] (TAIR:AT2G31560.2); similar to hypothetical protein [Oryza sativa (japonica cultivar-group)] (GB:BAB86085.1); similar to Os11g0282300 [Oryza sativa (japonica cultivar-group)] (GB:NP_001067693.1); similar to Os12g0230600 [Oryza sativa (japonica cultivar-group)] (GB:NP_001066444.1); contains InterPro domain Protein of unknown function DUF1685; (Inte…			cellular_component_unknown|GO:0005575	molecular_function_unknown|GO:0003674	N-terminal protein myristoylation|GO:0006499
At1g05880	0.054259326	-0.04764696	0.09175496	zinc ion binding			cellular_component_unknown|GO:0005575	zinc ion binding|GO:0008270	biological_process_unknown|GO:0008150
At1g05890	-0.18208691	-0.024797834	0.39569235	zinc finger protein-related				protein binding|GO:0005515;zinc ion binding|GO:0008270
At1g05900	0.049349133	0.026748113	0.03504138	endonuclease-related			intracellular|GO:0005622	DNA binding|GO:0003677;endonuclease activity|GO:0004519;iron ion binding|GO:0005506	base-excision repair|GO:0006284
At1g05910	0.031757567	-0.039077442	0.042610444	cell division cycle protein 48-related / CDC48-related				ATP binding|GO:0005524
At1g05920	-0.05022268	-0.04763616	0.17089023	DNA binding			cellular_component_unknown|GO:0005575	DNA binding|GO:0003677	regulation of transcription, DNA-dependent|GO:0006355
At1g05930	-0.113377765	-0.0677213	0.04500234	DNA binding			cellular_component_unknown|GO:0005575	DNA binding|GO:0003677	regulation of transcription, DNA-dependent|GO:0006355
At1g05940	0.042258747	0.09720095	-0.15971345	CAT9 (CATIONIC AMINO ACID TRANSPORTER 9); cationic amino acid transporter			membrane|GO:0016020	cationic amino acid transmembrane transporter activity|GO:0015326	amino acid transport|GO:0006865;transport|GO:0006810
At1g05950	0.17450237	0.103297055	0.08193944	similar to Double-stranded RNA binding; Fungal hydrophobin [Medicago truncatula] (GB:ABE90587.1); contains domain no description (G3D.3.30.160.20); contains domain dsRNA-binding domain-like (SSF54768)					biological_process_unknown|GO:0008150
At1g05960	0.190474	0.0955473	0.011575728	binding				binding|GO:0005488	biological_process_unknown|GO:0008150
At1g05970	0.057877243	0.016564308	0.08098105	nucleotide binding			cellular_component_unknown|GO:0005575	nucleotide binding|GO:0000166	biological_process_unknown|GO:0008150
At1g05990	0.0021125078	0.09289271	-0.015466003	calcium-binding protein, putative			cellular_component_unknown|GO:0005575	calcium ion binding|GO:0005509
At1g06000	0.019786086	0.08770901	0.042562194	UDP-glucoronosyl/UDP-glucosyl transferase family protein			cellular_component_unknown|GO:0005575	UDP-glycosyltransferase activity|GO:0008194;transferase activity, transferring glycosyl groups|GO:0016757	flavonol biosynthetic process|GO:0051555
At1g06010	0.04963847	0.037749745	-0.030810863	similar to OSJNBa0084K01.1 [Oryza sativa (japonica cultivar-group)] (GB:CAE04829.1)				molecular_function_unknown|GO:0003674	biological_process_unknown|GO:0008150
At1g06020	0.052158993	0.017230675	-0.032631557	pfkB-type carbohydrate kinase family protein				kinase activity|GO:0016301	D-ribose metabolic process|GO:0006014;acetate fermentation|GO:0019654;sucrose biosynthetic process|GO:0005986;sucrose catabolic process, using beta-fructofuranosidase|GO:0019575
At1g06030	0.004300222	-0.051907897	-0.025352547	pfkB-type carbohydrate kinase family protein				kinase activity|GO:0016301	D-ribose metabolic process|GO:0006014;acetate fermentation|GO:0019654;sucrose biosynthetic process|GO:0005986;sucrose catabolic process, using beta-fructofuranosidase|GO:0019575
At1g06040	-0.12943575	-0.14385265	-0.43422827	STO (SALT TOLERANCE); transcription factor/ zinc ion binding			intracellular|GO:0005622	DNA binding|GO:0003677;protein binding|GO:0005515;transcription factor activity|GO:0003700;zinc ion binding|GO:0008270	response to salt stress|GO:0009651
At1g06050	0.16930106	-0.049739175	0.06090776	similar to unknown protein [Arabidopsis thaliana] (TAIR:AT5G10750.1); similar to START domain-containing protein [Poa pratensis] (GB:CAH10188.1); similar to Os08g0152600 [Oryza sativa (japonica cultivar-group)] (GB:NP_001061005.1); similar to START domain-containing protein [Poa pratensis] (GB:CAH10187.1); contains InterPro domain Protein of unknown function DUF1336; (InterPro:IPR009769)			cellular_component_unknown|GO:0005575	molecular_function_unknown|GO:0003674	biological_process_unknown|GO:0008150
At1g06060	0.1538287	-0.031862397	-0.005862914	RanBPM-related			cellular_component_unknown|GO:0005575	molecular_function_unknown|GO:0003674	biological_process_unknown|GO:0008150
At1g06070	0.16186434	0.047891296	0.10536048	bZIP transcription factor, putative (bZIP69)			chloroplast|GO:0009507;nucleus|GO:0005634	DNA binding|GO:0003677;transcription factor activity|GO:0003700	regulation of transcription, DNA-dependent|GO:0006355
At1g06080	0.11456363	0.04843681	-0.09098993	ADS1 (DELTA 9 DESATURASE 1); oxidoreductase			endoplasmic reticulum|GO:0005783;integral to membrane|GO:0016021;membrane|GO:0016020	oxidoreductase activity|GO:0016491	fatty acid biosynthetic process|GO:0006633
At1g06090	0.19546273	-0.0060797	-0.18586475	fatty acid desaturase family protein			endoplasmic reticulum|GO:0005783;integral to membrane|GO:0016021;membrane|GO:0016020	oxidoreductase activity|GO:0016491	fatty acid biosynthetic process|GO:0006633
At1g06100	0.1626967	0.1015082	0.013804048	fatty acid desaturase family protein			endoplasmic reticulum|GO:0005783;integral to membrane|GO:0016021;membrane|GO:0016020	oxidoreductase activity|GO:0016491	fatty acid biosynthetic process|GO:0006633
At1g06110	-0.23329279	-0.19468303	0.16366962	SKIP16 (SKP1/ASK-INTERACTING PROTEIN 16)			cellular_component_unknown|GO:0005575	molecular_function_unknown|GO:0003674	biological_process_unknown|GO:0008150
At1g06120	0.008996876	0.07327305	-0.13736168	fatty acid desaturase family protein			endoplasmic reticulum|GO:0005783;integral to membrane|GO:0016021;membrane|GO:0016020	oxidoreductase activity|GO:0016491	fatty acid biosynthetic process|GO:0006633
At1g06130	-0.014458079	-0.0019386169	0.037301876	GLX2-4 (GLYOXALASE 2-4); hydroxyacylglutathione hydrolase			chloroplast|GO:0009507	hydroxyacylglutathione hydrolase activity|GO:0004416	methylglyoxal catabolic process to D-lactate|GO:0019243
At1g06135	-0.073866665	-0.002110809	0.080715835	similar to unknown protein [Arabidopsis thaliana] (TAIR:AT2G31345.1)			endomembrane system|GO:0012505	molecular_function_unknown|GO:0003674	biological_process_unknown|GO:0008150
At1g06140	0.083555505	0.18884441	-0.045966342	pentatricopeptide (PPR) repeat-containing protein				binding|GO:0005488	biological_process_unknown|GO:0008150
At1g06145				binding				binding|GO:0005488
At1g06160	-0.024765205	0.040011346	-0.028335294	ethylene-responsive factor, putative			nucleus|GO:0005634	DNA binding|GO:0003677;transcription activator activity|GO:0016563;transcription factor activity|GO:0003700	ethylene mediated signaling pathway|GO:0009873;regulation of transcription, DNA-dependent|GO:0006355
At1g06170	0.03590628	0.109369576	0.041940033	basic helix-loop-helix (bHLH) family protein			nucleus|GO:0005634	DNA binding|GO:0003677;transcription factor activity|GO:0003700	regulation of transcription|GO:0045449
At1g06180	0.070187815	0.034571704	-0.032369792	ATMYB13 (myb domain protein 13); DNA binding / transcription factor			nucleus|GO:0005634	DNA binding|GO:0003677;transcription factor activity|GO:0003700	regulation of transcription, DNA-dependent|GO:0006355;response to abscisic acid stimulus|GO:0009737;response to cadmium ion|GO:0046686;response to ethylene stimulus|GO:0009723;response to gibberellin stimulus|GO:0009739;response to jasmonic acid stimulus|GO:0009753;response to salicylic acid stimulus|GO:0009751;response to salt stress|GO:0009651
At1g06190	-0.13264765	-0.07054899	0.09911303	ATP binding / ATPase, coupled to transmembrane movement of ions, phosphorylative mechanism			membrane|GO:0016020	ATP binding|GO:0005524;ATPase activity, coupled to transmembrane movement of ions, phosphorylative mechanism|GO:0015662	transport|GO:0006810
At1g06200	0.108983636	0.02942295	-0.045006134	serine-type peptidase			membrane|GO:0016020	serine-type peptidase activity|GO:0008236	proteolysis|GO:0006508
At1g06210	-0.27241635	-0.0887434	0.1627625	VHS domain-containing protein / GAT domain-containing protein			Golgi stack|GO:0005795	protein transporter activity|GO:0008565	intra-Golgi vesicle-mediated transport|GO:0006891;intracellular protein transport|GO:0006886
At1g06225	-0.08503074	0.046260178	-0.018629529	CLE3 (CLAVATA3/ESR-RELATED 3); receptor binding			apoplast|GO:0048046	protein binding|GO:0005515;receptor binding|GO:0005102	signal transduction|GO:0007165
At1g06230	-0.005480161	0.042994052	0.05192838	DNA-binding bromodomain-containing protein			cellular_component_unknown|GO:0005575	DNA binding|GO:0003677
At1g06240	0.01964439	-0.08880976	0.029773518	oxidoreductase/ transition metal ion binding				oxidoreductase activity|GO:0016491;transition metal ion binding|GO:0046914	biological_process_unknown|GO:0008150
At1g06250	-0.035287824	-0.070036575	0.013391003	lipase class 3 family protein			cellular_component_unknown|GO:0005575	triacylglycerol lipase activity|GO:0004806	lipid metabolic process|GO:0006629
At1g06260	-0.051312126	-0.016436867	0.07694939	cysteine proteinase, putative			endomembrane system|GO:0012505	cysteine-type peptidase activity|GO:0008234	proteolysis|GO:0006508
At1g06270	0.17115507	-0.010181654	-0.04214521	pentatricopeptide (PPR) repeat-containing protein				molecular_function_unknown|GO:0003674	biological_process_unknown|GO:0008150
At1g06280	-0.17259401	-0.030761894	0.05346384	LOB domain family protein / lateral organ boundaries domain family protein (LBD2)			chloroplast|GO:0009507	molecular_function_unknown|GO:0003674	biological_process_unknown|GO:0008150
At1g06290	-0.0022437498	-0.0774135	0.1312189	ACX3 (ACYL-COA OXIDASE 3); acyl-CoA oxidase			peroxisome|GO:0005777	acyl-CoA oxidase activity|GO:0003997	fatty acid beta-oxidation|GO:0006635;medium-chain fatty acid metabolic process|GO:0051791
At1g06310	0.020585194	-0.008478354	0.011973892	ACX6 (ACYL-COA OXIDASE 6); acyl-CoA oxidase			peroxisome|GO:0005777	acyl-CoA oxidase activity|GO:0003997	fatty acid beta-oxidation|GO:0006635
At1g06320	-0.08090651	-0.005177171	0.003903687	similar to hypothetical protein MtrDRAFT_AC140034g4v1 [Medicago truncatula] (GB:ABE80503.1)			cellular_component_unknown|GO:0005575	molecular_function_unknown|GO:0003674	biological_process_unknown|GO:0008150
At1g06330	-0.026234638	-0.042952165	0.0050588697	copper-binding family protein			cellular_component_unknown|GO:0005575	copper ion binding|GO:0005507	copper ion transport|GO:0006825
At1g06340	0.034830835	0.030736433	-0.13090461	agenet domain-containing protein			cellular_component_unknown|GO:0005575	molecular_function_unknown|GO:0003674	biological_process_unknown|GO:0008150
At1g06350	-0.02852873	-0.08021062	0.15202336	fatty acid desaturase family protein			endoplasmic reticulum|GO:0005783;membrane|GO:0016020	oxidoreductase activity|GO:0016491	fatty acid biosynthetic process|GO:0006633
At1g06360	0.053840496	0.044863813	-0.03783489	fatty acid desaturase family protein			endoplasmic reticulum|GO:0005783;integral to membrane|GO:0016021;membrane|GO:0016020	oxidoreductase activity|GO:0016491	fatty acid biosynthetic process|GO:0006633
At1g06380	-0.091918096	0.04031767	0.02975142	ribosomal protein-related			intracellular|GO:0005622;ribosome|GO:0005840	structural constituent of ribosome|GO:0003735	translation|GO:0006412
At1g06390	-0.1324638	-0.059062738	0.13790238	GSK1 (GSK3/SHAGGY-LIKE PROTEIN KINASE 1); kinase			cellular_component_unknown|GO:0005575	glycogen synthase kinase 3 activity|GO:0004696;kinase activity|GO:0016301	hyperosmotic salinity response|GO:0042538
At1g06400	-0.19548228	-0.08874744	0.16883492	ARA2 (Arabidopsis Rab GTPase homolog A1a); GTP binding				GTP binding|GO:0005525	protein transport|GO:0015031;small GTPase mediated signal transduction|GO:0007264
At1g06410	-0.095753446	0.058128253	0.16171543	ATTPS7 (Arabidopsis thaliana trehalose-phosphatase/synthase 7); transferase, transferring glycosyl groups / trehalose-phosphatase				alpha,alpha-trehalose-phosphate synthase (UDP-forming) activity|GO:0003825;transferase activity, transferring glycosyl groups|GO:0016757;trehalose-phosphatase activity|GO:0004805	trehalose biosynthetic process|GO:0005992
At1g06420	0.031339586	0.038805228	0.12989372	similar to unknown protein [Arabidopsis thaliana] (TAIR:AT2G30960.1); similar to villin-related protein [Entamoeba histolytica HM-1:IMSS] (GB:XP_655822.1)			cellular_component_unknown|GO:0005575	molecular_function_unknown|GO:0003674	biological_process_unknown|GO:0008150
At1g06430	0.17244136	-0.00470306	0.27229577	FTSH8 (FtsH protease 8); ATP-dependent peptidase/ ATPase/ metallopeptidase/ zinc ion binding			chloroplast thylakoid membrane|GO:0009535;chloroplast|GO:0009507	ATP-dependent peptidase activity|GO:0004176;ATPase activity|GO:0016887;metallopeptidase activity|GO:0008237;zinc ion binding|GO:0008270	PSII associated light-harvesting complex II catabolic process|GO:0010304
At1g06440	0.01435552	-0.024269212	-0.04032345	similar to unknown protein [Arabidopsis thaliana] (TAIR:AT5G45790.1); similar to Os10g0510300 [Oryza sativa (japonica cultivar-group)] (GB:NP_001065035.1); similar to Protein of unknown function DUF860, plant [Medicago truncatula] (GB:ABE79863.1); contains InterPro domain Protein of unknown function DUF860, plant; (InterPro:IPR008578)			mitochondrion|GO:0005739	molecular_function_unknown|GO:0003674	biological_process_unknown|GO:0008150
At1g06450	-0.16999055	-0.0086982865	0.11887974	CCR4-NOT transcription complex protein, putative			nucleus|GO:0005634	ribonuclease activity|GO:0004540	RNA modification|GO:0009451
At1g06460	-0.039065547	-0.16687346	0.19131139	ACD32.1 (ALPHA-CRYSTALLIN DOMAIN 31.2)					response to heat|GO:0009408
At1g06470	0.010565499	0.0075409766	0.20630583	phosphate translocator-related			membrane|GO:0016020
At1g06475	-0.042795274	0.026687885	0.04773708	similar to unknown protein [Arabidopsis thaliana] (TAIR:AT5G26790.1); similar to hypothetical protein MtrDRAFT_AC157648g13v1 [Medicago truncatula] (GB:ABE86474.1)			membrane|GO:0016020	molecular_function_unknown|GO:0003674	biological_process_unknown|GO:0008150
At1g06490	-0.012994524	-0.05121626	0.010040594	ATGSL07 (GLUCAN SYNTHASE-LIKE 7); 1,3-beta-glucan synthase/ transferase, transferring glycosyl groups			1,3-beta-glucan synthase complex|GO:0000148	1,3-beta-glucan synthase activity|GO:0003843;transferase activity, transferring glycosyl groups|GO:0016757	1,3-beta-glucan biosynthetic process|GO:0006075
At1g06500	0.019447256	-0.048893336	0.11493153	unknown protein			cellular_component_unknown|GO:0005575	molecular_function_unknown|GO:0003674	biological_process_unknown|GO:0008150
At1g06510	0.004536029	-0.0823963	-0.021225292	unknown protein			chloroplast|GO:0009507	molecular_function_unknown|GO:0003674	biological_process_unknown|GO:0008150
At1g06520	-0.05446638	-0.049011387	-0.06760132	ATGPAT1/GPAT1 (GLYCEROL-3-PHOSPHATE ACYLTRANSFERASE 1); 1-acylglycerol-3-phosphate O-acyltransferase/ acyltransferase			membrane|GO:0016020;mitochondrion|GO:0005739	1-acylglycerol-3-phosphate O-acyltransferase activity|GO:0003841;acyltransferase activity|GO:0008415	metabolic process|GO:0008152;pollen sperm cell differentiation|GO:0048235
At1g06530	-0.047064677	0.06380655	0.044326734	myosin heavy chain-related			mitochondrion|GO:0005739;plastid|GO:0009536
At1g06540	0.18614733	-9.871051E-4	0.06704257	similar to unknown protein [Arabidopsis thaliana] (TAIR:AT2G30930.1)			cellular_component_unknown|GO:0005575	molecular_function_unknown|GO:0003674	biological_process_unknown|GO:0008150
At1g06550	-0.17661008	-0.15672246	0.28984916	enoyl-CoA hydratase/isomerase family protein			cellular_component_unknown|GO:0005575	3-hydroxyisobutyryl-CoA hydrolase activity|GO:0003860	fatty acid beta-oxidation|GO:0006635
At1g06560	0.017910749	-0.08202155	0.09069357	NOL1/NOP2/sun family protein				RNA binding|GO:0003723
At1g06570	0.01716005	-0.13459688	0.38608146	PDS1 (PHYTOENE DESATURATION 1)			chloroplast|GO:0009507;cytosol|GO:0005829;mitochondrion|GO:0005739	4-hydroxyphenylpyruvate dioxygenase activity|GO:0003868	carotenoid biosynthetic process|GO:0016117;plastoquinone biosynthetic process|GO:0010236;vitamin E biosynthetic process|GO:0010189
At1g06580	-0.02334747	0.10879549	0.065196216	pentatricopeptide (PPR) repeat-containing protein				binding|GO:0005488	biological_process_unknown|GO:0008150
At1g06590	0.03390485	0.22124067	-0.06655589	binding				binding|GO:0005488	biological_process_unknown|GO:0008150
At1g06620	0.009362806	0.05844309	0.08944969	2-oxoglutarate-dependent dioxygenase, putative			cellular_component_unknown|GO:0005575	2-oxoglutarate-dependent dioxygenase activity|GO:0010302	biological_process_unknown|GO:0008150
At1g06630	0.21386185	0.5953175	-0.22865152	F-box family protein			cellular_component_unknown|GO:0005575	molecular_function_unknown|GO:0003674	biological_process_unknown|GO:0008150
At1g06640	-0.25017273	-0.29872215	0.40661314	2-oxoglutarate-dependent dioxygenase, putative			cellular_component_unknown|GO:0005575	2-oxoglutarate-dependent dioxygenase activity|GO:0010302	biological_process_unknown|GO:0008150
At1g06650	-0.52663106	-0.59641105	0.26762736	2-oxoglutarate-dependent dioxygenase, putative			cellular_component_unknown|GO:0005575	2-oxoglutarate-dependent dioxygenase activity|GO:0010302	biological_process_unknown|GO:0008150
At1g06660	0.03624233	0.03398619	0.15432216	similar to unknown protein [Arabidopsis thaliana] (TAIR:AT2G30820.2); similar to hypothetical protein [Oryza sativa (japonica cultivar-group)] (GB:AAM19018.1)				molecular_function_unknown|GO:0003674	biological_process_unknown|GO:0008150
At1g06670	-0.30176702	-0.27677578	0.123104766	NIH (NUCLEAR DEIH-BOXHELICASE)			nucleus|GO:0005634	DNA binding|GO:0003677;DNA helicase activity|GO:0003678	DNA metabolic process|GO:0006259
At1g06680	-0.5573536	-0.73466134	0.48463058	PSBP-1 (OXYGEN-EVOLVING ENHANCER PROTEIN 2); calcium ion binding			chloroplast photosystem II|GO:0030095;chloroplast thylakoid lumen|GO:0009543;chloroplast thylakoid membrane|GO:0009535;chloroplast thylakoid|GO:0009534;extrinsic to membrane|GO:0019898;oxygen evolving complex|GO:0009654	calcium ion binding|GO:0005509	photosynthesis, light reaction|GO:0019684
At1g06690	-0.18004079	0.04238402	0.13786197	aldo/keto reductase family protein			chloroplast thylakoid membrane|GO:0009535;plastoglobule|GO:0010287	aldo-keto reductase activity|GO:0004033
At1g06700	0.34704792	-0.05498643	0.16338171	kinase			cellular_component_unknown|GO:0005575	kinase activity|GO:0016301	protein amino acid phosphorylation|GO:0006468
At1g06710	-0.048703507	0.04805155	0.0895074	pentatricopeptide (PPR) repeat-containing protein			cellular_component_unknown|GO:0005575	binding|GO:0005488
At1g06720	-0.02684407	0.024798391	-0.11200293	similar to unknown protein [Arabidopsis thaliana] (TAIR:AT1G42440.1); similar to PREDICTED: hypothetical protein LOC553241 isoform 2 [Danio rerio] (GB:XP_709801.1); similar to PREDICTED: hypothetical protein XP_679814 isoform 1 [Danio rerio] (GB:XP_684906.1); similar to unnamed protein product [Ostreococcus tauri] (GB:CAL57303.1); contains InterPro domain AARP2CN; (InterPro:IPR012948); contains I…			cellular_component_unknown|GO:0005575
At1g06730	-0.055403464	-0.0139012	0.043473996	pfkB-type carbohydrate kinase family protein			cytoplasm|GO:0005737;nucleus|GO:0005634	kinase activity|GO:0016301	D-ribose catabolic process|GO:0019303
At1g06750	-0.04376575	-0.011782849	0.11142724	similar to unknown protein [Arabidopsis thaliana] (TAIR:AT2G30630.1); similar to conserved hypothetical protein [Medicago truncatula] (GB:ABE83048.1); contains domain no description (G3D.3.40.50.300); contains domain P-loop containing nucleoside triphosphate hydrolases (SSF52540)			-	-	-
At1g06760	-0.16690657	-0.25083053	0.37852073	histone H1, putative			nucleosome|GO:0000786	DNA binding|GO:0003677	nucleosome assembly|GO:0006334
At1g06770	-0.0016674316	-0.049138416	0.13008413	zinc finger (C3HC4-type RING finger) family protein				protein binding|GO:0005515;zinc ion binding|GO:0008270
At1g06780	-0.14038447	-0.15012497	0.012761164	GAUT6 (Galacturonosyltransferase 6); polygalacturonate 4-alpha-galacturonosyltransferase/ transferase, transferring glycosyl groups			endomembrane system|GO:0012505	polygalacturonate 4-alpha-galacturonosyltransferase activity|GO:0047262;transferase activity, transferring glycosyl groups|GO:0016757	carbohydrate biosynthetic process|GO:0016051
At1g06790	0.096082956	-0.03202804	0.020282019	RNA polymerase Rpb7 N-terminal domain-containing protein				DNA-directed RNA polymerase activity|GO:0003899	transcription|GO:0006350
At1g06800	0.18234712	0.09621081	-0.038678303	lipase class 3 family protein			chloroplast|GO:0009507	triacylglycerol lipase activity|GO:0004806	lipid metabolic process|GO:0006629
At1g06810	0.03648101	0.11334483	-0.036416527	similar to unknown protein [Arabidopsis thaliana] (TAIR:AT1G05400.1); contains InterPro domain Protein of unknown function DUF537; (InterPro:IPR007491)				molecular_function_unknown|GO:0003674	biological_process_unknown|GO:0008150
At1g06820	0.13127205	0.04719439	0.028926149	CRTISO (carotenoid isomerase); carotenoid isomerase			chloroplast|GO:0009507	carotenoid isomerase activity|GO:0046608	carotenoid biosynthetic process|GO:0016117;etioplast organization and biogenesis|GO:0009662
At1g06830	-0.1534946	-0.19243662	0.08279352	glutaredoxin family protein			endomembrane system|GO:0012505	thiol-disulfide exchange intermediate activity|GO:0030508	electron transport|GO:0006118
At1g06840	0.03841329	0.13389657	0.0060801227	leucine-rich repeat transmembrane protein kinase, putative			plasma membrane|GO:0005886	ATP binding|GO:0005524;protein serine/threonine kinase activity|GO:0004674	protein amino acid phosphorylation|GO:0006468;transmembrane receptor protein tyrosine kinase signaling pathway|GO:0007169
At1g06850	-0.047161996	0.038402997	0.004108418	bZIP transcription factor, putative			nucleus|GO:0005634	DNA binding|GO:0003677;transcription factor activity|GO:0003700	regulation of transcription, DNA-dependent|GO:0006355
At1g06870	-0.050271936	-0.028448414	0.109018646	signal peptidase, putative			membrane|GO:0016020	peptidase activity|GO:0008233	proteolysis|GO:0006508
At1g06890	-0.0061552655	0.07367721	0.14204066	transporter-related			Golgi apparatus|GO:0005794;membrane|GO:0016020
At1g06900	0.26640752	-0.06578839	0.08052339	metalloendopeptidase			cellular_component_unknown|GO:0005575	metalloendopeptidase activity|GO:0004222	proteolysis|GO:0006508
At1g06910	0.1206289	0.12459971	0.029996328	TRFL7 (TRF-LIKE 7); DNA binding / transcription factor			nucleus|GO:0005634	DNA binding|GO:0003677;transcription factor activity|GO:0003700	response to jasmonic acid stimulus|GO:0009753;response to salicylic acid stimulus|GO:0009751
At1g06920	0.08347635	0.15724742	-0.0033774935	ATOFP4/OFP4 (ARABIDOPSIS THALIANA OVATE FAMILY PROTEIN 4)				molecular_function_unknown|GO:0003674	biological_process_unknown|GO:0008150
At1g06925	0.023906134	-0.008344334	-0.10661471	similar to unknown protein [Arabidopsis thaliana] (TAIR:AT4G20480.1); contains InterPro domain Protein of unknown function DUF537; (InterPro:IPR007491)			endomembrane system|GO:0012505	molecular_function_unknown|GO:0003674	biological_process_unknown|GO:0008150
At1g06930	0.09376341	0.043330573	0.06219228	similar to unknown protein [Arabidopsis thaliana] (TAIR:AT2G40475.1); similar to Epa5p [Candida glabrata] (GB:AAQ82687.1); similar to Epa4p [Candida glabrata] (GB:AAQ82688.1); similar to hypothetical protein SPBC215.13 [Schizosaccharomyces pombe 972h-] (GB:NP_596690.1)			cellular_component_unknown|GO:0005575	molecular_function_unknown|GO:0003674	biological_process_unknown|GO:0008150
At1g06950	0.04247593	0.096732065	0.07319168	ATTIC110/TIC110 (TRANSLOCON AT THE INNER ENVELOPE MEMBRANE OF CHLOROPLASTS 110)			Tic complex|GO:0031897;chloroplast|GO:0009507		chloroplast organization and biogenesis|GO:0009658;protein import into chloroplast stroma|GO:0045037
At1g06960	0.03944878	-0.032695718	0.11371856	small nuclear ribonucleoprotein U2B, putative / spliceosomal protein, putative				RNA binding|GO:0003723
At1g06970	0.043073688	-0.17780071	0.069843374	ATCHX14 (cation/hydrogen exchanger 14); monovalent cation:proton antiporter			integral to membrane|GO:0016021	monovalent cation:proton antiporter activity|GO:0005451;sodium:hydrogen antiporter activity|GO:0015385	cation transport|GO:0006812
At1g06980	0.10106294	0.19626631	-0.17825161	similar to unknown protein [Arabidopsis thaliana] (TAIR:AT2G30230.1); similar to hypothetical protein LOC_Os03g18660 [Oryza sativa (japonica cultivar-group)] (GB:ABF95458.1)			endomembrane system|GO:0012505	molecular_function_unknown|GO:0003674	biological_process_unknown|GO:0008150
At1g06990	0.009671024	0.0066417567	0.054973394	GDSL-motif lipase/hydrolase family protein			endomembrane system|GO:0012505	carboxylesterase activity|GO:0004091	lipid metabolic process|GO:0006629
At1g07000	0.065363	0.10163251	0.087301835	ATEXO70B2 (exocyst subunit EXO70 family protein B2); protein binding			exocyst|GO:0000145	protein binding|GO:0005515	vesicle docking during exocytosis|GO:0006904
At1g07010	-0.06881654	-0.04492955	0.07460609	calcineurin-like phosphoesterase family protein			chloroplast|GO:0009507	protein serine/threonine phosphatase activity|GO:0004722	biological_process_unknown|GO:0008150
At1g07020	0.03171945	0.0341372	-0.035755567	similar to hypothetical protein [Oryza sativa (japonica cultivar-group)] (GB:BAD45080.1)			cellular_component_unknown|GO:0005575	molecular_function_unknown|GO:0003674	biological_process_unknown|GO:0008150
At1g07025	0.011945125	0.0011814237	-0.06272876	mitochondrial substrate carrier family protein			mitochondrial inner membrane|GO:0005743	binding|GO:0005488	mitochondrial transport|GO:0006839;transport|GO:0006810
At1g07030	0.0743335	-0.048614133	0.029265575	mitochondrial substrate carrier family protein			mitochondrial inner membrane|GO:0005743	binding|GO:0005488	mitochondrial transport|GO:0006839;transport|GO:0006810
At1g07040	0.04185587	0.024938695	0.13278823	similar to unknown protein [Arabidopsis thaliana] (TAIR:AT1G27030.1); similar to unknown protein [Oryza sativa (japonica cultivar-group)] (GB:AAN05517.1); similar to Os10g0463800 [Oryza sativa (japonica cultivar-group)] (GB:NP_001064789.1)			chloroplast|GO:0009507		biological_process_unknown|GO:0008150
At1g07050	0.13128363	0.063019015	0.019640505	CONSTANS-like protein-related			cellular_component_unknown|GO:0005575	molecular_function_unknown|GO:0003674	biological_process_unknown|GO:0008150
At1g07060	0.05208792	0.101600446	0.029240984	similar to hypothetical protein LOC_Os12g01540 [Oryza sativa (japonica cultivar-group)] (GB:ABA95616.1); similar to Os12g0106100 [Oryza sativa (japonica cultivar-group)] (GB:NP_001065937.1)				molecular_function_unknown|GO:0003674	biological_process_unknown|GO:0008150
At1g07070	-0.19297653	0.0072610537	0.18001851	60S ribosomal protein L35a (RPL35aA)			ribosome|GO:0005840	structural constituent of ribosome|GO:0003735	ribosome biogenesis and assembly|GO:0042254;translation|GO:0006412
At1g07080	-0.08636048	-0.15089406	0.3322527	gamma interferon responsive lysosomal thiol reductase family protein / GILT family protein			endomembrane system|GO:0012505	catalytic activity|GO:0003824	biological_process_unknown|GO:0008150
At1g07090	-0.14246905	-0.066209435	0.082160465	similar to unknown protein [Arabidopsis thaliana] (TAIR:AT5G58500.1); similar to hypothetical protein [Oryza sativa (japonica cultivar-group)] (GB:BAB68109.1); contains InterPro domain Protein of unknown function DUF640; (InterPro:IPR006936)			cellular_component_unknown|GO:0005575	molecular_function_unknown|GO:0003674	biological_process_unknown|GO:0008150
At1g07110	-0.041424014	0.02765197	0.035730083	F2KP (FRUCTOSE-2,6-BISPHOSPHATASE); fructose-2,6-bisphosphate 2-phosphatase			cellular_component_unknown|GO:0005575	fructose-2,6-bisphosphate 2-phosphatase activity|GO:0004331	N-terminal protein myristoylation|GO:0006499;fructose metabolic process|GO:0006000
At1g07120	0.23801944	0.029523708	0.09733595	similar to proline-rich family protein [Arabidopsis thaliana] (TAIR:AT4G18570.1); similar to Os03g0294100 [Oryza sativa (japonica cultivar-group)] (GB:NP_001049814.1); similar to pherophorin, putative, expressed [Oryza sativa (japonica cultivar-group)] (GB:ABF95418.1)			cellular_component_unknown|GO:0005575	molecular_function_unknown|GO:0003674	biological_process_unknown|GO:0008150
At1g07130	-0.064360775	-0.17125863	0.14394051	OB-fold nucleic acid binding domain-containing protein				nucleic acid binding|GO:0003676	biological_process_unknown|GO:0008150
At1g07135	0.33480248	0.9574598	-0.01633297	glycine-rich protein			anchored to membrane|GO:0031225	molecular_function_unknown|GO:0003674	biological_process_unknown|GO:0008150
At1g07140	-0.11095153	-0.22996335	0.17296477	SIRANBP (Ran-binding protein 1a); Ran GTPase binding			cellular_component_unknown|GO:0005575	Ran GTPase binding|GO:0008536	protein import into nucleus, translocation|GO:0000060
At1g07150	-0.2619212	-0.43623215	0.041538984	MAPKKK13 (Mitogen-activated protein kinase kinase kinase 13); kinase				kinase activity|GO:0016301	protein amino acid phosphorylation|GO:0006468
At1g07160	-0.161884	-0.089363344	0.38079247	protein phosphatase 2C, putative / PP2C, putative			chloroplast|GO:0009507;protein serine/threonine phosphatase complex|GO:0008287	protein phosphatase type 2C activity|GO:0015071	protein amino acid dephosphorylation|GO:0006470
At1g07170	0.19862604	0.19261894	0.09453644	Identical to Hypothetical protein At1g07170/At2g30000 [Arabidopsis Thaliana] (GB:O80873); similar to unknown protein [Arabidopsis thaliana] (TAIR:AT2G30000.1); similar to Os04g0663300 [Oryza sativa (japonica cultivar-group)] (GB:NP_001054163.1); similar to PREDICTED: similar to conserved hypothetical protein [Strongylocentrotus purpuratus] (GB:XP_799069.1); contains InterPro domain PHF5-like; (In…			cellular_component_unknown|GO:0005575	molecular_function_unknown|GO:0003674
At1g07180	0.039206762	0.029556021	-0.05639857	NDA1 (ALTERNATIVE NAD(P)H DEHYDROGENASE 1); NADH dehydrogenase			intrinsic to mitochondrial inner membrane|GO:0031304;mitochondrion|GO:0005739	NADH dehydrogenase activity|GO:0003954	electron transport|GO:0006118
At1g07190	-0.0033481717	-0.011671301	-0.0675411	similar to LON_ARA_ARA (Lon protease homolog gene), ATP binding / ATP-dependent peptidase/ serine-type peptidase [Arabidopsis thaliana] (TAIR:AT5G26860.1); contains domain ATP DEPENDENT LON PROTEASE FAMILY MEMBER (PTHR10046)			cellular_component_unknown|GO:0005575	molecular_function_unknown|GO:0003674	biological_process_unknown|GO:0008150
At1g07200	-0.27332678	-0.20125669	0.30953598	ATP-dependent Clp protease ClpB protein-related			cellular_component_unknown|GO:0005575	ATP binding|GO:0005524	biological_process_unknown|GO:0008150
At1g07210	-0.033091303	0.029103708	0.0055139316	30S ribosomal protein S18 family			ribosome|GO:0005840	structural constituent of ribosome|GO:0003735	translation|GO:0006412
At1g07220	-0.12999663	-0.00799055	0.025456492	similar to unknown protein [Arabidopsis thaliana] (TAIR:AT5G23850.1); similar to OSIGBa0159I10.7 [Oryza sativa (indica cultivar-group)] (GB:CAH67462.1); similar to Os02g0642700 [Oryza sativa (japonica cultivar-group)] (GB:NP_001047557.1); similar to Lipopolysaccharide-modifying protein [Medicago truncatula] (GB:ABD33425.1); contains InterPro domain Lipopolysaccharide-modifying protein; (InterPro:…			mitochondrion|GO:0005739	molecular_function_unknown|GO:0003674	biological_process_unknown|GO:0008150
At1g07230	0.24975617	-0.00803748	0.04233998	phosphoesterase family protein			endomembrane system|GO:0012505	hydrolase activity, acting on ester bonds|GO:0016788
At1g07240	0.06023373	-0.038622867	0.110947564	UDP-glucoronosyl/UDP-glucosyl transferase family protein			cellular_component_unknown|GO:0005575	UDP-glycosyltransferase activity|GO:0008194;transferase activity, transferring glycosyl groups|GO:0016757	metabolic process|GO:0008152
At1g07250	0.047756977	0.058913793	-0.015408705	UDP-glucoronosyl/UDP-glucosyl transferase family protein			cellular_component_unknown|GO:0005575	transferase activity, transferring glycosyl groups|GO:0016757	metabolic process|GO:0008152
At1g07260	-0.017940365	0.0767822	0.005266547	UDP-glucoronosyl/UDP-glucosyl transferase family protein			cellular_component_unknown|GO:0005575	UDP-glycosyltransferase activity|GO:0008194;transferase activity, transferring glycosyl groups|GO:0016757	metabolic process|GO:0008152
At1g07270	0.028905056	-0.04815544	0.17421025	cell division control protein CDC6b, putative (CDC6b)					DNA replication|GO:0006260;regulation of progression through cell cycle|GO:0000074
At1g07280	-0.090404585	0.16575718	0.064958215	binding			chloroplast|GO:0009507	binding|GO:0005488	biological_process_unknown|GO:0008150
At1g07290	0.10981267	0.21416947	-0.033858977	nucleotide-sugar transporter family protein			cellular_component_unknown|GO:0005575	nucleotide-sugar transmembrane transporter activity|GO:0005338	biological_process_unknown|GO:0008150
At1g07300	-0.057086654	0.0011761743	0.07379397	josephin protein-related				molecular_function_unknown|GO:0003674	biological_process_unknown|GO:0008150
At1g07310	-0.1374572	-0.08734032	0.31215948	C2 domain-containing protein			cellular_component_unknown|GO:0005575	molecular_function_unknown|GO:0003674	biological_process_unknown|GO:0008150
At1g07320	-0.22945058	-0.38084748	0.396079	RPL4 (ribosomal protein L4); structural constituent of ribosome			chloroplast thylakoid membrane|GO:0009535;plastid large ribosomal subunit|GO:0000311;plastid ribosome|GO:0009547;ribosome|GO:0005840	structural constituent of ribosome|GO:0003735	translation|GO:0006412
At1g07330	0.0619769	0.026349626	0.12061961	similar to unknown protein [Arabidopsis thaliana] (TAIR:AT2G29620.1); similar to H+-transporting two-sector ATPase, alpha/beta subunit, central re (GB:ABE91554.1); similar to hypothetical protein [Glycine max] (GB:BAB41198.1)			cellular_component_unknown|GO:0005575	molecular_function_unknown|GO:0003674	biological_process_unknown|GO:0008150
At1g07340	0.103090756	0.06816925	-0.024620818	ATSTP2 (SUGAR TRANSPORTER 2); carbohydrate transporter/ sugar porter			integral to plasma membrane|GO:0005887;membrane|GO:0016020	carbohydrate transmembrane transporter activity|GO:0015144;monosaccharide transmembrane transporter activity|GO:0015145;sugar:hydrogen ion symporter activity|GO:0005351	monosaccharide transport|GO:0015749;pollen development|GO:0009555
At1g07350	-0.044811215	-0.07430118	0.014428216	transformer serine/arginine-rich ribonucleoprotein, putative				RNA binding|GO:0003723	RNA splicing|GO:0008380
At1g07360	-0.4509844	-0.16869648	0.5621809	zinc finger (CCCH-type) family protein / RNA recognition motif (RRM)-containing protein			cellular_component_unknown|GO:0005575	RNA binding|GO:0003723	biological_process_unknown|GO:0008150
At1g07370	0.0038659833	-0.042962015	0.22098425	PCNA1 (PROLIFERATING CELLULAR NUCLEAR ANTIGEN); DNA binding / DNA polymerase processivity factor			cytoplasm|GO:0005737;nucleolus|GO:0005730;nucleus|GO:0005634	DNA binding|GO:0003677;DNA polymerase processivity factor activity|GO:0030337;protein binding|GO:0005515	regulation of DNA replication|GO:0006275;regulation of progression through cell cycle|GO:0000074
At1g07380	0.20789853	0.056077324	0.110479996	ceramidase family protein			endomembrane system|GO:0012505	ceramidase activity|GO:0017040	biological_process_unknown|GO:0008150
At1g07390	-0.09418458	-0.05082408	-0.0037211864	protein binding			cellular_component_unknown|GO:0005575	protein binding|GO:0005515	signal transduction|GO:0007165
At1g07400	-0.021914281	-0.0122423805	0.009071935	17.8 kDa class I heat shock protein (HSP17.8-CI)					response to heat|GO:0009408;response to oxidative stress|GO:0006979
At1g07410	-0.0826178	-0.09846823	0.11266461	AtRABA2b (Arabidopsis Rab GTPase homolog A2b); GTP binding			exosome (RNase complex)|GO:0000178;intracellular|GO:0005622	GTP binding|GO:0005525	intracellular protein transport|GO:0006886;protein transport|GO:0015031;regulation of transcription, DNA-dependent|GO:0006355;small GTPase mediated signal transduction|GO:0007264
At1g07420	-0.016826741	8.261055E-4	0.034081787	SMO2-2 (sterol 4-alpha-methyl-oxidase 2); C-4 methylsterol oxidase			endomembrane system|GO:0012505	C-4 methylsterol oxidase activity|GO:0000254	metabolic process|GO:0008152
At1g07430	0.043257184	-0.023515478	-0.19829307	protein phosphatase 2C, putative / PP2C, putative				protein phosphatase type 2C activity|GO:0015071
At1g07440	4.2526424E-4	-0.2383009	0.18586858	oxidoreductase			cellular_component_unknown|GO:0005575	oxidoreductase activity|GO:0016491	metabolic process|GO:0008152
At1g07450	0.001274338	0.0886186	-0.15934937	tropinone reductase, putative / tropine dehydrogenase, putative				oxidoreductase activity|GO:0016491	metabolic process|GO:0008152
At1g07460	-0.04901295	0.080191016	-0.07108039	legume lectin family protein			anchored to membrane|GO:0031225	carbohydrate binding|GO:0030246	biological_process_unknown|GO:0008150
At1g07470	0.15843423	0.16057526	0.04181357	transcription factor IIA large subunit, putative / TFIIA large subunit, putative			nucleus|GO:0005634	transcription factor activity|GO:0003700	transcription|GO:0006350
At1g07473	-0.042677544	0.0154379215	0.029145047	similar to unknown protein [Arabidopsis thaliana] (TAIR:AT1G07476.1); similar to hypothetical protein MtrDRAFT_AC157503g19v1 [Medicago truncatula] (GB:ABD33141.1)				molecular_function_unknown|GO:0003674	biological_process_unknown|GO:0008150
At1g07476	0.050744623	-0.07030143	0.14192465	similar to unknown protein [Arabidopsis thaliana] (TAIR:AT1G07473.1)			chloroplast|GO:0009507	molecular_function_unknown|GO:0003674	biological_process_unknown|GO:0008150
At1g07480	-0.16776127	-0.10776301	0.1925911	transcription factor IIA large subunit / TFIIA large subunit (TFIIA-L)			nucleus|GO:0005634	transcription factor activity|GO:0003700	transcription|GO:0006350
At1g07490	0.12284489	0.06002319	0.12020992	DVL9/RTFL3 (ROTUNDIFOLIA LIKE 3)			chloroplast|GO:0009507	molecular_function_unknown|GO:0003674	biological_process_unknown|GO:0008150
At1g07500	-0.16058964	-0.3213842	0.11953283	unknown protein			cellular_component_unknown|GO:0005575	molecular_function_unknown|GO:0003674	biological_process_unknown|GO:0008150
At1g07510	-0.18510365	-0.052918293	0.12538894	FTSH10 (FtsH protease 10); ATPase			chloroplast thylakoid membrane|GO:0009535;mitochondrion|GO:0005739;plastid|GO:0009536	ATPase activity|GO:0016887	protein catabolic process|GO:0030163;proteolysis|GO:0006508
At1g07520	-0.04358261	0.15105097	0.052080087	scarecrow transcription factor family protein			cellular_component_unknown|GO:0005575	transcription factor activity|GO:0003700	biological_process_unknown|GO:0008150
At1g07530	0.03324498	-0.010524664	0.17180368	scarecrow-like transcription factor 14 (SCL14)			cellular_component_unknown|GO:0005575	transcription factor activity|GO:0003700	regulation of transcription|GO:0045449
At1g07540	-0.061113868	0.04495842	-0.20163414	TRFL2 (TRF-LIKE 2); DNA binding			nucleus|GO:0005634	DNA binding|GO:0003677	regulation of transcription|GO:0045449
At1g07550	0.09791545	0.055261347	0.12416586	leucine-rich repeat protein kinase, putative			endomembrane system|GO:0012505	kinase activity|GO:0016301	protein amino acid phosphorylation|GO:0006468
At1g07560	0.030321933	0.030812502	0.12515402	leucine-rich repeat protein kinase, putative			endomembrane system|GO:0012505	kinase activity|GO:0016301	protein amino acid phosphorylation|GO:0006468
At1g07570	-0.11600104	-0.04482548	-0.15577608	APK1A (Arabidopsis protein kinase 1A); kinase				kinase activity|GO:0016301;protein serine/threonine kinase activity|GO:0004674	N-terminal protein myristoylation|GO:0006499;protein amino acid phosphorylation|GO:0006468
At1g07590	-0.94683915	-0.8712206	0.20924309	pentatricopeptide (PPR) repeat-containing protein			mitochondrion|GO:0005739	binding|GO:0005488	biological_process_unknown|GO:0008150
At1g07600	-0.67349255	-0.46651447	0.5273824	MT1A (METALLOTHIONEIN 1A)			cellular_component_unknown|GO:0005575	copper ion binding|GO:0005507;metal ion binding|GO:0046872	response to copper ion|GO:0046688;response to high light intensity|GO:0009644
At1g07610	-0.26146743	-0.33205077	0.09023858	MT1C (metallothionein 1C)				copper ion binding|GO:0005507	response to copper ion|GO:0046688
At1g07615				GTP binding			intracellular|GO:0005622	GTP binding|GO:0005525
At1g07630	0.040695596	0.072540365	-0.03150253	PLL5 (POL-like 5); protein phosphatase type 2C				protein phosphatase type 2C activity|GO:0015071	N-terminal protein myristoylation|GO:0006499;leaf development|GO:0048366
At1g07640	0.050063524	0.13663967	-0.06340657	OBP2 (OBF BINDING PROTEIN 2); DNA binding			nucleus|GO:0005634	DNA binding|GO:0003677;transcription factor activity|GO:0003700	glucosinolate biosynthetic process|GO:0019761;regulation of transcription|GO:0045449;response to insect|GO:0009625;response to jasmonic acid stimulus|GO:0009753;response to wounding|GO:0009611
At1g07650	-0.0969063	0.20691317	-0.13688603	leucine-rich repeat transmembrane protein kinase, putative			endomembrane system|GO:0012505	ATP binding|GO:0005524;kinase activity|GO:0016301;protein serine/threonine kinase activity|GO:0004674	protein amino acid phosphorylation|GO:0006468;transmembrane receptor protein tyrosine kinase signaling pathway|GO:0007169
At1g07645	0.003804054	0.09574894	-0.1479098	lactoylglutathione lyase family protein / glyoxalase I family protein			endomembrane system|GO:0012505	catalytic activity|GO:0003824
At1g07660	0.0038405154	-0.26019776	0.124399856	histone H4			nucleosome|GO:0000786;nucleus|GO:0005634	DNA binding|GO:0003677	chromosome organization and biogenesis (sensu Eukaryota)|GO:0007001;nucleosome assembly|GO:0006334
At1g07670	-0.14597747	0.001670491	-0.0091217	calcium-transporting ATPase 4, endoplasmic reticulum-type (ECA4)			endoplasmic reticulum|GO:0005783	calcium-transporting ATPase activity|GO:0005388	calcium ion transport|GO:0006816;cation transport|GO:0006812;metabolic process|GO:0008152;transport|GO:0006810
At1g07680	0.0420319	-0.018165547	-0.043853782	unknown protein			endomembrane system|GO:0012505	molecular_function_unknown|GO:0003674	biological_process_unknown|GO:0008150
At1g07690	-0.018888567	-0.008495259	0.0010371357	similar to unknown protein [Arabidopsis thaliana] (TAIR:AT1G54950.1)			endomembrane system|GO:0012505	molecular_function_unknown|GO:0003674
At1g07700	-0.060852062	0.0041131526	0.08596414	thioredoxin family protein			chloroplast|GO:0009507;endomembrane system|GO:0012505	thiol-disulfide exchange intermediate activity|GO:0030508	cell redox homeostasis|GO:0045454
At1g07705	0.0694655	0.05356683	0.16881071	similar to VIP2 (VIRE2 INTERACTING PROTEIN2), transcription regulator [Arabidopsis thaliana] (TAIR:AT5G59710.1); similar to NOT2/NOT3/NOT5 [Medicago truncatula] (GB:ABE93791.1); similar to NOT2/NOT3/NOT5 family protein, expressed [Oryza sativa (japonica cultivar-group)] (GB:ABF98742.1); similar to VIP2 [Nicotiana benthamiana] (GB:AAY15746.1); contains InterPro domain NOT2/NOT3/NOT5; (InterPro:IPR…			chloroplast|GO:0009507;nucleus|GO:0005634	transcription regulator activity|GO:0030528	regulation of transcription|GO:0045449
At1g07710	7.4066967E-4	0.12053266	-0.0617842	ankyrin repeat family protein				protein binding|GO:0005515
At1g07720	-0.06916557	-0.033835255	0.18638659	beta-ketoacyl-CoA synthase family protein			endomembrane system|GO:0012505	acyltransferase activity|GO:0008415
At1g07725	-0.049513623	-0.02729945	0.09382627	ATEXO70H6 (exocyst subunit EXO70 family protein H6); protein binding			exocyst|GO:0000145	protein binding|GO:0005515	vesicle docking during exocytosis|GO:0006904
At1g07740	0.035256736	0.331652	-0.30016795	pentatricopeptide (PPR) repeat-containing protein			mitochondrion|GO:0005739	binding|GO:0005488	biological_process_unknown|GO:0008150
At1g07745	-0.004826864	-0.06880495	0.04836216	ATRAD51D/RAD51D (Arabidopsis homolog of RAD51 D)			endomembrane system|GO:0012505	DNA binding|GO:0003677	DNA repair|GO:0006281;regulation of response to biotic stimulus|GO:0002831;somatic cell DNA recombination|GO:0016444
At1g07750	-0.06486648	-0.09222987	0.0033532493	cupin family protein			cellular_component_unknown|GO:0005575	nutrient reservoir activity|GO:0045735	biological_process_unknown|GO:0008150
At1g07770	-0.10113467	-0.287302	0.4042008	RPS15A (RIBOSOMAL PROTEIN S15A); structural constituent of ribosome			cytosolic ribosome (sensu Eukaryota)|GO:0005830;cytosolic small ribosomal subunit (sensu Eukaryota)|GO:0005843	structural constituent of ribosome|GO:0003735	translation|GO:0006412
At1g07780	-0.0500353	-0.001372844	0.006668851	PAI1 (PHOSPHORIBOSYLANTHRANILATE ISOMERASE 1); phosphoribosylanthranilate isomerase			chloroplast|GO:0009507	phosphoribosylanthranilate isomerase activity|GO:0004640	tryptophan biosynthetic process|GO:0000162
At5g05590	0.020630702	-0.00832734	-0.0784336	PAI2 (PHOSPHORIBOSYLANTHRANILATE ISOMERASE 2); phosphoribosylanthranilate isomerase			chloroplast|GO:0009507	phosphoribosylanthranilate isomerase activity|GO:0004640	tryptophan biosynthetic process|GO:0000162
At1g07790	0.034496382	0.012087228	0.0031381845	histone H2B, putative			nucleosome|GO:0000786;nucleus|GO:0005634	DNA binding|GO:0003677	chromosome organization and biogenesis (sensu Eukaryota)|GO:0007001;nucleosome assembly|GO:0006334
At1g07795	-0.046752065	-0.011814125	-0.11813055	similar to unknown protein [Arabidopsis thaliana] (TAIR:AT2G28725.1); similar to Thioredoxin-related [Medicago truncatula] (GB:ABD32198.1)			cellular_component_unknown|GO:0005575	molecular_function_unknown|GO:0003674	biological_process_unknown|GO:0008150
At1g07810	0.08063235	-0.15632865	-0.041709915	ECA1 (""calcium-transporting ATPase 1, endoplasmic reticulum-type""); calcium-transporting ATPase			endoplasmic reticulum membrane|GO:0005789;endoplasmic reticulum|GO:0005783	calcium-transporting ATPase activity|GO:0005388	calcium ion transport|GO:0006816;cellular manganese ion homeostasis|GO:0030026;manganese ion transport|GO:0006828;response to manganese ion|GO:0010042
At1g07820	0.015468632	-0.038140584	-0.035359852	histone H4			nucleosome|GO:0000786;nucleus|GO:0005634	DNA binding|GO:0003677	chromosome organization and biogenesis (sensu Eukaryota)|GO:0007001;nucleosome assembly|GO:0006334
At1g07830	0.2553084	0.14272925	-0.21373346	ribosomal protein L29 family protein			ribosome|GO:0005840	structural constituent of ribosome|GO:0003735	translation|GO:0006412
At1g07840	0.1545838	0.10114167	-0.024782155	leucine zipper factor-related			cellular_component_unknown|GO:0005575
At1g07850	0.037376996	0.024012633	-0.11203207	fringe-related protein			chloroplast|GO:0009507	transferase activity, transferring glycosyl groups|GO:0016757	N-terminal protein myristoylation|GO:0006499
At1g07860	0.0060967896	-0.006330873	-0.27491888	unknown protein			cellular_component_unknown|GO:0005575	molecular_function_unknown|GO:0003674	biological_process_unknown|GO:0008150
At1g07870	-0.06933447	0.038276985	-0.1794357	protein kinase family protein			cellular_component_unknown|GO:0005575	kinase activity|GO:0016301	N-terminal protein myristoylation|GO:0006499
At1g07880	0.030704606	0.019082062	-0.022218414	ATMPK13 (ARABIDOPSIS THALIANA MAP KINASE 13); MAP kinase/ kinase				MAP kinase activity|GO:0004707;kinase activity|GO:0016301	signal transduction|GO:0007165
At1g07890	0.14957608	0.008293439	-0.21814343	APX1 (ASCORBATE PEROXIDASE 1, MATERNAL EFFECT EMBRYO ARREST 6)			cytosol|GO:0005829	L-ascorbate peroxidase activity|GO:0016688	embryonic development ending in seed dormancy|GO:0009793;response to heat|GO:0009408;response to reactive oxygen species|GO:0000302
At1g07900	0.07547488	0.058948625	-0.21018527	LOB domain protein 1 / lateral organ boundaries domain protein 1 (LBD1)			mitochondrion|GO:0005739	molecular_function_unknown|GO:0003674	biological_process_unknown|GO:0008150
At1g07910	0.4957413	0.33811975	-0.80314267	ATRNL/RNL (ARABIDOPSIS THALIANA RNA LIGASE); 2',3'-cyclic-nucleotide 3'-phosphodiesterase/ RNA ligase (ATP)/ polynucleotide kinase				2',3'-cyclic-nucleotide 3'-phosphodiesterase activity|GO:0004113;RNA ligase (ATP) activity|GO:0003972;polynucleotide kinase activity|GO:0051731	tRNA splicing|GO:0006388
At1g07920	-0.12596397	-0.1624313	-0.01705984	elongation factor 1-alpha / EF-1-alpha			mitochondrion|GO:0005739	calmodulin binding|GO:0005516;translation elongation factor activity|GO:0003746	translational elongation|GO:0006414
At1g07930	-0.06081188	0.0012477376	-0.1415017	elongation factor 1-alpha / EF-1-alpha			mitochondrion|GO:0005739	calmodulin binding|GO:0005516;translation elongation factor activity|GO:0003746	translational elongation|GO:0006414
At1g07940	0.28575495	0.054551095	-0.09916294	elongation factor 1-alpha / EF-1-alpha			mitochondrion|GO:0005739	calmodulin binding|GO:0005516;translation elongation factor activity|GO:0003746	translational elongation|GO:0006414
At1g07950	-0.10935961	-0.2094236	0.0028649494	surfeit locus protein 5 family protein / SURF5 family protein			cellular_component_unknown|GO:0005575	molecular_function_unknown|GO:0003674	biological_process_unknown|GO:0008150
At1g07960	0.049093105	0.050001938	-0.06750409	ATPDIL5-1 (PDI-LIKE 5-1); thiol-disulfide exchange intermediate			endomembrane system|GO:0012505	thiol-disulfide exchange intermediate activity|GO:0030508	cell redox homeostasis|GO:0045454
At1g07970	0.04280793	0.1827233	-0.06196804	similar to MGC83764 protein [Xenopus laevis] (GB:AAH76809.1); similar to Os03g0288800 [Oryza sativa (japonica cultivar-group)] (GB:NP_001049788.1); contains domain FAMILY NOT NAMED (PTHR21780); contains domain gb def: T6D22.6 (PTHR21780:SF1)				molecular_function_unknown|GO:0003674	biological_process_unknown|GO:0008150
At1g07980	0.05742617	-0.14608474	-5.404204E-4	histone-like transcription factor (CBF/NF-Y) family protein			chloroplast|GO:0009507;intracellular|GO:0005622	transcription factor activity|GO:0003700	regulation of transcription|GO:0045449
At1g07985	-0.07998799	-0.05914322	-0.078633785	similar to expressed protein [Oryza sativa (japonica cultivar-group)] (GB:ABF97687.1); similar to hypothetical protein [Oryza sativa (japonica cultivar-group)] (GB:AAR89048.1); similar to Os03g0623100 [Oryza sativa (japonica cultivar-group)] (GB:NP_001050687.1)			chloroplast|GO:0009507	molecular_function_unknown|GO:0003674	biological_process_unknown|GO:0008150
At1g07990	0.11387715	-0.08003508	-0.06848247	SIT4 phosphatase-associated family protein			endomembrane system|GO:0012505	binding|GO:0005488	biological_process_unknown|GO:0008150
At1g08000	0.13459997	0.016624209	-0.11570315	zinc finger (GATA type) family protein			nucleus|GO:0005634	transcription factor activity|GO:0003700	regulation of transcription, DNA-dependent|GO:0006355
At1g08010	0.16632229	0.04882972	-0.10959347	zinc finger (GATA type) family protein			nucleus|GO:0005634	transcription factor activity|GO:0003700	regulation of transcription, DNA-dependent|GO:0006355
At1g08020	0.13223046	0.0422588	-0.21394727	unknown protein			cellular_component_unknown|GO:0005575	molecular_function_unknown|GO:0003674	biological_process_unknown|GO:0008150
At1g08030	0.0111512	0.19654453	-0.2382057	unknown protein				molecular_function_unknown|GO:0003674	biological_process_unknown|GO:0008150
At1g08035	0.13863862	0.0731232	-0.18641607	similar to unknown protein [Arabidopsis thaliana] (TAIR:AT2G28330.1)			cellular_component_unknown|GO:0005575	molecular_function_unknown|GO:0003674	biological_process_unknown|GO:0008150
At1g08040	-0.04002828	0.0036047809	0.059141926	similar to unknown protein [Arabidopsis thaliana] (TAIR:AT2G28310.2); similar to Protein of unknown function DUF707 [Medicago truncatula] (GB:ABE91787.1); contains InterPro domain Protein of unknown function DUF707; (InterPro:IPR007877)				molecular_function_unknown|GO:0003674	biological_process_unknown|GO:0008150
At1g08050	0.010281946	0.03376778	-0.10681491	zinc finger (C3HC4-type RING finger) family protein			chloroplast|GO:0009507	protein binding|GO:0005515;ubiquitin-protein ligase activity|GO:0004842;zinc ion binding|GO:0008270
At1g08060	0.16979349	-0.019337445	-0.14241262	MOM (MAINTENANCE OF METHYLATION)			nucleus|GO:0005634		chromatin silencing|GO:0006342
At1g08065	0.04251866	-0.027053297	-0.13587528	carbonate dehydratase/ zinc ion binding			endomembrane system|GO:0012505	carbonate dehydratase activity|GO:0004089;zinc ion binding|GO:0008270	one-carbon compound metabolic process|GO:0006730
At1g08070	-0.024343338	0.13810453	-0.4236313	pentatricopeptide (PPR) repeat-containing protein				binding|GO:0005488	biological_process_unknown|GO:0008150
At1g08080	0.020460138	0.0376523	-0.078832656	carbonic anhydrase family protein			endomembrane system|GO:0012505	carbonate dehydratase activity|GO:0004089;zinc ion binding|GO:0008270	one-carbon compound metabolic process|GO:0006730
At1g08090	-0.025853029	-0.029681677	0.016834592	ATNRT2:1 (Arabidopsis thaliana high affinity nitrate transporter 2.1); nitrate transporter			membrane|GO:0016020	nitrate transmembrane transporter activity|GO:0015112	lateral root development|GO:0048527;nitrate transport|GO:0015706;response to nitrate|GO:0010167
At1g08100	-0.03819681	-0.05223949	0.007057961	ATNRT2.2 (Arabidopsis thaliana high-affinity nitrate transporter 2.2); nitrate transporter				nitrate transmembrane transporter activity|GO:0015112	lateral root development|GO:0048527;nitrate transport|GO:0015706
At1g08110	0.027022118	0.019942889	-0.05336057	lactoylglutathione lyase, putative / glyoxalase I, putative			chloroplast|GO:0009507	calmodulin binding|GO:0005516;lactoylglutathione lyase activity|GO:0004462	carbohydrate metabolic process|GO:0005975
At1g08120	0.0013220772	0.14186305	-0.1741359	ATP binding / protein kinase			cellular_component_unknown|GO:0005575	ATP binding|GO:0005524;protein kinase activity|GO:0004672	protein amino acid phosphorylation|GO:0006468
At1g08125	-0.02398641	-0.09606075	0.012082441	similar to unknown protein [Arabidopsis thaliana] (TAIR:AT1G73320.1); similar to DNA ligase-like [Oryza sativa (japonica cultivar-group)] (GB:BAD22961.1); contains domain no description (G3D.3.40.50.150); contains domain S-adenosyl-L-methionine-dependent methyltransferases (SSF53335); contains domain UNCHARACTERIZED (PTHR14614)			cellular_component_unknown|GO:0005575	molecular_function_unknown|GO:0003674	biological_process_unknown|GO:0008150
At1g08130	-0.016574	-0.026096828	-0.018722003	ATLIG1 (ARABIDOPSIS THALIANA DNA LIGASE 1); ATP binding / DNA ligase (ATP)			mitochondrion|GO:0005739;nucleus|GO:0005634	ATP binding|GO:0005524;DNA ligase (ATP) activity|GO:0003910	DNA recombination|GO:0006310;DNA repair|GO:0006281;DNA replication|GO:0006260
At1g08135	0.084476255	-0.117318876	0.05202637	ATCHX6B/CHX6B (CATION/H+ EXCHANGER 6B); monovalent cation:proton antiporter			integral to membrane|GO:0016021	monovalent cation:proton antiporter activity|GO:0005451	cation transport|GO:0006812
At1g08140	-0.059346918	0.027010992	-0.05399593	ATCHX6a (CATION/H+ EXCHANGER 6A); monovalent cation:proton antiporter			integral to membrane|GO:0016021	monovalent cation:proton antiporter activity|GO:0005451;sodium:hydrogen antiporter activity|GO:0015385	cation transport|GO:0006812
At1g08150	0.07621781	0.122992836	-0.12436473	ATCHX5 (CATION/H+ EXCHANGER 5); monovalent cation:proton antiporter			integral to membrane|GO:0016021	monovalent cation:proton antiporter activity|GO:0005451;sodium:hydrogen antiporter activity|GO:0015385	cation transport|GO:0006812
At1g08160	0.0024339706	-0.077011995	-0.10550468	harpin-induced protein-related / HIN1-related / harpin-responsive protein-related			cellular_component_unknown|GO:0005575	molecular_function_unknown|GO:0003674	biological_process_unknown|GO:0008150
At1g08170	-0.074619114	0.013864652	0.048927	histone H2B family protein			nucleosome|GO:0000786;nucleus|GO:0005634	DNA binding|GO:0003677	chromosome organization and biogenesis (sensu Eukaryota)|GO:0007001;nucleosome assembly|GO:0006334
At1g08180	0.007466862	-0.017116055	0.031487618	similar to unknown protein [Arabidopsis thaliana] (TAIR:AT5G02420.1)			cellular_component_unknown|GO:0005575	molecular_function_unknown|GO:0003674	biological_process_unknown|GO:0008150
At1g08190	0.110984705	0.21207823	-0.21508943	vacuolar assembly protein, putative (VPS41)				nucleotide binding|GO:0000166
At1g08200	-0.34274143	-0.5141931	0.27489635	AXS2 (UDP-D-APIOSE/UDP-D-XYLOSE SYNTHASE 2)			cytoplasm|GO:0005737	UDP-glucuronate decarboxylase activity|GO:0048040	nucleotide-sugar biosynthetic process|GO:0009226
At1g08210	0.080303244	0.084873185	-0.12857096	aspartyl protease family protein			anchored to membrane|GO:0031225;cellulose and pectin-containing cell wall|GO:0009505	pepsin A activity|GO:0004194	proteolysis|GO:0006508
At1g08220	-0.123470016	-0.1591576	0.031570047	similar to Os05g0176500 [Oryza sativa (japonica cultivar-group)] (GB:NP_001054790.1); similar to hypothetical protein MM2874 [Methanosarcina mazei Go1] (GB:NP_634898.1); contains InterPro domain ATP10; (InterPro:IPR007849)				molecular_function_unknown|GO:0003674	biological_process_unknown|GO:0008150
At1g08230	0.1931304	0.042356595	0.22939534	similar to amino acid transporter family protein [Arabidopsis thaliana] (TAIR:AT5G41800.1); similar to Os05g0586500 [Oryza sativa (japonica cultivar-group)] (GB:NP_001056462.1); similar to Amino acid/polyamine transporter II [Medicago truncatula] (GB:ABE81500.1); similar to Os01g0857400 [Oryza sativa (japonica cultivar-group)] (GB:NP_001044853.1); contains InterPro domain Amino acid/polyamine tra…			membrane|GO:0016020;plasma membrane|GO:0005886	L-gamma-aminobutyric acid transmembrane transporter activity|GO:0015185	amino acid transport|GO:0006865;gamma-aminobutyric acid transport|GO:0015812;response to wounding|GO:0009611
At1g08250	0.10703122	0.021356452	-0.07113357	prephenate dehydratase family protein				prephenate dehydratase activity|GO:0004664	L-phenylalanine biosynthetic process|GO:0009094
At1g08260	0.15831524	0.13114959	-0.15777755	EMB2284/POL2A/TIL1 (EMBRYO DEFECTIVE 2284); DNA-directed DNA polymerase			epsilon DNA polymerase complex|GO:0008622	DNA-directed DNA polymerase activity|GO:0003887	embryonic development ending in seed dormancy|GO:0009793;positive regulation of S phase of mitotic cell cycle|GO:0045750
At1g08270	0.012318546	0.18818475	-0.3828335	similar to AAA-type ATPase family protein / vacuolar sorting protein-related [Arabidopsis thaliana] (TAIR:AT2G27600.1); similar to AAA ATPase, central re (GB:ABE93205.1); contains InterPro domain MIT; (InterPro:IPR007330)			cellular_component_unknown|GO:0005575	molecular_function_unknown|GO:0003674	biological_process_unknown|GO:0008150
At1g08280	0.04056002	-0.048793312	-0.10512528	glycosyl transferase family 29 protein / sialyltransferase family protein			membrane|GO:0016020	sialyltransferase activity|GO:0008373	protein amino acid glycosylation|GO:0006486
At1g08290	0.00851579	-0.032135665	-0.094215184	zinc finger (C2H2 type) protein (WIP3)			intracellular|GO:0005622	nucleic acid binding|GO:0003676;transcription factor activity|GO:0003700;zinc ion binding|GO:0008270	regulation of transcription|GO:0045449
At1g08300	0.049217965	0.07818873	0.06525044	similar to EMB2597 (EMBRYO DEFECTIVE 2597) [Arabidopsis thaliana] (TAIR:AT4G13740.1); similar to conserved hypothetical protein [Medicago truncatula] (GB:ABE91506.1)			endomembrane system|GO:0012505	molecular_function_unknown|GO:0003674	biological_process_unknown|GO:0008150
At1g08310	-0.031772025	0.035577014	-0.048674453	esterase/lipase/thioesterase family protein				catalytic activity|GO:0003824	biological_process_unknown|GO:0008150
At1g08315	0.2756726	0.4150239	-0.33964843	armadillo/beta-catenin repeat family protein				binding|GO:0005488	biological_process_unknown|GO:0008150
At1g08320	-0.022330016	0.017515521	-0.011140086	DNA binding			chloroplast|GO:0009507;nucleus|GO:0005634	DNA binding|GO:0003677;transcription factor activity|GO:0003700	regulation of transcription, DNA-dependent|GO:0006355
At1g08340	-0.12266787	-0.020832226	0.046052977	rac GTPase activating protein, putative			intracellular|GO:0005622	Rac GTPase activator activity|GO:0030675	signal transduction|GO:0007165
At1g08350	-0.041229717	0.0029758904	-3.2157823E-4	endomembrane protein 70 family protein			integral to membrane|GO:0016021;phragmoplast|GO:0009524	SNAP receptor activity|GO:0005484	membrane fusion|GO:0006944
At1g08360	-0.035031736	-0.15507531	0.076370075	60S ribosomal protein L10A (RPL10aA)			cytosolic ribosome (sensu Eukaryota)|GO:0005830;ribosome|GO:0005840	structural constituent of ribosome|GO:0003735	translation|GO:0006412
At1g08370	-0.22758411	-0.26200223	0.22181964	DCP1 (DECAPPING 1)			cytoplasmic mRNA processing body|GO:0000932;cytoplasm|GO:0005737	m7G(5')pppN diphosphatase activity|GO:0050072;protein homodimerization activity|GO:0042803	deadenylation-independent decapping|GO:0031087
At1g08380	-0.54905844	-0.94929886	0.49104106	PSAO (photosystem I subunit O)			photosystem I|GO:0009522;thylakoid|GO:0009579	molecular_function_unknown|GO:0003674	photosynthesis, light harvesting in photosystem I|GO:0009768
At1g08390	-0.14052203	-0.0036022663	0.1334205	nucleic acid binding			cellular_component_unknown|GO:0005575	nucleic acid binding|GO:0003676	biological_process_unknown|GO:0008150
At1g08400	-0.045778383	0.060945466	0.04149225	chromosome structural maintenance protein-related			cellular_component_unknown|GO:0005575	molecular_function_unknown|GO:0003674	biological_process_unknown|GO:0008150
At1g08410	0.07724763	0.087676786	0.11481533	GTP-binding family protein			intracellular|GO:0005622	GTP binding|GO:0005525	biological_process_unknown|GO:0008150
At1g08420	-0.014481377	0.0480663	-0.004724006	kelch repeat-containing protein / serine/threonine phosphoesterase family protein			cellular_component_unknown|GO:0005575	protein serine/threonine phosphatase activity|GO:0004722	biological_process_unknown|GO:0008150
At1g08430	0.030412659	0.05157791	0.19270998	ALMT1/ATALMT1 (AL-ACTIVATED MALATE TRANSPORTER 1); malate transporter			cellular_component_unknown|GO:0005575	malate transmembrane transporter activity|GO:0015140;molecular_function_unknown|GO:0003674	response to aluminum ion|GO:0010044
At1g08440	0.019349711	-0.044764232	0.1140574	similar to ALMT1/ATALMT1 (AL-ACTIVATED MALATE TRANSPORTER 1), malate transporter [Arabidopsis thaliana] (TAIR:AT1G08430.1); similar to unknown protein [Arabidopsis thaliana] (TAIR:AT2G27240.1); similar to putative aluminum activated malate transporter [Brassica napus] (GB:BAE97281.1); similar to putative aluminum activated malate transporter [Brassica napus] (GB:BAE97280.1); contains InterPro dom…				molecular_function_unknown|GO:0003674
At1g08450	-0.07747361	-0.39270133	0.21996373	CRT3 (CALRETICULIN 3); calcium ion binding			endomembrane system|GO:0012505;endoplasmic reticulum|GO:0005783	calcium ion binding|GO:0005509	protein folding|GO:0006457
At1g08460	-0.25811544	-0.33636424	0.20279403	HDA08 (histone deacetylase 8); histone deacetylase			cellular_component_unknown|GO:0005575	histone deacetylase activity|GO:0004407	histone deacetylation|GO:0016575
At1g08470	-0.15070578	0.008911109	0.090047166	strictosidine synthase family protein			endoplasmic reticulum|GO:0005783	strictosidine synthase activity|GO:0016844	alkaloid biosynthetic process|GO:0009821
At1g08480	-0.3352478	-0.31142482	0.32823366	similar to hypothetical protein 13 [Plantago major] (GB:CAJ34821.1)			mitochondrion|GO:0005739;plastid|GO:0009536	molecular_function_unknown|GO:0003674	biological_process_unknown|GO:0008150
At1g08490	-0.29308832	-0.30487603	0.14786549	ATCPNIFS/ATNFS2/ATSUFS/CPNIFS/SUFS (CHLOROPLASTIC NIFS-LIKE CYSTEINE DESULFURASE); cysteine desulfurase/ selenocysteine lyase/ transaminase			chloroplast|GO:0009507	cysteine desulfurase activity|GO:0031071;selenocysteine lyase activity|GO:0009000;transaminase activity|GO:0008483	iron incorporation into metallo-sulfur cluster|GO:0018283;response to selenium ion|GO:0010269;selenium metabolic process|GO:0001887;sulfur metabolic process|GO:0006790
At1g08500	-0.102542676	-0.078546554	0.14758106	plastocyanin-like domain-containing protein			anchored to membrane|GO:0031225	copper ion binding|GO:0005507	electron transport|GO:0006118
At1g08510	0.2124406	2.5194092	-0.2193802	FATB (FATTY ACYL-ACP THIOESTERASES B); acyl carrier/ acyl-ACP thioesterase			plastid|GO:0009536	acyl carrier activity|GO:0000036;acyl-ACP thioesterase activity|GO:0010281	fatty acid biosynthetic process|GO:0006633
At1g08520	0.0195882	0.028549537	-0.26581052	CHLD/PDE166 (PIGMENT DEFECTIVE 166); ATP binding / magnesium chelatase/ nucleoside-triphosphatase/ nucleotide binding			magnesium chelatase complex|GO:0010007	ATP binding|GO:0005524;magnesium chelatase activity|GO:0016851;nucleoside-triphosphatase activity|GO:0017111;nucleotide binding|GO:0000166	chlorophyll biosynthetic process|GO:0015995
At1g08530	0.11959724	-0.085838094	-0.116905615	similar to unknown protein [Arabidopsis thaliana] (TAIR:AT5G09995.3); similar to conserved hypothetical protein [Medicago truncatula] (GB:ABE89404.1)			chloroplast|GO:0009507	molecular_function_unknown|GO:0003674	biological_process_unknown|GO:0008150
At1g08540	0.017340632	0.375602	-0.10520075	SIGB (SIGMA FACTOR B); DNA binding / DNA-directed RNA polymerase/ transcription factor			chloroplast|GO:0009507	DNA binding|GO:0003677;DNA-directed RNA polymerase activity|GO:0003899;sigma factor activity|GO:0016987;transcription factor activity|GO:0003700	regulation of transcription, DNA-dependent|GO:0006355;transcription initiation|GO:0006352
At1g08550	0.042644113	-0.08383791	-0.051132604	NPQ1 (NON-PHOTOCHEMICAL QUENCHING 1)			chloroplast photosystem II|GO:0030095;chloroplast thylakoid lumen|GO:0009543	violaxanthin de-epoxidase activity|GO:0046422	chlorophyll metabolic process|GO:0015994;fatty acid metabolic process|GO:0006631;response to heat|GO:0009408;xanthophyll cycle|GO:0010028;xanthophyll metabolic process|GO:0016122
At1g08560	-0.0032554902	0.001826698	-0.068261094	SYP111 (syntaxin 111); t-SNARE			phragmoplast|GO:0009524	SNAP receptor activity|GO:0005484	intracellular protein transport|GO:0006886;membrane fusion|GO:0006944
At1g08570	0.03286108	0.3202045	-0.34684896	thioredoxin family protein			cellular_component_unknown|GO:0005575	thiol-disulfide exchange intermediate activity|GO:0030508	cell redox homeostasis|GO:0045454
At1g08580	-0.38420978	-0.4765135	0.012193993	similar to Pm52 [Prunus mume] (GB:BAE48663.1)			cellular_component_unknown|GO:0005575	molecular_function_unknown|GO:0003674	biological_process_unknown|GO:0008150
At1g08590	0.09267722	0.066915214	-0.014999239	CLAVATA1 receptor kinase (CLV1)			endomembrane system|GO:0012505	kinase activity|GO:0016301	protein amino acid phosphorylation|GO:0006468
At1g08600	0.17110583	-3.4590624E-4	-0.019998502	ATRX/CHR20; ATP binding / DNA binding / helicase				ATP binding|GO:0005524;DNA binding|GO:0003677;helicase activity|GO:0004386
At1g08610	0.09055167	-0.06289881	-0.08254443	pentatricopeptide (PPR) repeat-containing protein			cellular_component_unknown|GO:0005575	binding|GO:0005488	biological_process_unknown|GO:0008150
At1g08620	-0.06007578	-0.0027350187	-0.066705465	transcription factor jumonji (jmj) family protein / zinc finger (C5HC2 type) family protein			nucleus|GO:0005634	transcription factor activity|GO:0003700	regulation of transcription|GO:0045449
At1g08630	-0.051399138	-0.07516499	0.046393722	THA1 (THREONINE ALDOLASE 1)			cellular_component_unknown|GO:0005575	aldehyde-lyase activity|GO:0016832;threonine aldolase activity|GO:0004793	threonine catabolic process|GO:0006567
At1g08640	0.12674488	0.06132841	-0.1348784	heat shock protein binding			chloroplast|GO:0009507	heat shock protein binding|GO:0031072
At1g08650	0.10017824	0.06905699	-0.09486317	PPCK1 (PHOSPHOENOLPYRUVATE CARBOXYLASE KINASE); kinase			cellular_component_unknown|GO:0005575	kinase activity|GO:0016301;protein serine/threonine kinase activity|GO:0004674	protein amino acid phosphorylation|GO:0006468
At1g08660	0.0358458	0.07110518	-0.10642961	glycosyl transferase family 29 protein / sialyltransferase family protein			Golgi apparatus|GO:0005794;membrane|GO:0016020	sialyltransferase activity|GO:0008373;transferase activity, transferring glycosyl groups|GO:0016757	protein amino acid glycosylation|GO:0006486
At1g08670	-0.044846784	0.2234092	-0.26474822	epsin N-terminal homology (ENTH) domain-containing protein / clathrin assembly protein-related			cellular_component_unknown|GO:0005575	binding|GO:0005488	biological_process_unknown|GO:0008150
At1g08680	0.11248283	-0.011989888	-0.18774973	ZIGA4 (ARF GAP-LIKE ZINC FINGER-CONTAINING PROTEIN ZIGA4); DNA binding			nucleus|GO:0005634	DNA binding|GO:0003677	regulation of GTPase activity|GO:0043087
At1g08700	-0.06681302	-0.15565187	0.06093352	presenilin family protein			membrane|GO:0016020		intracellular signaling cascade|GO:0007242
At1g08710	0.018033918	-0.06610252	-0.0069940304	F-box family protein			cellular_component_unknown|GO:0005575		biological_process_unknown|GO:0008150
At1g08720	0.0046848934	0.05871295	-0.11907382	EDR1 (ENHANCED DISEASE RESISTANCE 1); kinase/ protein threonine/tyrosine kinase				MAP kinase kinase kinase activity|GO:0004709;kinase activity|GO:0016301;protein threonine/tyrosine kinase activity|GO:0004712	MAPKKK cascade|GO:0000165;cell death|GO:0008219;protein amino acid autophosphorylation|GO:0046777;response to bacterium|GO:0009617;response to ethylene stimulus|GO:0009723;response to fungus|GO:0009620;response to water deprivation|GO:0009414
At1g08730	-0.015712092	-0.19070178	-0.0049448237	XIC (Myosin-like protein XIC); motor/ protein binding			myosin complex|GO:0016459	motor activity|GO:0003774;protein binding|GO:0005515	actin filament-based movement|GO:0030048
At5g44890				Ulp1 protease family protein			mitochondrion|GO:0005739	cysteine-type peptidase activity|GO:0008234	proteolysis|GO:0006508
At1g08750	0.06398868	0.05184982	-0.11758007	GPI-anchor transamidase, putative			endomembrane system|GO:0012505	GPI-anchor transamidase activity|GO:0003923	proteolysis|GO:0006508
At1g08760	0.12072064	0.056911003	0.012992471	similar to unknown protein [Arabidopsis thaliana] (TAIR:AT4G13370.1); similar to Os09g0516700 [Oryza sativa (japonica cultivar-group)] (GB:NP_001063674.1); similar to unknown protein [Oryza sativa (japonica cultivar-group)] (GB:BAD44860.1); similar to Os08g0541500 [Oryza sativa (japonica cultivar-group)] (GB:NP_001062388.1); contains InterPro domain Nucleic acid-binding, OB-fold; (InterPro:IPR008…			cellular_component_unknown|GO:0005575	molecular_function_unknown|GO:0003674	biological_process_unknown|GO:0008150
At1g08770	-0.028524721	-0.2170639	0.09229544	prenylated rab acceptor (PRA1) family protein				molecular_function_unknown|GO:0003674	biological_process_unknown|GO:0008150
At1g08780	0.052155294	-0.08392734	-0.05636866	prefoldin, putative			cellular_component_unknown|GO:0005575	unfolded protein binding|GO:0051082	protein folding|GO:0006457
At1g08790	-0.005119374	-0.066818886	-0.033290938	similar to unknown protein [Arabidopsis thaliana] (TAIR:AT5G28690.1); similar to Os04g0282200 [Oryza sativa (japonica cultivar-group)] (GB:NP_001052367.1); similar to Os02g0766600 [Oryza sativa (japonica cultivar-group)] (GB:NP_001048224.1); similar to hypothetical protein [Oryza sativa (japonica cultivar-group)] (GB:BAD19985.1); contains InterPro domain Protein of unknown function DUF1685; (Inte…			cellular_component_unknown|GO:0005575	molecular_function_unknown|GO:0003674	biological_process_unknown|GO:0008150
At1g08800	-0.04703453	0.016278327	-0.019742891	similar to unknown protein [Arabidopsis thaliana] (TAIR:AT2G30690.1); similar to Os10g0414800 [Oryza sativa (japonica cultivar-group)] (GB:NP_001064597.1); similar to Os01g0775200 [Oryza sativa (japonica cultivar-group)] (GB:NP_001044407.1); similar to Hypothetical protein [Oryza sativa (japonica cultivar-group)] (GB:AAM15784.1); contains InterPro domain Protein of unknown function DUF593; (Inter…			endomembrane system|GO:0012505		N-terminal protein myristoylation|GO:0006499
At1g08810	0.052227393	-0.019619608	-0.09554521	MYB60 (myb domain protein 60); DNA binding			nucleus|GO:0005634	DNA binding|GO:0003677;transcription factor activity|GO:0003700	regulation of transcription, DNA-dependent|GO:0006355;response to abscisic acid stimulus|GO:0009737;response to auxin stimulus|GO:0009733;response to cadmium ion|GO:0046686;response to ethylene stimulus|GO:0009723;response to gibberellin stimulus|GO:0009739;response to jasmonic acid stimulus|GO:0009753;response to light stimulus|GO:0009416;response to salicylic acid stimulus|GO:0009751;response t…
At1g08820	-0.009914871	0.1693197	-0.14432733	VAP27-2 (VAMP/SYNAPTOBREVIN-ASSOCIATED PROTEIN 27-2); structural molecule			endoplasmic reticulum membrane|GO:0005789	structural molecule activity|GO:0005198	intracellular transport|GO:0046907
At1g08830	1.0909235	-0.25645688	0.123574264	CSD1 (copper/zinc superoxide dismutase 1); copper, zinc superoxide dismutase			cytoplasm|GO:0005737;cytosol|GO:0005829	copper, zinc superoxide dismutase activity|GO:0004785	removal of superoxide radicals|GO:0019430;response to copper ion|GO:0046688;response to iron ion|GO:0010039;response to oxidative stress|GO:0006979
At1g08840	-5.383864E-4	-0.0514711	-0.07189908	EMB2411 (EMBRYO DEFECTIVE 2411); ATP-dependent DNA helicase			chloroplast|GO:0009507	ATP-dependent DNA helicase activity|GO:0004003	DNA replication|GO:0006260;embryonic development ending in seed dormancy|GO:0009793
At1g08845	-0.022608135	0.009131361	-0.2913895	structural constituent of ribosome			intracellular|GO:0005622;ribosome|GO:0005840	structural constituent of ribosome|GO:0003735	translation|GO:0006412
At1g08860	-0.0020325817	-0.05836185	-0.06418598	BON3 (BONZAI 3)				calcium-dependent phospholipid binding|GO:0005544	N-terminal protein myristoylation|GO:0006499;cellular homeostasis|GO:0019725;positive regulation of cellular defense response|GO:0010186
At1g08880	0.011472178	-0.061759964	-0.093419254	histone H2A, putative			chloroplast|GO:0009507;nucleosome|GO:0000786;nucleus|GO:0005634	DNA binding|GO:0003677	chromosome organization and biogenesis (sensu Eukaryota)|GO:0007001;nucleosome assembly|GO:0006334
At1g08890	-0.09038021	-0.008373991	-0.12825735	sugar transporter family protein			membrane|GO:0016020	carbohydrate transmembrane transporter activity|GO:0015144;sugar:hydrogen ion symporter activity|GO:0005351	carbohydrate transport|GO:0008643;transport|GO:0006810
At1g08900	-0.103902966	-0.003715437	-0.15552539	Identical to Sugar transporter ERD6-like 2 (Sugar transporter-like protein 3) (SUGTL3) [Arabidopsis Thaliana] (GB:Q4F7G0;GB:O04040;GB:Q94F32;GB:Q9SCW8); similar to sugar transporter family protein [Arabidopsis thaliana] (TAIR:AT1G08890.1); similar to Os03g0363600 [Oryza sativa (japonica cultivar-group)] (GB:NP_001050166.1); similar to putative sugar transporter [Solanum lycopersicum] (GB:CAC00697…			integral to membrane|GO:0016021;membrane|GO:0016020	carbohydrate transmembrane transporter activity|GO:0015144	carbohydrate transport|GO:0008643;transport|GO:0006810
At1g08910	0.042419706	-0.07749955	0.05600625	EMB3001 (EMBRYO DEFECTIVE 3001); zinc ion binding			cellular_component_unknown|GO:0005575	zinc ion binding|GO:0008270	embryonic development ending in seed dormancy|GO:0009793
At1g08920	0.02267136	0.1365179	-0.14998099	carbohydrate transporter/ sugar porter			membrane|GO:0016020	carbohydrate transmembrane transporter activity|GO:0015144;sugar:hydrogen ion symporter activity|GO:0005351	carbohydrate transport|GO:0008643;transport|GO:0006810
At1g08930	0.266941	3.9169772	0.7085477	ERD6 (EARLY RESPONSE TO DEHYDRATION 6); carbohydrate transporter/ sugar porter			membrane|GO:0016020	carbohydrate transmembrane transporter activity|GO:0015144;sugar transmembrane transporter activity|GO:0051119;sugar:hydrogen ion symporter activity|GO:0005351
At1g08940	0.12745994	-0.14227253	0.031679492	phosphoglycerate/bisphosphoglycerate mutase family protein			cellular_component_unknown|GO:0005575	catalytic activity|GO:0003824	metabolic process|GO:0008152
At1g08960	-0.034562215	-0.061425567	-0.020578742	CAX11 (cation exchanger 11); cation:cation antiporter			endomembrane system|GO:0012505;integral to membrane|GO:0016021	calcium:sodium antiporter activity|GO:0005432;cation:cation antiporter activity|GO:0015491	cation transport|GO:0006812
At1g08970	-0.1639472	-0.070088714	0.117620036	HAP5C (HEME ACTIVATED PROTEIN 5C); DNA binding / transcription factor			cytoplasm|GO:0005737;nucleus|GO:0005634	DNA binding|GO:0003677;transcription factor activity|GO:0003700	regulation of transcription, DNA-dependent|GO:0006355
At1g08980	-0.020430475	0.11070018	-0.11573331	ATAMI1 (AMIDASE-LIKE PROTEIN 1); amidase			cellular_component_unknown|GO:0005575	amidase activity|GO:0004040;hydrolase activity, acting on carbon-nitrogen (but not peptide) bonds|GO:0016810	indoleacetic acid biosynthetic process|GO:0009684
At1g08985	0.04159484	0.03453246	0.018057354	DNA binding			cellular_component_unknown|GO:0005575	DNA binding|GO:0003677	regulation of transcription, DNA-dependent|GO:0006355
At1g08990	0.16280967	1.0684586	-0.107185826	glycogenin glucosyltransferase (glycogenin)-related			cellular_component_unknown|GO:0005575	transferase activity, transferring glycosyl groups|GO:0016757	biosynthetic process|GO:0009058
At1g09000	-0.009027882	0.05236743	-0.41656977	ANP1 (NPK1-RELATED PROTEIN KINASE 1S); kinase			cellular_component_unknown|GO:0005575	MAP kinase kinase kinase activity|GO:0004709;kinase activity|GO:0016301	flower development|GO:0009908;response to oxidative stress|GO:0006979
At1g09010	0.0053706467	-0.009881943	-0.070560664	glycoside hydrolase family 2 protein			cellular_component_unknown|GO:0005575	hydrolase activity, hydrolyzing O-glycosyl compounds|GO:0004553	carbohydrate metabolic process|GO:0005975
At1g09020	0.026957206	0.2789498	-0.18496057	SNF4 (Sucrose NonFermenting 4)				protein kinase activator activity|GO:0030295	cellular response to glucose starvation|GO:0042149
At1g09030	0.022449668	0.108170025	-0.086440936	histone-like transcription factor (CBF/NF-Y) family protein			intracellular|GO:0005622;nucleus|GO:0005634	transcription factor activity|GO:0003700	regulation of transcription|GO:0045449
At1g09040	0.18923531	0.052510522	-0.09023345	similar to unknown protein [Arabidopsis thaliana] (TAIR:AT1G09050.1); similar to unknown protein [Arabidopsis thaliana] (TAIR:AT1G55050.1); similar to Homeodomain-like [Medicago truncatula] (GB:ABE90703.1); contains InterPro domain Homeodomain-like; (InterPro:IPR009057)					biological_process_unknown|GO:0008150
At1g09050	0.11603194	-0.007617222	-0.10391684	similar to unknown protein [Arabidopsis thaliana] (TAIR:AT1G09040.1); similar to unknown protein [Arabidopsis thaliana] (TAIR:AT1G55050.1); similar to Homeodomain-like [Medicago truncatula] (GB:ABE90703.1); contains InterPro domain Homeodomain-like; (InterPro:IPR009057)					biological_process_unknown|GO:0008150
At1g09060	-0.020359758	0.06572232	-0.041210726	transcription factor				transcription factor activity|GO:0003700
At1g09070	-0.13193882	-0.5268585	0.2153172	(AT)SRC2/SRC2 (SOYBEAN GENE REGULATED BY COLD-2); protein binding			endoplasmic reticulum|GO:0005783;protein storage vacuole|GO:0000326	protein binding|GO:0005515	protein targeting to vacuole|GO:0006623
At1g09080	0.09748414	-0.07235929	0.17549732	luminal binding protein 3 (BiP-3) (BP3)			endoplasmic reticulum lumen|GO:0005788	ATP binding|GO:0005524	protein folding|GO:0006457;response to heat|GO:0009408
At1g09090	0.12288711	0.046091773	-0.16260046	ATRBOHB (RESPIRATORY BURST OXIDASE HOMOLOG B); FAD binding / calcium ion binding / iron ion binding / oxidoreductase			integral to membrane|GO:0016021;membrane|GO:0016020	FAD binding|GO:0050660;calcium ion binding|GO:0005509;iron ion binding|GO:0005506;oxidoreductase activity|GO:0016491	defense response|GO:0006952;response to heat|GO:0009408
At1g09100	0.14731045	0.025574313	-0.1440647	RPT5B (26S PROTEASOME AAA-ATPASE SUBUNIT RPT5B); ATPase/ calmodulin binding			cytoplasm|GO:0005737;nucleus|GO:0005634	ATPase activity|GO:0016887;calmodulin binding|GO:0005516	glucose mediated signaling|GO:0010255
At1g09130	0.028597616	-0.07474171	-0.051623307	endopeptidase Clp			chloroplast stroma|GO:0009570;mitochondrion|GO:0005739	endopeptidase Clp activity|GO:0008462	ATP-dependent proteolysis|GO:0006510
At1g09140	-0.22324143	-0.11129837	0.16931753	ATSRP30.1 (ARABIDOPSIS THALIANA SERINE/ARGININE PROTEIN 30.1); RNA binding			interchromatin granule|GO:0035061;nuclear speck|GO:0016607;spliceosome|GO:0005681	RNA binding|GO:0003723;mRNA binding|GO:0003729	mRNA splice site selection|GO:0006376;regulation of nuclear mRNA splicing, via spliceosome|GO:0048024;spliceosome assembly|GO:0000245
At1g09150	-0.026685141	-0.2990729	0.44061714	pseudouridine synthase and archaeosine transglycosylase (PUA) domain-containing protein			cellular_component_unknown|GO:0005575	RNA binding|GO:0003723	biological_process_unknown|GO:0008150
At1g09155	-0.0020954683	0.029687477	-0.0678062	ATPP2-B15 (Phloem protein 2-B15)			endomembrane system|GO:0012505	molecular_function_unknown|GO:0003674
At1g09160	-0.00336748	0.039560046	0.056973085	protein phosphatase 2C-related / PP2C-related				protein phosphatase type 2C activity|GO:0015071
At1g09170	-0.04625625	0.053122263	0.066827856	kinesin motor protein-related			microtubule associated complex|GO:0005875	microtubule motor activity|GO:0003777	microtubule-based movement|GO:0007018
At1g09180	-0.10024905	0.06280615	0.10272847	ATSAR1/ATSARA1A (ARABIDOPSIS THALIANA SECRETION-ASSOCIATED RAS SUPER FAMILY 1); GTP binding			endomembrane system|GO:0012505;intracellular|GO:0005622	GTP binding|GO:0005525	intracellular protein transport|GO:0006886;small GTPase mediated signal transduction|GO:0007264
At1g09190	-0.21250027	0.023180164	0.00885088	pentatricopeptide (PPR) repeat-containing protein				binding|GO:0005488	biological_process_unknown|GO:0008150
At1g09200	-0.12074831	-0.16503944	0.16931567	histone H3			chloroplast|GO:0009507;nucleosome|GO:0000786;nucleus|GO:0005634	DNA binding|GO:0003677	chromosome organization and biogenesis (sensu Eukaryota)|GO:0007001;nucleosome assembly|GO:0006334
At1g09210	-0.28273055	-0.54346097	0.38707685	calreticulin 2 (CRT2)			endoplasmic reticulum|GO:0005783;mitochondrion|GO:0005739	calcium ion binding|GO:0005509	response to oxidative stress|GO:0006979
At1g09220	-0.08962141	0.03714975	0.054104514	pentatricopeptide (PPR) repeat-containing protein			cellular_component_unknown|GO:0005575	binding|GO:0005488	biological_process_unknown|GO:0008150
At1g09230	0.46578804	0.48203865	-0.22195722	RNA recognition motif (RRM)-containing protein			cellular_component_unknown|GO:0005575	RNA binding|GO:0003723
At1g09240	-0.08661523	-0.057204448	0.094972275	nicotianamine synthase, putative				nicotianamine synthase activity|GO:0030410	nicotianamine biosynthetic process|GO:0030418
At1g09245	-0.12692937	-0.053724732	0.20963748	similar to unknown protein [Arabidopsis thaliana] (TAIR:AT1G51250.1); contains InterPro domain Plant self-incompatibility S1; (InterPro:IPR010264)			endomembrane system|GO:0012505	molecular_function_unknown|GO:0003674	biological_process_unknown|GO:0008150
At1g09250	-0.013073415	0.029006267	0.03433308	transcription factor			chloroplast|GO:0009507;nucleus|GO:0005634	transcription factor activity|GO:0003700	regulation of transcription|GO:0045449
At1g09260	3.78808E-4	0.017489757	-0.049600363	DNAJ heat shock N-terminal domain-containing protein			cellular_component_unknown|GO:0005575	heat shock protein binding|GO:0031072;unfolded protein binding|GO:0051082	protein folding|GO:0006457
At1g09270	0.007654048	0.24492677	-0.22959888	protein transporter			cytoplasm|GO:0005737;nuclear pore|GO:0005643;nucleus|GO:0005634	protein transporter activity|GO:0008565	intracellular protein transport|GO:0006886
At3g15095	-0.03808551	-0.017004088	0.14762974	similar to cupin family protein [Arabidopsis thaliana] (TAIR:AT2G18540.1); similar to Os06g0352900 [Oryza sativa (japonica cultivar-group)] (GB:NP_001057589.1); similar to PREDICTED: hypothetical protein, partial [Strongylocentrotus purpuratus] (GB:XP_001185087.1)			chloroplast|GO:0009507	molecular_function_unknown|GO:0003674	biological_process_unknown|GO:0008150
At1g09280	-0.08347574	-0.08580013	0.19850904	similar to rhodanese-like domain-containing protein [Arabidopsis thaliana] (TAIR:AT2G40760.1); similar to Os12g0563400 [Oryza sativa (japonica cultivar-group)] (GB:NP_001067036.1); similar to Phospholipase/Carboxylesterase family protein, expressed [Oryza sativa (japonica cultivar-group)] (GB:ABA98960.2); contains InterPro domain Rhodanese-like; (InterPro:IPR001763); contains InterPro domain Prot…			cellular_component_unknown|GO:0005575	molecular_function_unknown|GO:0003674	biological_process_unknown|GO:0008150
At1g09290	-0.06825894	0.11862038	0.19962333	similar to Os02g0672400 [Oryza sativa (japonica cultivar-group)] (GB:NP_001047705.1); contains domain FAD/NAD-linked reductases, dimerisation (C-terminal) domain (SSF55424)			cellular_component_unknown|GO:0005575	molecular_function_unknown|GO:0003674	biological_process_unknown|GO:0008150
At1g09300	-0.081042275	-0.023075184	0.31425655	metallopeptidase M24 family protein			mitochondrion|GO:0005739	metallopeptidase activity|GO:0008237	proteolysis|GO:0006508
At1g09310	1.8136975	-1.1438658	0.5540704	similar to unknown protein [Arabidopsis thaliana] (TAIR:AT1G56580.1); similar to Os12g0563600 [Oryza sativa (japonica cultivar-group)] (GB:NP_001067038.1); similar to hypothetical protein [Oryza sativa (japonica cultivar-group)] (GB:BAC10818.1); similar to Os11g0683600 [Oryza sativa (japonica cultivar-group)] (GB:NP_001068462.1); contains InterPro domain Protein of unknown function DUF538; (Inter…			cellular_component_unknown|GO:0005575	molecular_function_unknown|GO:0003674	biological_process_unknown|GO:0008150
At1g09320	0.037054196	4.0472485E-5	-0.10167197	agenet domain-containing protein			chloroplast|GO:0009507	molecular_function_unknown|GO:0003674	biological_process_unknown|GO:0008150
At1g09330	-0.10827739	-0.016329326	0.045437828	Identical to FAM18-like protein At1g09330 [Arabidopsis Thaliana] (GB:Q8LEK2;GB:Q9ZPZ2); similar to Os01g0331900 [Oryza sativa (japonica cultivar-group)] (GB:NP_001042930.1); similar to Os05g0159100 [Oryza sativa (japonica cultivar-group)] (GB:NP_001054714.1); similar to FAM18-like protein CG5021 (GB:Q8IQC1); contains InterPro domain Protein of unknown function DUF846, eukaryotic; (InterPro:IPR008…			integral to membrane|GO:0016021	molecular_function_unknown|GO:0003674	biological_process_unknown|GO:0008150
At1g09340	-0.14925952	-0.0909405	0.46932194	catalytic/ coenzyme binding			plastoglobule|GO:0010287	catalytic activity|GO:0003824;coenzyme binding|GO:0050662	cellular metabolic process|GO:0044237
At1g09350	-0.01630745	0.076052845	0.20544524	ATGOLS3 (ARABIDOPSIS THALIANA GALACTINOL SYNTHASE 3); transferase, transferring glycosyl groups / transferase, transferring hexosyl groups			cellular_component_unknown|GO:0005575	transferase activity, transferring glycosyl groups|GO:0016757;transferase activity, transferring hexosyl groups|GO:0016758	carbohydrate biosynthetic process|GO:0016051
At1g09360	0.07766213	0.04884268	-0.20083974	invertase/pectin methylesterase inhibitor family protein			cellular_component_unknown|GO:0005575	pectinesterase inhibitor activity|GO:0046910	biological_process_unknown|GO:0008150
At1g09370	-0.018001823	0.014151681	-0.16740924	enzyme inhibitor/ pectinesterase			endomembrane system|GO:0012505	enzyme inhibitor activity|GO:0004857;pectinesterase activity|GO:0030599	biological_process_unknown|GO:0008150
At1g09380	0.025305375	-0.016007807	-0.04332607	integral membrane family protein / nodulin MtN21-related			membrane|GO:0016020
At1g09390	0.11578053	-0.04166773	-0.08319444	GDSL-motif lipase/hydrolase family protein			endomembrane system|GO:0012505	carboxylesterase activity|GO:0004091	glycerol biosynthetic process|GO:0006114;lipid metabolic process|GO:0006629
At1g09400	-0.04662302	0.05503045	-0.025343336	12-oxophytodienoate reductase, putative			mitochondrion|GO:0005739	12-oxophytodienoate reductase activity|GO:0016629	jasmonic acid biosynthetic process|GO:0009695
At1g09410	-0.04808486	-0.095104545	0.021115556	pentatricopeptide (PPR) repeat-containing protein				binding|GO:0005488	biological_process_unknown|GO:0008150
At1g09415	-0.06515549	-0.055740617	-0.099479824	NIMIN-3 (NIM1-INTERACTING 3)			cellular_component_unknown|GO:0005575	molecular_function_unknown|GO:0003674	biological_process_unknown|GO:0008150
At1g09420	0.06545977	0.0067218095	-0.06125641	G6PD4 (GLUCOSE-6-PHOSPHATE DEHYDROGENASE 4); glucose-6-phosphate 1-dehydrogenase			chloroplast|GO:0009507	glucose-6-phosphate dehydrogenase activity|GO:0004345	glucose metabolic process|GO:0006006
At1g09430	-0.24788156	-0.49803835	0.06088507	ACLA-3 (ATP-citrate lyase A-3)			citrate lyase complex|GO:0009346	ATP citrate synthase activity|GO:0003878	acetyl-CoA biosynthetic process|GO:0006085
At1g09440	0.09850466	0.081961125	0.003498476	protein kinase family protein			endomembrane system|GO:0012505	kinase activity|GO:0016301	protein amino acid phosphorylation|GO:0006468
At1g09450	0.0044468027	-0.068309136	-0.12257581	haspin-related			cellular_component_unknown|GO:0005575	ATP binding|GO:0005524;protein kinase activity|GO:0004672	N-terminal protein myristoylation|GO:0006499;protein amino acid phosphorylation|GO:0006468
At1g09460	-0.013573527	0.26613712	-0.0397902	glucan endo-1,3-beta-glucosidase-related			endomembrane system|GO:0012505
At1g09470	0.04085082	0.07678783	-0.19445367	similar to unknown protein [Arabidopsis thaliana] (TAIR:AT5G26770.1); similar to hypothetical protein [Oryza sativa (japonica cultivar-group)] (GB:BAD86886.1); similar to Os05g0135900 [Oryza sativa (japonica cultivar-group)] (GB:NP_001054577.1); contains InterPro domain Prefoldin; (InterPro:IPR009053)				molecular_function_unknown|GO:0003674
At1g09480	0.19253181	0.46253312	-0.10368134	cinnamyl-alcohol dehydrogenase family / CAD family			cellular_component_unknown|GO:0005575	alcohol dehydrogenase activity|GO:0004022;cinnamyl-alcohol dehydrogenase activity|GO:0045551	lignin biosynthetic process|GO:0009809
At1g09483	0.15002784	0.05358181	-0.2382303	similar to unknown protein [Arabidopsis thaliana] (TAIR:AT1G09470.1); similar to hypothetical protein [Oryza sativa (japonica cultivar-group)] (GB:BAD86886.1); similar to Os05g0135900 [Oryza sativa (japonica cultivar-group)] (GB:NP_001054577.1)			cellular_component_unknown|GO:0005575	molecular_function_unknown|GO:0003674	biological_process_unknown|GO:0008150
At1g09490	0.10203008	0.06163406	-0.29232836	cinnamyl-alcohol dehydrogenase family / CAD family			endomembrane system|GO:0012505	alcohol dehydrogenase activity|GO:0004022;cinnamyl-alcohol dehydrogenase activity|GO:0045551	lignin biosynthetic process|GO:0009809
At1g09500	0.104610965	0.08053651	-0.1848473	cinnamyl-alcohol dehydrogenase			endomembrane system|GO:0012505	alcohol dehydrogenase activity|GO:0004022;cinnamyl-alcohol dehydrogenase activity|GO:0045551	lignin biosynthetic process|GO:0009809
At1g09510	0.20026468	0.00581841	-0.28207353	cinnamyl-alcohol dehydrogenase family / CAD family			cellular_component_unknown|GO:0005575	alcohol dehydrogenase activity|GO:0004022;cinnamyl-alcohol dehydrogenase activity|GO:0045551	lignin biosynthetic process|GO:0009809
At1g09520	0.08661412	0.010332494	-0.16689801	similar to PHD finger family protein [Arabidopsis thaliana] (TAIR:AT3G17460.1); similar to hypothetical protein [Oryza sativa (japonica cultivar-group)] (GB:AAS98415.1)			chloroplast|GO:0009507
At1g09530	0.1568983	0.20970207	-0.38909227	PIF3 (PHYTOCHROME INTERACTING FACTOR 3); DNA binding / transcription factor/ transcription regulator			nucleus|GO:0005634	DNA binding|GO:0003677;protein binding|GO:0005515;transcription factor activity|GO:0003700;transcription regulator activity|GO:0030528	positive regulation of anthocyanin metabolic process|GO:0031539;red or far red light signaling pathway|GO:0010017;response to red or far red light|GO:0009639;signal transduction|GO:0007165
At1g09540	-0.03846547	0.020520177	-0.18074086	MYB61 (myb domain protein 61); DNA binding / transcription factor			nucleus|GO:0005634	DNA binding|GO:0003677;transcription factor activity|GO:0003700	regulation of stomatal movement|GO:0010119;regulation of transcription, DNA-dependent|GO:0006355;response to auxin stimulus|GO:0009733;seed coat development|GO:0010214
At1g09550	0.019990716	-0.021696903	0.050449096	pectinacetylesterase, putative			endomembrane system|GO:0012505	carboxylesterase activity|GO:0004091
At1g09560	-0.073809214	-0.11322747	-0.08114658	GLP5 (GERMIN-LIKE PROTEIN 5); manganese ion binding / metal ion binding / nutrient reservoir			apoplast|GO:0048046;endomembrane system|GO:0012505	manganese ion binding|GO:0030145;metal ion binding|GO:0046872;nutrient reservoir activity|GO:0045735	response to cold|GO:0009409
At1g09570	-0.15192384	-0.15593132	0.001222223	PHYA (PHYTOCHROME A); G-protein coupled photoreceptor/ signal transducer			cytoplasm|GO:0005737;nuclear body|GO:0016604;nucleus|GO:0005634	G-protein coupled photoreceptor activity|GO:0008020;protein histidine kinase activity|GO:0004673;red or far-red light photoreceptor activity|GO:0009883;signal transducer activity|GO:0004871	gravitropism|GO:0009630;phototropism|GO:0009638;red light signaling pathway|GO:0010161;regulation of transcription, DNA-dependent|GO:0006355;response to arsenic|GO:0046685;response to far red light|GO:0010218;response to high irradiance|GO:0010201;response to very low fluence red light|GO:0010203
At1g09575	0.008518677	-0.040621992	-0.12837788	similar to unknown protein [Arabidopsis thaliana] (TAIR:AT1G57610.2); similar to Os12g0122100 [Oryza sativa (japonica cultivar-group)] (GB:NP_001066028.1); similar to hypothetical protein LOC_Os11g03130 [Oryza sativa (japonica cultivar-group)] (GB:ABA91271.1); similar to Os01g0817000 [Oryza sativa (japonica cultivar-group)] (GB:NP_001044621.1); contains InterPro domain Protein of unknown function…			mitochondrion|GO:0005739	molecular_function_unknown|GO:0003674	biological_process_unknown|GO:0008150
At1g09580	-0.03147964	-0.026319858	-0.08204973	emp24/gp25L/p24 family protein			membrane|GO:0016020	protein carrier activity|GO:0008320	intracellular protein transport|GO:0006886
At1g09590	-0.18188733	-0.3721856	0.31375423	60S ribosomal protein L21 (RPL21A)			cytosolic ribosome (sensu Eukaryota)|GO:0005830;ribosome|GO:0005840	structural constituent of ribosome|GO:0003735	translation|GO:0006412
At1g09600	-0.018274812	-0.04652417	-0.1444425	protein kinase family protein			cellular_component_unknown|GO:0005575	kinase activity|GO:0016301	N-terminal protein myristoylation|GO:0006499;protein amino acid phosphorylation|GO:0006468
At1g09610	0.08313809	-0.029667046	-0.010854466	similar to unknown protein [Arabidopsis thaliana] (TAIR:AT1G33800.1); similar to Os12g0204500 [Oryza sativa (japonica cultivar-group)] (GB:NP_001066378.1); similar to hypothetical protein MA4_111B14.64 [Musa acuminata] (GB:ABF72010.1); contains InterPro domain Protein of unknown function DUF579, plant; (InterPro:IPR006514)			endomembrane system|GO:0012505	molecular_function_unknown|GO:0003674	biological_process_unknown|GO:0008150
At1g09620	-0.090323776	-0.0076599335	-0.09130826	ATP binding / aminoacyl-tRNA ligase			cytoplasm|GO:0005737	ATP binding|GO:0005524;aminoacyl-tRNA ligase activity|GO:0004812	tRNA aminoacylation for protein translation|GO:0006418
At1g09630	-0.33386788	-0.18220377	0.035449754	ATRAB11C (ARABIDOPSIS RAB GTPASE HOMOLOG A2A); GTP binding				GTP binding|GO:0005525	protein transport|GO:0015031;small GTPase mediated signal transduction|GO:0007264
At1g09640	0.08492855	-0.049466155	-0.15675668	elongation factor 1B-gamma, putative / eEF-1B gamma, putative			eukaryotic translation elongation factor 1 complex|GO:0005853	translation elongation factor activity|GO:0003746	translational elongation|GO:0006414
At1g09645	-0.072463244	-0.14381033	-0.080908164	similar to unknown protein [Arabidopsis thaliana] (TAIR:AT1G57765.1); similar to Os05g0419600 [Oryza sativa (japonica cultivar-group)] (GB:NP_001055573.1)				molecular_function_unknown|GO:0003674	biological_process_unknown|GO:0008150
At1g09650	0.031336688	0.06422346	-0.11203256	F-box family protein			cellular_component_unknown|GO:0005575	molecular_function_unknown|GO:0003674	biological_process_unknown|GO:0008150
At1g09660	0.109519534	0.17117514	-0.15897173	KH domain-containing quaking protein, putative			cellular_component_unknown|GO:0005575	nucleic acid binding|GO:0003676	biological_process_unknown|GO:0008150
At1g09665	0.05044684	0.050310105	-0.13686804	Toll-Interleukin-Resistance (TIR) domain-containing protein			membrane|GO:0016020	transmembrane receptor activity|GO:0004888	defense response signaling pathway, resistance gene-dependent|GO:0009870;defense response|GO:0006952
At1g09680	0.08102803	0.061459925	0.021074232	pentatricopeptide (PPR) repeat-containing protein				binding|GO:0005488	biological_process_unknown|GO:0008150
At1g09690	-0.08532306	0.074721135	0.5572925	60S ribosomal protein L21 (RPL21C)			ribosome|GO:0005840	structural constituent of ribosome|GO:0003735	translation|GO:0006412
At1g09700	-0.0011584312	0.040096276	-0.1389896	HYL1 (HYPONASTIC LEAVES 1)			nuclear body|GO:0016604;nuclear dicing body|GO:0010445;nucleus|GO:0005634	double-stranded RNA binding|GO:0003725;miRNA binding|GO:0035198;protein binding|GO:0005515	RNA interference, production of ta-siRNAs|GO:0010267;miRNA-mediated gene silencing, mRNA cleavage|GO:0035279;miRNA-mediated gene silencing, production of miRNAs|GO:0035196;response to abscisic acid stimulus|GO:0009737;response to auxin stimulus|GO:0009733;response to cytokinin stimulus|GO:0009735
At1g09710	0.1488567	0.13464925	-0.14956895	DNA binding			nucleus|GO:0005634	DNA binding|GO:0003677	regulation of transcription|GO:0045449
At1g09720	0.027938476	0.1790888	-0.2886794	kinase interacting family protein					biological_process_unknown|GO:0008150
At1g09730	0.007919991	0.0073996754	-0.2006303	Ulp1 protease family protein			cellular_component_unknown|GO:0005575	cysteine-type peptidase activity|GO:0008234	proteolysis|GO:0006508
At1g09740	0.10913984	0.17722759	-0.1357989	ethylene-responsive protein, putative			cellular_component_unknown|GO:0005575	molecular_function_unknown|GO:0003674	response to stress|GO:0006950
At1g09750	0.023683766	-0.045047928	-0.036192823	chloroplast nucleoid DNA-binding protein-related			endomembrane system|GO:0012505	pepsin A activity|GO:0004194	proteolysis|GO:0006508
At1g09760	0.06597306	-0.002906518	-0.10765345	U2A' (U2 small nuclear ribonucleoprotein A); protein binding			Cajal body|GO:0015030;cytoplasm|GO:0005737;nucleoplasm|GO:0005654	protein binding|GO:0005515	nuclear mRNA splicing, via spliceosome|GO:0000398;response to cold|GO:0009409
At1g09770	0.019967593	0.10654118	-0.2359013	ATCDC5 (Arabidopsis thaliana homolog of cdc5); DNA binding / transcription factor			nucleus|GO:0005634	DNA binding|GO:0003677;transcription factor activity|GO:0003700	defense response signaling pathway, resistance gene-dependent|GO:0009870;defense response signaling pathway, resistance gene-independent|GO:0010204;defense response to bacterium|GO:0042742;defense response to fungus|GO:0050832;regulation of transcription|GO:0045449
At1g09780	0.05952914	0.17258623	-0.1408501	2,3-biphosphoglycerate-independent phosphoglycerate mutase, putative / phosphoglyceromutase, putative			mitochondrial envelope|GO:0005740	2,3-bisphosphoglycerate-independent phosphoglycerate mutase activity|GO:0046537	response to cold|GO:0009409
At1g09790	0.020443846	0.021163695	0.06971022	phytochelatin synthetase-related			anchored to membrane|GO:0031225	molecular_function_unknown|GO:0003674	biological_process_unknown|GO:0008150
At1g09795	-0.049053337	-0.048079323	-0.35550085	ATATP-PRT2 (ATP PHOSPHORIBOSYL TRANSFERASE 2); ATP phosphoribosyltransferase			chloroplast|GO:0009507	ATP phosphoribosyltransferase activity|GO:0003879	histidine biosynthetic process|GO:0000105
At1g09800	0.019878652	0.06369305	-0.08569798	tRNA pseudouridine synthase family protein			cellular_component_unknown|GO:0005575	pseudouridylate synthase activity|GO:0004730	tRNA processing|GO:0008033
At1g09810	0.038839657	-0.123685464	-0.04725247	ECT11 (evolutionarily conserved C-terminal region 11)			cellular_component_unknown|GO:0005575	molecular_function_unknown|GO:0003674	biological_process_unknown|GO:0008150
At1g09812	0.032456636	0.1177562	-0.050175272	similar to unknown protein [Arabidopsis thaliana] (TAIR:AT1G58007.1); similar to hypothetical protein MtrDRAFT_AC140550g16v1 [Medicago truncatula] (GB:ABE79565.1)			cellular_component_unknown|GO:0005575	molecular_function_unknown|GO:0003674	biological_process_unknown|GO:0008150
At1g09815	0.120080836	-0.23799205	0.028486371	DNA polymerase delta subunit 4 family			nucleus|GO:0005634	delta DNA polymerase activity|GO:0003891	DNA replication|GO:0006260
At1g09820	0.032710306	0.032471426	-0.16578948	pentatricopeptide (PPR) repeat-containing protein				binding|GO:0005488	biological_process_unknown|GO:0008150
At1g09830	-0.014195679	-0.031456534	0.09322341	phosphoribosylamine--glycine ligase (PUR2)			chloroplast|GO:0009507	phosphoribosylamine-glycine ligase activity|GO:0004637	purine base biosynthetic process|GO:0009113;purine nucleotide biosynthetic process|GO:0006164
At1g09840	0.08389392	0.12292799	-0.1413238	shaggy-related protein kinase kappa / ASK-kappa (ASK10)				protein kinase activity|GO:0004672	protein amino acid phosphorylation|GO:0006468
At1g09850	-0.04867249	0.39754078	-0.36448777	XBCP3 (XYLEM BARK CYSTEINE PEPTIDASE 3); cysteine-type peptidase			endomembrane system|GO:0012505	cysteine-type peptidase activity|GO:0008234	proteolysis|GO:0006508
At1g09860	0.1535092	0.25056696	-0.2621333	ATPUP16 (Arabidopsis thaliana purine permease 16); purine transporter			membrane|GO:0016020	purine transmembrane transporter activity|GO:0005345	purine transport|GO:0006863
At1g09870	-0.05457265	0.0714536	-0.029116143	histidine acid phosphatase family protein			endomembrane system|GO:0012505	acid phosphatase activity|GO:0003993	biological_process_unknown|GO:0008150
At1g09880	0.08932807	0.06760592	-9.788685E-4	lyase			cellular_component_unknown|GO:0005575	lyase activity|GO:0016829	biological_process_unknown|GO:0008150
At5g60400	-0.14539865	-0.14336392	0.08485194	similar to hypothetical protein MtrDRAFT_AC152176g22v1 [Medicago truncatula] (GB:ABE89561.1)				molecular_function_unknown|GO:0003674	biological_process_unknown|GO:0008150
At1g09900	-0.05048068	0.07575992	-0.063993245	pentatricopeptide (PPR) repeat-containing protein			cellular_component_unknown|GO:0005575		biological_process_unknown|GO:0008150
At1g09910	0.15733564	0.02297535	-0.098395474	lyase			cellular_component_unknown|GO:0005575	lyase activity|GO:0016829	biological_process_unknown|GO:0008150
At1g09920	0.087565735	-0.041309476	-0.056501694	TRAF-type zinc finger-related			cellular_component_unknown|GO:0005575	molecular_function_unknown|GO:0003674	biological_process_unknown|GO:0008150
At1g09930	0.59788215	0.4082272	-0.18663989	ATOPT2 (oligopeptide transporter 2); oligopeptide transporter			membrane|GO:0016020	oligopeptide transporter activity|GO:0015198	oligopeptide transport|GO:0006857
At1g09932	0.055761103	-0.026164223	0.037713103	phosphoglycerate/bisphosphoglycerate mutase-related			-	-	-
At1g09935	0.15904468	-0.2204897	0.050582573	phosphoglycerate/bisphosphoglycerate mutase family protein			cellular_component_unknown|GO:0005575	catalytic activity|GO:0003824	metabolic process|GO:0008152
At1g09940	-0.009245133	0.114035636	0.022073375	HEMA2; glutamyl-tRNA reductase			cytoplasm|GO:0005737	glutamyl-tRNA reductase activity|GO:0008883	heme biosynthetic process|GO:0006783;porphyrin biosynthetic process|GO:0006779;response to oxidative stress|GO:0006979;tetrapyrrole biosynthetic process|GO:0033014
At1g09950	0.07446191	0.09730128	-0.075159654	transcription factor-related			endomembrane system|GO:0012505	molecular_function_unknown|GO:0003674	biological_process_unknown|GO:0008150
At1g09960	0.057544142	0.04844033	-0.043158665	SUT4 (SUCROSE TRANSPORTER 4); carbohydrate transporter/ sucrose:hydrogen symporter/ sugar porter			membrane|GO:0016020;plasma membrane|GO:0005886;vacuole|GO:0005773	carbohydrate transmembrane transporter activity|GO:0015144;sucrose transmembrane transporter activity|GO:0008515;sucrose:hydrogen symporter activity|GO:0008506;sugar:hydrogen ion symporter activity|GO:0005351	sucrose transport|GO:0015770
At1g09970	-0.27101448	-0.26875353	0.26606208	leucine-rich repeat transmembrane protein kinase, putative			endomembrane system|GO:0012505	ATP binding|GO:0005524;kinase activity|GO:0016301;protein serine/threonine kinase activity|GO:0004674	protein amino acid phosphorylation|GO:0006468;transmembrane receptor protein tyrosine kinase signaling pathway|GO:0007169
At1g09980	-0.024916627	-0.04454214	0.009271432	similar to ZW18 [Arabidopsis thaliana] (TAIR:AT1G58350.1); similar to ZW18 protein, putative, expressed [Oryza sativa (japonica cultivar-group)] (GB:ABA95883.1); similar to Protein of unknown function DUF676, hydrolase-like [Medicago truncatula] (GB:ABE93141.1); contains InterPro domain Esterase/lipase/thioesterase; (InterPro:IPR000379); contains InterPro domain Protein of unknown function DUF676…			mitochondrion|GO:0005739		biological_process_unknown|GO:0008150
At1g09995	-0.08842981	-0.011634294	0.02356081	similar to helicase-related [Arabidopsis thaliana] (TAIR:AT1G79890.1); contains domain DNA REPAIR DEAD HELICASE RAD3/XP-D SUBFAMILY MEMBER (PTHR11472); contains domain CHL1 HELICASE HOMOLOG (PTHR11472:SF5)			cellular_component_unknown|GO:0005575	molecular_function_unknown|GO:0003674	biological_process_unknown|GO:0008150
At1g10000	4.775226E-4	0.08920112	-0.047897585	nucleic acid binding / ribonuclease H				nucleic acid binding|GO:0003676;ribonuclease H activity|GO:0004523	biological_process_unknown|GO:0008150
At1g10010	-0.08450944	0.031841047	0.18375862	AAP8 (amino acid permease 8); amino acid permease			membrane|GO:0016020	amino acid transmembrane transporter activity|GO:0015171	amino acid transport|GO:0006865
At1g10020	-0.05390098	0.024864435	0.0314578	similar to unknown protein [Arabidopsis thaliana] (TAIR:AT4G29310.1); similar to IMP dehydrogenase/GMP reductase [Medicago truncatula] (GB:ABE93135.1); contains InterPro domain Protein of unknown function DUF1005; (InterPro:IPR010410)			cellular_component_unknown|GO:0005575	molecular_function_unknown|GO:0003674	biological_process_unknown|GO:0008150
At1g10030	0.06614198	0.025435869	0.03988333	ERG28 (ARABIDOPSIS HOMOLOG OF YEAST ERGOSTEROL28)			integral to membrane|GO:0016021	molecular_function_unknown|GO:0003674	biological_process_unknown|GO:0008150
At1g10040	-0.01748772	0.14083855	0.042736635	similar to unknown protein [Arabidopsis thaliana] (TAIR:AT4G25770.1); similar to Putative serine esterase (DUF676), putative [Medicago truncatula] (GB:ABE90399.1); contains InterPro domain Esterase/lipase/thioesterase; (InterPro:IPR000379); contains InterPro domain Protein of unknown function DUF676, hydrolase-like; (InterPro:IPR007751)			cellular_component_unknown|GO:0005575
At1g10050	-0.09196255	-0.11111997	-0.37496245	glycosyl hydrolase family 10 protein / carbohydrate-binding domain-containing protein			cellular_component_unknown|GO:0005575	endo-1,4-beta-xylanase activity|GO:0031176;hydrolase activity, hydrolyzing O-glycosyl compounds|GO:0004553	carbohydrate metabolic process|GO:0005975
At1g10060	0.0027181674	0.048877917	-0.06579565	ATBCAT-1; branched-chain-amino-acid transaminase/ catalytic			mitochondrion|GO:0005739	branched-chain-amino-acid transaminase activity|GO:0004084;catalytic activity|GO:0003824	branched chain family amino acid metabolic process|GO:0009081;metabolic process|GO:0008152
At1g10070	-0.19475213	-0.28453383	0.2736651	ATBCAT-2; catalytic			chloroplast|GO:0009507	branched-chain-amino-acid transaminase activity|GO:0004084;catalytic activity|GO:0003824	branched chain family amino acid metabolic process|GO:0009081;metabolic process|GO:0008152
At1g10090	0.01686026	-0.0021354863	0.136439	similar to RXW8 [Arabidopsis thaliana] (TAIR:AT1G58520.1); similar to Os12g0633600 [Oryza sativa (japonica cultivar-group)] (GB:NP_001067352.1); similar to Protein of unknown function DUF221 [Medicago truncatula] (GB:ABE86757.1); similar to Os03g0673800 [Oryza sativa (japonica cultivar-group)] (GB:NP_001050880.1); contains InterPro domain Protein of unknown function DUF221; (InterPro:IPR003864)			endomembrane system|GO:0012505;membrane|GO:0016020	molecular_function_unknown|GO:0003674	biological_process_unknown|GO:0008150
At1g10095	-0.018783763	-0.089338005	0.2127856	protein prenyltransferase			cellular_component_unknown|GO:0005575	protein prenyltransferase activity|GO:0008318	protein amino acid prenylation|GO:0018346
At1g10100	-0.05387172	-0.09646028	0.2646047	unknown protein			cellular_component_unknown|GO:0005575	molecular_function_unknown|GO:0003674	biological_process_unknown|GO:0008150
At1g10110	-0.07320007	-0.07935204	-0.07879195	F-box family protein			cellular_component_unknown|GO:0005575		biological_process_unknown|GO:0008150
At1g10120	-0.021366326	0.082318276	-0.04543872	DNA binding / transcription factor			nucleus|GO:0005634	DNA binding|GO:0003677;transcription factor activity|GO:0003700	regulation of transcription|GO:0045449
At1g10130	0.20495385	-0.07475061	-0.0947011	ECA3 (ENDOPLASMIC RETICULUM-TYPE CALCIUM-TRANSPORTING ATPASE 3); calcium-transporting ATPase/ calmodulin binding			integral to membrane|GO:0016021;membrane|GO:0016020	calcium-transporting ATPase activity|GO:0005388;calmodulin binding|GO:0005516	calcium ion transport|GO:0006816
At1g10140	-0.052400954	-0.109160334	-0.16432795	similar to unknown protein [Arabidopsis thaliana] (TAIR:AT1G58420.1); similar to Os07g0123800 [Oryza sativa (japonica cultivar-group)] (GB:NP_001058800.1); similar to Os03g0769700 [Oryza sativa (japonica cultivar-group)] (GB:NP_001051398.1); similar to hypothetical protein MtrDRAFT_AC140720g19v1 [Medicago truncatula] (GB:ABE79597.1)				molecular_function_unknown|GO:0003674	biological_process_unknown|GO:0008150
At1g10150	0.041500367	0.13622078	-0.11459967	ATPP2-A10 (Phloem protein 2-A10)			mitochondrion|GO:0005739	molecular_function_unknown|GO:0003674
At1g10155	0.015466647	0.07494407	0.040628627	similar to ATPP2-A9 (Phloem protein 2-A9) [Arabidopsis thaliana] (TAIR:AT1G31200.1); similar to lectin-like protein [Cicer arietinum] (GB:CAB71030.1)			cellular_component_unknown|GO:0005575	molecular_function_unknown|GO:0003674	biological_process_unknown|GO:0008150
At1g10170	0.08212794	0.017971054	-0.055896167	NF-X1 type zinc finger family protein			nucleus|GO:0005634	transcription factor activity|GO:0003700	regulation of transcription, DNA-dependent|GO:0006355
At1g10180	0.10002135	0.08390121	-0.15925619	similar to unknown protein [Arabidopsis thaliana] (TAIR:AT5G49830.1); similar to Os07g0568000 [Oryza sativa (japonica cultivar-group)] (GB:NP_001060025.1); similar to AT5g49830/K21G20_4 [Medicago truncatula] (GB:ABE86338.1); contains domain SUBFAMILY NOT NAMED (PTHR21426:SF2); contains domain FAMILY NOT NAMED (PTHR21426)			cellular_component_unknown|GO:0005575	molecular_function_unknown|GO:0003674	biological_process_unknown|GO:0008150
At1g10190	0.06627117	0.024626382	0.052009974	similar to unknown protein [Arabidopsis thaliana] (TAIR:AT4G15050.1); similar to Os03g0807100 [Oryza sativa (japonica cultivar-group)] (GB:NP_001051640.1); similar to Protein of unknown function DUF239, plant [Medicago truncatula] (GB:ABE82132.1); contains InterPro domain Protein of unknown function DUF239, plant; (InterPro:IPR004314)			endomembrane system|GO:0012505	molecular_function_unknown|GO:0003674	biological_process_unknown|GO:0008150
At1g10200	-0.04467719	-0.038497306	-0.12608482	transcription factor LIM, putative			cellular_component_unknown|GO:0005575	transcription factor activity|GO:0003700	biological_process_unknown|GO:0008150
At1g10210	0.07794371	-0.15737537	0.43956587	ATMPK1 (MITOGEN-ACTIVATED PROTEIN KINASE 1); MAP kinase/ kinase				MAP kinase activity|GO:0004707;kinase activity|GO:0016301	auxin mediated signaling pathway|GO:0009734;signal transduction|GO:0007165
At1g10220	0.038348716	0.104344964	4.599411E-4	similar to ZCF37 [Arabidopsis thaliana] (TAIR:AT1G59590.1)				molecular_function_unknown|GO:0003674	biological_process_unknown|GO:0008150
At1g10230	0.07986033	0.07329275	-0.02242746	ASK18 (ARABIDOPSIS SKP1-LIKE 18); protein binding / ubiquitin-protein ligase				protein binding|GO:0005515;ubiquitin-protein ligase activity|GO:0004842
At1g10240	0.13694349	0.042169224	-0.06715129	FRS11 (FAR1-RELATED SEQUENCE 11); zinc ion binding			cellular_component_unknown|GO:0005575	zinc ion binding|GO:0008270	response to red or far red light|GO:0009639
At1g10250	0.07956645	0.03802209	-0.17506537	similar to paired amphipathic helix repeat-containing protein [Arabidopsis thaliana] (TAIR:AT1G10450.1); similar to paired amphipathic helix repeat-containing protein / transcription regulator-related [Musa acuminata] (GB:ABF70056.1); similar to Paired amphipathic helix [Medicago truncatula] (GB:ABE86951.1); contains domain SIN3B-RELATED (PTHR12346); contains domain SIN3B-RELATED (PTHR12346:SF6)			cellular_component_unknown|GO:0005575	molecular_function_unknown|GO:0003674	biological_process_unknown|GO:0008150
At1g10270	0.12669954	0.021006035	-0.11944378	GRP23 (GLUTAMINE-RICH PROTEIN23); binding			nucleus|GO:0005634	binding|GO:0005488	cell division|GO:0051301;embryonic development|GO:0009790
At1g10280	0.18732888	0.23657218	-0.2224838	similar to unknown protein [Arabidopsis thaliana] (TAIR:AT3G21310.1); similar to Protein of unknown function DUF266, plant [Medicago truncatula] (GB:ABE91847.1); contains InterPro domain Protein of unknown function DUF266, plant; (InterPro:IPR004949)			cellular_component_unknown|GO:0005575	molecular_function_unknown|GO:0003674	biological_process_unknown|GO:0008150
At1g10290	0.09393125	0.39221567	-0.51728815	ADL6 (DYNAMIN-LIKE PROTEIN 6)			Golgi apparatus|GO:0005794	GTPase activity|GO:0003924	Golgi to vacuole transport|GO:0006896
At1g10300	0.104304686	-0.02167055	0.009413615	GTP-binding protein-related				GTP binding|GO:0005525
At1g10310	-0.012642819	0.008514289	-0.09676459	short-chain dehydrogenase/reductase (SDR) family protein				oxidoreductase activity|GO:0016491	metabolic process|GO:0008152
At1g10320	-0.010398451	-0.0048240647	-0.24591619	U2 snRNP auxiliary factor-related			nucleus|GO:0005634	RNA binding|GO:0003723
At1g10330	0.13151088	-0.041859567	-0.26919067	pentatricopeptide (PPR) repeat-containing protein				binding|GO:0005488	biological_process_unknown|GO:0008150
At1g10340	0.074328795	0.044254005	-0.10052277	ankyrin repeat family protein			cellular_component_unknown|GO:0005575	protein binding|GO:0005515	biological_process_unknown|GO:0008150
At1g10350	0.0016583242	0.17638901	-0.13423027	DNAJ heat shock protein, putative			cellular_component_unknown|GO:0005575	heat shock protein binding|GO:0031072;unfolded protein binding|GO:0051082	protein folding|GO:0006457
At1g10360	0.015295111	-0.14119941	-0.025689866	ATGSTU18 (GLUTATHIONE S-TRANSFERASE 29); glutathione transferase			cytoplasm|GO:0005737	glutathione transferase activity|GO:0004364	toxin catabolic process|GO:0009407
At1g10370	-0.016063977	0.061087128	-0.18847339	ATGSTU17/ERD9/GST30/GST30B (EARLY-RESPONSIVE TO DEHYDRATION 9, GLUTATHIONE S-TRANSFERASE 30, GLUTATHIONE S-TRANSFERASE 30B); glutathione transferase			cytoplasm|GO:0005737	glutathione transferase activity|GO:0004364	toxin catabolic process|GO:0009407
At1g10380	0.01423312	-0.033661094	-0.07975628	similar to unknown protein [Arabidopsis thaliana] (TAIR:AT3G17350.1); similar to Os05g0409100 [Oryza sativa (japonica cultivar-group)] (GB:NP_001055526.1); similar to Os06g0364500 [Oryza sativa (japonica cultivar-group)] (GB:NP_001057608.1); similar to unknown protein [Oryza sativa (japonica cultivar-group)] (GB:AAV44115.1)			endomembrane system|GO:0012505	molecular_function_unknown|GO:0003674	biological_process_unknown|GO:0008150
At1g10385	-0.00292762	0.049177837	-0.18468994	similar to unknown protein [Arabidopsis thaliana] (TAIR:AT5G49830.1); similar to expressed protein (with alternative splicing) [Oryza sativa (japonica cultivar-group)] (GB:AAS07222.1); similar to AT5g49830/K21G20_4 [Medicago truncatula] (GB:ABE86338.1); similar to Os07g0200000 [Oryza sativa (japonica cultivar-group)] (GB:NP_001059127.1); contains domain gb def: F14N23.28 (PTHR21426:SF4); contains…			cellular_component_unknown|GO:0005575	molecular_function_unknown|GO:0003674
At1g10390	0.011199929	-0.012524828	-0.13461758	transporter			chloroplast|GO:0009507;nuclear pore|GO:0005643	transporter activity|GO:0005215	transport|GO:0006810
At1g10400	-0.0036059394	0.042514622	-0.14662027	UDP-glucoronosyl/UDP-glucosyl transferase family protein			cellular_component_unknown|GO:0005575	UDP-glycosyltransferase activity|GO:0008194;transferase activity, transferring glycosyl groups|GO:0016757	metabolic process|GO:0008152
At1g10410	-0.032722708	0.03485749	-0.11235479	similar to CW14 [Arabidopsis thaliana] (TAIR:AT1G59650.1); similar to expressed protein [Oryza sativa (japonica cultivar-group)] (GB:ABF98316.1); contains InterPro domain Protein of unknown function DUF1336; (InterPro:IPR009769)			chloroplast|GO:0009507		N-terminal protein myristoylation|GO:0006499
At1g10420	-0.0017654095	-0.115333945	-0.0047961455	unknown protein				molecular_function_unknown|GO:0003674	biological_process_unknown|GO:0008150
At1g10430	0.03875251	0.19960612	-0.27555045	PP2A-2 (protein phosphatase 2a-2); protein phosphatase type 2A			cytoplasm|GO:0005737;nucleus|GO:0005634	protein phosphatase type 2A activity|GO:0000158	biological_process_unknown|GO:0008150
At1g10450	0.2206815	-0.027792925	-0.10348812	paired amphipathic helix repeat-containing protein			nucleus|GO:0005634		regulation of transcription, DNA-dependent|GO:0006355
At1g10455	0.10814565	0.10410703	-0.1065967	similar to unknown protein [Arabidopsis thaliana] (TAIR:AT1G51970.1)			cellular_component_unknown|GO:0005575
At1g10460	0.0073158015	0.18617024	-0.05261469	GLP7 (GERMIN-LIKE PROTEIN 7); manganese ion binding / metal ion binding / nutrient reservoir			apoplast|GO:0048046	manganese ion binding|GO:0030145;metal ion binding|GO:0046872;nutrient reservoir activity|GO:0045735	biological_process_unknown|GO:0008150
At1g10470	-0.67277044	-0.559525	0.099285245	ARR4 (RESPONSE REGULATOR 4); transcription regulator/ two-component response regulator			cytoplasm|GO:0005737;nucleus|GO:0005634	protein binding|GO:0005515;transcription regulator activity|GO:0030528;two-component response regulator activity|GO:0000156	cytokinin mediated signaling|GO:0009736;embryonic development ending in seed dormancy|GO:0009793;red or far red light signaling pathway|GO:0010017;regulation of circadian rhythm|GO:0042752;response to cytokinin stimulus|GO:0009735;response to stress|GO:0006950
At1g10480	-0.0072571766	-0.012979941	-0.13736957	ZFP5 (ZINC FINGER PROTEIN 5); nucleic acid binding / transcription factor/ zinc ion binding			chloroplast|GO:0009507;intracellular|GO:0005622	nucleic acid binding|GO:0003676;transcription factor activity|GO:0003700;zinc ion binding|GO:0008270	regulation of transcription|GO:0045449
At1g10490	-0.29544932	-0.3206283	0.38142025	Identical to UPF0202 protein At1g10490 [Arabidopsis Thaliana] (GB:Q9XIK4); similar to unknown protein [Arabidopsis thaliana] (TAIR:AT3G57940.1); similar to DEAD/DEAH box helicase, N-terminal [Medicago truncatula] (GB:ABE87709.1); similar to PREDICTED: similar to N-acetyltransferase-like protein isoform 2 [Canis familiaris] (GB:XP_849122.1); similar to PREDICTED: similar to N-acetyltransferase-lik…			cellular_component_unknown|GO:0005575
At1g10500	0.07942487	-0.25047934	0.27080524	ATCPISCA (CHLOROPLAST-LOCALIZED ISCA-LIKE PROTEIN); structural molecule			chloroplast stroma|GO:0009570	structural molecule activity|GO:0005198	iron-sulfur cluster assembly|GO:0016226
At1g10510	-0.045194633	0.06383849	-0.045690607	EMB2004 (EMBRYO DEFECTIVE 2004); protein binding			chloroplast envelope|GO:0009941;mitochondrion|GO:0005739;plastid|GO:0009536	protein binding|GO:0005515	embryonic development ending in seed dormancy|GO:0009793
At1g10520	0.02244962	0.10480232	-0.19768295	DNA polymerase lambda (POLL)			intracellular|GO:0005622	lambda DNA polymerase activity|GO:0016449	DNA repair|GO:0006281;DNA replication|GO:0006260
At1g10522	0.25350308	-0.04047064	-0.19465137	similar to conserved hypothetical protein [Medicago truncatula] (GB:ABE91480.1); similar to Os09g0382400 [Oryza sativa (japonica cultivar-group)] (GB:NP_001063064.1)			chloroplast|GO:0009507	molecular_function_unknown|GO:0003674	biological_process_unknown|GO:0008150
At1g10530	0.26609892	0.51597774	-0.25854948	similar to unknown protein [Arabidopsis thaliana] (TAIR:AT1G60010.1); similar to T10O24.15, related [Lycopersicon esculentum] (GB:AAX95759.1)				molecular_function_unknown|GO:0003674	N-terminal protein myristoylation|GO:0006499
At1g10540	0.01056482	-0.059061855	-0.2789919	xanthine/uracil permease family protein			membrane|GO:0016020	transmembrane transporter activity|GO:0022857	transport|GO:0006810
At1g10550	-0.028996455	0.13332091	-0.29137674	XTH33 (xyloglucan:xyloglucosyl transferase 33); hydrolase, acting on glycosyl bonds			apoplast|GO:0048046;cell wall|GO:0005618;endomembrane system|GO:0012505	hydrolase activity, acting on glycosyl bonds|GO:0016798	carbohydrate metabolic process|GO:0005975;glucan metabolic process|GO:0006073
At1g10560	-0.059491917	0.04464517	-0.0227238	armadillo/beta-catenin repeat family protein / U-box domain-containing protein			ubiquitin ligase complex|GO:0000151	binding|GO:0005488;ubiquitin-protein ligase activity|GO:0004842	protein ubiquitination|GO:0016567
At1g10570	0.08690518	0.013252448	-0.12469874	Ulp1 protease family protein			cellular_component_unknown|GO:0005575	cysteine-type peptidase activity|GO:0008234	proteolysis|GO:0006508
At1g10580	-0.056572296	0.065994374	-0.05458422	transducin family protein / WD-40 repeat family protein			cellular_component_unknown|GO:0005575	nucleotide binding|GO:0000166
At1g10585	-0.02323437	-0.100313574	-0.18035156	transcription factor			nucleus|GO:0005634	transcription factor activity|GO:0003700	regulation of transcription|GO:0045449
At1g10590	-0.027461488	0.051760685	-0.0043877885	DNA-binding protein-related			endomembrane system|GO:0012505	nucleic acid binding|GO:0003676	biological_process_unknown|GO:0008150
At1g10600	0.052688915	-0.08256354	-0.19075857	similar to mov34 family protein [Arabidopsis thaliana] (TAIR:AT1G48790.1); similar to Os01g0661500 [Oryza sativa (japonica cultivar-group)] (GB:NP_001043779.1); similar to ALM beta-like [Oryza sativa (japonica cultivar-group)] (GB:BAD72364.1); contains InterPro domain Mov34/MPN/PAD-1; (InterPro:IPR000555); contains InterPro domain Mov34-1; (InterPro:IPR003639)			chloroplast|GO:0009507;mitochondrion|GO:0005739	molecular_function_unknown|GO:0003674	ubiquitin-dependent protein catabolic process|GO:0006511
At1g10610	0.020534944	0.03480624	0.045712616	DNA binding / transcription factor			nucleus|GO:0005634	DNA binding|GO:0003677;transcription factor activity|GO:0003700	regulation of transcription|GO:0045449
At1g10620	-0.0699557	0.051089805	-0.24108809	protein kinase family protein				kinase activity|GO:0016301	protein amino acid phosphorylation|GO:0006468
At1g10630	-0.17391534	-0.11070013	0.059684522	ADP-ribosylation factor, putative			intracellular|GO:0005622	GTP binding|GO:0005525;phospholipase activator activity|GO:0016004;protein binding|GO:0005515	N-terminal protein myristoylation|GO:0006499
At1g10640	0.026860569	0.011552986	-0.24217817	polygalacturonase, putative / pectinase, putative			cellular_component_unknown|GO:0005575	polygalacturonase activity|GO:0004650	carbohydrate metabolic process|GO:0005975
At1g10650	0.049249686	0.093805775	-0.0026416369	protein binding / zinc ion binding			cellular_component_unknown|GO:0005575	protein binding|GO:0005515;zinc ion binding|GO:0008270	biological_process_unknown|GO:0008150
At1g10660	0.038850404	0.037624083	-0.07755301	similar to unknown protein [Arabidopsis thaliana] (TAIR:AT5G62960.1); similar to hypothetical protein MtrDRAFT_AC124952g40v1 [Medicago truncatula] (GB:ABE93571.1)			endomembrane system|GO:0012505
At1g10670	0.019273126	0.039449617	-0.11176209	ACLA-1 (ATP-citrate lyase A-1)			citrate lyase complex|GO:0009346;cytosol|GO:0005829	ATP citrate synthase activity|GO:0003878	acetyl-CoA biosynthetic process|GO:0006085;aging|GO:0007568;anthocyanin accumulation in tissues in response to UV light|GO:0043481;carotenoid biosynthetic process|GO:0016117;chlorophyll biosynthetic process|GO:0015995;fatty acid biosynthetic process|GO:0006633;leaf development|GO:0048366;positive regulation of cell size|GO:0045793;positive regulation of flower development|GO:0009911;regulation of…
At1g10680	0.101065226	0.49419603	-0.7876128	PGP10 (P-GLYCOPROTEIN 10); ATPase, coupled to transmembrane movement of substances			mitochondrion|GO:0005739	ATPase activity, coupled to transmembrane movement of substances|GO:0042626	transport|GO:0006810
At1g10690	0.028056301	0.28490323	-0.17797321	similar to unknown protein [Arabidopsis thaliana] (TAIR:AT5G40460.1); similar to hypothetical protein MtrDRAFT_AC146560g4v1 [Medicago truncatula] (GB:ABE87926.1)			cellular_component_unknown|GO:0005575	molecular_function_unknown|GO:0003674	biological_process_unknown|GO:0008150
At1g10700	-0.024091601	0.043789513	-0.071243756	ribose-phosphate pyrophosphokinase 3 / phosphoribosyl diphosphate synthetase 3 (PRS3)			chloroplast|GO:0009507	ribose phosphate diphosphokinase activity|GO:0004749	nucleotide biosynthetic process|GO:0009165
At1g10710	0.28650808	0.01966668	-0.12054096	Encodes a Maternally expressed gene (MEG) family protein				molecular_function_unknown|GO:0003674	biological_process_unknown|GO:0008150
At1g10720	0.069865294	0.1434491	-0.019162055	BSD domain-containing protein			cellular_component_unknown|GO:0005575	molecular_function_unknown|GO:0003674	biological_process_unknown|GO:0008150
At1g10730	-0.03811466	-0.035089448	-0.13721958	clathrin adaptor complexes medium subunit family protein			clathrin vesicle coat|GO:0030125	molecular_function_unknown|GO:0003674	intracellular protein transport|GO:0006886
At1g10740	0.061302666	0.07971895	-0.021720633	similar to unknown protein [Arabidopsis thaliana] (TAIR:AT1G23330.1); similar to Os05g0408300 [Oryza sativa (japonica cultivar-group)] (GB:NP_001055523.1); similar to Lipase precursor (Triacylglycerol lipase) [Contains: Lipase 86 kDa form; Lipase 46 kDa form] (GB:P04635); contains domain no description (G3D.3.40.50.1820); contains domain alpha/beta-Hydrolases (SSF53474)			endomembrane system|GO:0012505		glycerol biosynthetic process|GO:0006114
At1g10750	0.08633059	0.02802445	0.03640061	similar to unknown protein [Arabidopsis thaliana] (TAIR:AT1G70550.1); similar to unknown protein [Arabidopsis thaliana] (TAIR:AT1G23340.2); similar to putative carboxyl-terminal proteinase [Gossypium hirsutum] (GB:AAK84952.2); contains InterPro domain Protein of unknown function DUF239, plant; (InterPro:IPR004314)				molecular_function_unknown|GO:0003674	N-terminal protein myristoylation|GO:0006499
At1g10760	-0.24863912	-0.39374295	0.21125743	SEX1 (STARCH EXCESS 1)			mitochondrion|GO:0005739	alpha-glucan, water dikinase activity|GO:0050521	cold acclimation|GO:0009631;response to trehalose stimulus|GO:0010353;starch catabolic process|GO:0005983
At1g10770	0.06116376	0.06318913	-0.1820031	invertase/pectin methylesterase inhibitor family protein			endomembrane system|GO:0012505	pectinesterase inhibitor activity|GO:0046910	biological_process_unknown|GO:0008150
At1g10780	0.014055294	-0.04546527	-3.0318275E-5	F-box family protein			cellular_component_unknown|GO:0005575	molecular_function_unknown|GO:0003674	biological_process_unknown|GO:0008150
At1g10790	0.02971873	-0.023266489	-0.0025956929	similar to hydroxyproline-rich glycoprotein family protein [Arabidopsis thaliana] (TAIR:AT3G56590.1); similar to zinc finger (C3HC4-type RING finger) family protein [Arabidopsis thaliana] (TAIR:AT3G10810.1); similar to Os09g0454200 [Oryza sativa (japonica cultivar-group)] (GB:NP_001063350.1); similar to Os01g0938600 [Oryza sativa (japonica cultivar-group)] (GB:NP_001045342.1); similar to putative…			cellular_component_unknown|GO:0005575	molecular_function_unknown|GO:0003674	biological_process_unknown|GO:0008150
At1g10800	0.4957612	0.23411381	-0.066919476	similar to hypothetical protein MtrDRAFT_AC146632g32v2 [Medicago truncatula] (GB:ABE85810.1)			endomembrane system|GO:0012505
At1g10810	-0.009424832	0.03674471	-0.034795985	aldo/keto reductase family protein				aldo-keto reductase activity|GO:0004033
At1g10820	0.031957317	0.002851827	-0.04823199	similar to unknown protein [Arabidopsis thaliana] (TAIR:AT1G60670.2); similar to Os04g0523100 [Oryza sativa (japonica cultivar-group)] (GB:NP_001053344.1); similar to H0322F07.7 [Oryza sativa (indica cultivar-group)] (GB:CAH67770.1); similar to OSIGBa0153E02-OSIGBa0093I20.5 [Oryza sativa (indica cultivar-group)] (GB:CAH67876.1); contains InterPro domain Homeodomain-like; (InterPro:IPR009057)					biological_process_unknown|GO:0008150
At1g10830	-0.06204427	-0.046241097	-0.054585688	sodium symporter-related			chloroplast|GO:0009507	molecular_function_unknown|GO:0003674	biological_process_unknown|GO:0008150
At1g10840	0.050079264	0.1921218	-0.09811818	TIF3H1 (eukaryotic translation initiation factor 3 subunit H1); translation initiation factor			eukaryotic translation initiation factor 3 complex|GO:0005852	translation initiation factor activity|GO:0003743	translational initiation|GO:0006413
At1g10870	0.044402037	0.035777498	0.06503595	AGD4 (ARF-GAP DOMAIN 4); protein binding			cytoplasm|GO:0005737	protein binding|GO:0005515	regulation of GTPase activity|GO:0043087
At1g10880	-0.06282626	0.035056427	-0.11171126	similar to unknown protein [Arabidopsis thaliana] (TAIR:AT5G11730.1); similar to expressed protein [Oryza sativa (japonica cultivar-group)] (GB:AAT77886.1); contains InterPro domain Protein of unknown function DUF266, plant; (InterPro:IPR004949)			cellular_component_unknown|GO:0005575
At1g10890	-0.012980112	-0.040475205	-0.06799605	F-box family protein			chloroplast|GO:0009507	molecular_function_unknown|GO:0003674	biological_process_unknown|GO:0008150
At1g10900	0.043434452	-0.05476856	-0.063383035	phosphatidylinositol-4-phosphate 5-kinase family protein			cellular_component_unknown|GO:0005575	1-phosphatidylinositol-4-phosphate 5-kinase activity|GO:0016308	biological_process_unknown|GO:0008150
At1g10910	0.051866196	-0.09029892	0.15646945	similar to PTAC2 (PLASTID TRANSCRIPTIONALLY ACTIVE2), binding [Arabidopsis thaliana] (TAIR:AT1G74850.1); similar to Os01g0559500 [Oryza sativa (japonica cultivar-group)] (GB:NP_001043343.1); similar to putative PPR protein [Oryza sativa (japonica cultivar-group)] (GB:BAD87953.1); contains InterPro domain Pentatricopeptide repeat; (InterPro:IPR002885); contains InterPro domain Tetratricopeptide-li…				molecular_function_unknown|GO:0003674	biological_process_unknown|GO:0008150
At1g10920	0.03381264	0.061333474	-0.1356683	disease resistance protein (CC-NBS-LRR class), putative			cellular_component_unknown|GO:0005575	ATP binding|GO:0005524;protein binding|GO:0005515	defense response|GO:0006952
At1g10930	0.040473733	0.034125373	-0.049088888	ATSGS1/RECQL4A; ATP-dependent helicase			intracellular|GO:0005622	ATP-dependent helicase activity|GO:0008026	double-strand break repair via homologous recombination|GO:0000724;response to DNA damage stimulus|GO:0006974
At1g10940	-0.084028184	-0.11786386	0.26452324	ASK1 (ARABIDOPSIS SERINE/THREONINE KINASE 1); kinase			cellular_component_unknown|GO:0005575	kinase activity|GO:0016301	response to osmotic stress|GO:0006970;response to salt stress|GO:0009651
At1g10950	-0.15152569	-0.079823	0.041843027	endomembrane protein 70, putative			Golgi apparatus|GO:0005794;integral to membrane|GO:0016021	transporter activity|GO:0005215	transport|GO:0006810
At1g10960	-0.28845966	-0.4917047	0.5202739	ATFD1 (FERREDOXIN 1); electron carrier/ iron ion binding			chloroplast|GO:0009507	electron carrier activity|GO:0009055;iron ion binding|GO:0005506	electron transport|GO:0006118
At1g10970	0.114248216	0.18183504	-0.2425007	ZIP4 (ZINC TRANSPORTER 4 PRECURSOR); cation transporter			chloroplast|GO:0009507	cation transmembrane transporter activity|GO:0008324;copper ion transmembrane transporter activity|GO:0005375	cation transport|GO:0006812
At1g10980	0.010378567	-0.04136934	0.045358397	similar to unknown protein [Arabidopsis thaliana] (TAIR:AT1G61670.1); similar to 12246 (GB:AAD21413.1); contains InterPro domain Lung seven transmembrane receptor; (InterPro:IPR009637)			endomembrane system|GO:0012505;integral to membrane|GO:0016021		biological_process_unknown|GO:0008150
At1g10990	0.004257845	0.19588113	-0.16198534	unknown protein			cellular_component_unknown|GO:0005575	molecular_function_unknown|GO:0003674	biological_process_unknown|GO:0008150
At1g11000	0.009612722	-0.061620206	-0.033910595	MLO4 (MILDEW RESISTANCE LOCUS O 4); calmodulin binding			plasma membrane|GO:0005886	calmodulin binding|GO:0005516	cell death|GO:0008219;defense response|GO:0006952
At1g11020	-0.15432116	0.021101698	-0.031531535	zinc finger (C3HC4-type RING finger) family protein				protein binding|GO:0005515;zinc ion binding|GO:0008270
At1g11040	-0.1155228	-0.10545179	0.040755693	DNAJ chaperone C-terminal domain-containing protein			cellular_component_unknown|GO:0005575	heat shock protein binding|GO:0031072;unfolded protein binding|GO:0051082	protein folding|GO:0006457
At1g11050	-0.07055451	-0.07996675	-0.07828447	protein kinase family protein			endomembrane system|GO:0012505	kinase activity|GO:0016301	fatty acid biosynthetic process|GO:0006633;protein amino acid phosphorylation|GO:0006468
At1g11060	0.06087281	0.019444108	-0.08263257	similar to unknown protein [Arabidopsis thaliana] (TAIR:AT1G61030.1); similar to Os10g0497000 [Oryza sativa (japonica cultivar-group)] (GB:NP_001064956.1); similar to putative dentin phosphoryn protein [Oryza sativa (japonica cultivar-group)] (GB:AAL58277.1); contains domain ARM repeat (SSF48371); contains domain gb def: Hypothetical protein T19D16.5 (PTHR22100:SF10); contains domain FAMILY NOT N…				molecular_function_unknown|GO:0003674	biological_process_unknown|GO:0008150
At1g11070	-0.18318784	-0.13112862	0.03602307	hydroxyproline-rich glycoprotein family protein			cellular_component_unknown|GO:0005575
At1g11080	-0.42932904	-0.34854662	0.2847432	SCPL31 (serine carboxypeptidase-like 31); serine carboxypeptidase			endomembrane system|GO:0012505	serine carboxypeptidase activity|GO:0004185	proteolysis|GO:0006508
At1g11090	0.059329335	-0.019096758	-0.08448294	hydrolase, alpha/beta fold family protein			cellular_component_unknown|GO:0005575	hydrolase activity|GO:0016787	aromatic compound metabolic process|GO:0006725
At1g11100	-0.045681246	-0.009487942	-0.27089453	SNF2 domain-containing protein / helicase domain-containing protein / zinc finger protein-related				ATP binding|GO:0005524;DNA binding|GO:0003677;helicase activity|GO:0004386
At1g11110	0.061973415	-0.08303974	-0.11578798	similar to unknown protein [Arabidopsis thaliana] (TAIR:AT1G61150.1); similar to Os03g0235100 [Oryza sativa (japonica cultivar-group)] (GB:NP_001049484.1); similar to PG4 [Hordeum vulgare] (GB:AAP46639.1); contains InterPro domain CTLH, C-terminal to LisH motif; (InterPro:IPR006595); contains InterPro domain LisH; (InterPro:IPR013720); contains InterPro domain CT11-RanBPM; (InterPro:IPR013144); c…			cellular_component_unknown|GO:0005575	molecular_function_unknown|GO:0003674	biological_process_unknown|GO:0008150
At1g11120	0.026634993	-0.06275205	-0.00573802	similar to unknown protein [Arabidopsis thaliana] (TAIR:AT1G61170.1); similar to CK25 [Nicotiana tabacum] (GB:ABE01833.1)			cellular_component_unknown|GO:0005575	molecular_function_unknown|GO:0003674	biological_process_unknown|GO:0008150
At1g11130	-9.5929764E-4	0.0070060063	-0.084384575	SUB (STRUBBELIG); protein binding			plasma membrane|GO:0005886	protein binding|GO:0005515;receptor signaling protein serine/threonine kinase activity|GO:0004702	floral organ development|GO:0048437;ovule development|GO:0048481;positive regulation of atrichoblast fate|GO:0010059;positive regulation of trichoblast fate|GO:0010063;signal transduction|GO:0007165
At1g11145	0.03667205	0.0055212006	-0.113647275	similar to unknown protein [Arabidopsis thaliana] (TAIR:AT5G01130.1); contains InterPro domain Protein of unknown function DUF674; (InterPro:IPR007750)			cellular_component_unknown|GO:0005575	molecular_function_unknown|GO:0003674	biological_process_unknown|GO:0008150
At1g11160	0.009930473	0.07219655	0.0054271743	WD-40 repeat family protein / katanin p80 subunit, putative			cellular_component_unknown|GO:0005575	nucleotide binding|GO:0000166
At1g11170	0.036290657	-0.014569957	-0.017992634	similar to unknown protein [Arabidopsis thaliana] (TAIR:AT1G61240.3); similar to putative lysine ketoglutarate reductase trans-splicing related 1 [Oryza sativa (japonica cultivar-group)] (GB:BAD62500.1); similar to Os07g0564800 [Oryza sativa (japonica cultivar-group)] (GB:NP_001060006.1); similar to Os06g0731900 [Oryza sativa (japonica cultivar-group)] (GB:NP_001058667.1); contains InterPro domai…			cellular_component_unknown|GO:0005575	molecular_function_unknown|GO:0003674	biological_process_unknown|GO:0008150
At1g11180	-0.14215729	-0.056429494	-0.03313172	secretory carrier membrane protein (SCAMP) family protein			integral to membrane|GO:0016021	transmembrane transporter activity|GO:0022857	secretory pathway|GO:0045045
At1g11190	-0.019697241	-0.020055382	0.047421984	BFN1 (BIFUNCTIONAL NUCLEASE I); nucleic acid binding			endomembrane system|GO:0012505	T/G mismatch-specific endonuclease activity|GO:0043765;endoribonuclease activity, producing 5'-phosphomonoesters|GO:0016891;nucleic acid binding|GO:0003676;single-stranded DNA specific endodeoxyribonuclease activity|GO:0000014	DNA catabolic process|GO:0006308
At1g11200	-0.114450894	-0.13511063	-0.050806284	similar to unknown protein [Arabidopsis thaliana] (TAIR:AT4G21570.1); similar to unknown [Medicago sativa] (GB:AAZ32885.1); similar to Os07g0506000 [Oryza sativa (japonica cultivar-group)] (GB:NP_001059733.1); contains InterPro domain Protein of unknown function DUF300; (InterPro:IPR005178)			endomembrane system|GO:0012505	molecular_function_unknown|GO:0003674	biological_process_unknown|GO:0008150
At1g11210	-0.3204829	-0.574962	0.35166192	similar to unknown protein [Arabidopsis thaliana] (TAIR:AT1G11220.1); similar to fiber expressed protein [Gossypium hirsutum] (GB:AAY85179.1); similar to cotton fiber expressed protein 1 [Gossypium hirsutum] (GB:AAC33276.1); contains InterPro domain Protein of unknown function DUF761, plant; (InterPro:IPR008480)			endomembrane system|GO:0012505	molecular_function_unknown|GO:0003674	biological_process_unknown|GO:0008150
At1g11220	0.05567038	-0.08344264	-0.071327135	similar to unknown protein [Arabidopsis thaliana] (TAIR:AT1G11230.1); similar to cotton fiber expressed protein 1 [Gossypium hirsutum] (GB:AAC33276.1); contains InterPro domain Protein of unknown function DUF761, plant; (InterPro:IPR008480)			endomembrane system|GO:0012505	molecular_function_unknown|GO:0003674	biological_process_unknown|GO:0008150
At1g11230	0.064144164	-0.14465524	0.07249567	similar to unknown protein [Arabidopsis thaliana] (TAIR:AT1G11220.1); similar to cotton fiber expressed protein 1 [Gossypium hirsutum] (GB:AAC33276.1); contains InterPro domain Protein of unknown function DUF761, plant; (InterPro:IPR008480)			endomembrane system|GO:0012505	molecular_function_unknown|GO:0003674	biological_process_unknown|GO:0008150
At1g11240	-0.084294416	0.012455771	0.07232294	similar to GTP binding / RNA binding [Arabidopsis thaliana] (TAIR:AT5G55660.1); similar to Os03g0353500 [Oryza sativa (japonica cultivar-group)] (GB:NP_001050128.1); similar to hypothetical protein SPAC29A4.09 [Schizosaccharomyces pombe 972h-] (GB:NP_594873.1); contains domain gb def: Hypothetical protein (PTHR14577:SF5); contains domain FAMILY NOT NAMED (PTHR14577)			cellular_component_unknown|GO:0005575
At1g11250	0.008468553	0.029281104	0.03491485	SYP125 (syntaxin 125); t-SNARE			membrane|GO:0016020	SNAP receptor activity|GO:0005484	intracellular protein transport|GO:0006886;membrane fusion|GO:0006944
At1g11260	0.33291546	0.14234257	-0.3046058	STP1 (SUGAR TRANSPORTER 1); carbohydrate transporter/ sugar porter			membrane|GO:0016020	carbohydrate transmembrane transporter activity|GO:0015144;sugar:hydrogen ion symporter activity|GO:0005351	carbohydrate transport|GO:0008643;transport|GO:0006810
At1g11270	0.025523655	-0.042152178	-0.039504245	F-box family protein				molecular_function_unknown|GO:0003674	heat acclimation|GO:0010286
At1g11280	-0.07894839	-0.06560117	-0.06861598	carbohydrate binding / kinase			endomembrane system|GO:0012505	carbohydrate binding|GO:0030246;kinase activity|GO:0016301	protein amino acid phosphorylation|GO:0006468
At1g11290	-0.06208554	0.0074403416	-0.120002285	pentatricopeptide (PPR) repeat-containing protein				molecular_function_unknown|GO:0003674	biological_process_unknown|GO:0008150
At1g11300	0.028937595	0.05859728	-0.010361128	carbohydrate binding / kinase			endomembrane system|GO:0012505	carbohydrate binding|GO:0030246;kinase activity|GO:0016301	protein amino acid phosphorylation|GO:0006468
At1g11310	-0.26413596	-0.23227966	0.10366998	MLO2 (MILDEW RESISTANCE LOCUS O 2); calmodulin binding			plasma membrane|GO:0005886	calmodulin binding|GO:0005516	cell death|GO:0008219;defense response to fungus, incompatible interaction|GO:0009817;defense response|GO:0006952;negative regulation of defense response|GO:0031348;response to fungus|GO:0009620
At1g11320	-0.0030867364	-0.037073053	-0.09373103	similar to expressed protein [Oryza sativa (japonica cultivar-group)] (GB:AAP53947.1); similar to Os06g0724200 [Oryza sativa (japonica cultivar-group)] (GB:NP_001058610.1)			mitochondrion|GO:0005739;plastid|GO:0009536	molecular_function_unknown|GO:0003674	biological_process_unknown|GO:0008150
At1g11330	-0.0075863674	0.034782335	-0.032145742	S-locus lectin protein kinase family protein			plasma membrane|GO:0005886	carbohydrate binding|GO:0030246;kinase activity|GO:0016301	protein amino acid phosphorylation|GO:0006468
At1g11340	-0.089259624	0.15239562	-0.016365277	S-locus lectin protein kinase family protein			endomembrane system|GO:0012505	carbohydrate binding|GO:0030246;kinase activity|GO:0016301	protein amino acid phosphorylation|GO:0006468
At1g11350	-0.04377946	-8.1650726E-4	-0.052968837	S-locus lectin protein kinase family protein			endomembrane system|GO:0012505	kinase activity|GO:0016301	protein amino acid phosphorylation|GO:0006468
At1g11360	-0.026503468	-0.04101798	-0.034252696	universal stress protein (USP) family protein					response to stress|GO:0006950
At1g11370	0.09896297	0.048147477	-0.032390166	pectinesterase family protein			cellulose and pectin-containing cell wall|GO:0009505	pectinesterase activity|GO:0030599	cell wall modification|GO:0042545
At1g11380	-0.0149226915	-0.005049797	0.014028573	similar to unknown protein [Arabidopsis thaliana] (TAIR:AT5G05350.1); similar to Uncharacterized Cys-rich domain [Medicago truncatula] (GB:ABD32347.1); contains InterPro domain Protein of unknown function Cys-rich; (InterPro:IPR006461)			cellular_component_unknown|GO:0005575	molecular_function_unknown|GO:0003674	biological_process_unknown|GO:0008150
At1g11390	0.017817827	-0.025341604	0.06816612	ABC1 family protein				molecular_function_unknown|GO:0003674
At1g11400	0.078674085	0.036977313	0.014336633	PYM (PARTNER OF Y14-MAGO)			cellular_component_unknown|GO:0005575	molecular_function_unknown|GO:0003674	biological_process_unknown|GO:0008150
At1g11410	0.031394288	0.026268631	-0.030960167	S-locus protein kinase, putative			endomembrane system|GO:0012505	carbohydrate binding|GO:0030246;kinase activity|GO:0016301	protein amino acid phosphorylation|GO:0006468
At1g11420	0.13469985	0.009369478	0.092879586	agenet domain-containing protein			cellular_component_unknown|GO:0005575	molecular_function_unknown|GO:0003674
At1g11430	-0.044452127	-0.020372557	-0.04426408	plastid developmental protein DAG, putative			chloroplast|GO:0009507
At1g11440	0.08323429	0.061702784	-0.053289846	similar to glycine-rich protein [Arabidopsis thaliana] (TAIR:AT3G29075.1); similar to Os06g0232000 [Oryza sativa (japonica cultivar-group)] (GB:NP_001057224.1); similar to Stress protein DDR48 , related [Medicago truncatula] (GB:ABE86766.1)					biological_process_unknown|GO:0008150
At1g11450	0.029532721	-0.009238925	0.12869334	nodulin MtN21 family protein			membrane|GO:0016020
At1g11460	-5.994141E-4	-0.030809475	0.09758031	nodulin MtN21 family protein			membrane|GO:0016020
At1g11470	0.015282328	-0.0027035885	-0.025258891	similar to pentatricopeptide (PPR) repeat-containing protein [Arabidopsis thaliana] (TAIR:AT1G02370.1)			chloroplast|GO:0009507	molecular_function_unknown|GO:0003674	biological_process_unknown|GO:0008150
At1g11475	-0.048700407	-0.050644923	0.003880985	DNA-directed RNA polymerase II, putative			cellular_component_unknown|GO:0005575	DNA-directed RNA polymerase activity|GO:0003899	transcription|GO:0006350
At1g11480	0.14733812	-0.008814467	-0.06874393	eukaryotic translation initiation factor-related			cellular_component_unknown|GO:0005575	molecular_function_unknown|GO:0003674	biological_process_unknown|GO:0008150
At1g11490	0.0038473634	0.077241376	-0.03894101	zinc finger (C2H2 type) family protein				nucleic acid binding|GO:0003676;transcription factor activity|GO:0003700;zinc ion binding|GO:0008270
At1g11500	0.05080547	0.010241123	-0.157986	similar to unknown protein [Arabidopsis thaliana] (TAIR:AT4G21310.1); similar to Os07g0545100 [Oryza sativa (japonica cultivar-group)] (GB:NP_001059913.1); contains InterPro domain Protein of unknown function DUF1218; (InterPro:IPR009606)			endomembrane system|GO:0012505	molecular_function_unknown|GO:0003674	biological_process_unknown|GO:0008150
At1g11510	0.039110675	0.015365898	-0.28842843	DNA-binding storekeeper protein-related				molecular_function_unknown|GO:0003674;transcription regulator activity|GO:0030528
At1g11520	-8.152323E-4	0.06192619	-0.059614077	pliceosome associated protein-related			endomembrane system|GO:0012505	molecular_function_unknown|GO:0003674	biological_process_unknown|GO:0008150
At1g11530	-0.04540938	-0.081190616	-0.02636588	ATCXXS1 (C-TERMINAL CYSTEINE RESIDUE IS CHANGED TO A SERINE 1); thiol-disulfide exchange intermediate			cellular_component_unknown|GO:0005575	thiol-disulfide exchange intermediate activity|GO:0030508	cell redox homeostasis|GO:0045454
At3g20650	0.09510009	0.10854926	-0.12750939	mRNA capping enzyme family protein			chloroplast|GO:0009507	catalytic activity|GO:0003824	mRNA capping|GO:0006370
At1g11545	0.022263138	0.035075463	-0.05688959	xyloglucan:xyloglucosyl transferase, putative / xyloglucan endotransglycosylase, putative / endo-xyloglucan transferase, putative			apoplast|GO:0048046;cell wall|GO:0005618;endomembrane system|GO:0012505	hydrolase activity, acting on glycosyl bonds|GO:0016798	carbohydrate metabolic process|GO:0005975;glucan metabolic process|GO:0006073
At1g11560	0.008998574	-0.046416182	0.02107247	OST3/OST6 family protein			endomembrane system|GO:0012505	oligosaccharide transmembrane transporter activity|GO:0015157	biological_process_unknown|GO:0008150
At1g11570	-0.021008387	-0.08578633	-0.0077245384	NTL (NTF2-LIKE); protein transporter			intracellular|GO:0005622;nucleus|GO:0005634	protein transporter activity|GO:0008565	protein import into nucleus|GO:0006606
At1g11580	0.064696476	-0.0028708177	-0.08105115	pectin methylesterase, putative			cellulose and pectin-containing cell wall|GO:0009505	pectinesterase activity|GO:0030599	cell wall modification|GO:0042545
At1g11590	-0.016747093	0.10934883	-0.08337475	pectin methylesterase, putative			cellulose and pectin-containing cell wall|GO:0009505	pectinesterase activity|GO:0030599	cell wall modification|GO:0042545
At1g11600	0.009130351	0.14858502	-0.12281608	CYP77B1 (cytochrome P450, family 77, subfamily B, polypeptide 1); oxygen binding			endomembrane system|GO:0012505	oxygen binding|GO:0019825	electron transport|GO:0006118
At1g11610	-0.026951417	0.021368146	-0.03235089	CYP71A18 (cytochrome P450, family 71, subfamily A, polypeptide 18); oxygen binding				oxygen binding|GO:0019825	electron transport|GO:0006118
At1g11620	0.0401956	-0.033662338	0.013551911	F-box family protein			cellular_component_unknown|GO:0005575	molecular_function_unknown|GO:0003674	biological_process_unknown|GO:0008150
At1g11630	0.022740332	0.044241473	-0.12637284	pentatricopeptide (PPR) repeat-containing protein			mitochondrion|GO:0005739	binding|GO:0005488	biological_process_unknown|GO:0008150
At1g11650	-0.15674311	-0.08369683	0.14873907	ATRBP45B; RNA binding				RNA binding|GO:0003723
At1g11655	0.10112635	0.026574675	0.119045116	similar to unknown protein [Arabidopsis thaliana] (TAIR:AT4G04745.1)			cellular_component_unknown|GO:0005575	molecular_function_unknown|GO:0003674	biological_process_unknown|GO:0008150
At1g11660	0.06071291	0.18367592	-0.06390263	ATP binding			cellular_component_unknown|GO:0005575	ATP binding|GO:0005524	protein folding|GO:0006457
At1g11670	0.17886212	0.73925376	-0.18444538	MATE efflux family protein			membrane|GO:0016020	antiporter activity|GO:0015297;transporter activity|GO:0005215	N-terminal protein myristoylation|GO:0006499;multidrug transport|GO:0006855
At1g11680	-0.009761137	-0.041738115	0.08070162	CYP51G1 (CYTOCHROME P450 51); oxygen binding			endoplasmic reticulum|GO:0005783	oxygen binding|GO:0019825;sterol 14-demethylase activity|GO:0008398	embryonic development ending in seed dormancy|GO:0009793;sterol biosynthetic process|GO:0016126
At1g11690	0.05997181	0.09512285	-0.14306793	similar to unknown protein [Arabidopsis thaliana] (TAIR:AT1G50660.1); similar to unknown protein [Oryza sativa (japonica cultivar-group)] (GB:AAT44287.1); contains domain no description (G3D.1.20.5.10)			cellular_component_unknown|GO:0005575	molecular_function_unknown|GO:0003674	biological_process_unknown|GO:0008150
At1g11700	0.04706678	-0.0086645335	-0.20046234	similar to unknown protein [Arabidopsis thaliana] (TAIR:AT1G61930.1); similar to Protein of unknown function DUF584 [Medicago truncatula] (GB:ABE80969.1); similar to Os07g0516300 [Oryza sativa (japonica cultivar-group)] (GB:NP_001059782.1); contains InterPro domain Protein of unknown function DUF584; (InterPro:IPR007608)				molecular_function_unknown|GO:0003674	biological_process_unknown|GO:0008150
At1g11710	0.14075191	-0.10516019	-0.1347446	pentatricopeptide (PPR) repeat-containing protein				binding|GO:0005488	biological_process_unknown|GO:0008150
At1g11720	0.092153825	-0.00487566	-0.07116242	ATSS3 (STARCH SYNTHASE 3); starch synthase/ transferase, transferring glycosyl groups			chloroplast|GO:0009507	starch synthase activity|GO:0009011;transferase activity, transferring glycosyl groups|GO:0016757	starch biosynthetic process|GO:0019252
At1g11730	-0.022870854	-0.113213055	-0.14573577	galactosyltransferase family protein			membrane|GO:0016020	transferase activity, transferring glycosyl groups|GO:0016757;transferase activity, transferring hexosyl groups|GO:0016758	protein amino acid glycosylation|GO:0006486
At1g11740	-0.05876051	0.15551925	-0.0058105234	ankyrin repeat family protein			cellular_component_unknown|GO:0005575	protein binding|GO:0005515	biological_process_unknown|GO:0008150
At1g11750	-0.17690174	0.032378152	0.02678892	CLPP6 (Clp protease proteolytic subunit 6); endopeptidase Clp			chloroplast stroma|GO:0009570;chloroplast thylakoid|GO:0009534;chloroplastic endopeptidase Clp complex|GO:0009840	endopeptidase Clp activity|GO:0008462	ATP-dependent proteolysis|GO:0006510;chloroplast organization and biogenesis|GO:0009658;photosynthesis|GO:0015979
At1g11760	0.06825488	0.09675001	-0.18501918	similar to At1g11760 [Medicago truncatula] (GB:ABE82612.1); contains domain FAMILY NOT NAMED (PTHR21528); contains domain SUBFAMILY NOT NAMED (PTHR21528:SF2)			cellular_component_unknown|GO:0005575
At1g11765	-0.003996752	-0.038595416	-0.08950632	S1 self-incompatibility protein-related			endomembrane system|GO:0012505	molecular_function_unknown|GO:0003674	biological_process_unknown|GO:0008150
At1g11770	0.22426388	0.41768956	-0.74576265	FAD-binding domain-containing protein			cellular_component_unknown|GO:0005575	electron carrier activity|GO:0009055	electron transport|GO:0006118
At1g11780	0.048564825	0.08803939	-0.040382802	oxidoreductase, 2OG-Fe(II) oxygenase family protein			cellular_component_unknown|GO:0005575	molecular_function_unknown|GO:0003674
At1g11790	-0.14078908	-0.06336735	-0.058015916	prephenate dehydratase				prephenate dehydratase activity|GO:0004664	L-phenylalanine biosynthetic process|GO:0009094
At1g11800	-0.16478568	0.14266899	0.08399077	endonuclease/exonuclease/phosphatase family protein			intracellular|GO:0005622	hydrolase activity|GO:0016787
At1g11810	0.04852078	0.0493538	-0.18944326	similar to F-box family protein [Arabidopsis thaliana] (TAIR:AT3G13830.1); contains InterPro domain F-box associated type 1; (InterPro:IPR006527)				molecular_function_unknown|GO:0003674	biological_process_unknown|GO:0008150
At1g11820	-0.08244303	-0.07141532	0.13731787	hydrolase, hydrolyzing O-glycosyl compounds			endomembrane system|GO:0012505	hydrolase activity, hydrolyzing O-glycosyl compounds|GO:0004553	carbohydrate metabolic process|GO:0005975
At1g11840	-0.21183957	-0.07035081	0.032150336	ATGLX1 (GLYOXALASE I HOMOLOG); lactoylglutathione lyase			cellular_component_unknown|GO:0005575	lactoylglutathione lyase activity|GO:0004462	carbohydrate metabolic process|GO:0005975
At1g11850	-0.3255683	-0.5391203	0.43955642	similar to unknown protein [Arabidopsis thaliana] (TAIR:AT4G01985.1); similar to PREDICTED: similar to keratin 7, partial [Gallus gallus] (GB:XP_001236709.1); similar to Os03g0309300 [Oryza sativa (japonica cultivar-group)] (GB:NP_001049911.1)			endomembrane system|GO:0012505	molecular_function_unknown|GO:0003674	biological_process_unknown|GO:0008150
At1g11860	0.010448197	-0.1642789	-0.008670572	aminomethyltransferase, putative			cytoplasm|GO:0005737;mitochondrion|GO:0005739	aminomethyltransferase activity|GO:0004047	glycine catabolic process|GO:0006546;glycine decarboxylation via glycine cleavage system|GO:0019464
At1g11870	-0.10841591	-0.09730264	0.05049505	AtSRS (OVULE ABORTION 7); serine-tRNA ligase			chloroplast|GO:0009507;mitochondrion|GO:0005739	serine-tRNA ligase activity|GO:0004828	chloroplast organization and biogenesis|GO:0009658;mitochondrion organization and biogenesis|GO:0007005;ovule development|GO:0048481;seryl-tRNA aminoacylation|GO:0006434;tRNA aminoacylation|GO:0043039
At1g11880	0.10436731	0.30842447	0.00820704	similar to Protein of unknown function DUF409 [Medicago truncatula] (GB:ABC75356.1); contains InterPro domain Mannosyltransferase, PIG-V; (InterPro:IPR007315)			cellular_component_unknown|GO:0005575	molecular_function_unknown|GO:0003674	biological_process_unknown|GO:0008150
At1g11890	-0.09597458	-0.26764116	0.0899723	SEC22 (secretion 22); transporter			Golgi apparatus|GO:0005794;endoplasmic reticulum|GO:0005783;membrane|GO:0016020	transporter activity|GO:0005215	vesicle-mediated transport|GO:0016192
At1g11900	-0.005673593	-0.059806015	-0.09277877	pentatricopeptide (PPR) repeat-containing protein				binding|GO:0005488	biological_process_unknown|GO:0008150
At1g11905	0.08935429	-0.033781264	0.025061317	similar to unknown protein [Arabidopsis thaliana] (TAIR:AT5G42570.1); similar to unknown protein [Oryza sativa (japonica cultivar-group)] (GB:BAD69146.1); similar to Os06g0367500 [Oryza sativa (japonica cultivar-group)] (GB:NP_001057612.1); similar to Os05g0272900 [Oryza sativa (japonica cultivar-group)] (GB:NP_001055067.1); contains domain BCR-ASSOCIATED PROTEIN, BAP (PTHR12701:SF1); contains do…			endomembrane system|GO:0012505	molecular_function_unknown|GO:0003674	biological_process_unknown|GO:0008150
At1g11910	0.019893505	-0.1256176	0.18911588	aspartyl protease family protein			endomembrane system|GO:0012505;lysosome|GO:0005764	pepsin A activity|GO:0004194	proteolysis|GO:0006508
At1g11915	0.04612329	0.0059172404	-0.17469172	similar to unknown protein [Arabidopsis thaliana] (TAIR:AT3G17350.1); similar to Os05g0409100 [Oryza sativa (japonica cultivar-group)] (GB:NP_001055526.1); similar to Os06g0364500 [Oryza sativa (japonica cultivar-group)] (GB:NP_001057608.1)			endomembrane system|GO:0012505	molecular_function_unknown|GO:0003674	biological_process_unknown|GO:0008150
At1g11920	0.08619661	0.063791744	-0.19589639	pectate lyase family protein			endomembrane system|GO:0012505	lyase activity|GO:0016829;pectate lyase activity|GO:0030570	biological_process_unknown|GO:0008150
At1g11925	0.076012455	0.10979672	-0.13017707	Encodes a Stigma-specific Stig1 family protein			endomembrane system|GO:0012505	molecular_function_unknown|GO:0003674	biological_process_unknown|GO:0008150
At1g11930	-0.04365855	-0.038201384	-0.051284123	alanine racemase family protein			cellular_component_unknown|GO:0005575	pyridoxal phosphate binding|GO:0030170	biological_process_unknown|GO:0008150
At1g11940	-0.00523229	0.014610365	-0.029957615	similar to unknown protein [Arabidopsis thaliana] (TAIR:AT1G62305.1); similar to Os01g0695200 [Oryza sativa (japonica cultivar-group)] (GB:NP_001043958.1); similar to Protein of unknown function DUF266, plant [Medicago truncatula] (GB:ABD28621.1); similar to Os05g0170000 [Oryza sativa (japonica cultivar-group)] (GB:NP_001054766.1); contains InterPro domain Protein of unknown function DUF266, plan…			-	-	-
At1g11950	-0.08706332	-0.041645568	-0.049456984	transcription factor jumonji (jmjC) domain-containing protein				transcription factor activity|GO:0003700
At1g11960	-0.03929147	-0.120186746	-0.029631782	early-responsive to dehydration protein-related / ERD protein-related			endomembrane system|GO:0012505;membrane|GO:0016020	molecular_function_unknown|GO:0003674	biological_process_unknown|GO:0008150
At1g11970	-0.008510742	0.038437616	0.009239268	similar to ubiquitin family protein [Arabidopsis thaliana] (TAIR:AT1G11980.1); contains InterPro domain Ubiquitin; (InterPro:IPR000626)			cellular_component_unknown|GO:0005575	molecular_function_unknown|GO:0003674	protein modification process|GO:0006464
At1g11980	-0.09696989	3.864374E-4	-0.03724707	ubiquitin family protein			cellular_component_unknown|GO:0005575	molecular_function_unknown|GO:0003674	ubiquitin cycle|GO:0006512
At1g11990	0.012735183	0.03149982	-0.054135762	similar to unknown protein [Arabidopsis thaliana] (TAIR:AT1G62330.1); similar to putative auxin-independent growth promoter [Oryza sativa (japonica cultivar-group)] (GB:BAD37877.1); contains InterPro domain Protein of unknown function DUF246, plant; (InterPro:IPR004348)			cellular_component_unknown|GO:0005575	molecular_function_unknown|GO:0003674	biological_process_unknown|GO:0008150
At1g12000	0.09403342	-0.06151332	0.010131991	pyrophosphate--fructose-6-phosphate 1-phosphotransferase beta subunit, putative / pyrophosphate-dependent 6-phosphofructose-1-kinase, putative			pyrophosphate-dependent phosphofructokinase complex, beta-subunit complex|GO:0010318	diphosphate-fructose-6-phosphate 1-phosphotransferase activity|GO:0047334	glycolysis|GO:0006096
At1g12010	-0.007839473	-0.114180624	0.009290347	1-aminocyclopropane-1-carboxylate oxidase, putative / ACC oxidase, putative			cellular_component_unknown|GO:0005575	1-aminocyclopropane-1-carboxylate oxidase activity|GO:0009815	biological_process_unknown|GO:0008150
At1g12020	0.015731381	0.0033080988	0.049372647	similar to unknown protein [Arabidopsis thaliana] (TAIR:AT1G62422.1); similar to OSJNBa0043A12.20 [Oryza sativa (japonica cultivar-group)] (GB:CAE02815.1); similar to hypothetical protein [Oryza sativa (japonica cultivar-group)] (GB:BAD23186.1)				molecular_function_unknown|GO:0003674	biological_process_unknown|GO:0008150
At1g12030	-0.09336729	-0.033470944	0.00594813	similar to unknown protein [Arabidopsis thaliana] (TAIR:AT1G62420.1); similar to uncharacterized plant-specific domain TIGR01615 family protein, expressed [Oryza sativa (japonica cultivar-group)] (GB:ABA93251.2); contains InterPro domain Protein of unknown function DUF506, plant; (InterPro:IPR006502)				molecular_function_unknown|GO:0003674	biological_process_unknown|GO:0008150
At1g12040	0.14548519	0.19571957	0.11924474	LRX1 (LEUCINE-RICH REPEAT/EXTENSIN 1); protein binding / structural constituent of cell wall			cellulose and pectin-containing cell wall|GO:0009505	histidine phosphotransfer kinase activity|GO:0009927;protein binding|GO:0005515;structural constituent of cell wall|GO:0005199	cellular morphogenesis during differentiation|GO:0000904;trichoblast differentiation|GO:0010054;unidimensional cell growth|GO:0009826
At1g12050	0.058685206	0.04076927	-0.053822495	fumarylacetoacetase, putative			cellular_component_unknown|GO:0005575	fumarylacetoacetase activity|GO:0004334	aromatic amino acid family metabolic process|GO:0009072
At1g12060	0.12448676	-0.02160571	-0.1024433	ATBAG5 (ARABIDOPSIS THALIANA BCL-2-ASSOCIATED ATHANOGENE 5); protein binding			cellular_component_unknown|GO:0005575	protein binding|GO:0005515	apoptosis|GO:0006915;regulation of apoptosis|GO:0042981
At1g12070	0.11910967	0.012245327	-0.06895997	Rho GDP-dissociation inhibitor family protein			cytoplasm|GO:0005737	Rho GDP-dissociation inhibitor activity|GO:0005094	biological_process_unknown|GO:0008150
At1g12080	0.0064349957	-0.12433519	0.2950626	similar to unknown protein [Arabidopsis thaliana] (TAIR:AT3G59370.1); similar to vacuolar calcium binding protein [Raphanus sativus] (GB:BAA99394.1); contains domain UNCHARACTERIZED (PTHR22683:SF23); contains domain SPORULATION PROTEIN RELATED (PTHR22683)			cellular_component_unknown|GO:0005575	molecular_function_unknown|GO:0003674	biological_process_unknown|GO:0008150
At1g12090	-0.64772195	-1.0545442	0.4339918	ELP (EXTENSIN-LIKE PROTEIN); lipid binding			endomembrane system|GO:0012505	lipid binding|GO:0008289	lipid transport|GO:0006869
At1g12100	0.1259097	0.6238675	-0.14735647	protease inhibitor/seed storage/lipid transfer protein (LTP) family protein			chloroplast|GO:0009507	lipid binding|GO:0008289	lipid transport|GO:0006869
At1g12110	0.106569625	0.035362802	-0.19438726	NRT1.1 (nitrate transporter 1.1); transporter			membrane|GO:0016020	nitrate transmembrane transporter activity|GO:0015112;transporter activity|GO:0005215	nitrate transport|GO:0015706;response to nitrate|GO:0010167;response to water deprivation|GO:0009414
At1g12120	0.16563436	-0.05504743	-0.05112718	similar to unknown protein [Arabidopsis thaliana] (TAIR:AT1G62530.1); similar to Os10g0553900 [Oryza sativa (japonica cultivar-group)] (GB:NP_001065339.1); contains InterPro domain Protein of unknown function DUF863, plant; (InterPro:IPR008581)			cellular_component_unknown|GO:0005575	molecular_function_unknown|GO:0003674	biological_process_unknown|GO:0008150
At1g12130	-0.0066457624	0.019970765	0.10239062	flavin-containing monooxygenase family protein / FMO family protein				monooxygenase activity|GO:0004497	electron transport|GO:0006118
At1g12140	-0.13049537	0.00470936	0.067693606	flavin-containing monooxygenase family protein / FMO family protein				monooxygenase activity|GO:0004497	electron transport|GO:0006118
At1g12150	0.0025714561	-0.051746294	-0.04996814	similar to myosin heavy chain-related [Arabidopsis thaliana] (TAIR:AT4G17210.1); similar to Prefoldin [Medicago truncatula] (GB:ABD28587.1); contains InterPro domain Protein of unknown function DUF827, plant; (InterPro:IPR008545)					biological_process_unknown|GO:0008150
At1g12160	0.06415982	0.032716885	-0.10166219	flavin-containing monooxygenase family protein / FMO family protein				monooxygenase activity|GO:0004497	electron transport|GO:0006118
At1g12170	0.13733406	0.059753988	-0.09034256	F-box family protein			cellular_component_unknown|GO:0005575	molecular_function_unknown|GO:0003674	biological_process_unknown|GO:0008150
At1g12180	0.031446822	0.121803105	0.05375628	similar to heat shock protein-related [Arabidopsis thaliana] (TAIR:AT5G47600.1); contains InterPro domain HSP20-like chaperone; (InterPro:IPR008978)			cellular_component_unknown|GO:0005575	molecular_function_unknown|GO:0003674	biological_process_unknown|GO:0008150
At1g12190	0.087657064	-0.01825437	-0.08559325	F-box family protein			cellular_component_unknown|GO:0005575	molecular_function_unknown|GO:0003674	biological_process_unknown|GO:0008150
At1g12200	0.033666357	0.061907314	0.119225875	flavin-containing monooxygenase family protein / FMO family protein			cellular_component_unknown|GO:0005575	monooxygenase activity|GO:0004497	electron transport|GO:0006118
At1g12210	-0.093878224	0.11163205	-0.22802691	RFL1 (RPS5-LIKE 1); ATP binding / protein binding			cellular_component_unknown|GO:0005575	ATP binding|GO:0005524;protein binding|GO:0005515	N-terminal protein myristoylation|GO:0006499;defense response|GO:0006952;response to bacterium|GO:0009617
At1g12220	-0.4860635	-0.7110542	-0.123354666	RPS5 (RESISTANT TO P. SYRINGAE 5)			intracellular|GO:0005622	nucleotide binding|GO:0000166	N-terminal protein myristoylation|GO:0006499;defense response to bacterium, incompatible interaction|GO:0009816;defense response|GO:0006952;hypersensitive response|GO:0009626
At1g12230	-0.08821363	0.054550797	0.062477455	transaldolase, putative			chloroplast|GO:0009507	transaldolase activity|GO:0004801	5-phosphoribose 1-diphosphate biosynthetic process|GO:0006015;carbohydrate metabolic process|GO:0005975;glucose catabolic process to lactate and acetate|GO:0019658;pentose-phosphate shunt, non-oxidative branch|GO:0009052
At1g12240	-0.14400609	-0.25071025	0.0013378276	ATBETAFRUCT4/VAC-INV (VACUOLAR INVERTASE); beta-fructofuranosidase/ hydrolase, hydrolyzing O-glycosyl compounds			vacuole|GO:0005773	beta-fructofuranosidase activity|GO:0004564;hydrolase activity, hydrolyzing O-glycosyl compounds|GO:0004553	carbohydrate metabolic process|GO:0005975;sucrose catabolic process, using beta-fructofuranosidase|GO:0019575
At1g12250	0.02749093	-0.020879071	0.083785355	thylakoid lumenal protein-related			chloroplast thylakoid lumen|GO:0009543;chloroplast thylakoid membrane|GO:0009535	molecular_function_unknown|GO:0003674	biological_process_unknown|GO:0008150
At1g12260	0.031670645	0.008427281	0.2171086	VND4 (VASCULAR RELATED NAC-DOMAIN PROTEIN 4); transcription factor			cellular_component_unknown|GO:0005575	transcription factor activity|GO:0003700	embryonic development ending in seed dormancy|GO:0009793;regulation of transcription|GO:0045449
At1g12270	0.0025710836	0.19918987	-0.07891554	stress-inducible protein, putative				binding|GO:0005488	response to stress|GO:0006950
At1g12280	0.14372659	-0.04154005	-0.06658143	disease resistance protein (CC-NBS-LRR class), putative			endomembrane system|GO:0012505	ATP binding|GO:0005524;protein binding|GO:0005515	N-terminal protein myristoylation|GO:0006499;defense response|GO:0006952
At1g12290	-0.102971025	-0.023209875	0.07779758	disease resistance protein (CC-NBS-LRR class), putative				ATP binding|GO:0005524;protein binding|GO:0005515	N-terminal protein myristoylation|GO:0006499;defense response|GO:0006952
At1g12300	-0.032497913	0.049020737	-0.12909572	pentatricopeptide (PPR) repeat-containing protein			mitochondrion|GO:0005739	binding|GO:0005488	biological_process_unknown|GO:0008150
At1g12310	-0.15268384	-0.06640839	0.09415583	calmodulin, putative			cellular_component_unknown|GO:0005575	calcium ion binding|GO:0005509	biological_process_unknown|GO:0008150
At1g12320	0.23040533	0.014533386	-0.096905716	similar to unknown protein [Arabidopsis thaliana] (TAIR:AT1G62840.1); similar to Os02g0455400 [Oryza sativa (japonica cultivar-group)] (GB:NP_001046773.1); similar to unknown protein [Oryza sativa (japonica cultivar-group)] (GB:BAD19988.1); contains InterPro domain Protein of unknown function DUF1442; (InterPro:IPR009902)			cellular_component_unknown|GO:0005575	molecular_function_unknown|GO:0003674	biological_process_unknown|GO:0008150
At1g12330	0.039704673	0.0016619153	0.14215238	similar to unknown protein [Arabidopsis thaliana] (TAIR:AT5G12900.1); similar to Peptidase M14, carboxypeptidase A [Medicago truncatula] (GB:ABE94280.1); contains domain TNF receptor-like (SSF57586)			chloroplast|GO:0009507		biological_process_unknown|GO:0008150
At1g12340	0.13551223	9.389613E-4	-0.04146716	similar to cornichon family protein [Arabidopsis thaliana] (TAIR:AT1G12390.1); similar to Cornichon [Medicago truncatula] (GB:ABE87428.1); contains InterPro domain Cornichon; (InterPro:IPR003377)			membrane|GO:0016020	molecular_function_unknown|GO:0003674	intracellular signaling cascade|GO:0007242
At1g12350	0.06303803	0.06495282	-0.014830284	ATCOAB (4-PHOSPHO-PANTO-THENOYLCYSTEINE SYNTHETASE); catalytic/ phosphopantothenate--cysteine ligase			chloroplast|GO:0009507	catalytic activity|GO:0003824;phosphopantothenate--cysteine ligase activity|GO:0004632	coenzyme A biosynthetic process|GO:0015937
At1g12360	-0.051867872	-0.042876385	-0.054814264	KEU (KEULE); protein transporter			cytosol|GO:0005829;peripheral to membrane of membrane fraction|GO:0000300	protein transporter activity|GO:0008565	cytokinesis|GO:0000910;protein secretion|GO:0009306
At1g12370	-0.05665218	0.030612959	0.058645003	PHR1 (PHOTOLYASE 1)			cellular_component_unknown|GO:0005575	DNA photolyase activity|GO:0003913	UV protection|GO:0009650;photoreactive repair|GO:0000719
At1g12380	0.05965423	-0.045733813	0.09370362	similar to unknown protein [Arabidopsis thaliana] (TAIR:AT1G62870.1); similar to OSIGBa0107A02.7 [Oryza sativa (indica cultivar-group)] (GB:CAH66046.1); similar to Os02g0450000 [Oryza sativa (japonica cultivar-group)] (GB:NP_001046758.1); similar to Zinc finger, BED-type predicted [Medicago truncatula] (GB:ABE87437.1)			cellular_component_unknown|GO:0005575
At1g12390	0.0778084	-0.054915905	0.103949346	cornichon family protein			membrane|GO:0016020	molecular_function_unknown|GO:0003674	intracellular signaling cascade|GO:0007242
At1g12400	-0.033589453	0.11894517	-0.1536929	similar to Os07g0573600 [Oryza sativa (japonica cultivar-group)] (GB:NP_001060068.1); similar to novel protein similar to vertebrate TFIIH basal transcription factor complex TTDA subunit (C6orf175) [Danio rerio] (GB:CAI20614.1); similar to Os05g0198700 [Oryza sativa (japonica cultivar-group)] (GB:NP_001054876.1); contains InterPro domain REX1 DNA Repair; (InterPro:IPR009400)			endomembrane system|GO:0012505	molecular_function_unknown|GO:0003674	biological_process_unknown|GO:0008150
At1g12410	-0.15826054	-0.3037072	0.15208721	CLPR2 (Clp protease proteolytic subunit 2); endopeptidase Clp			chloroplast stroma|GO:0009570;chloroplast thylakoid|GO:0009534;chloroplastic endopeptidase Clp complex|GO:0009840;plastoglobule|GO:0010287	endopeptidase Clp activity|GO:0008462	ATP-dependent proteolysis|GO:0006510;chloroplast organization and biogenesis|GO:0009658
At1g12420	-0.018855773	-0.013085518	-0.06392269	ACR8 (ACT Domain Repeat 8)			cellular_component_unknown|GO:0005575	amino acid binding|GO:0016597	response to abscisic acid stimulus|GO:0009737
At1g12430	0.089284465	0.01699721	-0.10579231	PAK (PHOSPHATIDIC ACID KINASE); microtubule motor			chloroplast|GO:0009507;microtubule associated complex|GO:0005875	microtubule motor activity|GO:0003777	microtubule-based movement|GO:0007018
At1g12440	0.14564265	0.15865645	-0.111244604	zinc finger (AN1-like) family protein			cellular_component_unknown|GO:0005575	DNA binding|GO:0003677;zinc ion binding|GO:0008270	biological_process_unknown|GO:0008150
At1g12450	0.11527915	0.017427597	-0.03696712	similar to unknown protein [Arabidopsis thaliana] (TAIR:AT4G22850.1); similar to At1g12450-related [Medicago truncatula] (GB:ABE81486.1); contains domain UNCHARACTERIZED (PTHR12677)			cellular_component_unknown|GO:0005575	molecular_function_unknown|GO:0003674	biological_process_unknown|GO:0008150
At1g12460	0.05192082	0.07676807	-0.052719373	leucine-rich repeat transmembrane protein kinase, putative			endomembrane system|GO:0012505	ATP binding|GO:0005524;kinase activity|GO:0016301;protein serine/threonine kinase activity|GO:0004674	protein amino acid phosphorylation|GO:0006468;transmembrane receptor protein tyrosine kinase signaling pathway|GO:0007169
At1g12470	-0.12455562	-0.10697339	-0.02947982	Pep3/Vps18/deep orange family protein				protein binding|GO:0005515;zinc ion binding|GO:0008270
At1g12480	0.033567008	-0.028310986	-0.16482216	C4-dicarboxylate transporter/malic acid transport family protein			integral to membrane|GO:0016021	transporter activity|GO:0005215	biological_process_unknown|GO:0008150
At1g12490	0.02321885	0.046680786	-0.11856437	F-box family protein-related			cellular_component_unknown|GO:0005575	molecular_function_unknown|GO:0003674	biological_process_unknown|GO:0008150
At1g12500	0.17991737	-0.08608453	0.030489407	phosphate translocator-related			membrane|GO:0016020	organic anion transmembrane transporter activity|GO:0008514
At1g12520	-0.025983555	-0.015694179	-0.3964022	CCS1 (copper chaperone for superoxide dismutase 1); superoxide dismutase copper chaperone			chloroplast|GO:0009507	copper, zinc superoxide dismutase activity|GO:0004785;superoxide dismutase copper chaperone activity|GO:0016532	cellular copper ion homeostasis|GO:0006878
At1g12530	0.038074438	-0.03790129	-0.08566289	similar to unknown protein [Arabidopsis thaliana] (TAIR:AT1G56420.1); similar to Os03g0228500 [Oryza sativa (japonica cultivar-group)] (GB:NP_001049452.1); similar to Unknown protein [Oryza sativa (japonica cultivar-group)] (GB:AAM27468.1)			cellular_component_unknown|GO:0005575	molecular_function_unknown|GO:0003674	biological_process_unknown|GO:0008150
At1g12540	-0.043434337	0.08672741	-0.03423668	basic helix-loop-helix (bHLH) family protein			nucleus|GO:0005634	DNA binding|GO:0003677;transcription factor activity|GO:0003700	regulation of transcription|GO:0045449
At1g12550	0.1245278	0.07222547	-0.108676754	oxidoreductase family protein			cellular_component_unknown|GO:0005575	oxidoreductase activity|GO:0016491	metabolic process|GO:0008152
At1g12560	0.027754799	-0.024869215	-0.19205606	ATEXPA7 (ARABIDOPSIS THALIANA EXPANSIN A7)			endomembrane system|GO:0012505;extracellular region|GO:0005576	molecular_function_unknown|GO:0003674	cellulose and pectin-containing cell wall loosening|GO:0009828;cellulose and pectin-containing cell wall modification during multidimensional cell growth|GO:0009831;unidimensional cell growth|GO:0009826
At1g12570	-0.028543245	0.04062654	-0.054262817	glucose-methanol-choline (GMC) oxidoreductase family protein			endomembrane system|GO:0012505	aldehyde-lyase activity|GO:0016832	alcohol metabolic process|GO:0006066;electron transport|GO:0006118
At1g12580	-0.013689222	-0.104068786	0.07264176	PEPKR1 (PHOSPHOENOLPYRUVATE CARBOXYLASE-RELATED KINASE 1); kinase			cellular_component_unknown|GO:0005575	kinase activity|GO:0016301	protein amino acid phosphorylation|GO:0006468
At1g12600	0.08002232	-0.023202531	-0.17725848	similar to ATUTR2/UTR2 (UDP-GALACTOSE TRANSPORTER 2) [Arabidopsis thaliana] (TAIR:AT4G23010.1); similar to hypothetical protein LOC664769 [Danio rerio] (GB:NP_001035084.1); similar to Os03g0118200 [Oryza sativa (japonica cultivar-group)] (GB:NP_001048771.1); contains InterPro domain UAA transporter; (InterPro:IPR013657)			cellular_component_unknown|GO:0005575	molecular_function_unknown|GO:0003674	biological_process_unknown|GO:0008150
At1g12610	-0.19273771	-0.4260551	-0.1351735	DDF1 (DWARF AND DELAYED FLOWERING 1); DNA binding / transcription factor			nucleus|GO:0005634	DNA binding|GO:0003677;transcription factor activity|GO:0003700	cell growth|GO:0016049;gibberellin biosynthetic process|GO:0009686;regulation of timing of transition from vegetative to reproductive phase|GO:0048510;response to salt stress|GO:0009651
At1g12620	0.018020447	-0.015946971	-0.22021118	pentatricopeptide (PPR) repeat-containing protein				binding|GO:0005488	biological_process_unknown|GO:0008150
At1g12630	0.14619699	0.43790987	0.11421104	DNA binding / transcription factor/ transcriptional activator			nucleus|GO:0005634	DNA binding|GO:0003677;transcription activator activity|GO:0016563;transcription factor activity|GO:0003700	regulation of transcription, DNA-dependent|GO:0006355
At1g12640	0.040996403	-0.042151656	-0.03304318	membrane bound O-acyl transferase (MBOAT) family protein			membrane|GO:0016020	acyltransferase activity|GO:0008415	biological_process_unknown|GO:0008150
At1g12650	-0.028638853	-0.029825104	-0.025717314	similar to PREDICTED: hypothetical protein [Strongylocentrotus purpuratus] (GB:XP_783665.2); similar to Os09g0525200 [Oryza sativa (japonica cultivar-group)] (GB:NP_001063717.1); contains InterPro domain Protein of unknown function DUF947; (InterPro:IPR009292)			cellular_component_unknown|GO:0005575	molecular_function_unknown|GO:0003674	biological_process_unknown|GO:0008150
At1g12660	0.03455617	0.020805296	-0.080374375	Encodes a Plant thionin family protein			endomembrane system|GO:0012505	molecular_function_unknown|GO:0003674	biological_process_unknown|GO:0008150
At4g22340	0.12690291	0.05334557	-0.18416692	phosphatidate cytidylyltransferase			endomembrane system|GO:0012505;membrane|GO:0016020	phosphatidate cytidylyltransferase activity|GO:0004605	phospholipid biosynthetic process|GO:0008654
At1g12680	0.094650224	0.09716989	-0.1214567	PEPKR2 (PHOSPHOENOLPYRUVATE CARBOXYLASE-RELATED KINASE 2); kinase				kinase activity|GO:0016301	protein amino acid phosphorylation|GO:0006468
At1g12700	0.026404928	0.50082123	-0.07171465	helicase domain-containing protein / pentatricopeptide (PPR) repeat-containing protein				molecular_function_unknown|GO:0003674	biological_process_unknown|GO:0008150
At1g12710	0.042268176	-0.026892735	-0.13273695	ATPP2-A12 (Phloem protein 2-A12)			cellular_component_unknown|GO:0005575	molecular_function_unknown|GO:0003674	biological_process_unknown|GO:0008150
At1g12725	0.07326359	-0.07290659	-0.026779376	similar to unknown protein [Arabidopsis thaliana] (TAIR:AT5G28570.1); similar to GRF zinc finger containing protein [Brassica oleracea] (GB:ABD64950.1)			cellular_component_unknown|GO:0005575		biological_process_unknown|GO:0008150
At1g12730	0.06470163	0.02201914	-0.10138754	cell division cycle protein-related			endoplasmic reticulum membrane|GO:0005789;integral to membrane|GO:0016021	molecular_function_unknown|GO:0003674	GPI anchor biosynthetic process|GO:0006506
At1g12740	0.041070014	0.07156664	-0.073409714	CYP87A2 (cytochrome P450, family 87, subfamily A, polypeptide 2); oxygen binding				oxygen binding|GO:0019825	electron transport|GO:0006118
At1g12750	0.1469327	0.12372657	-0.20256937	rhomboid family protein				molecular_function_unknown|GO:0003674	biological_process_unknown|GO:0008150
At1g12760	-0.026635714	0.0018757763	-0.15902549	protein binding / zinc ion binding			chloroplast|GO:0009507	protein binding|GO:0005515;ubiquitin-protein ligase activity|GO:0004842;zinc ion binding|GO:0008270
At1g12770	-0.0168599	-0.022996256	0.23959064	EMB1586 (EMBRYO DEFECTIVE 1586)				molecular_function_unknown|GO:0003674	embryonic development ending in seed dormancy|GO:0009793
At1g12780	-0.044925198	-0.020678852	0.098900765	UGE1 (UDP-D-glucose/UDP-D-galactose 4-epimerase 1); UDP-glucose 4-epimerase/ protein dimerization			cytosol|GO:0005829	UDP-glucose 4-epimerase activity|GO:0003978;protein dimerization activity|GO:0046983	galactose biosynthetic process|GO:0046369;response to stress|GO:0006950
At1g12790	0.13922526	0.5952548	-0.40830952	similar to unknown protein [Oryza sativa (japonica cultivar-group)] (GB:AAT37994.1); similar to Os05g0588200 [Oryza sativa (japonica cultivar-group)] (GB:NP_001056473.1); similar to Proteinase inhibitor I25, cystatin [Medicago truncatula] (GB:ABE86846.1); contains InterPro domain RuvA domain 2-like; (InterPro:IPR010994)			cellular_component_unknown|GO:0005575		biological_process_unknown|GO:0008150
At1g12800	0.011711191	-0.016548607	-0.23515405	S1 RNA-binding domain-containing protein			chloroplast|GO:0009507	RNA binding|GO:0003723
At1g12805	0.13468085	0.29172772	-0.37190425	nucleotide binding			cellular_component_unknown|GO:0005575	nucleotide binding|GO:0000166	biological_process_unknown|GO:0008150
At1g12810	0.12408392	-0.105994344	0.029007643	proline-rich family protein			-	-	-
At1g12820	-0.042691365	0.019513141	-0.14764795	AFB3 (AUXIN SIGNALING F-BOX 3); auxin binding / ubiquitin-protein ligase			cellular_component_unknown|GO:0005575	auxin binding|GO:0010011;ubiquitin-protein ligase activity|GO:0004842	response to molecule of bacterial origin|GO:0002237
At1g12830	-0.087186515	-0.18659946	0.33041018	similar to leucine-rich repeat family protein [Arabidopsis thaliana] (TAIR:AT3G50690.1); similar to hypothetical protein [Saimiriine herpesvirus 2] (GB:CAC84343.1); similar to orf 48 [Ateline herpesvirus 3] (GB:NP_048021.1); similar to Os04g0395700 [Oryza sativa (japonica cultivar-group)] (GB:NP_001052660.1)			cellular_component_unknown|GO:0005575	molecular_function_unknown|GO:0003674	biological_process_unknown|GO:0008150
At1g12840	0.015079714	0.0144709805	-0.071718924	DET3 (DE-ETIOLATED 3)			plasma membrane|GO:0005886;vacuolar membrane|GO:0005774;vacuolar proton-transporting V-type ATPase, V1 domain|GO:0000221	hydrogen ion transporting ATPase activity, rotational mechanism|GO:0046961	carbohydrate biosynthetic process|GO:0016051;lignin biosynthetic process|GO:0009809;unidimensional cell growth|GO:0009826
At1g12845	0.023737213	-0.1693579	-0.07328429	similar to hypothetical protein MtrDRAFT_AC149131g9v1 [Medicago truncatula] (GB:ABD32556.1)			endomembrane system|GO:0012505	molecular_function_unknown|GO:0003674	biological_process_unknown|GO:0008150
At1g12850	-0.050208915	0.05901003	-0.077736326	phosphoglycerate/bisphosphoglycerate mutase family protein			cellular_component_unknown|GO:0005575	catalytic activity|GO:0003824	N-terminal protein myristoylation|GO:0006499;metabolic process|GO:0008152
At1g12860	-0.0133171715	0.1075521	-0.058724932	basic helix-loop-helix (bHLH) family protein / F-box family protein			chloroplast|GO:0009507;nucleus|GO:0005634	DNA binding|GO:0003677;transcription factor activity|GO:0003700	regulation of transcription|GO:0045449
At1g12870	0.023885831	0.08965686	-0.10492351	S locus F-box-related / SLF-related				molecular_function_unknown|GO:0003674	biological_process_unknown|GO:0008150
At1g12880	-0.026687905	0.12598412	-0.21132249	ATNUDT12 (Arabidopsis thaliana Nudix hydrolase homolog 12); hydrolase				hydrolase activity|GO:0016787	biological_process_unknown|GO:0008150
At1g12890	0.034071915	-0.04168503	-0.12845612	AP2 domain-containing transcription factor, putative			nucleus|GO:0005634	DNA binding|GO:0003677;transcription factor activity|GO:0003700	regulation of transcription, DNA-dependent|GO:0006355
At1g12900	-0.028555326	0.07886333	0.014027951	GAPA-2			chloroplast|GO:0009507;endomembrane system|GO:0012505	glyceraldehyde-3-phosphate dehydrogenase activity|GO:0008943	glycolysis|GO:0006096
At1g12910	0.019295113	0.08502016	-0.06114802	ATAN11 (ANTHOCYANIN11); nucleotide binding			cellular_component_unknown|GO:0005575	nucleotide binding|GO:0000166	anthocyanin biosynthetic process|GO:0009718
At1g12920	0.23876886	0.33644766	-0.18095721	ERF1-2 (EUKARYOTIC RELEASE FACTOR 1-2); translation release factor			translation release factor complex|GO:0018444	translation release factor activity|GO:0003747	translational termination|GO:0006415
At1g12930	0.12190445	-5.696565E-4	-0.05110836	importin-related			cellular_component_unknown|GO:0005575	binding|GO:0005488	biological_process_unknown|GO:0008150
At1g12940	-0.010708208	0.02304129	-0.034705035	ATNRT2.5 (NITRATE TRANSPORTER2.5); nitrate transporter				nitrate transmembrane transporter activity|GO:0015112	metabolic process|GO:0008152
At1g12950	0.04572402	0.04535299	-0.03146468	MATE efflux family protein			membrane|GO:0016020	antiporter activity|GO:0015297;transporter activity|GO:0005215	multidrug transport|GO:0006855
At1g12960	0.027065054	0.083499745	-0.15248871	60S ribosomal protein L27A (RPL27aA)			ribosome|GO:0005840	structural constituent of ribosome|GO:0003735	translation|GO:0006412
At1g12970	0.120579496	0.07351111	-0.2194778	leucine-rich repeat family protein				protein binding|GO:0005515
At1g12980	0.14470771	-0.00874117	-0.015528116	ESR1 (ENHANCER OF SHOOT REGENERATION 1); DNA binding / transcription factor			nucleus|GO:0005634	DNA binding|GO:0003677;protein binding|GO:0005515;transcription factor activity|GO:0003700	cotyledon development|GO:0048825;embryonic pattern specification|GO:0009880;organ morphogenesis|GO:0009887;regulation of transcription, DNA-dependent|GO:0006355;response to cytokinin stimulus|GO:0009735;specification of organ axis polarity|GO:0010084
At1g12990	-0.104626015	0.03879126	0.07141347	glycosyl transferase family 17 protein			membrane|GO:0016020	acetylglucosaminyltransferase activity|GO:0008375;transferase activity, transferring glycosyl groups|GO:0016757	protein amino acid N-linked glycosylation|GO:0006487
At1g13000	-0.07026659	0.07847655	-0.26928556	similar to unknown protein [Arabidopsis thaliana] (TAIR:AT3G26440.2); similar to Protein of unknown function DUF707 [Medicago truncatula] (GB:ABE91787.1); contains InterPro domain Protein of unknown function DUF707; (InterPro:IPR007877)			cellular_component_unknown|GO:0005575	molecular_function_unknown|GO:0003674	biological_process_unknown|GO:0008150
At1g13020	0.09558615	0.021070026	-0.22813639	eukaryotic translation initiation factor, putative (EIF4B5)			cellular_component_unknown|GO:0005575	translation initiation factor activity|GO:0003743	biological_process_unknown|GO:0008150
At1g13030	-0.03637117	-0.0109311035	-0.009666322	sphere organelles protein-related			cellular_component_unknown|GO:0005575	molecular_function_unknown|GO:0003674	biological_process_unknown|GO:0008150
At1g13040	-0.053884245	-0.020046115	0.009923749	pentatricopeptide (PPR) repeat-containing protein				binding|GO:0005488	biological_process_unknown|GO:0008150
At1g13050	-0.055421427	-0.15034853	-0.066880785	similar to unknown protein [Arabidopsis thaliana] (TAIR:AT3G26350.1); similar to hypothetical protein [Oryza sativa (japonica cultivar-group)] (GB:BAB92611.1); contains InterPro domain Harpin-induced 1; (InterPro:IPR010847)			cellular_component_unknown|GO:0005575	molecular_function_unknown|GO:0003674	biological_process_unknown|GO:0008150
At1g13060	-0.04756964	-0.003028687	-0.08713632	PBE1 (20S proteasome beta subunit E1); peptidase			proteasome core complex (sensu Eukaryota)|GO:0005839	peptidase activity|GO:0008233	ubiquitin-dependent protein catabolic process|GO:0006511
At1g13080	0.037730303	0.02496531	-0.12942149	CYP71B2 (CYTOCHROME P450 71B2); oxygen binding				oxygen binding|GO:0019825	heat acclimation|GO:0010286
At1g13090	0.08619003	-0.010745045	0.02454584	CYP71B28 (cytochrome P450, family 71, subfamily B, polypeptide 28); oxygen binding				oxygen binding|GO:0019825	electron transport|GO:0006118
At1g13100	0.0026794933	0.06480902	0.0111864265	CYP71B29 (cytochrome P450, family 71, subfamily B, polypeptide 29); oxygen binding				oxygen binding|GO:0019825	electron transport|GO:0006118
At1g13110	-0.018161163	-0.018735224	-0.030946553	CYP71B7 (cytochrome P450, family 71, subfamily B, polypeptide 7); oxygen binding				oxygen binding|GO:0019825	electron transport|GO:0006118
At1g13120	-0.07862827	0.25420025	-0.050738767	EMB1745 (EMBRYO DEFECTIVE 1745)			nuclear pore|GO:0005643	molecular_function_unknown|GO:0003674	embryonic development ending in seed dormancy|GO:0009793
At1g13130	0.05889111	0.10578281	-0.065287896	glycosyl hydrolase family 5 protein / cellulase family protein			endomembrane system|GO:0012505	hydrolase activity, hydrolyzing O-glycosyl compounds|GO:0004553	carbohydrate metabolic process|GO:0005975
At1g13140	0.08216834	0.010055264	-0.06647094	CYP86C3 (cytochrome P450, family 86, subfamily C, polypeptide 3); oxygen binding			endomembrane system|GO:0012505	oxygen binding|GO:0019825	electron transport|GO:0006118
At1g13150	0.07032406	-0.044336326	-0.018203119	CYP86C4 (cytochrome P450, family 86, subfamily C, polypeptide 4); oxygen binding			endomembrane system|GO:0012505	oxygen binding|GO:0019825	electron transport|GO:0006118
At1g13160	0.11207245	0.06756346	0.10116147	SDA1 family protein			cellular_component_unknown|GO:0005575	molecular_function_unknown|GO:0003674	biological_process_unknown|GO:0008150
At1g13170	0.015977895	0.002316231	0.0071306936	oxysterol-binding family protein				oxysterol binding|GO:0008142	steroid metabolic process|GO:0008202
At1g13180	0.011646979	0.07247217	-0.0039502904	DIS1 (DISTORTED TRICHOMES 1); structural constituent of cytoskeleton			Arp2/3 protein complex|GO:0005885	structural constituent of cytoskeleton|GO:0005200	actin filament organization|GO:0007015;cell morphogenesis|GO:0000902;multidimensional cell growth|GO:0009825;trichome morphogenesis|GO:0010090
At1g13190	0.015728023	0.048184022	-0.064312674	RNA recognition motif (RRM)-containing protein				RNA binding|GO:0003723
At1g13195	-0.0065668523	-0.059924573	0.074886106	zinc finger (C3HC4-type RING finger) family protein				protein binding|GO:0005515;zinc ion binding|GO:0008270
At1g13200	-0.058158536	-0.014221696	0.15743092	F-box family protein			chloroplast|GO:0009507	molecular_function_unknown|GO:0003674	biological_process_unknown|GO:0008150
At1g13210	-0.16885772	-0.36996573	0.07857976	haloacid dehalogenase-like hydrolase family protein			integral to membrane|GO:0016021;membrane|GO:0016020;mitochondrion|GO:0005739	ATPase activity, coupled to transmembrane movement of ions, phosphorylative mechanism|GO:0015662;calmodulin binding|GO:0005516	cation transport|GO:0006812;metabolic process|GO:0008152;transport|GO:0006810
At1g13220	-0.121375784	-0.05156512	-0.05486799	nuclear matrix constituent protein-related			-	-	-
At1g13230	0.06541011	0.06034629	-0.13421652	leucine-rich repeat family protein			endomembrane system|GO:0012505	protein binding|GO:0005515	signal transduction|GO:0007165
At1g13245	-0.076099224	-0.35370034	0.33926144	DVL4/RTFL17 (ROTUNDIFOLIA LIKE 17)				molecular_function_unknown|GO:0003674	biological_process_unknown|GO:0008150
At1g13250	-0.051405538	0.0125892125	0.024734864	GATL3 (Galacturonosyltransferase-like 3); polygalacturonate 4-alpha-galacturonosyltransferase/ transferase, transferring glycosyl groups / transferase, transferring hexosyl groups			endomembrane system|GO:0012505	polygalacturonate 4-alpha-galacturonosyltransferase activity|GO:0047262;transferase activity, transferring glycosyl groups|GO:0016757;transferase activity, transferring hexosyl groups|GO:0016758	carbohydrate biosynthetic process|GO:0016051
At1g13260	0.04860668	-0.21088001	0.029840877	RAV1 (Related to ABI3/VP1 1); DNA binding / transcription factor			nucleus|GO:0005634	DNA binding|GO:0003677;transcription factor activity|GO:0003700	lateral root development|GO:0048527;leaf development|GO:0048366;negative regulation of flower development|GO:0009910;regulation of transcription, DNA-dependent|GO:0006355;response to brassinosteroid stimulus|GO:0009741
At1g13270	-0.10234691	-0.08257237	0.1034583	MAP1C (METHIONINE AMINOPEPTIDASE 1B); metalloexopeptidase			chloroplast|GO:0009507;mitochondrion|GO:0005739	metalloexopeptidase activity|GO:0008235;methionyl aminopeptidase activity|GO:0004239	N-terminal protein amino acid modification|GO:0031365;proteolysis|GO:0006508
At1g13280	0.034770925	-0.09950289	0.029445749	AOC4 (ALLENE OXIDE CYCLASE 4)			plasma membrane|GO:0005886	allene-oxide cyclase activity|GO:0046423	jasmonic acid biosynthetic process|GO:0009695
At1g13290	-0.089308694	0.0028027734	-0.12696871	zinc finger (C2H2 type) family protein			intracellular|GO:0005622	transcription factor activity|GO:0003700
At1g13300	-0.050213885	-0.021772053	-0.020932438	myb family transcription factor			nucleus|GO:0005634	DNA binding|GO:0003677;transcription factor activity|GO:0003700	regulation of transcription|GO:0045449
At1g13310	0.024484245	0.04536668	0.0012135641	similar to unnamed protein product [Ostreococcus tauri] (GB:CAL56082.1); contains domain PCD6 INTERACTING PROTEIN-RELATED (PTHR23030)			cellular_component_unknown|GO:0005575	molecular_function_unknown|GO:0003674	biological_process_unknown|GO:0008150
At1g13320	0.10164127	0.22926585	-0.19624034	PDF2 (PROTEIN PHOSPHATASE 2A SUBUNIT A3); protein phosphatase type 2A regulator			protein phosphatase type 2A complex|GO:0000159	protein phosphatase type 2A regulator activity|GO:0008601	regulation of phosphorylation|GO:0042325
At1g13330	0.020913118	-0.060650803	-0.021671558	similar to unknown protein [Arabidopsis thaliana] (TAIR:AT3G28770.1); similar to Tat binding protein 1 containing protein, expressed [Oryza sativa (japonica cultivar-group)] (GB:ABF98498.1); contains InterPro domain Tat binding protein 1-interacting; (InterPro:IPR010776)			cellular_component_unknown|GO:0005575	molecular_function_unknown|GO:0003674	biological_process_unknown|GO:0008150
At1g13340	-0.04371067	0.018416032	-0.08798924	similar to unknown protein [Arabidopsis thaliana] (TAIR:AT4G35730.1); similar to unknown protein [Arabidopsis thaliana] (TAIR:AT1G34220.2); similar to expressed protein [Oryza sativa (japonica cultivar-group)] (GB:ABF95057.1); similar to Os03g0710000 [Oryza sativa (japonica cultivar-group)] (GB:NP_001051046.1); contains InterPro domain Protein of unknown function DUF292, eukaryotic; (InterPro:IPR…					biological_process_unknown|GO:0008150
At1g13350	-0.20187117	-0.039461855	0.011836991	protein kinase family protein			cytoplasm|GO:0005737;nucleus|GO:0005634	protein kinase activity|GO:0004672	protein amino acid phosphorylation|GO:0006468
At1g13360	-0.008835953	-0.0025064833	-0.106330395	similar to unknown protein [Arabidopsis thaliana] (TAIR:AT3G25870.1); similar to Os01g0131300 [Oryza sativa (japonica cultivar-group)] (GB:NP_001041925.1)			cellular_component_unknown|GO:0005575	molecular_function_unknown|GO:0003674	biological_process_unknown|GO:0008150
At1g13370	-0.086605035	0.11659464	-0.20791928	histone H3, putative			chloroplast|GO:0009507;nucleosome|GO:0000786;nucleus|GO:0005634	DNA binding|GO:0003677	chromosome organization and biogenesis (sensu Eukaryota)|GO:0007001;nucleosome assembly|GO:0006334
At1g13380	-0.019804098	-0.08157915	-0.03901145	similar to unknown protein [Arabidopsis thaliana] (TAIR:AT4G27435.1); similar to Os09g0281300 [Oryza sativa (japonica cultivar-group)] (GB:NP_001062767.1); similar to fiber protein Fb34 [Gossypium barbadense] (GB:AAR07596.1); contains InterPro domain Protein of unknown function DUF1218; (InterPro:IPR009606)			endomembrane system|GO:0012505	molecular_function_unknown|GO:0003674	biological_process_unknown|GO:0008150
At1g13390	-0.0210713	-0.032655098	0.08512133	similar to unknown protein [Arabidopsis thaliana] (TAIR:AT1G68490.1); similar to hypothetical protein [Cleome spinosa] (GB:ABD96883.1)				molecular_function_unknown|GO:0003674	biological_process_unknown|GO:0008150
At1g13400	-0.0021834094	0.05706903	-0.058322933	JGL/NUB (NUBBIN); nucleic acid binding / zinc ion binding			intracellular|GO:0005622	nucleic acid binding|GO:0003676;zinc ion binding|GO:0008270	anther development|GO:0048653;carpel development|GO:0048440;stamen development|GO:0048443
At1g13410	-0.034703217	0.022632107	-0.14439991	binding			cellular_component_unknown|GO:0005575	binding|GO:0005488	biological_process_unknown|GO:0008150
At1g13420	0.03399666	-0.003953644	-0.056894727	sulfotransferase family protein			cellular_component_unknown|GO:0005575	sulfotransferase activity|GO:0008146	biological_process_unknown|GO:0008150
At1g13430	0.12456783	-0.014068357	-0.18567401	sulfotransferase family protein			cellular_component_unknown|GO:0005575	sulfotransferase activity|GO:0008146	biological_process_unknown|GO:0008150
At1g13440	0.14762826	-0.11985736	-0.09716238	GAPC-2			cytosol|GO:0005829;mitochondrion|GO:0005739	glyceraldehyde-3-phosphate dehydrogenase activity|GO:0008943	gluconeogenesis|GO:0006094;glycolysis|GO:0006096;response to oxidative stress|GO:0006979
At1g13450	-0.03881625	-0.009455463	-0.15995388	DNA binding protein GT-1			nucleus|GO:0005634	transcription factor activity|GO:0003700	regulation of transcription|GO:0045449
At1g13460	-0.029633217	0.069068715	-0.104004204	serine/threonine protein phosphatase 2A (PP2A) regulatory subunit B', putative			protein phosphatase type 2A complex|GO:0000159	protein phosphatase type 2A regulator activity|GO:0008601	signal transduction|GO:0007165
At1g13470	0.0728528	0.024949837	0.10208392	similar to unknown protein [Arabidopsis thaliana] (TAIR:AT1G13520.1); similar to hypothetical protein [Oryza sativa (japonica cultivar-group)] (GB:BAC99699.1); contains InterPro domain Protein of unknown function DUF1262; (InterPro:IPR010683)				molecular_function_unknown|GO:0003674	biological_process_unknown|GO:0008150
At1g13480	0.031141516	-0.046579484	0.12057268	similar to unknown protein [Arabidopsis thaliana] (TAIR:AT1G13520.1); similar to hypothetical protein [Oryza sativa (japonica cultivar-group)] (GB:BAC99700.1); contains InterPro domain Protein of unknown function DUF1262; (InterPro:IPR010683)			cellular_component_unknown|GO:0005575	molecular_function_unknown|GO:0003674	biological_process_unknown|GO:0008150
At1g13490	0.039910015	0.0045368113	-0.15090814	similar to unknown protein [Arabidopsis thaliana] (TAIR:AT1G13500.1); similar to hypothetical protein [Oryza sativa (japonica cultivar-group)] (GB:BAC99700.1); contains InterPro domain Protein of unknown function DUF1262; (InterPro:IPR010683)			cellular_component_unknown|GO:0005575	molecular_function_unknown|GO:0003674	biological_process_unknown|GO:0008150
At1g13500	0.06930895	0.08851302	-0.052200645	similar to unknown protein [Arabidopsis thaliana] (TAIR:AT1G13530.1); similar to hypothetical protein [Oryza sativa (japonica cultivar-group)] (GB:BAC99700.1); contains InterPro domain Protein of unknown function DUF1262; (InterPro:IPR010683)			cellular_component_unknown|GO:0005575	molecular_function_unknown|GO:0003674	biological_process_unknown|GO:0008150
At1g13510	-0.035961337	0.024160469	0.0822395	similar to unknown protein [Arabidopsis thaliana] (TAIR:AT1G13540.1); similar to hypothetical protein [Oryza sativa (japonica cultivar-group)] (GB:BAC99699.1); contains InterPro domain Protein of unknown function DUF1262; (InterPro:IPR010683)				molecular_function_unknown|GO:0003674
At1g13520	0.020659624	0.06360713	-0.03215687	similar to unknown protein [Arabidopsis thaliana] (TAIR:AT1G13480.1); similar to hypothetical protein [Oryza sativa (japonica cultivar-group)] (GB:BAC99699.1); contains InterPro domain Protein of unknown function DUF1262; (InterPro:IPR010683)			cellular_component_unknown|GO:0005575	molecular_function_unknown|GO:0003674
At1g13530	0.21973825	-0.035764024	-0.08764279	similar to unknown protein [Arabidopsis thaliana] (TAIR:AT1G13500.1); similar to hypothetical protein [Oryza sativa (japonica cultivar-group)] (GB:BAC99699.1); contains InterPro domain Protein of unknown function DUF1262; (InterPro:IPR010683)			cellular_component_unknown|GO:0005575	molecular_function_unknown|GO:0003674	biological_process_unknown|GO:0008150
At1g13540	0.10149306	0.15622371	-0.12473713	similar to unknown protein [Arabidopsis thaliana] (TAIR:AT1G13510.1); similar to hypothetical protein [Oryza sativa (japonica cultivar-group)] (GB:BAC99699.1); contains InterPro domain Protein of unknown function DUF1262; (InterPro:IPR010683)			-	-	-
At1g13550	0.07360863	0.022695582	-0.09897491	similar to unknown protein [Arabidopsis thaliana] (TAIR:AT1G13480.1); similar to hypothetical protein [Oryza sativa (japonica cultivar-group)] (GB:BAC99700.1); contains InterPro domain Protein of unknown function DUF1262; (InterPro:IPR010683)			cellular_component_unknown|GO:0005575	molecular_function_unknown|GO:0003674	biological_process_unknown|GO:0008150
At1g13560	0.1613595	0.10276322	-0.026502743	AAPT1 (AMINOALCOHOLPHOSPHOTRANSFERASE 1); phosphatidyltransferase			endomembrane system|GO:0012505;membrane|GO:0016020	phosphatidyltransferase activity|GO:0030572	phospholipid biosynthetic process|GO:0008654
At1g13570	0.122625485	0.08135096	-0.19119066	F-box family protein			cellular_component_unknown|GO:0005575	molecular_function_unknown|GO:0003674	biological_process_unknown|GO:0008150
At1g13580	-0.008298337	0.0024775956	-0.03016234	LAG13 (LAG1 LONGEVITY ASSURANCE HOMOLOG 3)			integral to membrane|GO:0016021	molecular_function_unknown|GO:0003674	N-terminal protein myristoylation|GO:0006499
At1g13590	-0.0374822	-0.001622159	-0.2273722	ATPSK1 (PHYTOSULFOKINE 1 PRECURSOR); growth factor			extracellular matrix|GO:0031012	growth factor activity|GO:0008083	cell growth|GO:0016049
At1g13600	0.065746784	0.0117881	-0.20862916	bZIP transcription factor family protein			nucleus|GO:0005634	DNA binding|GO:0003677;protein heterodimerization activity|GO:0046982;protein homodimerization activity|GO:0042803;transcription factor activity|GO:0003700	regulation of transcription, DNA-dependent|GO:0006355
At1g13610	0.0748809	0.059484586	-0.059374917	similar to unknown protein [Arabidopsis thaliana] (TAIR:AT3G30380.1); similar to Esterase/lipase/thioesterase [Medicago truncatula] (GB:ABD32255.1); similar to Os06g0633900 [Oryza sativa (japonica cultivar-group)] (GB:NP_001058133.1); similar to Os02g0190800 [Oryza sativa (japonica cultivar-group)] (GB:NP_001046153.1); contains InterPro domain Esterase/lipase/thioesterase; (InterPro:IPR000379)					biological_process_unknown|GO:0008150
At1g13620	-0.11063318	0.06835687	-0.18202221	similar to unknown protein [Arabidopsis thaliana] (TAIR:AT2G04025.1)			endomembrane system|GO:0012505	molecular_function_unknown|GO:0003674	biological_process_unknown|GO:0008150
At1g13630	0.02214313	0.056058347	-0.027069677	pentatricopeptide (PPR) repeat-containing protein			cellular_component_unknown|GO:0005575	binding|GO:0005488	biological_process_unknown|GO:0008150
At1g13635	-0.010504208	0.070299864	0.051665287	methyladenine glycosylase family protein			cellular_component_unknown|GO:0005575	catalytic activity|GO:0003824	base-excision repair|GO:0006284
At1g13640	-0.022224693	0.15108675	0.19601583	phosphatidylinositol 3- and 4-kinase family protein			cellular_component_unknown|GO:0005575	inositol or phosphatidylinositol kinase activity|GO:0004428
At1g13650	0.06338416	-0.1447748	-0.2261386	similar to 18S pre-ribosomal assembly protein gar2-related [Arabidopsis thaliana] (TAIR:AT2G03810.3); similar to hypothetical protein [Trypanosoma cruzi strain CL Brener] (GB:XP_813437.1)			cellular_component_unknown|GO:0005575	molecular_function_unknown|GO:0003674	biological_process_unknown|GO:0008150
At1g13670	0.024534794	0.12449899	-0.06889049	similar to unknown protein [Arabidopsis thaliana] (TAIR:AT1G69160.1)			cellular_component_unknown|GO:0005575	molecular_function_unknown|GO:0003674	biological_process_unknown|GO:0008150
At1g13680	-0.054274995	0.03146915	-0.18042164	phospholipase C				phospholipase C activity|GO:0004629	intracellular signaling cascade|GO:0007242;signal transduction|GO:0007165
At1g13690	-0.114437014	-0.18992624	0.15128571	ATE1 (ATPase E1); nucleic acid binding			cellular_component_unknown|GO:0005575	nucleic acid binding|GO:0003676	biological_process_unknown|GO:0008150
At1g13700	-0.03273747	0.041437067	-0.02664923	glucosamine/galactosamine-6-phosphate isomerase family protein			cellular_component_unknown|GO:0005575	catalytic activity|GO:0003824	carbohydrate metabolic process|GO:0005975
At1g13710	-0.027188051	-0.017421683	-0.17391875	CYP78A5 (cytochrome P450, family 78, subfamily A, polypeptide 5); oxygen binding				oxygen binding|GO:0019825	electron transport|GO:0006118
At1g13730	0.0912167	0.035639368	0.023721296	nuclear transport factor 2 (NTF2) family protein / RNA recognition motif (RRM)-containing protein			intracellular|GO:0005622	RNA binding|GO:0003723	nucleocytoplasmic transport|GO:0006913
At1g13740	0.027548894	0.008109763	-0.016102556	similar to unknown protein [Arabidopsis thaliana] (TAIR:AT1G69260.1); similar to Os07g0602900 [Oryza sativa (japonica cultivar-group)] (GB:NP_001060209.1); similar to expressed protein [Oryza sativa (japonica cultivar-group)] (GB:ABF94628.1); similar to Os03g0419100 [Oryza sativa (japonica cultivar-group)] (GB:NP_001050378.1); contains InterPro domain Protein of unknown function DUF1675; (InterPr…				molecular_function_unknown|GO:0003674	biological_process_unknown|GO:0008150
At1g13750	-0.1033085	-0.27253574	0.07577775	calcineurin-like phosphoesterase family protein			endomembrane system|GO:0012505	protein serine/threonine phosphatase activity|GO:0004722	biological_process_unknown|GO:0008150
At1g13760	0.03098596	-0.062463947	-0.0030725878	similar to calcineurin-like phosphoesterase family protein [Arabidopsis thaliana] (TAIR:AT1G13750.1); similar to diphosphonucleotide phosphatase 1 [Lupinus luteus] (GB:CAD12836.1); contains domain Metallo-dependent phosphatases (SSF56300); contains domain ACID PHOSPHATASE RELATED (PTHR22953); contains domain no description (G3D.3.60.21.10)			cellular_component_unknown|GO:0005575	molecular_function_unknown|GO:0003674	biological_process_unknown|GO:0008150
At1g13770	-0.270315	-0.31875837	0.2196457	similar to unknown protein [Arabidopsis thaliana] (TAIR:AT3G45890.1); similar to expressed protein [Oryza sativa (japonica cultivar-group)] (GB:ABF94623.1); contains InterPro domain Protein of unknown function DUF647; (InterPro:IPR006968)			cellular_component_unknown|GO:0005575	molecular_function_unknown|GO:0003674	biological_process_unknown|GO:0008150
At1g13780	0.11065871	-0.069333926	-0.07432796	similar to F-box family protein [Arabidopsis thaliana] (TAIR:AT5G27750.1); similar to Cyclin-like F-box; FBD [Medicago truncatula] (GB:ABE80758.1); contains InterPro domain FBD-like; (InterPro:IPR006566); contains InterPro domain Cyclin-like F-box; (InterPro:IPR001810); contains InterPro domain FBD; (InterPro:IPR013596); contains InterPro domain Leucine-rich repeat 2; (InterPro:IPR013101)			cellular_component_unknown|GO:0005575	molecular_function_unknown|GO:0003674	biological_process_unknown|GO:0008150
At1g13790	0.10683832	0.06797038	-0.056450896	XH/XS domain-containing protein / XS zinc finger domain-containing protein				molecular_function_unknown|GO:0003674	biological_process_unknown|GO:0008150
At1g13800	0.026592923	0.0032094233	-0.07187373	pentatricopeptide (PPR) repeat-containing protein			mitochondrion|GO:0005739	binding|GO:0005488	biological_process_unknown|GO:0008150
At1g13810	0.16108115	-0.019050961	0.07666321	similar to unknown protein [Arabidopsis thaliana] (TAIR:AT1G67660.2); similar to H0811E11.7 [Oryza sativa (indica cultivar-group)] (GB:CAC09491.2); similar to OSJNBa0081L15.20 [Oryza sativa (japonica cultivar-group)] (GB:CAE03158.2); contains domain no description (G3D.3.90.320.10); contains domain ALPHA/BETA HYDROLASE RELATED (PTHR10992:SF3); contains domain ALPHA/BETA HYDROLASE RELATED (PTHR109…				molecular_function_unknown|GO:0003674	biological_process_unknown|GO:0008150
At1g13820	-0.09003036	-0.05125485	-0.106322445	hydrolase, alpha/beta fold family protein				hydrolase activity|GO:0016787	aromatic compound metabolic process|GO:0006725
At1g13830	0.054095883	0.040220737	-0.04482885	beta-1,3-glucanase-related			endomembrane system|GO:0012505	molecular_function_unknown|GO:0003674	biological_process_unknown|GO:0008150
At1g13860	-0.09664218	-0.15359986	0.24301021	dehydration-responsive protein-related			endomembrane system|GO:0012505		biological_process_unknown|GO:0008150
At1g13870	0.08925242	0.05771225	-0.07356935	DRL1 (DEFORMED ROOTS AND LEAVES 1)			cellular_component_unknown|GO:0005575	calmodulin binding|GO:0005516;purine nucleotide binding|GO:0017076	leaf development|GO:0048366;meristem organization|GO:0009933
At1g13880	0.04905227	-0.030947953	-0.0467143	ELM2 domain-containing protein					biological_process_unknown|GO:0008150
At1g13890	-0.004654959	-0.015332799	-0.047175996	SNAP30 (synaptosomal-associated protein 30)			cellular_component_unknown|GO:0005575	SNAP receptor activity|GO:0005484	membrane fusion|GO:0006944;vesicle-mediated transport|GO:0016192
At1g13900	-0.102605045	-0.07272027	-0.0341788	calcineurin-like phosphoesterase family protein			endomembrane system|GO:0012505	protein serine/threonine phosphatase activity|GO:0004722	biological_process_unknown|GO:0008150
At1g13910	-0.025247531	0.027358335	-0.22118442	leucine-rich repeat family protein			endomembrane system|GO:0012505	protein binding|GO:0005515	signal transduction|GO:0007165
At1g13920	0.009506451	0.047917966	-0.023331946	remorin family protein				DNA binding|GO:0003677
At1g13930	-0.82150626	-0.030239403	0.14359045	similar to nodulin-related [Arabidopsis thaliana] (TAIR:AT2G03440.1); similar to drought-induced protein SDi-6 - common sunflower (fragment) (GB:S71562)			cellular_component_unknown|GO:0005575	molecular_function_unknown|GO:0003674	biological_process_unknown|GO:0008150
At1g13940	-0.12854955	-0.098882616	0.026631385	similar to unknown protein [Arabidopsis thaliana] (TAIR:AT1G69360.1); similar to Os03g0758600 [Oryza sativa (japonica cultivar-group)] (GB:NP_001051334.1); similar to hypothetical protein [Oryza sativa (japonica cultivar-group)] (GB:AAK16179.1); similar to expressed protein [Oryza sativa (japonica cultivar-group)] (GB:ABF98981.1); contains InterPro domain Protein of unknown function DUF863, plant…			cellular_component_unknown|GO:0005575	molecular_function_unknown|GO:0003674	biological_process_unknown|GO:0008150
At1g13950	0.019350113	0.06374216	-0.09400384	EIF-5A (eukaryotic translation initiation factor 5A-1); translation initiation factor			cellular_component_unknown|GO:0005575	translation initiation factor activity|GO:0003743	translational initiation|GO:0006413
At1g13960	-0.09569162	0.024940828	0.007875996	WRKY4 (WRKY DNA-binding protein 4); transcription factor			chloroplast|GO:0009507;nucleus|GO:0005634	DNA binding|GO:0003677;transcription factor activity|GO:0003700	regulation of transcription, DNA-dependent|GO:0006355
At1g13970	-0.0048747063	-0.028003952	-0.06925597	similar to unknown protein [Arabidopsis thaliana] (TAIR:AT3G29180.1); similar to unknown protein [Oryza sativa (japonica cultivar-group)] (GB:AAO38509.1); similar to Os12g0577600 [Oryza sativa (japonica cultivar-group)] (GB:NP_001067115.1); similar to expressed protein [Oryza sativa (japonica cultivar-group)] (GB:ABF98316.1); contains InterPro domain Protein of unknown function DUF1336; (InterPro…				molecular_function_unknown|GO:0003674	N-terminal protein myristoylation|GO:0006499
At1g13980	0.03250175	0.08173941	-0.07353243	GN (GNOM)			intracellular|GO:0005622	GTP:GDP antiporter activity|GO:0010292	cell adhesion|GO:0007155;cell wall organization and biogenesis|GO:0007047;cytokinesis by cell plate formation|GO:0000911;embryonic development ending in seed dormancy|GO:0009793;embryonic pattern specification|GO:0009880;establishment of planar polarity|GO:0001736;longitudinal axis specification|GO:0009942;regulation of vesicle targeting, to, from or within Golgi|GO:0048209;root hair cell differe…
At1g13990	0.06876141	-0.07206018	0.068679795	similar to Os03g0168200 [Oryza sativa (japonica cultivar-group)] (GB:NP_001049088.1)			chloroplast|GO:0009507	molecular_function_unknown|GO:0003674	biological_process_unknown|GO:0008150
At1g14000	0.014589697	0.07999617	-0.03888174	protein kinase family protein / ankyrin repeat family protein			cellular_component_unknown|GO:0005575	ATP binding|GO:0005524;protein kinase activity|GO:0004672;protein threonine/tyrosine kinase activity|GO:0004712	protein amino acid phosphorylation|GO:0006468
At1g14010	-0.048155133	-0.10321241	-0.081085935	emp24/gp25L/p24 family protein			endoplasmic reticulum|GO:0005783;membrane|GO:0016020	protein carrier activity|GO:0008320	intracellular protein transport|GO:0006886
At1g14020	-0.072673604	0.18386312	-0.009744316	similar to unknown protein [Arabidopsis thaliana] (TAIR:AT2G03280.1); similar to Os03g0169000 [Oryza sativa (japonica cultivar-group)] (GB:NP_001049097.1); similar to hypothetical protein [Cleome spinosa] (GB:ABD96844.1); contains InterPro domain Protein of unknown function DUF246, plant; (InterPro:IPR004348)			cellular_component_unknown|GO:0005575		biological_process_unknown|GO:0008150
At1g14030	0.07977712	-2.4085492E-4	-0.050801124	ribulose-1,5 bisphosphate carboxylase oxygenase large subunit N-methyltransferase, putative			chloroplast|GO:0009507;nucleus|GO:0005634	[ribulose-bisphosphate carboxylase]-lysine N-methyltransferase activity|GO:0030785
At1g14040	-0.030690042	0.053014822	-0.116049364	similar to EXS family protein / ERD1/XPR1/SYG1 family protein [Arabidopsis thaliana] (TAIR:AT2G03260.1); similar to EXS family protein / ERD1/XPR1/SYG1 family protein [Arabidopsis thaliana] (TAIR:AT2G03250.1); similar to EXS family protein / ERD1/XPR1/SYG1 family protein [Arabidopsis thaliana] (TAIR:AT2G03240.1); similar to SPX, N-terminal; EXS, C-terminal [Medicago truncatula] (GB:ABD32751.1); c…			integral to membrane|GO:0016021		biological_process_unknown|GO:0008150
At1g14060	0.028016498	0.068976544	-0.14047304	similar to unknown protein [Arabidopsis thaliana] (TAIR:AT5G57640.1); similar to unknown protein [Oryza sativa (japonica cultivar-group)] (GB:BAC84332.1); similar to Os03g0647400 [Oryza sativa (japonica cultivar-group)] (GB:NP_001050772.1); similar to Os07g0158400 [Oryza sativa (japonica cultivar-group)] (GB:NP_001058928.1); contains InterPro domain GCK; (InterPro:IPR012891)			cellular_component_unknown|GO:0005575	molecular_function_unknown|GO:0003674	N-terminal protein myristoylation|GO:0006499
At1g14070	0.08711636	7.581189E-4	-0.027106345	FUT7 (Fucosyltransferase 7); fucosyltransferase/ transferase, transferring glycosyl groups			endomembrane system|GO:0012505;membrane|GO:0016020	fucosyltransferase activity|GO:0008417;transferase activity, transferring glycosyl groups|GO:0016757	cell wall biogenesis|GO:0042546
At1g14080	-0.0062110014	0.038111873	0.06919235	FUT6 (fucosyltransferase 6); fucosyltransferase/ transferase, transferring glycosyl groups			endomembrane system|GO:0012505;membrane|GO:0016020	fucosyltransferase activity|GO:0008417;transferase activity, transferring glycosyl groups|GO:0016757	cell wall biogenesis|GO:0042546
At4g36050	-0.17152756	-0.05403935	0.016510602	endonuclease/exonuclease/phosphatase family protein				nuclease activity|GO:0004518;zinc ion binding|GO:0008270	DNA repair|GO:0006281
At1g14120	0.10958236	-0.03424001	-0.06723709	2-oxoglutarate-dependent dioxygenase, putative			cellular_component_unknown|GO:0005575	oxidoreductase activity, acting on paired donors, with incorporation or reduction of molecular oxygen, 2-oxoglutarate as one donor, and incorporation of one atom each of oxygen into both donors|GO:0016706	biological_process_unknown|GO:0008150
At1g14130	-0.010684327	-0.1005643	-0.07904535	2-oxoglutarate-dependent dioxygenase, putative			cellular_component_unknown|GO:0005575	oxidoreductase activity, acting on paired donors, with incorporation or reduction of molecular oxygen, 2-oxoglutarate as one donor, and incorporation of one atom each of oxygen into both donors|GO:0016706	biological_process_unknown|GO:0008150
At1g14140	0.012416049	-0.060408138	-0.15182713	mitochondrial substrate carrier family protein			mitochondrial inner membrane|GO:0005743	binding|GO:0005488	mitochondrial transport|GO:0006839;transport|GO:0006810
At1g14150	-0.179748	-0.17219472	0.21866652	oxygen evolving enhancer 3 (PsbQ) family protein			chloroplast photosystem II|GO:0030095;chloroplast thylakoid lumen|GO:0009543;chloroplast thylakoid membrane|GO:0009535	calcium ion binding|GO:0005509	photosynthesis|GO:0015979
At1g14160	0.09388668	-0.012558602	-0.17505804	integral membrane family protein			cellular_component_unknown|GO:0005575	molecular_function_unknown|GO:0003674	biological_process_unknown|GO:0008150
At1g14170	-0.036981948	-0.08350319	-0.16364028	nucleic acid binding			cellular_component_unknown|GO:0005575	nucleic acid binding|GO:0003676	biological_process_unknown|GO:0008150
At1g14180	-0.031336173	0.34946838	0.0998384	similar to Putative mandelonitrile lyase, related [Solanum demissum] (GB:ABI34400.1)			endomembrane system|GO:0012505	molecular_function_unknown|GO:0003674
At1g14185	-0.18406558	0.018118782	-0.004156703	glucose-methanol-choline (GMC) oxidoreductase family protein			endomembrane system|GO:0012505	aldehyde-lyase activity|GO:0016832	alcohol metabolic process|GO:0006066;electron transport|GO:0006118
At1g14190	-0.19586816	-0.13626164	0.1319249	glucose-methanol-choline (GMC) oxidoreductase family protein			cellular_component_unknown|GO:0005575	aldehyde-lyase activity|GO:0016832	alcohol metabolic process|GO:0006066;electron transport|GO:0006118
At1g14200	-0.1275779	-0.013680886	0.06295317	zinc finger (C3HC4-type RING finger) family protein				protein binding|GO:0005515;zinc ion binding|GO:0008270
At1g14205	0.013620239	-0.014237765	0.05435546	ribosomal protein L18 family protein			ribosome|GO:0005840	structural constituent of ribosome|GO:0003735	translation|GO:0006412
At1g14210	-0.2525426	-0.1694889	-0.010392588	ribonuclease T2 family protein			endomembrane system|GO:0012505	endoribonuclease activity|GO:0004521	biological_process_unknown|GO:0008150
At1g14220	0.018506056	0.06026559	-0.09162902	ribonuclease T2 family protein			endomembrane system|GO:0012505	endoribonuclease activity|GO:0004521	N-terminal protein myristoylation|GO:0006499
At1g14230	-0.013891563	0.030658484	0.009306239	nucleoside phosphatase family protein / GDA1/CD39 family protein				hydrolase activity|GO:0016787
At1g14240	0.06059716	-0.022203937	-0.02784568	hydrolase			cellular_component_unknown|GO:0005575	hydrolase activity|GO:0016787	biological_process_unknown|GO:0008150
At1g14250	0.030687172	0.12017983	-0.11003088	nucleoside phosphatase family protein / GDA1/CD39 family protein			cellular_component_unknown|GO:0005575	hydrolase activity|GO:0016787	biological_process_unknown|GO:0008150
At1g14260	0.1944177	0.033996116	-0.08693207	zinc finger (C3HC4-type RING finger) family protein				protein binding|GO:0005515;ubiquitin-protein ligase activity|GO:0004842;zinc ion binding|GO:0008270
At1g14270	-0.05762271	-0.1754008	0.0658053	CAAX amino terminal protease family protein			endomembrane system|GO:0012505	prenyl-dependent CAAX protease activity|GO:0008487	proteolysis|GO:0006508
At1g14280	-0.008171157	-0.069055304	0.02567041	PKS2 (PHYTOCHROME KINASE SUBSTRATE 2)			chloroplast|GO:0009507	molecular_function_unknown|GO:0003674	phototropism|GO:0009638
At1g14290	0.10793949	0.10575165	-0.091071695	acid phosphatase, putative			endomembrane system|GO:0012505	catalytic activity|GO:0003824	Mo-molybdopterin cofactor biosynthetic process|GO:0006777;metabolic process|GO:0008152
At1g14300	0.11433722	0.19853914	-0.03445082	binding			cellular_component_unknown|GO:0005575	binding|GO:0005488	biological_process_unknown|GO:0008150
At1g14310	0.056635886	0.08221335	-0.06477168	haloacid dehalogenase-like hydrolase family protein				hydrolase activity|GO:0016787	metabolic process|GO:0008152
At1g14320	-0.25456148	-0.42614955	0.42689064	60S ribosomal protein L10 (RPL10A) / Wilm's tumor suppressor protein-related			cytosolic ribosome (sensu Eukaryota)|GO:0005830;large ribosomal subunit|GO:0015934	structural constituent of ribosome|GO:0003735	translation|GO:0006412
At1g14330	-0.032177925	-0.1345883	0.09241373	kelch repeat-containing F-box family protein			cellular_component_unknown|GO:0005575	molecular_function_unknown|GO:0003674	biological_process_unknown|GO:0008150
At1g14340	0.12453965	0.07570957	0.008606201	RNA recognition motif (RRM)-containing protein				nucleic acid binding|GO:0003676	biological_process_unknown|GO:0008150
At1g14345	0.1410106	0.09486918	0.055694975	similar to hypothetical protein 9 [Ipomoea batatas] (GB:AAV88073.1); contains domain ALDO/KETO REDUCTASE (PTHR11732); contains domain ALDO/KETO REDUCTASE RELATED/NUCLEIC ACID BINDING (PTHR11732:SF1)			chloroplast thylakoid membrane|GO:0009535	molecular_function_unknown|GO:0003674
At1g14350	0.026516302	-0.038279124	0.09929238	FLP (FOUR LIPS)			nucleus|GO:0005634	DNA binding|GO:0003677;transcription factor activity|GO:0003700	guard cell differentiation|GO:0010052;regulation of transcription, DNA-dependent|GO:0006355
At1g14360	-0.07413232	0.26727104	-0.1261756	ATUTR3/UTR3 (UDP-GALACTOSE TRANSPORTER 3); pyrimidine nucleotide sugar transporter			endomembrane system|GO:0012505	pyrimidine nucleotide sugar transmembrane transporter activity|GO:0015165
At1g14370	-0.05164635	-0.03469799	0.060114257	APK2A (PROTEIN KINASE 2A); kinase			chloroplast|GO:0009507	kinase activity|GO:0016301	protein amino acid phosphorylation|GO:0006468
At1g14380	-0.028801844	-0.07543976	0.13038613	IQD28; calmodulin binding			cellular_component_unknown|GO:0005575	calmodulin binding|GO:0005516	biological_process_unknown|GO:0008150
At1g14390	0.100466736	0.18819045	-0.22853716	leucine-rich repeat transmembrane protein kinase, putative			endomembrane system|GO:0012505	ATP binding|GO:0005524;protein serine/threonine kinase activity|GO:0004674	protein amino acid phosphorylation|GO:0006468;transmembrane receptor protein tyrosine kinase signaling pathway|GO:0007169
At1g14400	-0.4703621	-0.53719103	0.25317073	UBC1 (UBIQUITIN CARRIER PROTEIN 1); ubiquitin-protein ligase				ubiquitin-protein ligase activity|GO:0004842	ubiquitin-dependent protein catabolic process|GO:0006511
At1g14410	0.013598472	-0.049188074	-0.11387535	ATWHY1/PTAC1 (A. THALIANA WHIRLY 1, PLASTID TRANSCRIPTIONALLY ACTIVE1); DNA binding			chloroplast|GO:0009507;plastid chromosome|GO:0009508;telomerase holoenzyme complex|GO:0005697	DNA binding|GO:0003677;telomeric DNA binding|GO:0042162	defense response|GO:0006952;negative regulation of telomere maintenance via telomerase|GO:0032211
At1g14420	0.007599718	0.0015967439	0.111001424	AT59 (Arabidopsis homolog of tomato LAT59); lyase/ pectate lyase			endomembrane system|GO:0012505	lyase activity|GO:0016829;pectate lyase activity|GO:0030570	cellulose and pectin-containing cell wall organization and biogenesis|GO:0009664
At1g14430	0.031855926	0.08629945	-0.07587917	glyoxal oxidase-related			endomembrane system|GO:0012505
At1g14440	0.12949415	0.083326295	0.03975947	ATHB31; transcription factor			cellular_component_unknown|GO:0005575	DNA binding|GO:0003677;transcription factor activity|GO:0003700	biological_process_unknown|GO:0008150
At1g14450	-0.28342927	-0.19618784	0.08228849	similar to unknown protein [Arabidopsis thaliana] (TAIR:AT2G02510.1); similar to unknown protein [Oryza sativa (japonica cultivar-group)] (GB:BAD15588.1)			mitochondrial membrane|GO:0031966;respiratory chain complex I|GO:0045271	molecular_function_unknown|GO:0003674	photorespiration|GO:0009853
At1g14460	-0.0030703319	0.07969823	-0.07560139	DNA polymerase-related			DNA polymerase III complex|GO:0009360	ATP binding|GO:0005524;DNA-directed DNA polymerase activity|GO:0003887;nucleoside-triphosphatase activity|GO:0017111;nucleotide binding|GO:0000166	DNA replication|GO:0006260
At1g14470	-0.096957624	0.058841713	-0.08946721	pentatricopeptide (PPR) repeat-containing protein				binding|GO:0005488	biological_process_unknown|GO:0008150
At1g14480	0.057666402	0.06790067	0.0026111957	protein binding			cellular_component_unknown|GO:0005575	protein binding|GO:0005515	biological_process_unknown|GO:0008150
At1g14490	0.17760178	0.6532875	-0.33229396	DNA-binding protein-related			cellular_component_unknown|GO:0005575	molecular_function_unknown|GO:0003674	biological_process_unknown|GO:0008150
At1g14500	0.17487817	-0.0063924026	0.011850972	ankyrin repeat family protein			cellular_component_unknown|GO:0005575	protein binding|GO:0005515	biological_process_unknown|GO:0008150
At1g14510	0.07298871	0.04029557	0.06264127	PHD finger family protein			cellular_component_unknown|GO:0005575	DNA binding|GO:0003677	regulation of transcription, DNA-dependent|GO:0006355
At1g14520	0.0070146834	0.03694084	0.16425307	MIOX1 (MYO-INISITOL OXYGENASE); oxidoreductase			cellular_component_unknown|GO:0005575	inositol oxygenase activity|GO:0050113;oxidoreductase activity|GO:0016491	biological_process_unknown|GO:0008150
At1g14530	0.08233005	0.1277656	-0.13780347	(TOM THREE HOMOLOG); virion binding			cellular_component_unknown|GO:0005575	virion binding|GO:0046790	biological_process_unknown|GO:0008150
At1g14540	0.08082461	0.053132	0.009981129	anionic peroxidase, putative			endomembrane system|GO:0012505	peroxidase activity|GO:0004601	response to oxidative stress|GO:0006979
At1g14550	-0.0558201	0.059094686	0.10148064	anionic peroxidase, putative			endomembrane system|GO:0012505	peroxidase activity|GO:0004601	response to oxidative stress|GO:0006979
At1g14560	-0.2341853	-0.093785495	0.015904794	mitochondrial substrate carrier family protein			mitochondrial inner membrane|GO:0005743	binding|GO:0005488;transporter activity|GO:0005215	mitochondrial transport|GO:0006839;transport|GO:0006810
At1g14570	-0.075466685	-0.16263522	0.06032795	UBX domain-containing protein			cellular_component_unknown|GO:0005575	molecular_function_unknown|GO:0003674	biological_process_unknown|GO:0008150
At1g14580	-0.003222078	0.05855117	-0.01052068	zinc finger (C2H2 type) family protein			intracellular|GO:0005622	nucleic acid binding|GO:0003676;transcription factor activity|GO:0003700;zinc ion binding|GO:0008270
At1g14590	0.12371565	-0.091291964	0.07323424	similar to calcium-dependent protein kinase-related / CDPK-related [Arabidopsis thaliana] (TAIR:AT2G02060.1); similar to Os02g0686300 [Oryza sativa (japonica cultivar-group)] (GB:NP_001047769.1); similar to H0307D04.3 [Oryza sativa (indica cultivar-group)] (GB:CAH66858.1); contains domain (Trans)glycosidases (SSF51445); contains domain PENTATRICOPEPTIDE REPEAT-CONTAINING PROTEIN (PTHR10483)			chloroplast thylakoid lumen|GO:0009543	molecular_function_unknown|GO:0003674	biological_process_unknown|GO:0008150
At1g14600	-0.0063914917	0.058315173	0.10694936	DNA binding / transcription factor			nucleus|GO:0005634	DNA binding|GO:0003677;transcription factor activity|GO:0003700	regulation of transcription|GO:0045449
At1g14610	0.0131710265	0.048127342	0.07858533	TWN2 (TWIN 2); ATP binding / aminoacyl-tRNA ligase			chloroplast|GO:0009507;mitochondrion|GO:0005739	ATP binding|GO:0005524;aminoacyl-tRNA ligase activity|GO:0004812	embryonic development ending in seed dormancy|GO:0009793;tRNA aminoacylation for protein translation|GO:0006418
At1g14620	0.02328791	0.022676058	-0.14641985	DECOY (endoxyloglucan transferase A2)				xyloglucan:xyloglucosyl transferase activity|GO:0016762	biological_process_unknown|GO:0008150
At1g14630	-0.15092811	-0.22190279	0.13177295	similar to unknown protein [Arabidopsis thaliana] (TAIR:AT2G01990.1); similar to hypothetical protein [Oryza sativa (japonica cultivar-group)] (GB:BAD37953.1)			cellular_component_unknown|GO:0005575	molecular_function_unknown|GO:0003674	biological_process_unknown|GO:0008150
At1g14640	-0.010069747	0.100476384	-0.03704366	SWAP (Suppressor-of-White-APricot)/surp domain-containing protein				RNA binding|GO:0003723	RNA processing|GO:0006396
At1g14650	-0.07983163	-0.0789796	0.08989966	SWAP (Suppressor-of-White-APricot)/surp domain-containing protein / ubiquitin family protein				RNA binding|GO:0003723	RNA processing|GO:0006396
At1g14660	0.06637554	0.14150716	-0.05406051	ATNHX8 (Arabidopsis thaliana Na+/H+ exchanger 8); sodium:hydrogen antiporter			plasma membrane|GO:0005886	lithium:hydrogen antiporter activity|GO:0010348;sodium ion transmembrane transporter activity|GO:0015081;sodium:hydrogen antiporter activity|GO:0015385	lithium ion export|GO:0010352;lithium ion transport|GO:0010351;sodium ion transport|GO:0006814
At1g14670	0.034789614	-0.06799271	0.02838567	endomembrane protein 70, putative			Golgi apparatus|GO:0005794;integral to membrane|GO:0016021	transporter activity|GO:0005215	transport|GO:0006810
At1g14680	0.062364046	0.0073158406	0.042477753	similar to unknown protein [Arabidopsis thaliana] (TAIR:AT4G09060.1); similar to hypothetical protein MCAP_0860 [Mycoplasma capricolum subsp. capricolum ATCC 27343] (GB:YP_424802.1); contains InterPro domain Four-helical cytokine; (InterPro:IPR009079)			cellular_component_unknown|GO:0005575	molecular_function_unknown|GO:0003674	biological_process_unknown|GO:0008150
At1g14685	-0.032632634	0.016913159	-0.003130773	BPC2 (BASIC PENTACYSTEINE 2)			nucleus|GO:0005634	DNA binding|GO:0003677;transcription factor activity|GO:0003700	regulation of transcription, DNA-dependent|GO:0006355
At1g14686	0.04260649	0.16392548	0.045174986	epsin N-terminal homology (ENTH) domain-containing protein / clathrin assembly protein-related			cellular_component_unknown|GO:0005575	binding|GO:0005488	biological_process_unknown|GO:0008150
At1g14687	0.019034445	0.0830794	0.13372406	ATHB32 (ARABIDOPSIS THALIANA HOMEOBOX PROTEIN 32); DNA binding / transcription factor				DNA binding|GO:0003677;transcription factor activity|GO:0003700	biological_process_unknown|GO:0008150
At1g14690	-0.018293653	0.099287875	-0.023939671	similar to ATMAP65-6, microtubule binding [Arabidopsis thaliana] (TAIR:AT2G01910.1); similar to putative microtubule-associated protein MAP65-1a [Oryza sativa (japonica cultivar-group)] (GB:BAD37971.1); contains InterPro domain MAP65/ASE1; (InterPro:IPR007145); contains InterPro domain Rho GTPase activation protein; (InterPro:IPR008936)			cellular_component_unknown|GO:0005575	molecular_function_unknown|GO:0003674	biological_process_unknown|GO:0008150
At1g14700	-0.013389838	0.4398821	-0.17587945	ATPAP3/PAP3 (purple acid phosphatase 3)			endomembrane system|GO:0012505	acid phosphatase activity|GO:0003993;protein serine/threonine phosphatase activity|GO:0004722
At1g14710	0.09583018	0.040838726	-0.08083396	hydroxyproline-rich glycoprotein family protein			cellular_component_unknown|GO:0005575	molecular_function_unknown|GO:0003674	biological_process_unknown|GO:0008150
At1g14720	-0.016108308	0.050882325	-0.12021582	XTR2 (XYLOGLUCAN ENDOTRANSGLYCOSYLASE RELATED 2); hydrolase, acting on glycosyl bonds			apoplast|GO:0048046;cell wall|GO:0005618;endomembrane system|GO:0012505	hydrolase activity, acting on glycosyl bonds|GO:0016798	carbohydrate metabolic process|GO:0005975;glucan metabolic process|GO:0006073
At1g14730	-0.18462703	-0.0461628	0.07289164	similar to ACYB-2 (Arabidopsis cytochrome b561 -2), carbon-monoxide oxygenase [Arabidopsis thaliana] (TAIR:AT4G25570.1); similar to cytochrome [Mesembryanthemum crystallinum] (GB:AAD11424.1); contains InterPro domain Cytochrome b561 / ferric reductase transmembrane; (InterPro:IPR006593); contains InterPro domain Cytochrome b561; (InterPro:IPR004877)			endomembrane system|GO:0012505;integral to membrane|GO:0016021		electron transport|GO:0006118
At1g14740	-0.06027646	0.038957454	0.15020752	similar to unknown protein [Arabidopsis thaliana] (TAIR:AT3G63500.2); similar to Potyvirus VPg interacting protein [Nicotiana benthamiana] (GB:AAP22954.1); similar to Os03g0239200 [Oryza sativa (japonica cultivar-group)] (GB:NP_001049504.1); similar to Os03g0218300 [Oryza sativa (japonica cultivar-group)] (GB:NP_001049395.1); contains InterPro domain Arabidopsis thaliana 130.7kDa hypothetical pro…			cellular_component_unknown|GO:0005575
At1g14750	-0.07818462	0.03987257	4.883632E-4	SDS (SOLO DANCERS)			chloroplast|GO:0009507;nucleus|GO:0005634	cyclin-dependent protein kinase activity|GO:0004693	regulation of progression through cell cycle|GO:0000074
At1g14760	0.09709419	0.1730102	-0.030644707	DNA binding			nucleus|GO:0005634	DNA binding|GO:0003677	biological_process_unknown|GO:0008150
At1g14770	-0.0065050237	-0.03382452	0.03163441	similar to PHD finger protein-related [Arabidopsis thaliana] (TAIR:AT1G68030.1)			cellular_component_unknown|GO:0005575	molecular_function_unknown|GO:0003674	biological_process_unknown|GO:0008150
At1g14780	0.0012319973	0.07785101	-0.048592784	similar to unknown protein [Arabidopsis thaliana] (TAIR:AT4G24290.2); similar to Membrane attack complex component/perforin/complement C9 [Medicago truncatula] (GB:ABE92593.1); similar to Os06g0251100 [Oryza sativa (japonica cultivar-group)] (GB:NP_001057295.1); similar to Os02g0736300 [Oryza sativa (japonica cultivar-group)] (GB:NP_001048052.1); contains InterPro domain Membrane attack complex c…			cellular_component_unknown|GO:0005575	molecular_function_unknown|GO:0003674	biological_process_unknown|GO:0008150
At1g14790	0.18671045	-0.023372358	-0.014557071	RDR1 (RNA-DEPENDENT RNA POLYMERASE 1); RNA-directed RNA polymerase/ nucleic acid binding				RNA-directed RNA polymerase activity|GO:0003968;nucleic acid binding|GO:0003676	posttranscriptional gene silencing|GO:0016441;response to salicylic acid stimulus|GO:0009751;response to virus|GO:0009615
At1g14800	0.095701605	0.045004398	-0.014474072	similar to unknown protein [Arabidopsis thaliana] (TAIR:AT1G54430.1); similar to hypothetical protein 26.t00082 [Brassica oleracea] (GB:ABD65028.1); contains InterPro domain Nucleic acid-binding, OB-fold, subgroup; (InterPro:IPR012340); contains InterPro domain Nucleic acid-binding, OB-fold; (InterPro:IPR008994)			cellular_component_unknown|GO:0005575	molecular_function_unknown|GO:0003674	biological_process_unknown|GO:0008150
At1g14810	0.011599753	0.012846379	-0.08969262	semialdehyde dehydrogenase family protein			mitochondrion|GO:0005739	aspartate-semialdehyde dehydrogenase activity|GO:0004073;oxidoreductase activity, acting on the aldehyde or oxo group of donors, NAD or NADP as acceptor|GO:0016620	amino acid metabolic process|GO:0006520
At1g14820	0.02524996	0.23244742	0.019127874	SEC14 cytosolic factor family protein / phosphoglyceride transfer family protein			cellular_component_unknown|GO:0005575	transporter activity|GO:0005215	transport|GO:0006810
At1g14830	-0.19817819	-0.3141987	0.14169297	ADL1C (DYNAMIN-LIKE PROTEIN 5); GTP binding / GTPase			cell plate|GO:0009504;plasma membrane|GO:0005886	GTP binding|GO:0005525;GTPase activity|GO:0003924	mitochondrial fission|GO:0000266;mitochondrion organization and biogenesis|GO:0007005;pollen maturation|GO:0010152
At1g14840	-0.022004128	0.5492786	-0.039687768	ATMAP70-4 (microtubule-associated proteins 70-4); microtubule binding			microtubule|GO:0005874	microtubule binding|GO:0008017	cytoskeleton organization and biogenesis|GO:0007010
At1g14850	-0.04346409	0.084425986	-0.100117944	NUP155 (Nucleoporin 155)			nuclear pore|GO:0005643;plasma membrane|GO:0005886	nucleocytoplasmic transporter activity|GO:0005487	nucleocytoplasmic transport|GO:0006913
At1g14860	0.041376922	0.016446818	0.046981595	ATNUDT18 (Arabidopsis thaliana Nudix hydrolase homolog 18); hydrolase				hydrolase activity|GO:0016787	biological_process_unknown|GO:0008150
At1g14870	-0.10993983	-0.21503225	0.099881604	similar to unknown protein [Arabidopsis thaliana] (TAIR:AT5G35525.1); similar to Os02g0579800 [Oryza sativa (japonica cultivar-group)] (GB:NP_001047231.1); similar to Uncharacterized Cys-rich domain [Medicago truncatula] (GB:ABE80519.1); similar to Os03g0830500 [Oryza sativa (japonica cultivar-group)] (GB:NP_001051787.1); contains InterPro domain Protein of unknown function Cys-rich; (InterPro:IP…			plasma membrane|GO:0005886	molecular_function_unknown|GO:0003674	biological_process_unknown|GO:0008150
At1g14880	-0.3266346	-0.20195195	0.44194502	similar to unknown protein [Arabidopsis thaliana] (TAIR:AT1G14870.1); similar to Os02g0579800 [Oryza sativa (japonica cultivar-group)] (GB:NP_001047231.1); similar to ORFX [Lycopersicon esculentum] (GB:AAF74286.1); similar to fw2.2 [Lycopersicon pennellii] (GB:AAO12196.1); contains InterPro domain Protein of unknown function Cys-rich; (InterPro:IPR006461)			cellular_component_unknown|GO:0005575	molecular_function_unknown|GO:0003674	biological_process_unknown|GO:0008150
At1g14890	0.0029773489	-0.042578496	0.08744524	invertase/pectin methylesterase inhibitor family protein			endomembrane system|GO:0012505	pectinesterase inhibitor activity|GO:0046910	biological_process_unknown|GO:0008150
At1g14900	0.27805027	0.022510044	-0.09885937	high-mobility-group protein / HMG-I/Y protein			cytosol|GO:0005829;nuclear chromatin|GO:0000790;nucleus|GO:0005634	DNA binding|GO:0003677	regulation of transcription, DNA-dependent|GO:0006355
At1g14910	-0.034193575	-0.08423218	-0.013803752	epsin N-terminal homology (ENTH) domain-containing protein			mitochondrion|GO:0005739	binding|GO:0005488	N-terminal protein myristoylation|GO:0006499
At1g14920	-0.040767312	0.009291229	0.18805584	GAI (GA INSENSITIVE); transcription factor			nucleus|GO:0005634	transcription factor activity|GO:0003700	gibberellic acid mediated signaling|GO:0009740;hyperosmotic salinity response|GO:0042538;negative regulation of gibberellic acid mediated signaling|GO:0009938;negative regulation of seed germination|GO:0010187;phloem transport|GO:0010233;regulation of nitrogen utilization|GO:0006808;response to abscisic acid stimulus|GO:0009737;response to ethylene stimulus|GO:0009723;response to far red light|GO…
At1g14930	-0.069822654	0.007937101	-0.10498276	major latex protein-related / MLP-related			cellular_component_unknown|GO:0005575	molecular_function_unknown|GO:0003674	defense response|GO:0006952;response to biotic stimulus|GO:0009607
At1g14940	-0.028395802	0.05408626	0.047392946	major latex protein-related / MLP-related			cellular_component_unknown|GO:0005575	molecular_function_unknown|GO:0003674	defense response|GO:0006952;response to biotic stimulus|GO:0009607
At1g14950	0.0333647	0.12088281	-0.06753508	major latex protein-related / MLP-related			cellular_component_unknown|GO:0005575	molecular_function_unknown|GO:0003674	defense response|GO:0006952;response to biotic stimulus|GO:0009607
At1g14960	0.08334678	2.9517524E-4	-0.0021116948	major latex protein-related / MLP-related			cellular_component_unknown|GO:0005575	molecular_function_unknown|GO:0003674	defense response|GO:0006952;response to biotic stimulus|GO:0009607
At1g14970	-0.073819816	-0.040733285	0.011027687	similar to unknown protein [Arabidopsis thaliana] (TAIR:AT2G01480.1); similar to Hypothetical plant protein [Medicago truncatula] (GB:ABE89193.1); contains InterPro domain Protein of unknown function DUF246, plant; (InterPro:IPR004348)				molecular_function_unknown|GO:0003674	biological_process_unknown|GO:0008150
At1g14980	-0.33932292	-0.5126739	0.4685763	CPN10 (CHAPERONIN 10)			mitochondrion|GO:0005739	chaperone binding|GO:0051087	protein folding|GO:0006457;response to heat|GO:0009408
At1g14990	0.05484988	-0.04626666	-0.2521066	similar to hypothetical protein [Oryza sativa (japonica cultivar-group)] (GB:BAB92466.1)			endomembrane system|GO:0012505	molecular_function_unknown|GO:0003674	biological_process_unknown|GO:0008150
At1g15000	-0.19913447	-0.33418047	0.06439135	SCPL50 (serine carboxypeptidase-like 50); serine carboxypeptidase			endomembrane system|GO:0012505	serine carboxypeptidase activity|GO:0004185	proteolysis|GO:0006508
At1g15010	-0.44608778	-1.1679889	0.45002493	similar to unknown protein [Arabidopsis thaliana] (TAIR:AT2G01300.1); similar to Os01g0121500 [Oryza sativa (japonica cultivar-group)] (GB:NP_001041876.1); similar to Os01g0121600 [Oryza sativa (japonica cultivar-group)] (GB:NP_001041877.1)				molecular_function_unknown|GO:0003674	biological_process_unknown|GO:0008150
At1g15020	0.009771068	-0.014738706	-0.007913474	ATQSOX1 (QUIESCIN-SULFHYDRYL OXIDASE 1); thiol-disulfide exchange intermediate			endomembrane system|GO:0012505	thiol-disulfide exchange intermediate activity|GO:0030508	response to cation stress|GO:0043157
At1g15030	0.018186314	0.0020439434	-0.17941472	Encodes a Cysteine-rich peptide (CRP) family protein				molecular_function_unknown|GO:0003674	biological_process_unknown|GO:0008150
At1g15040	-0.050677482	-0.0050269924	-0.04374355	glutamine amidotransferase-related			cellular_component_unknown|GO:0005575	catalytic activity|GO:0003824	glutamine metabolic process|GO:0006541
At1g15050	-0.007231173	-0.0021171477	0.042472973	IAA34 (indoleacetic acid-induced protein 34); transcription factor			nucleus|GO:0005634	transcription factor activity|GO:0003700	response to auxin stimulus|GO:0009733
At1g15060	3.4978986E-4	0.04921924	-0.0027995445	similar to unknown protein [Arabidopsis thaliana] (TAIR:AT1G73750.1); similar to Os01g0692600 [Oryza sativa (japonica cultivar-group)] (GB:NP_001043943.1); similar to unknown protein [Oryza sativa (japonica cultivar-group)] (GB:BAD82496.1); contains InterPro domain Esterase/lipase/thioesterase; (InterPro:IPR000379)			-	-	-
At1g15080	-0.04662969	0.025795642	0.019008271	ATPAP2 (PHOSPHATIDIC ACID PHOSPHATASE 2); phosphatidate phosphatase			integral to plasma membrane|GO:0005887	acid phosphatase activity|GO:0003993;phosphatidate phosphatase activity|GO:0008195	abscisic acid mediated signaling|GO:0009738
At1g15100	0.056108925	-0.10461697	0.07143609	RHA2A (RING-H2 finger A2A); protein binding / zinc ion binding			endomembrane system|GO:0012505	protein binding|GO:0005515;zinc ion binding|GO:0008270
At1g15110	0.02988168	0.03215298	-0.053554095	phosphatidyl serine synthase family protein			cellular_component_unknown|GO:0005575	CDP-diacylglycerol-serine O-phosphatidyltransferase activity|GO:0003882	phosphatidylserine biosynthetic process|GO:0006659
At1g15120	-0.01833565	0.06426438	-0.100234985	ubiquinol-cytochrome C reductase complex 7.8 kDa protein, putative / mitochondrial hinge protein, putative			mitochondrial respiratory chain complex III|GO:0005750	ubiquinol-cytochrome-c reductase activity|GO:0008121	mitochondrial electron transport, ubiquinol to cytochrome c|GO:0006122
At1g15125	-0.04014312	-0.05312059	0.16258943	S-adenosyl-L-methionine:carboxyl methyltransferase family protein			cellular_component_unknown|GO:0005575	S-adenosylmethionine-dependent methyltransferase activity|GO:0008757	biological_process_unknown|GO:0008150
At1g15130	-0.15441102	0.046581697	0.0077365115	hydroxyproline-rich glycoprotein family protein			cellular_component_unknown|GO:0005575	molecular_function_unknown|GO:0003674	biological_process_unknown|GO:0008150
At1g15140	-0.4729609	-0.7154474	0.543611	oxidoreductase NAD-binding domain-containing protein			chloroplast|GO:0009507	oxidoreductase activity|GO:0016491	electron transport|GO:0006118
At1g15150	0.13591714	0.04297033	-0.11264689	MATE efflux family protein			membrane|GO:0016020	antiporter activity|GO:0015297;transporter activity|GO:0005215	multidrug transport|GO:0006855
At1g15160	0.047737904	-0.022030473	-0.01550303	MATE efflux family protein			membrane|GO:0016020	antiporter activity|GO:0015297;transporter activity|GO:0005215	multidrug transport|GO:0006855
At1g15165	-0.08046157	0.0064323843	0.09918648	U-box domain-containing protein			endomembrane system|GO:0012505;ubiquitin ligase complex|GO:0000151	ubiquitin-protein ligase activity|GO:0004842	protein ubiquitination|GO:0016567
At1g15170	0.051498074	0.024559235	-0.19214898	MATE efflux family protein			membrane|GO:0016020	antiporter activity|GO:0015297;transporter activity|GO:0005215	multidrug transport|GO:0006855
At1g15180	-0.0075057074	0.10785808	-0.03549435	MATE efflux family protein			membrane|GO:0016020	antiporter activity|GO:0015297;transporter activity|GO:0005215	multidrug transport|GO:0006855
At1g15190	-0.064562336	0.69674313	-0.5655687	Identical to Fasciclin-like arabinogalactan protein 19 precursor (FLA19) [Arabidopsis Thaliana] (GB:Q5Q0H2;GB:Q9XI50); similar to FLA21 (FASCICLIN-LIKE ARABINOGALACTAN PROTEIN 21 PRECURSOR) [Arabidopsis thaliana] (TAIR:AT5G06920.1); contains InterPro domain Beta-Ig-H3/fasciclin; (InterPro:IPR000782)			endomembrane system|GO:0012505	molecular_function_unknown|GO:0003674	cell adhesion|GO:0007155
At1g15200	0.046565548	-0.034437492	0.0097031295	protein-protein interaction regulator family protein			cellular_component_unknown|GO:0005575	molecular_function_unknown|GO:0003674	biological_process_unknown|GO:0008150
At1g15210	0.10647253	-0.018523933	-0.007097151	ATPDR7/PDR7 (PLEIOTROPIC DRUG RESISTANCE 7); ATPase, coupled to transmembrane movement of substances			plasma membrane|GO:0005886	ATPase activity, coupled to transmembrane movement of substances|GO:0042626	multidrug transport|GO:0006855
At1g15215	0.13172267	0.3535935	-0.19174671	similar to sequence-specific DNA binding / transcription factor [Arabidopsis thaliana] (TAIR:AT3G18380.2); similar to unknown protein [Oryza sativa (japonica cultivar-group)] (GB:BAD37623.1); similar to Os09g0346900 [Oryza sativa (japonica cultivar-group)] (GB:NP_001062942.1); contains domain Chromo domain-like (SSF54160)			cellular_component_unknown|GO:0005575	molecular_function_unknown|GO:0003674	biological_process_unknown|GO:0008150
At1g15220	0.03039485	0.0034193336	0.004546728	ATCCMH			mitochondrial inner membrane|GO:0005743;mitochondrion|GO:0005739;protein complex|GO:0043234	oxidoreductase activity|GO:0016491	cytochrome complex assembly|GO:0017004;embryonic development|GO:0009790
At1g15230	0.01378632	-0.013399921	0.07760875	similar to Os09g0344700 [Oryza sativa (japonica cultivar-group)] (GB:NP_001062932.1)			cellular_component_unknown|GO:0005575	molecular_function_unknown|GO:0003674	biological_process_unknown|GO:0008150
At1g15240	0.014080461	0.0659695	-0.07521612	phox (PX) domain-containing protein				phosphoinositide binding|GO:0035091;protein binding|GO:0005515	intracellular signaling cascade|GO:0007242
At1g15250	0.015768606	0.052238975	0.076886	60S ribosomal protein L37 (RPL37A)			ribosome|GO:0005840	structural constituent of ribosome|GO:0003735	ribosome biogenesis and assembly|GO:0042254;translation|GO:0006412
At1g15260	-0.018007876	0.01850676	-0.026186839	similar to unknown protein [Arabidopsis thaliana] (TAIR:AT3G16070.1)				molecular_function_unknown|GO:0003674	biological_process_unknown|GO:0008150
At1g15270	-0.6371844	-1.2209457	0.5918305	similar to unknown protein [Arabidopsis thaliana] (TAIR:AT3G16040.1); similar to conserved hypothetical protein [Medicago truncatula] (GB:ABE77733.1)			cellular_component_unknown|GO:0005575	molecular_function_unknown|GO:0003674	biological_process_unknown|GO:0008150
At1g15280	-0.083154954	-0.11268467	0.35555276	glycine-rich protein			cellular_component_unknown|GO:0005575	molecular_function_unknown|GO:0003674	biological_process_unknown|GO:0008150
At1g15290	-0.043562535	-0.05743304	0.036555115	binding			cellular_component_unknown|GO:0005575	binding|GO:0005488	biological_process_unknown|GO:0008150
At1g15310	-0.028394043	0.0703125	0.20396414	ATHSRP54A (Arabidopsis thaliana signal recognition particle 54kDa A); 7S RNA binding / GTP binding / mRNA binding			cytoplasm|GO:0005737;signal recognition particle, endoplasmic reticulum targeting|GO:0005786	7S RNA binding|GO:0008312;GTP binding|GO:0005525;mRNA binding|GO:0003729	SRP-dependent cotranslational protein targeting to membrane, signal sequence recognition|GO:0006617
At1g15320	-0.04840105	-0.008166514	0.2270679	unknown protein			endomembrane system|GO:0012505
At1g15330	-0.03807235	0.042723056	-0.029923039	CBS domain-containing protein			cellular_component_unknown|GO:0005575	molecular_function_unknown|GO:0003674	biological_process_unknown|GO:0008150
At1g15340	-0.08122956	0.06602949	0.045117058	MBD10 (methyl-CpG-binding domain 10); DNA binding			cellular_component_unknown|GO:0005575	DNA binding|GO:0003677;methyl-CpG binding|GO:0008327	biological_process_unknown|GO:0008150
At1g15350	0.012665977	0.085735396	0.0443884	similar to unknown protein [Arabidopsis thaliana] (TAIR:AT3G15770.2); similar to hypothetical protein [Glycine max] (GB:AAN03467.1)			chloroplast|GO:0009507	molecular_function_unknown|GO:0003674	biological_process_unknown|GO:0008150
At1g15360	0.10171765	0.044028983	0.16218588	SHN1/WIN1 (SHINE1); DNA binding / transcription factor			nucleus|GO:0005634	DNA binding|GO:0003677;transcription factor activity|GO:0003700	ethylene mediated signaling pathway|GO:0009873;regulation of transcription, DNA-dependent|GO:0006355;response to water deprivation|GO:0009414;wax metabolic process|GO:0010166
At1g15370	0.043109097	0.05209269	-0.07615028	similar to Lon (GB:ABD28727.1); contains InterPro domain Longin-like; (InterPro:IPR011012)				molecular_function_unknown|GO:0003674	transport|GO:0006810
At1g15380	-0.15306945	-0.33365083	0.09642708	lactoylglutathione lyase			cellular_component_unknown|GO:0005575	lactoylglutathione lyase activity|GO:0004462	carbohydrate metabolic process|GO:0005975
At1g15385	-0.019198993	0.0782468	-0.084413275	unknown protein			cellular_component_unknown|GO:0005575	molecular_function_unknown|GO:0003674	biological_process_unknown|GO:0008150
At1g15390	-0.17803839	-0.012822632	0.050940976	PDF1A (PEPTIDE DEFORMYLASE 1A); peptide deformylase			cellulose and pectin-containing cell wall|GO:0009505;mitochondrion|GO:0005739	peptide deformylase activity|GO:0042586	conversion of met-tRNAf to fmet-tRNA|GO:0001718;translation|GO:0006412
At1g15400	-0.046347115	0.43622524	-0.0052659884	similar to unknown protein [Arabidopsis thaliana] (TAIR:AT1G80180.1); similar to Os06g0601100 [Oryza sativa (japonica cultivar-group)] (GB:NP_001058003.1); similar to hypothetical protein [Oryza sativa (japonica cultivar-group)] (GB:BAD81575.1)			cellular_component_unknown|GO:0005575	molecular_function_unknown|GO:0003674	biological_process_unknown|GO:0008150
At1g15410	0.0016423687	-0.034602433	0.12613375	aspartate-glutamate racemase family				racemase and epimerase activity, acting on amino acids and derivatives|GO:0016855	metabolic process|GO:0008152
At1g15415	-0.08881947	-0.0923946	0.088502124	unknown protein			cellular_component_unknown|GO:0005575	molecular_function_unknown|GO:0003674	biological_process_unknown|GO:0008150
At1g15420	0.026604977	0.099126376	0.11149718	similar to transducin family protein / WD-40 repeat family protein [Arabidopsis thaliana] (TAIR:AT5G11240.1); similar to Os12g0634800 [Oryza sativa (japonica cultivar-group)] (GB:NP_001067356.1); similar to Os01g0649000 [Oryza sativa (japonica cultivar-group)] (GB:NP_001043716.1); similar to unnamed protein product [Tetraodon nigroviridis] (GB:CAF99021.1); contains InterPro domain Protein of unkn…			cellular_component_unknown|GO:0005575	molecular_function_unknown|GO:0003674	biological_process_unknown|GO:0008150
At1g15430	0.026865061	0.09499052	0.021252997	similar to unknown protein [Arabidopsis thaliana] (TAIR:AT1G80220.1); similar to Os01g0612600 [Oryza sativa (japonica cultivar-group)] (GB:NP_001043557.1); similar to Pm27 [Prunus mume] (GB:BAE48661.1); contains InterPro domain Protein of unknown function DUF1644; (InterPro:IPR012866)			cellular_component_unknown|GO:0005575	molecular_function_unknown|GO:0003674	biological_process_unknown|GO:0008150
At1g15440	0.019462883	-0.013479426	0.07194336	transducin family protein / WD-40 repeat family protein			cellular_component_unknown|GO:0005575	nucleotide binding|GO:0000166	biological_process_unknown|GO:0008150
At1g15460	-0.06886333	-0.078948334	0.23417549	anion exchange family protein			integral to membrane|GO:0016021;membrane|GO:0016020	anion exchanger activity|GO:0015380	anion transport|GO:0006820
At1g15470	-0.07267215	-0.19552375	0.082351245	transducin family protein / WD-40 repeat family protein			cellular_component_unknown|GO:0005575	nucleotide binding|GO:0000166	biological_process_unknown|GO:0008150
At1g15480	0.00948338	0.103629336	0.07410735	DNA binding				DNA binding|GO:0003677	biological_process_unknown|GO:0008150
At1g15490	0.16804901	-4.289014E-4	0.014790948	hydrolase, alpha/beta fold family protein				hydrolase activity|GO:0016787
At1g15500	-0.079944335	0.13555564	-0.08536793	chloroplast ADP, ATP carrier protein, putative / ADP, ATP translocase, putative / adenine nucleotide translocase, putative			cytoplasm|GO:0005737;mitochondrion|GO:0005739;plastid|GO:0009536	ATP:ADP antiporter activity|GO:0005471	transport|GO:0006810
At1g15510	0.042113356	0.14193311	0.059631318	pentatricopeptide (PPR) repeat-containing protein			chloroplast|GO:0009507	binding|GO:0005488	biological_process_unknown|GO:0008150
At1g15520	0.065356225	-0.023497013	0.114320934	ATPDR12/PDR12 (PLEIOTROPIC DRUG RESISTANCE 12); ATPase, coupled to transmembrane movement of substances			plasma membrane|GO:0005886	ATPase activity, coupled to transmembrane movement of substances|GO:0042626	lead ion transport|GO:0015692;multidrug transport|GO:0006855;response to biotic stimulus|GO:0009607;response to ethylene stimulus|GO:0009723;response to jasmonic acid stimulus|GO:0009753;response to salicylic acid stimulus|GO:0009751
At1g15530	-0.19772828	-0.18778382	0.41271788	receptor lectin kinase, putative				carbohydrate binding|GO:0030246;kinase activity|GO:0016301	protein amino acid phosphorylation|GO:0006468
At1g15540	0.038857017	0.087693095	0.035829306	oxidoreductase, 2OG-Fe(II) oxygenase family protein					N-terminal protein myristoylation|GO:0006499
At1g15550	0.03631277	-0.03394565	-0.13122559	GA4 (GA REQUIRING 4); gibberellin 3-beta-dioxygenase			cytoplasm|GO:0005737	gibberellin 3-beta-dioxygenase activity|GO:0016707;transcription factor binding|GO:0008134	gibberellic acid mediated signaling|GO:0009740;gibberellin biosynthetic process|GO:0009686;response to gibberellin stimulus|GO:0009739;response to red light|GO:0010114;response to red or far red light|GO:0009639
At1g15570	0.056453526	0.103165135	0.0025209375	CYCA2;3 (CYCLIN A2;3); cyclin-dependent protein kinase regulator			nucleus|GO:0005634	cyclin-dependent protein kinase regulator activity|GO:0016538	DNA endoreduplication|GO:0042023;regulation of progression through cell cycle|GO:0000074
At1g15580	-0.025526829	0.026877243	0.083900884	IAA5 (indoleacetic acid-induced protein 5); transcription factor			nucleus|GO:0005634	transcription factor activity|GO:0003700	response to auxin stimulus|GO:0009733
At1g15590	0.01784648	0.037605163	-5.594343E-4	similar to zinc finger (C3HC4-type RING finger) family protein [Arabidopsis thaliana] (TAIR:AT1G80400.1); similar to unknown [Phacelia tanacetifolia] (GB:AAD37364.1); similar to Os01g0178700 [Oryza sativa (japonica cultivar-group)] (GB:NP_001042194.1); similar to Os09g0323100 [Oryza sativa (japonica cultivar-group)] (GB:NP_001062870.1)			cellular_component_unknown|GO:0005575	molecular_function_unknown|GO:0003674	biological_process_unknown|GO:0008150
At1g15600	0.039623093	0.060768493	0.08367404	similar to unknown protein [Arabidopsis thaliana] (TAIR:AT1G15620.1); similar to putative ATP synthetase alpha chain [Oryza sativa (japonica cultivar-group)] (GB:AAO72570.1); similar to Os02g0787500 [Oryza sativa (japonica cultivar-group)] (GB:NP_001048342.1); similar to Os09g0323100 [Oryza sativa (japonica cultivar-group)] (GB:NP_001062870.1)			cellular_component_unknown|GO:0005575	molecular_function_unknown|GO:0003674	biological_process_unknown|GO:0008150
At1g15610	-0.031748485	0.11197125	0.010604233	similar to unknown protein [Arabidopsis thaliana] (TAIR:AT1G15630.1); similar to Os02g0787500 [Oryza sativa (japonica cultivar-group)] (GB:NP_001048342.1)			cellular_component_unknown|GO:0005575	molecular_function_unknown|GO:0003674	biological_process_unknown|GO:0008150
At1g15620	0.020167291	0.07680851	1.821313E-4	similar to unknown protein [Arabidopsis thaliana] (TAIR:AT1G15640.1)			cellular_component_unknown|GO:0005575	molecular_function_unknown|GO:0003674	biological_process_unknown|GO:0008150
At1g15630	0.07235757	0.0486016	-0.036085792	similar to unknown protein [Arabidopsis thaliana] (TAIR:AT1G15610.1); similar to Os09g0323100 [Oryza sativa (japonica cultivar-group)] (GB:NP_001062870.1)			cellular_component_unknown|GO:0005575	molecular_function_unknown|GO:0003674	biological_process_unknown|GO:0008150
At1g15640	0.2396696	0.5168036	-0.01562297	similar to unknown protein [Arabidopsis thaliana] (TAIR:AT1G15620.1)			cellular_component_unknown|GO:0005575	molecular_function_unknown|GO:0003674	biological_process_unknown|GO:0008150
At1g15660	0.04149831	-0.033554252	0.13050114	similar to CENP-C [Medicago truncatula] (GB:AAU04617.1); contains domain CENTROMERE PROTEIN C (PTHR16684); contains domain YrdC/RibB (SSF55821); contains domain gb def: CENP-C (Fragment) (PTHR16684:SF3)			cellular_component_unknown|GO:0005575	molecular_function_unknown|GO:0003674	biological_process_unknown|GO:0008150
At1g15670	0.03841334	0.13075091	-0.10744499	kelch repeat-containing F-box family protein			cellular_component_unknown|GO:0005575	molecular_function_unknown|GO:0003674	biological_process_unknown|GO:0008150
At1g15680	0.029124916	0.08621853	-0.032110438	F-box family protein			cellular_component_unknown|GO:0005575	molecular_function_unknown|GO:0003674	biological_process_unknown|GO:0008150
At1g15690	0.24064815	2.6056116	0.6472398	AVP1 (vacuolar-type H+-pumping pyrophosphatase 1); ATPase			endosome membrane|GO:0010008;membrane of vacuole with cell cycle-independent morphology|GO:0009705;mitochondrion|GO:0005739;plasma membrane|GO:0005886;vacuolar membrane|GO:0005774	ATPase activity|GO:0016887;hydrogen-translocating pyrophosphatase activity|GO:0009678	auxin polar transport|GO:0009926;establishment and/or maintenance of transmembrane electrochemical gradient|GO:0010248;response to salt stress|GO:0009651;response to water deprivation|GO:0009414
At1g15700	-0.020649925	0.08511953	0.15172449	ATPC2 (ATP synthase gamma chain 2)			chloroplast ATP synthase complex|GO:0009544;chloroplast|GO:0009507	enzyme regulator activity|GO:0030234	ATP synthesis coupled proton transport|GO:0015986
At1g15710	0.029746592	-0.028083857	0.013367191	prephenate dehydrogenase family protein				prephenate dehydrogenase (NADP+) activity|GO:0004665	tyrosine biosynthetic process|GO:0006571
At1g15720	-0.035471465	-0.044049818	0.2875787	TRFL5 (TRF-LIKE 5); DNA binding / transcription factor			nucleus|GO:0005634	DNA binding|GO:0003677;transcription factor activity|GO:0003700	regulation of transcription|GO:0045449
At1g15730	0.0011177142	-0.14336763	-0.293681	PRLI-interacting factor L, putative			-	-	-
At1g15740	-0.006494615	-0.030119501	-0.10433084	leucine-rich repeat family protein			cellular_component_unknown|GO:0005575	protein binding|GO:0005515
At1g15750	-0.013950337	-0.022493128	-0.05008004	TPL/WSIP1 (WUS-INTERACTING PROTEIN 1)			nucleus|GO:0005634	protein binding|GO:0005515	primary shoot apical meristem specification|GO:0010072
At1g15760	-0.09491696	-0.07468565	0.092752345	similar to unknown protein [Arabidopsis thaliana] (TAIR:AT1G80520.1); similar to Jp18 [Poncirus trifoliata] (GB:AAN62342.1); contains InterPro domain Sterile alpha motif-type; (InterPro:IPR013761); contains InterPro domain Sterile alpha motif homology; (InterPro:IPR010993)			cellular_component_unknown|GO:0005575	molecular_function_unknown|GO:0003674	biological_process_unknown|GO:0008150
At1g15770	0.02120605	0.037501663	-0.032202944	similar to unknown protein [Arabidopsis thaliana] (TAIR:AT1G15780.1); similar to CTV.22 [Poncirus trifoliata] (GB:AAN62354.1)			cellular_component_unknown|GO:0005575	molecular_function_unknown|GO:0003674	biological_process_unknown|GO:0008150
At1g15780	-0.0710336	-0.07726768	0.17630148	similar to unknown protein [Arabidopsis thaliana] (TAIR:AT2G10440.1); similar to Globin-like [Medicago truncatula] (GB:ABE79971.1); similar to Os08g0564800 [Oryza sativa (japonica cultivar-group)] (GB:NP_001062533.1); similar to CTV.22 [Poncirus trifoliata] (GB:AAN62354.1); contains domain no description (G3D.1.10.246.20); contains domain Kix domain of CBP (creb binding protein) (SSF47040)			cellular_component_unknown|GO:0005575
At1g15790	-0.060771763	-0.0049483404	0.11134367	similar to unknown protein [Arabidopsis thaliana] (TAIR:AT1G15780.1); similar to Os08g0564800 [Oryza sativa (japonica cultivar-group)] (GB:NP_001062533.1); similar to CTV.22 [Poncirus trifoliata] (GB:AAN62354.1); contains domain no description (G3D.1.10.246.20); contains domain Kix domain of CBP (creb binding protein) (SSF47040)			-	-	-
At1g15800	-0.5495729	-0.27869812	0.32298848	similar to unknown protein [Arabidopsis thaliana] (TAIR:AT1G80610.1); similar to Os02g0182700 [Oryza sativa (japonica cultivar-group)] (GB:NP_001046100.1)			cellular_component_unknown|GO:0005575	molecular_function_unknown|GO:0003674	biological_process_unknown|GO:0008150
At1g15810	-0.061489508	-0.006295122	-0.05392284	ribosomal protein S15 family protein			small ribosomal subunit|GO:0015935	structural constituent of ribosome|GO:0003735	translation|GO:0006412
At1g15820	-0.5103192	-0.59982085	0.38819715	LHCB6 (LIGHT HARVESTING COMPLEX PSII); chlorophyll binding			chloroplast thylakoid membrane|GO:0009535;photosystem II antenna complex|GO:0009783;plastoglobule|GO:0010287	chlorophyll binding|GO:0016168	photosynthesis|GO:0015979
At1g15825	0.017362	-0.08362742	0.2980424	hydroxyproline-rich glycoprotein family protein			cellular_component_unknown|GO:0005575	molecular_function_unknown|GO:0003674	biological_process_unknown|GO:0008150
At1g15830	0.0749918	-0.12678656	-0.10283566	similar to unknown protein [Arabidopsis thaliana] (TAIR:AT4G01985.1); similar to PE-PGRS FAMILY PROTEIN [Mycobacterium tuberculosis H37Rv] (GB:YP_177981.1); similar to Os03g0309300 [Oryza sativa (japonica cultivar-group)] (GB:NP_001049911.1)			cellular_component_unknown|GO:0005575	molecular_function_unknown|GO:0003674	biological_process_unknown|GO:0008150
At1g15840	-0.008829467	0.08468741	-0.005841503	similar to unknown protein [Arabidopsis thaliana] (TAIR:AT5G49350.1); similar to PREDICTED: hypothetical protein [Rattus norve (GB:XP_001070790.1)			cellular_component_unknown|GO:0005575	molecular_function_unknown|GO:0003674	biological_process_unknown|GO:0008150
At1g15850	0.0023192875	-0.20972864	0.059749927	transducin family protein / WD-40 repeat family protein			chloroplast|GO:0009507	nucleotide binding|GO:0000166	biological_process_unknown|GO:0008150
At1g15860	-0.13577147	0.08365381	0.08388725	calcium ion binding				calcium ion binding|GO:0005509	biological_process_unknown|GO:0008150
At1g15870	-0.12732348	0.14041819	0.026357375	mitochondrial glycoprotein family protein / MAM33 family protein			mitochondrial matrix|GO:0005759	molecular_function_unknown|GO:0003674	biological_process_unknown|GO:0008150
At1g15880	-0.17223246	0.021653546	0.080721326	GOS11 (GOLGI SNARE 11); SNARE binding			integral to membrane|GO:0016021	SNARE binding|GO:0000149	intra-Golgi vesicle-mediated transport|GO:0006891;membrane fusion|GO:0006944
At1g15890	0.07270735	0.07098043	-0.110098585	disease resistance protein (CC-NBS-LRR class), putative			cellular_component_unknown|GO:0005575	ATP binding|GO:0005524;protein binding|GO:0005515	N-terminal protein myristoylation|GO:0006499;defense response|GO:0006952
At1g15900	0.22331062	0.32363483	-0.4869893	similar to hypothetical protein [Oryza sativa (japonica cultivar-group)] (GB:BAD45781.1)			cellular_component_unknown|GO:0005575	molecular_function_unknown|GO:0003674	biological_process_unknown|GO:0008150
At1g15910	0.01768259	0.0019521995	-0.05273974	XH/XS domain-containing protein / XS zinc finger domain-containing protein				molecular_function_unknown|GO:0003674
At1g15920	-0.013151386	-0.16059746	0.14860997	CCR4-NOT transcription complex protein, putative			nucleus|GO:0005634	ribonuclease activity|GO:0004540	RNA modification|GO:0009451
At1g15930	-0.15232304	-0.16753466	0.39700735	40S ribosomal protein S12 (RPS12A)			cytosolic ribosome (sensu Eukaryota)|GO:0005830	structural constituent of ribosome|GO:0003735	translation|GO:0006412
At1g15940	-0.15133396	-0.046402827	-0.012944303	similar to binding [Arabidopsis thaliana] (TAIR:AT1G80810.1); similar to Tudor [Medicago truncatula] (GB:ABE86625.1); contains domain ARM repeat (SSF48371); contains domain no description (G3D.2.30.30.140); contains domain ANDROGEN INDUCED INHIBITOR OF PROLIFERATION (AS3) / PDS5-RELATED (PTHR12663)					biological_process_unknown|GO:0008150
At1g15950	-0.23446877	-0.06496572	0.18362397	CCR1 (CINNAMOYL COA REDUCTASE 1)			cellular_component_unknown|GO:0005575	cinnamoyl-CoA reductase activity|GO:0016621	lignin biosynthetic process|GO:0009809;response to cold|GO:0009409
At1g15960	-0.19827932	-0.10138017	0.033763118	NRAMP6 (NRAMP metal ion transporter 6); metal ion transporter			cellular_component_unknown|GO:0005575	inorganic anion transmembrane transporter activity|GO:0015103;metal ion transmembrane transporter activity|GO:0046873	cellular metal ion homeostasis|GO:0006875;metal ion transport|GO:0030001
At1g15970	-0.037564274	0.022308625	-0.06630816	methyladenine glycosylase family protein			cellular_component_unknown|GO:0005575	DNA-3-methyladenine glycosylase I activity|GO:0008725	DNA repair|GO:0006281
At1g15980	-0.098843195	0.039567765	-0.052821524	similar to Os08g0276100 [Oryza sativa (japonica cultivar-group)] (GB:NP_001061432.1); similar to COG0859: ADP-heptose:LPS heptosyltransferase [Nostoc punctiforme PCC 73102] (GB:ZP_00111141.1); contains domain UDP-Glycosyltransferase/glycogen phosphorylase (SSF53756)			chloroplast|GO:0009507
At1g15990	0.017787844	0.010509526	-0.038614683	ATCNGC7 (CYCLIC NUCLEOTIDE GATED CHANNEL 7); calmodulin binding / cyclic nucleotide binding / ion channel			membrane|GO:0016020	calmodulin binding|GO:0005516;cyclic nucleotide binding|GO:0030551;ion channel activity|GO:0005216	ion transport|GO:0006811;potassium ion transport|GO:0006813
At1g16000	0.03028382	0.008753866	0.07694431	similar to unknown protein [Arabidopsis thaliana] (TAIR:AT1G80890.1); similar to Os12g0556400 [Oryza sativa (japonica cultivar-group)] (GB:NP_001067003.1); similar to hypothetical protein LOC_Os12g36930 [Oryza sativa (japonica cultivar-group)] (GB:ABA99557.1)			cellular_component_unknown|GO:0005575	molecular_function_unknown|GO:0003674	biological_process_unknown|GO:0008150
At1g16010	0.20247006	0.1408312	0.033856176	magnesium transporter CorA-like family protein (MRS2-1)			membrane|GO:0016020	metal ion transmembrane transporter activity|GO:0046873	metal ion transport|GO:0030001
At1g16020	-0.09333248	0.038977806	0.16199906	similar to unknown protein [Arabidopsis thaliana] (TAIR:AT1G80910.1); similar to Os08g0427300 [Oryza sativa (japonica cultivar-group)] (GB:NP_001061842.1); similar to myrosinase precursor [Brassica oleracea] (GB:AAL67437.1); contains domain FAMILY NOT NAMED (PTHR13056); contains domain SUBFAMILY NOT NAMED (PTHR13056:SF2)			cellular_component_unknown|GO:0005575	molecular_function_unknown|GO:0003674	biological_process_unknown|GO:0008150
At1g16025	0.091087855	0.0105519	0.089518644	unknown protein			chloroplast|GO:0009507	molecular_function_unknown|GO:0003674	biological_process_unknown|GO:0008150
At1g16030	0.12523717	0.050894506	-0.17439668	HSP70B (heat shock protein 70B); ATP binding			cytosol|GO:0005829	ATP binding|GO:0005524	protein folding|GO:0006457;response to heat|GO:0009408
At1g16040	-0.05327151	0.10665285	-0.13156985	similar to phosphatidylinositol glycan synthesis class F protein [Oryza sativa (japonica cultivar-group)] (GB:ABH07430.1); similar to Os03g0129000 [Oryza sativa (japonica cultivar-group)] (GB:NP_001048844.1); contains InterPro domain Phospho-ethanolamine N-methyltransferase; (InterPro:IPR009580)			endoplasmic reticulum membrane|GO:0005789;integral to membrane|GO:0016021	molecular_function_unknown|GO:0003674	GPI anchor biosynthetic process|GO:0006506
At1g16060	-0.04125154	0.085879266	-0.019118898	ovule development protein, putative			nucleus|GO:0005634	DNA binding|GO:0003677;transcription factor activity|GO:0003700	organ morphogenesis|GO:0009887;regulation of transcription, DNA-dependent|GO:0006355
At1g16070	0.0112589765	0.113973916	-0.040416636	AtTLP8 (TUBBY LIKE PROTEIN 8)			cellular_component_unknown|GO:0005575	transcription factor activity|GO:0003700	regulation of transcription|GO:0045449
At1g16080	-0.21101612	-0.43510044	0.008423351	similar to unnamed protein product [Ostreococcus tauri] (GB:CAL54676.1); similar to Os08g0266300 [Oryza sativa (japonica cultivar-group)] (GB:NP_001061403.1)			chloroplast|GO:0009507
At1g16090	-0.050530564	0.1668278	-0.26270902	WAKL7 (WALL ASSOCIATED KINASE-LIKE 7)			endomembrane system|GO:0012505
At1g16110	-0.10018468	-0.04422443	-0.047419127	WAKL6 (WALL ASSOCIATED KINASE-LIKE 6); kinase			endomembrane system|GO:0012505	kinase activity|GO:0016301	protein amino acid phosphorylation|GO:0006468
At1g16120	0.036832538	0.0010439232	-0.052824445	WAKL1 (WALL ASSOCIATED KINASE-LIKE 1); kinase			cell wall|GO:0005618	kinase activity|GO:0016301	protein amino acid phosphorylation|GO:0006468
At1g16130	-0.12375657	-0.13091151	0.11732961	WAKL2 (WALL ASSOCIATED KINASE-LIKE 2); kinase			cellular_component_unknown|GO:0005575	kinase activity|GO:0016301	protein amino acid phosphorylation|GO:0006468
At5g61090	-0.10116551	0.085649505	0.040884443	proline-rich family protein				molecular_function_unknown|GO:0003674	biological_process_unknown|GO:0008150
At1g16150	-0.013342749	0.027052779	0.032104943	WAKL4 (WALL ASSOCIATED KINASE-LIKE 4); kinase			cell surface|GO:0009986;cellulose and pectin-containing cell wall|GO:0009505;plasma membrane|GO:0005886	kinase activity|GO:0016301	protein amino acid phosphorylation|GO:0006468;response to cadmium ion|GO:0046686;response to nickel ion|GO:0010045;response to zinc ion|GO:0010043
At1g16160	-0.05147425	0.039095327	-0.18801478	WAKL5 (WALL ASSOCIATED KINASE-LIKE 5); kinase			chloroplast|GO:0009507	kinase activity|GO:0016301	protein amino acid phosphorylation|GO:0006468
At1g16170	-0.081546076	0.0019041114	-0.06636258	similar to unknown protein [Arabidopsis thaliana] (TAIR:AT1G79660.1); similar to Os08g0266200 [Oryza sativa (japonica cultivar-group)] (GB:NP_001061402.1)			cellular_component_unknown|GO:0005575	molecular_function_unknown|GO:0003674	biological_process_unknown|GO:0008150
At1g16180	-0.170104	-0.3337086	0.36955488	TMS membrane family protein / tumour differentially expressed (TDE) family protein			membrane|GO:0016020	molecular_function_unknown|GO:0003674
At1g16190	0.010434266	0.025297549	-0.07239868	DNA repair protein RAD23, putative			nucleus|GO:0005634	damaged DNA binding|GO:0003684	base-excision repair|GO:0006284;ubiquitin cycle|GO:0006512
At1g16210	-0.22107941	-0.18868616	0.122194685	similar to cupin family protein [Arabidopsis thaliana] (TAIR:AT2G18540.1); similar to H0211B05.1 [Oryza sativa (indica cultivar-group)] (GB:CAH67164.1); similar to Os04g0561600 [Oryza sativa (japonica cultivar-group)] (GB:NP_001053553.1); contains InterPro domain Protein of unknown function DUF1014; (InterPro:IPR010422); contains InterPro domain High mobility group box; (InterPro:IPR009071)			cellular_component_unknown|GO:0005575	molecular_function_unknown|GO:0003674	biological_process_unknown|GO:0008150
At1g16220	0.03983512	0.12378035	-0.01653774	protein phosphatase 2C family protein / PP2C family protein			cellular_component_unknown|GO:0005575	protein phosphatase type 2C activity|GO:0015071	N-terminal protein myristoylation|GO:0006499
At1g16225	0.022585267	0.104665175	-0.091166124	similar to syntaxin-related family protein [Arabidopsis thaliana] (TAIR:AT1G16230.1); similar to Os02g0119400 [Oryza sativa (japonica cultivar-group)] (GB:NP_001045701.1); similar to Hypothetical protein [Oryza sativa (japonica cultivar-group)] (GB:AAM52319.1); similar to Os08g0277900 [Oryza sativa (japonica cultivar-group)] (GB:NP_001061436.1); contains InterPro domain Target SNARE coiled-coil r…				molecular_function_unknown|GO:0003674	secretory pathway|GO:0045045
At1g16230	-0.004322907	0.08909003	-0.13494018	syntaxin-related family protein			cellular_component_unknown|GO:0005575	molecular_function_unknown|GO:0003674	secretory pathway|GO:0045045
At1g16240	-0.09067826	-0.028865103	-0.05735079	SYP51 (SYNTAXIN OF PLANTS 51)			endosome membrane|GO:0010008	SNAP receptor activity|GO:0005484	vesicle-mediated transport|GO:0016192
At1g16250	-0.07205775	0.03422078	0.19273819	kelch repeat-containing F-box family protein			cellular_component_unknown|GO:0005575	molecular_function_unknown|GO:0003674	biological_process_unknown|GO:0008150
At1g16260	0.0031068549	0.2029491	-0.3356442	protein kinase family protein			endomembrane system|GO:0012505	kinase activity|GO:0016301	protein amino acid phosphorylation|GO:0006468
At1g16270	-0.0022637546	0.06415859	0.016022012	protein kinase family protein			cellular_component_unknown|GO:0005575	protein kinase activity|GO:0004672;protein threonine/tyrosine kinase activity|GO:0004712	protein amino acid phosphorylation|GO:0006468
At1g16280	0.04432045	0.03272304	0.033118468	DEAD/DEAH box helicase, putative			cellular_component_unknown|GO:0005575	ATP-dependent helicase activity|GO:0008026
At1g16290	-0.0939025	-0.056317735	0.058290295	similar to Os02g0170900 [Oryza sativa (japonica cultivar-group)] (GB:NP_001046030.1); contains InterPro domain Lytic transglycosylase, catalytic; (InterPro:IPR008258)			cellular_component_unknown|GO:0005575	molecular_function_unknown|GO:0003674	biological_process_unknown|GO:0008150
At1g16300	-0.011007063	0.09492879	-0.17486937	GAPCP-2; glyceraldehyde-3-phosphate dehydrogenase			plastid|GO:0009536	glyceraldehyde-3-phosphate dehydrogenase activity|GO:0008943	glycolysis|GO:0006096
At1g16310	0.22370428	0.060204677	-0.038659334	cation efflux family protein			membrane|GO:0016020	cation transmembrane transporter activity|GO:0008324	cation transport|GO:0006812
At1g16320	-0.17562112	0.022540791	0.13916703	similar to unknown protein [Arabidopsis thaliana] (TAIR:AT1G79510.2); similar to hypothetical protein Npun02005080 [Nostoc punctiforme PCC 73102] (GB:ZP_00108317.1); similar to Os05g0215600 [Oryza sativa (japonica cultivar-group)] (GB:NP_001054933.1); similar to Os04g0613300 [Oryza sativa (japonica cultivar-group)] (GB:NP_001053853.1); contains domain NTF2-like (SSF54427)			chloroplast|GO:0009507	molecular_function_unknown|GO:0003674	biological_process_unknown|GO:0008150
At1g16330	0.010372472	0.044988524	-0.054057766	CYCB3;1 (CYCLIN B3;1); cyclin-dependent protein kinase			chloroplast|GO:0009507;nucleus|GO:0005634	cyclin-dependent protein kinase activity|GO:0004693	regulation of progression through cell cycle|GO:0000074
At1g16340	-0.11818303	-0.49314198	0.20305012	ATKDSA2/ATKSDA			cytoplasm|GO:0005737	3-deoxy-8-phosphooctulonate synthase activity|GO:0008676	metabolic process|GO:0008152;rhamnogalacturonan II biosynthetic process|GO:0010306
At1g16350	-0.08714838	-0.013185797	-0.024981828	inosine-5'-monophosphate dehydrogenase, putative			cellular_component_unknown|GO:0005575	IMP dehydrogenase activity|GO:0003938	GMP biosynthetic process|GO:0006177
At1g16360	0.06919169	0.011250152	0.017213073	LEM3 (ligand-effect modulator 3) family protein / CDC50 family protein			membrane|GO:0016020		biological_process_unknown|GO:0008150
[truncated: 24,902 more rows]
