# Supplementary material for: Wide Screening of Phage-Displayed Libraries Identifies Immune Targets in Planta
Source: PLoS One. 2013 Jan 25;8(1):e54654. doi: 10.1371/journal.pone.0054654 (PMC3556032; doi:10.1371/journal.pone.0054654)
Supplement: Information S5 — Microarray analysis of Pst bio-panning. Normalized values for log B/L signals. (TXT) [file pone.0054654.s005.txt]

GeneName	[1B]	[2B]	[3B]	Description	Function	GO biological process	GO cell component	GO cell function	GO cell process	GO cellular component
At1g01010	0.07095139	0.15619607	-0.0031450149	ANAC001 (Arabidopsis NAC domain containing protein 1); transcription factor			cellular_component_unknown|GO:0005575	transcription factor activity|GO:0003700	multicellular organismal development|GO:0007275
At1g01020	-0.014778264	-0.036202677	0.117987975	ARV1			membrane|GO:0016020	molecular_function_unknown|GO:0003674	biological_process_unknown|GO:0008150
At1g01030	0.09348911	0.21252126	0.008977449	NGA3 (NGATHA3); transcription factor			cellular_component_unknown|GO:0005575	transcription factor activity|GO:0003700	flower development|GO:0009908;leaf development|GO:0048366;regulation of transcription|GO:0045449
At1g01040	-0.0069875713	-0.14226703	0.048084468	DCL1 (DICER-LIKE1); ATP-dependent helicase/ ribonuclease III			nuclear dicing body|GO:0010445;nucleus|GO:0005634	ATP-dependent helicase activity|GO:0008026;double-stranded RNA binding|GO:0003725;protein binding|GO:0005515;ribonuclease III activity|GO:0004525	RNA interference, production of ta-siRNAs|GO:0010267;RNA processing|GO:0006396;cytokinesis|GO:0000910;embryonic pattern specification|GO:0009880;flower development|GO:0009908;miRNA-mediated gene silencing, mRNA cleavage|GO:0035279;miRNA-mediated gene silencing, production of miRNAs|GO:0035196;primary microRNA processing|GO:0031053;suspensor development|GO:0010098;vegetative to reproductive phase …
At1g01050	0.17082602	0.018621897	0.06926941	inorganic pyrophosphatase, putative (soluble) / pyrophosphate phospho-hydrolase, putative / PPase, putative			cytoplasm|GO:0005737;membrane|GO:0016020;nucleus|GO:0005634	inorganic diphosphatase activity|GO:0004427;pyrophosphatase activity|GO:0016462	metabolic process|GO:0008152
At1g01060	0.18524714	0.101092726	-0.06773061	LHY (LATE ELONGATED HYPOCOTYL)			nucleus|GO:0005634	DNA binding|GO:0003677;transcription factor activity|GO:0003700	regulation of circadian rhythm|GO:0042752;regulation of transcription|GO:0045449;response to abscisic acid stimulus|GO:0009737;response to auxin stimulus|GO:0009733;response to cadmium ion|GO:0046686;response to ethylene stimulus|GO:0009723;response to gibberellin stimulus|GO:0009739;response to jasmonic acid stimulus|GO:0009753;response to salicylic acid stimulus|GO:0009751;response to salt stre…
At1g01070	0.3203236	0.41231388	0.18016547	nodulin MtN21 family protein			membrane|GO:0016020
At1g01080	0.0055405563	-0.0076594874	0.0067334455	33 kDa ribonucleoprotein, chloroplast, putative / RNA-binding protein cp33, putative			chloroplast|GO:0009507	RNA binding|GO:0003723	biological_process_unknown|GO:0008150
At1g01090	-0.09471527	0.0851148	0.017309574	PDH-E1 ALPHA (PYRUVATE DEHYDROGENASE E1 ALPHA); pyruvate dehydrogenase (acetyl-transferring)			chloroplast|GO:0009507	pyruvate dehydrogenase (acetyl-transferring) activity|GO:0004739	metabolic process|GO:0008152
At1g01100	-0.17967394	-0.28433514	-0.37919372	60S acidic ribosomal protein P1 (RPP1A)			ribosome|GO:0005840	structural constituent of ribosome|GO:0003735	translational elongation|GO:0006414
At1g01110	0.09122294	0.06378039	-0.0119827185	IQD18 (IQ-domain 18)			mitochondrion|GO:0005739	molecular_function_unknown|GO:0003674
At1g01120	-0.45378864	-0.041622836	-0.071412854	KCS1 (3-KETOACYL-COA SYNTHASE 1); acyltransferase			membrane|GO:0016020	acyltransferase activity|GO:0008415;fatty acid elongase activity|GO:0009922	cuticle development|GO:0042335;fatty acid elongation|GO:0030497;very-long-chain fatty acid metabolic process|GO:0000038;wax biosynthetic process|GO:0010025
At1g01130	-0.0015060343	-0.0077805836	0.0921215	similar to unknown protein [Arabidopsis thaliana] (TAIR:AT5G47170.1); contains domain CALCIUM/CALMODULIN-DEPENDENT PROTEIN KINASE-RELATED (PTHR22982); contains domain CBL-INTERACTING PROTEIN KINASE-RELATED (PTHR22982:SF45)			cellular_component_unknown|GO:0005575	molecular_function_unknown|GO:0003674	biological_process_unknown|GO:0008150
At1g01140	0.046829708	-0.17898871	-0.010806311	CIPK9 (CBL-INTERACTING PROTEIN KINASE 9); kinase				kinase activity|GO:0016301	protein amino acid phosphorylation|GO:0006468;signal transduction|GO:0007165
At1g01150	0.111539476	0.108621165	-0.027979046	DNA binding / zinc ion binding			nucleus|GO:0005634	DNA binding|GO:0003677;zinc ion binding|GO:0008270	regulation of transcription|GO:0045449
At1g01160	-0.41529894	-0.10175224	0.016232293	GIF2 (GRF1-INTERACTING FACTOR 2)			nucleus|GO:0005634	protein binding|GO:0005515;transcription coactivator activity|GO:0003713	biological_process_unknown|GO:0008150
At1g01170	0.17729142	0.07206118	0.110893704	ozone-responsive stress-related protein, putative			endomembrane system|GO:0012505	molecular_function_unknown|GO:0003674	response to stress|GO:0006950
At1g01180	0.18308775	-1.3201312	-0.025673188	similar to unknown protein [Arabidopsis thaliana] (TAIR:AT5G19270.1); similar to hypothetical protein DshiDRAFT_0470 [Dinoroseobacter shibae DFL 12] (GB:ZP_01587119.1); similar to Os09g0518900 [Oryza sativa (japonica cultivar-group)] (GB:NP_001063691.1); contains domain no description (G3D.3.40.50.150); contains domain S-adenosyl-L-methionine-dependent methyltransferases (SSF53335)					biological_process_unknown|GO:0008150
At1g01190	0.070988595	0.08509943	-0.028023716	CYP78A8 (cytochrome P450, family 78, subfamily A, polypeptide 8); oxygen binding			endomembrane system|GO:0012505	oxygen binding|GO:0019825	electron transport|GO:0006118
At1g01200	-0.01585077	0.03807671	0.007527075	AtRABA3 (Arabidopsis Rab GTPase homolog A3); GTP binding				GTP binding|GO:0005525	protein transport|GO:0015031;small GTPase mediated signal transduction|GO:0007264
At1g01210	0.011999234	-0.040468507	-0.113261655	DNA-directed RNA polymerase III family protein			nucleus|GO:0005634	DNA binding|GO:0003677;DNA-directed RNA polymerase activity|GO:0003899;transcription factor activity|GO:0003700	RNA elongation|GO:0006354;regulation of transcription, DNA-dependent|GO:0006355
At1g01220	-0.0016513169	0.0700228	-0.007025999	GHMP kinase-related			cytoplasm|GO:0005737	ATP binding|GO:0005524;galactokinase activity|GO:0004335	metabolic process|GO:0008152;phosphorylation|GO:0016310
At1g01225	-0.011022447	0.020642748	0.06410661	NC domain-containing protein-related			cellular_component_unknown|GO:0005575
At1g01230	-0.060985573	0.03612282	0.18934275	ORMDL family protein			endoplasmic reticulum|GO:0005783	molecular_function_unknown|GO:0003674	protein folding|GO:0006457
At1g01240	-0.05852194	0.08779391	-0.18303905	similar to unknown protein [Arabidopsis thaliana] (TAIR:AT2G46550.1); similar to Os09g0363500 [Oryza sativa (japonica cultivar-group)] (GB:NP_001062992.1); similar to Os08g0400300 [Oryza sativa (japonica cultivar-group)] (GB:NP_001061754.1); similar to hypothetical protein MtrDRAFT_AC145165g14v1 [Medicago truncatula] (GB:ABE91800.1)					N-terminal protein myristoylation|GO:0006499
At1g01250	0.05421845	0.06451019	0.08224186	AP2 domain-containing transcription factor, putative			nucleus|GO:0005634	DNA binding|GO:0003677;transcription factor activity|GO:0003700	regulation of transcription, DNA-dependent|GO:0006355
At1g01260	0.056050584	-0.018300163	0.054839347	basic helix-loop-helix (bHLH) family protein			nucleus|GO:0005634	DNA binding|GO:0003677;transcription factor activity|GO:0003700	regulation of transcription|GO:0045449
At1g01280	0.0026212223	0.21510349	-0.061920777	CYP703A2 (cytochrome P450, family 703, subfamily A, polypeptide 2); oxygen binding			endomembrane system|GO:0012505	oxidoreductase activity, acting on paired donors, with incorporation or reduction of molecular oxygen, NADH or NADPH as one donor, and incorporation of one atom of oxygen|GO:0016709;oxygen binding|GO:0019825	medium-chain fatty acid metabolic process|GO:0051791;pollen wall formation|GO:0010208
At1g01290	0.025577217	0.099153325	0.030742962	CNX3 (COFACTOR OF NITRATE REDUCTASE AND XANTHINE DEHYDROGENASE 3); catalytic			chloroplast|GO:0009507;mitochondrion|GO:0005739	catalytic activity|GO:0003824	Mo-molybdopterin cofactor biosynthetic process|GO:0006777
At1g01300	0.08953239	0.07062945	-0.018316537	aspartyl protease family protein			cellulose and pectin-containing cell wall|GO:0009505	pepsin A activity|GO:0004194	proteolysis|GO:0006508
At1g01310	0.08521887	0.016921386	-0.013993254	allergen V5/Tpx-1-related family protein			extracellular region|GO:0005576	molecular_function_unknown|GO:0003674	biological_process_unknown|GO:0008150
At1g01320	0.06711861	-0.042088788	0.14355466	tetratricopeptide repeat (TPR)-containing protein			cellular_component_unknown|GO:0005575	binding|GO:0005488
At1g01340	-7.208437E-7	0.09646982	0.03618496	ATCNGC10 (CYCLIC NUCLEOTIDE GATED CHANNEL 10); calmodulin binding / cyclic nucleotide binding / ion channel			membrane|GO:0016020	calmodulin binding|GO:0005516;cyclic nucleotide binding|GO:0030551;ion channel activity|GO:0005216	ion transport|GO:0006811
At1g01350	-0.06622233	1.3122287	0.7814461	zinc finger (CCCH-type/C3HC4-type RING finger) family protein				nucleic acid binding|GO:0003676
At1g01360	-0.13101465	0.17266563	-0.046079736	similar to unknown protein [Arabidopsis thaliana] (TAIR:AT4G01026.1); similar to CAPIP1 [Capsicum annuum] (GB:AAT35532.1); contains domain Bet v1-like (SSF55961); contains domain no description (G3D.3.30.530.20)			cellular_component_unknown|GO:0005575
At1g01370	0.108097546	-1.0603113	0.06416545	HTR12 (Centromeric histone H3); DNA binding			chromosome, pericentric region|GO:0000775	DNA binding|GO:0003677	chromosome organization and biogenesis (sensu Eukaryota)|GO:0007001;nucleosome assembly|GO:0006334
At1g01380	0.016554315	-0.009389536	-0.06539525	ETC1 (ENHANCER OF TRY AND CPC 1); DNA binding / transcription factor			nucleus|GO:0005634	DNA binding|GO:0003677;transcription factor activity|GO:0003700	regulation of transcription, DNA-dependent|GO:0006355
At1g01390	0.09800573	0.08307062	0.023276754	UDP-glucoronosyl/UDP-glucosyl transferase family protein				UDP-glycosyltransferase activity|GO:0008194;transferase activity, transferring glycosyl groups|GO:0016757	metabolic process|GO:0008152
At1g01400	-0.04442761	0.14927985	0.007904325	unknown protein			cellular_component_unknown|GO:0005575	molecular_function_unknown|GO:0003674	biological_process_unknown|GO:0008150
At1g01410	-0.0042965706	0.048490662	0.03753242	APUM22 (ARABIDOPSIS PUMILIO 22); RNA binding / binding			cellular_component_unknown|GO:0005575	RNA binding|GO:0003723;binding|GO:0005488
At1g01420	0.24324068	-0.08248579	-0.0628886	UDP-glucoronosyl/UDP-glucosyl transferase family protein			cellular_component_unknown|GO:0005575	UDP-glycosyltransferase activity|GO:0008194;transferase activity, transferring glycosyl groups|GO:0016757	metabolic process|GO:0008152
At1g01430	-0.15992102	-1.5598191	-0.12827781	similar to unknown protein [Arabidopsis thaliana] (TAIR:AT4G01080.1); similar to unknown protein Cr17 [Brassica napus] (GB:AAX51387.1); contains InterPro domain Protein of unknown function DUF231, plant; (InterPro:IPR004253)			cellular_component_unknown|GO:0005575		biological_process_unknown|GO:0008150
At1g01440	0.020345848	0.08436359	0.001040699	extra-large G-protein-related			cellular_component_unknown|GO:0005575	molecular_function_unknown|GO:0003674	biological_process_unknown|GO:0008150
At1g01450	0.16275007	0.28402844	0.09140964	protein kinase-related			cellular_component_unknown|GO:0005575	kinase activity|GO:0016301;protein threonine/tyrosine kinase activity|GO:0004712	protein amino acid phosphorylation|GO:0006468
At1g01460	0.16259785	0.20049807	-0.08609989	phosphatidylinositol-4-phosphate 5-kinase family protein			cellular_component_unknown|GO:0005575	1-phosphatidylinositol-4-phosphate 5-kinase activity|GO:0016308	biological_process_unknown|GO:0008150
At1g01470	-0.48134542	-0.8756535	-0.35659277	LEA14 (LATE EMBRYOGENESIS ABUNDANT 14)			cellular_component_unknown|GO:0005575	molecular_function_unknown|GO:0003674	embryonic development ending in seed dormancy|GO:0009793;response to desiccation|GO:0009269;response to high light intensity|GO:0009644;response to wounding|GO:0009611
At1g01480	0.082396284	0.042727586	0.037124533	ACS2 (1-Amino-cyclopropane-1-carboxylate synthase 2)			cellular_component_unknown|GO:0005575	1-aminocyclopropane-1-carboxylate synthase activity|GO:0016847	ethylene biosynthetic process|GO:0009693
At1g01490	-1.0066525	-0.68762404	0.11555161	metal ion binding			cellular_component_unknown|GO:0005575	metal ion binding|GO:0046872	metal ion transport|GO:0030001
At1g01500	0.08204369	-0.0112371445	0.056948293	similar to unknown protein [Arabidopsis thaliana] (TAIR:AT1G19400.2); similar to hypothetical protein [Oryza sativa (japonica cultivar-group)] (GB:AAN65010.1); similar to Os03g0775600 [Oryza sativa (japonica cultivar-group)] (GB:NP_001051432.1); contains domain 2-HYDROXYACID DEHYDROGENASE (PTHR10996:SF1); contains domain 2-HYDROXYACID DEHYDROGENASE (PTHR10996)			cellular_component_unknown|GO:0005575	molecular_function_unknown|GO:0003674	biological_process_unknown|GO:0008150
At1g01510	0.16191144	0.19969548	0.018498268	AN (ANGUSTIFOLIA)			cellular_component_unknown|GO:0005575	protein binding|GO:0005515	leaf morphogenesis|GO:0009965;microtubule cytoskeleton organization and biogenesis|GO:0000226;monopolar cell growth|GO:0042814
At1g01520	0.036216304	0.1123032	0.07592618	myb family transcription factor			nucleus|GO:0005634	DNA binding|GO:0003677;transcription factor activity|GO:0003700	regulation of transcription, DNA-dependent|GO:0006355;response to salt stress|GO:0009651
At1g01530	0.103562415	0.056561634	0.09536077	AGL28 (AGAMOUS-LIKE 28); DNA binding / transcription factor			nucleus|GO:0005634	DNA binding|GO:0003677;transcription factor activity|GO:0003700	regulation of transcription, DNA-dependent|GO:0006355
At1g01540	-0.06878266	0.05528316	-0.076934405	protein kinase family protein			cellular_component_unknown|GO:0005575	kinase activity|GO:0016301	protein amino acid phosphorylation|GO:0006468
At1g01550	0.05905402	0.11546911	-0.032815076	BPS1 (BYPASS 1)			chloroplast|GO:0009507	molecular_function_unknown|GO:0003674
At1g01560	0.1768236	0.0655812	0.077123135	ATMPK11 (Arabidopsis thaliana MAP kinase 11); MAP kinase/ kinase			cellular_component_unknown|GO:0005575	MAP kinase activity|GO:0004707;kinase activity|GO:0016301	response to abscisic acid stimulus|GO:0009737;signal transduction|GO:0007165
At1g01570	0.19155535	0.074246734	0.061159357	fringe-related protein			endomembrane system|GO:0012505	transferase activity, transferring glycosyl groups|GO:0016757	biological_process_unknown|GO:0008150
At1g01580	-0.09213174	0.22711954	-1.8382655E-4	FRO2 (FERRIC REDUCTION OXIDASE 2); ferric-chelate reductase			membrane|GO:0016020;plasma membrane|GO:0005886	ferric-chelate reductase activity|GO:0000293	electron transport|GO:0006118;iron chelate transport|GO:0015688
At1g01590	0.04459153	-0.06271148	0.0017978996	FRO1 (FERRIC REDUCTION OXIDASE 1); ferric-chelate reductase			membrane|GO:0016020	ferric-chelate reductase activity|GO:0000293	electron transport|GO:0006118
At1g01600	-0.17180821	-1.5232859	-0.09698573	CYP86A4 (cytochrome P450, family 86, subfamily A, polypeptide 4); oxygen binding				fatty acid (omega-1)-hydroxylase activity|GO:0008393;oxygen binding|GO:0019825	fatty acid metabolic process|GO:0006631
At1g01610	-0.117475525	-0.0896467	-0.1647099	ATGPAT4/GPAT4 (GLYCEROL-3-PHOSPHATE ACYLTRANSFERASE 4); 1-acylglycerol-3-phosphate O-acyltransferase/ acyltransferase				1-acylglycerol-3-phosphate O-acyltransferase activity|GO:0003841;acyltransferase activity|GO:0008415	metabolic process|GO:0008152
At1g01620	-0.071818024	-0.25843462	-0.07051341	PIP1C (PLASMA MEMBRANE INTRINSIC PROTEIN 1;3)			membrane|GO:0016020;plasma membrane|GO:0005886	water channel activity|GO:0015250	response to salt stress|GO:0009651;response to water deprivation|GO:0009414;transport|GO:0006810;water transport|GO:0006833
At1g01630	0.09665346	-1.5979478	0.039491385	SEC14 cytosolic factor, putative / phosphoglyceride transfer protein, putative			cellular_component_unknown|GO:0005575	transporter activity|GO:0005215	transport|GO:0006810
At1g01640	0.06511815	0.05657445	0.089944296	speckle-type POZ protein-related			cellular_component_unknown|GO:0005575	protein binding|GO:0005515	biological_process_unknown|GO:0008150
At1g01650	-0.003573738	-1.675604	-0.073513635	peptidase			endomembrane system|GO:0012505;integral to membrane|GO:0016021	peptidase activity|GO:0008233	proteolysis|GO:0006508
At1g01660	0.1596771	0.2137933	-0.077428676	U-box domain-containing protein			ubiquitin ligase complex|GO:0000151	ubiquitin-protein ligase activity|GO:0004842	protein ubiquitination|GO:0016567
At1g01670	0.26198447	0.24484639	0.11564712	U-box domain-containing protein			ubiquitin ligase complex|GO:0000151	ubiquitin-protein ligase activity|GO:0004842	protein ubiquitination|GO:0016567
At1g01680	0.11183915	0.026237769	0.08649771	U-box domain-containing protein			ubiquitin ligase complex|GO:0000151	ubiquitin-protein ligase activity|GO:0004842	protein ubiquitination|GO:0016567
At4g13750	0.09267327	-1.6237278	-0.09204758	ATP binding			cellular_component_unknown|GO:0005575	ATP binding|GO:0005524	biological_process_unknown|GO:0008150
At1g01700	0.06824005	0.056264892	-0.13745396	ATROPGEF2/ROPGEF2 (KINASE PARTNER PROTEIN-LIKE); Rho guanyl-nucleotide exchange factor/ / protein binding			cellular_component_unknown|GO:0005575	Rho guanyl-nucleotide exchange factor activity|GO:0005089;molecular_function_unknown|GO:0003674;protein binding|GO:0005515	biological_process_unknown|GO:0008150
At1g01710	0.0011185072	-0.03431627	0.09925323	acyl-CoA thioesterase family protein			cellular_component_unknown|GO:0005575	acyl-CoA thioesterase activity|GO:0016291;cyclic nucleotide binding|GO:0030551	acyl-CoA metabolic process|GO:0006637
At1g01720	-0.07064323	-0.095558226	-0.10946006	ATAF1 (Arabidopsis NAC domain containing protein 2); transcription factor			cellular_component_unknown|GO:0005575	transcription activator activity|GO:0016563;transcription factor activity|GO:0003700	multicellular organismal development|GO:0007275;response to wounding|GO:0009611
At1g01725	0.37596107	-0.1846505	0.06886815	unknown protein			endomembrane system|GO:0012505	molecular_function_unknown|GO:0003674	biological_process_unknown|GO:0008150
At1g01730	0.07853468	0.017574068	-0.023860145	similar to unknown protein [Oryza sativa (japonica cultivar-group)] (GB:BAD28388.1)			chloroplast|GO:0009507	molecular_function_unknown|GO:0003674	biological_process_unknown|GO:0008150
At1g01740	-0.03369744	-0.08921046	-0.027255705	protein kinase family protein				kinase activity|GO:0016301	N-terminal protein myristoylation|GO:0006499;protein amino acid phosphorylation|GO:0006468
At1g01750	0.04363117	-0.078641914	0.034347333	actin-depolymerizing factor, putative			intracellular|GO:0005622	actin binding|GO:0003779	biological_process_unknown|GO:0008150
At1g01760	0.035264853	0.0137466565	0.12590455	RNA binding / adenosine deaminase			cellular_component_unknown|GO:0005575	RNA binding|GO:0003723;adenosine deaminase activity|GO:0004000	RNA processing|GO:0006396
At1g01770	0.12451106	0.05870445	-0.020159444	similar to Protein of unknown function DUF1446 [Rhodospirillum rubrum ATCC 11170] (GB:YP_426562.1); similar to Os07g0457300 [Oryza sativa (japonica cultivar-group)] (GB:NP_001059563.1); contains InterPro domain Protein of unknown function DUF1446; (InterPro:IPR010839)			cellular_component_unknown|GO:0005575		biological_process_unknown|GO:0008150
At1g01780	0.02400942	-0.0872019	-0.08008628	LIM domain-containing protein			cellular_component_unknown|GO:0005575	zinc ion binding|GO:0008270	biological_process_unknown|GO:0008150
At1g01790	-0.10707976	0.0949199	0.004078575	KEA1 (K EFFLUX ANTIPORTER 1); potassium:hydrogen antiporter			cellular_component_unknown|GO:0005575	potassium ion transmembrane transporter activity|GO:0015079;potassium:hydrogen antiporter activity|GO:0015386	cation transport|GO:0006812;potassium ion transport|GO:0006813;regulation of pH|GO:0006885
At1g01800	0.072828695	0.04858218	0.14301556	short-chain dehydrogenase/reductase (SDR) family protein			cellulose and pectin-containing cell wall|GO:0009505	oxidoreductase activity|GO:0016491	metabolic process|GO:0008152
At1g01810	0.08323201	-0.01373484	0.09707234	unknown protein					biological_process_unknown|GO:0008150
At1g01820	0.08621055	-0.6524336	0.33966333	peroxisomal biogenesis factor 11 family protein / PEX11 family protein			integral to peroxisomal membrane|GO:0005779;peroxisomal membrane|GO:0005778	molecular_function_unknown|GO:0003674	peroxisome fission|GO:0016559;peroxisome organization and biogenesis|GO:0007031
At1g01830	-0.048786834	0.079974204	0.033224016	armadillo/beta-catenin repeat family protein			cellular_component_unknown|GO:0005575	binding|GO:0005488
At1g01840	0.22237574	-0.055439398	0.057911463	unknown protein				molecular_function_unknown|GO:0003674	biological_process_unknown|GO:0008150
At1g01860	0.046059556	0.1743606	0.17537758	PFC1 (PALEFACE 1)			chloroplast|GO:0009507	mRNA (2'-O-methyladenosine-N6-)-methyltransferase activity|GO:0016422	response to cold|GO:0009409
At1g01880	0.062475238	0.10172615	-0.04119762	DNA repair protein, putative				nuclease activity|GO:0004518	DNA repair|GO:0006281
At1g01900	0.29413357	-0.23865752	0.0536488	subtilase family protein			apoplast|GO:0048046	subtilase activity|GO:0004289	proteolysis|GO:0006508
At1g01910	0.42184582	-0.17100269	-0.22473082	anion-transporting ATPase, putative			membrane|GO:0016020	ATP binding|GO:0005524	anion transport|GO:0006820
At1g01920	0.057129253	0.10134144	-0.023594685	SET domain-containing protein			nucleus|GO:0005634	molecular_function_unknown|GO:0003674	biological_process_unknown|GO:0008150
At1g01930	-0.3118466	-0.18634677	0.017028607	zinc finger protein-related					biological_process_unknown|GO:0008150
At1g01940	-0.014618274	0.11581478	-0.06503783	peptidyl-prolyl cis-trans isomerase cyclophilin-type family protein			cellular_component_unknown|GO:0005575	peptidyl-prolyl cis-trans isomerase activity|GO:0003755	protein folding|GO:0006457
At1g01950	-0.30606183	-0.1871505	-0.041001983	armadillo/beta-catenin repeat family protein / kinesin motor family protein			chloroplast|GO:0009507;microtubule associated complex|GO:0005875	microtubule motor activity|GO:0003777	microtubule-based movement|GO:0007018
At1g01960	0.39404297	0.15762503	-0.0032245847	EDA10 (embryo sac development arrest 10); guanyl-nucleotide exchange factor			intracellular|GO:0005622	guanyl-nucleotide exchange factor activity|GO:0005085	megagametogenesis|GO:0009561
At1g01970	0.15172987	0.04919237	0.061084814	pentatricopeptide (PPR) repeat-containing protein				molecular_function_unknown|GO:0003674	biological_process_unknown|GO:0008150
At1g01980	-0.0195745	0.034287576	-0.017124077	ATSEC1A; electron carrier			endomembrane system|GO:0012505	electron carrier activity|GO:0009055	electron transport|GO:0006118
At1g01990	-0.14682966	-0.04078614	-0.08622963	similar to chloroplast lumen common family protein [Arabidopsis thaliana] (TAIR:AT5G02590.1); similar to conserved hypothetical protein [Medicago truncatula] (GB:ABE79208.1)				molecular_function_unknown|GO:0003674	biological_process_unknown|GO:0008150
At1g02000	0.16999407	-0.040383127	-0.061968394	GAE2 (UDP-D-GLUCURONATE 4-EPIMERASE 2); catalytic			cellular_component_unknown|GO:0005575	UDP-glucuronate 4-epimerase activity|GO:0050378;catalytic activity|GO:0003824	nucleotide-sugar metabolic process|GO:0009225
At1g02010	0.084281884	0.094021864	-0.027783588	SEC1A; protein transporter			cellular_component_unknown|GO:0005575	protein transporter activity|GO:0008565	protein secretion|GO:0009306
At1g02020	0.1384286	-0.07464945	-0.06534635	nitroreductase family protein				oxidoreductase activity, acting on NADH or NADPH, nitrogenous group as acceptor|GO:0016657	metabolic process|GO:0008152
At1g02030	-0.026655639	0.0033939965	-0.01549314	zinc finger (C2H2 type) family protein			intracellular|GO:0005622	nucleic acid binding|GO:0003676;transcription factor activity|GO:0003700;zinc ion binding|GO:0008270	regulation of transcription|GO:0045449
At1g02040	-0.09154293	0.09990617	-0.13111651	zinc finger (C2H2 type) family protein			intracellular|GO:0005622	nucleic acid binding|GO:0003676;transcription factor activity|GO:0003700;zinc ion binding|GO:0008270
At1g02050	0.29542243	-1.1457295	0.22675917	chalcone and stilbene synthase family protein				acyltransferase activity|GO:0008415;transferase activity, transferring groups other than amino-acyl groups|GO:0016747	phenylpropanoid biosynthetic process|GO:0009699
At1g02060	0.10845268	0.06460823	-0.10381826	pentatricopeptide (PPR) repeat-containing protein			chloroplast|GO:0009507	binding|GO:0005488	biological_process_unknown|GO:0008150
At1g02065	0.29786584	0.10450893	0.031312387	SPL8 (SQUAMOSA PROMOTER BINDING PROTEIN-LIKE 8); DNA binding			nucleus|GO:0005634	DNA binding|GO:0003677	megasporogenesis|GO:0009554;microsporogenesis|GO:0009556
At1g02070	-0.37651825	-0.15301956	0.08014929	similar to zinc ion binding [Arabidopsis thaliana] (TAIR:AT3G60520.1); similar to Os04g0551600 [Oryza sativa (japonica cultivar-group)] (GB:NP_001053498.1); similar to unknown protein [Oryza sativa (japonica cultivar-group)] (GB:BAD25766.1); similar to Os02g0658200 [Oryza sativa (japonica cultivar-group)] (GB:NP_001047633.1)			cellular_component_unknown|GO:0005575
At1g02080	0.08342221	-1.3368756	0.08470583	transcriptional regulator-related				transcription regulator activity|GO:0030528
At1g02090	0.16325834	0.5325444	0.08908762	FUS5 (FUSCA 5); MAP kinase kinase			nucleus|GO:0005634;signalosome|GO:0008180	MAP kinase kinase activity|GO:0004708	cullin deneddylation|GO:0010388;photomorphogenesis|GO:0009640;signalosome assembly|GO:0010387
At1g02100	0.0058420543	-0.07322809	0.004874993	leucine carboxyl methyltransferase family protein			cellular_component_unknown|GO:0005575	methyltransferase activity|GO:0008168	biological_process_unknown|GO:0008150
At1g02110	0.039865296	-0.14240028	0.01335022	proline-rich family protein			cellular_component_unknown|GO:0005575	molecular_function_unknown|GO:0003674	N-terminal protein myristoylation|GO:0006499
At1g02120	0.07751708	0.14614974	-0.060386475	VAD1 (VASCULAR ASSOCIATED DEATH1)			chloroplast|GO:0009507
At1g02130	0.029967472	0.24166404	-0.06194392	ATRAB1B (Arabidopsis thaliana responsive to abscisic acid 1B); GTP binding			endomembrane system|GO:0012505;intracellular|GO:0005622	GTP binding|GO:0005525	ER to Golgi vesicle-mediated transport|GO:0006888
At1g02140	0.2252792	-0.07922203	-0.08954902	MEE63 (maternal effect embryo arrest 63)			nucleus|GO:0005634	molecular_function_unknown|GO:0003674	embryonic development ending in seed dormancy|GO:0009793;sex determination|GO:0007530
At1g02150	0.123458795	0.01286473	-0.11087336	pentatricopeptide (PPR) repeat-containing protein				binding|GO:0005488
At1g02160	-0.37941438	-0.27976707	-0.09363263	similar to Os04g0665000 [Oryza sativa (japonica cultivar-group)] (GB:NP_001054174.1); contains InterPro domain CHCH; (InterPro:IPR010625)			cellular_component_unknown|GO:0005575	molecular_function_unknown|GO:0003674	biological_process_unknown|GO:0008150
At1g02170	0.15048622	0.014257228	-0.04806231	LOL3 (LSD ONE LIKE 3); caspase/ cysteine-type endopeptidase			chloroplast|GO:0009507	caspase activity|GO:0030693;cysteine-type endopeptidase activity|GO:0004197	induction of apoptosis|GO:0006917;proteolysis|GO:0006508
At1g02180	0.06009043	0.0076892804	-0.024151329	ferredoxin-related			endomembrane system|GO:0012505	molecular_function_unknown|GO:0003674	biological_process_unknown|GO:0008150
At1g02190	0.19533864	-0.08956418	-0.14932987	CER1 protein, putative				catalytic activity|GO:0003824	metabolic process|GO:0008152
At1g02205	0.002855517	0.00735527	-0.08266825	CER1 (ECERIFERUM 1)			endomembrane system|GO:0012505	octadecanal decarbonylase activity|GO:0009924	cuticle development|GO:0042335;wax biosynthetic process|GO:0010025
At1g02210	0.16383637	-1.6488484	-0.16234373	regulator of shoot apical meristem-related			cellular_component_unknown|GO:0005575	DNA binding|GO:0003677	regulation of transcription|GO:0045449
At1g02220	0.02061766	0.13064767	-0.013355794	ANAC003 (Arabidopsis NAC domain containing protein 3); transcription factor			cellular_component_unknown|GO:0005575	transcription factor activity|GO:0003700	multicellular organismal development|GO:0007275
At1g02230	-0.0286996	0.07005091	-0.025003172	ANAC004 (Arabidopsis NAC domain containing protein 4); transcription factor			cellular_component_unknown|GO:0005575	transcription factor activity|GO:0003700	multicellular organismal development|GO:0007275
At1g02250	0.24191865	-1.5859118	-0.10620255	ANAC005 (Arabidopsis NAC domain containing protein 5); transcription factor			cellular_component_unknown|GO:0005575	transcription factor activity|GO:0003700	multicellular organismal development|GO:0007275
At1g02260	0.046339773	0.027260194	-0.052409984	transmembrane protein, putative			integral to membrane|GO:0016021	transporter activity|GO:0005215	citrate transport|GO:0015746
At1g02270	0.098004155	0.042092983	-0.06599659	endonuclease/exonuclease/phosphatase family protein / calcium-binding EF hand family protein				calcium ion binding|GO:0005509;catalytic activity|GO:0003824	response to cold|GO:0009409
At1g02280	-0.4367118	-0.32833472	0.05180906	TOC33 (PLASTID PROTEIN IMPORT 1); GTP binding			chloroplast outer membrane|GO:0009707	GTP binding|GO:0005525;GTPase activity|GO:0003924;protein binding|GO:0005515	protein targeting to chloroplast|GO:0045036
At1g02290	0.07498667	0.27000457	-0.0074213184	similar to unknown protein [Arabidopsis thaliana] (TAIR:AT3G45830.1); similar to Os08g0500500 [Oryza sativa (japonica cultivar-group)] (GB:NP_001062157.1); similar to unknow protein [Oryza sativa (japonica cultivar-group)] (GB:AAV44209.1)			cellular_component_unknown|GO:0005575	molecular_function_unknown|GO:0003674	biological_process_unknown|GO:0008150
At1g02300	0.14079879	0.10816128	0.013797794	cathepsin B-like cysteine protease, putative			endomembrane system|GO:0012505	cysteine-type peptidase activity|GO:0008234	proteolysis|GO:0006508
At1g02305	0.101036906	0.09196362	0.112083435	cathepsin B-like cysteine protease, putative			endomembrane system|GO:0012505	cysteine-type peptidase activity|GO:0008234	proteolysis|GO:0006508
At1g02310	0.12268682	0.0235378	-0.021920495	glycosyl hydrolase family protein 5 / cellulase family protein / (1-4)-beta-mannan endohydrolase, putative			endomembrane system|GO:0012505	hydrolase activity, hydrolyzing O-glycosyl compounds|GO:0004553	carbohydrate metabolic process|GO:0005975
At1g02320	0.17465325	0.018084705	0.042909242	unknown protein			cellular_component_unknown|GO:0005575	molecular_function_unknown|GO:0003674	biological_process_unknown|GO:0008150
At1g02330	0.42942315	0.17959839	0.0045340527	similar to unknown protein [Arabidopsis thaliana] (TAIR:AT3G28770.1); similar to unnamed protein product [Tetraodon nigroviridis] (GB:CAF90174.1); similar to Os03g0374100 [Oryza sativa (japonica cultivar-group)] (GB:NP_001050211.1); contains InterPro domain Hepatocellular carcinoma-associated antigen 59; (InterPro:IPR010756)			cellular_component_unknown|GO:0005575	molecular_function_unknown|GO:0003674	biological_process_unknown|GO:0008150
At1g02340	0.08563713	0.04872145	-0.03241055	HFR1 (LONG HYPOCOTYL IN FAR-RED); DNA binding / transcription factor			nucleus|GO:0005634	DNA binding|GO:0003677;protein binding|GO:0005515;transcription factor activity|GO:0003700	blue light signaling pathway|GO:0009785;protein polyubiquitination|GO:0000209;red, far-red light phototransduction|GO:0009585;response to light intensity|GO:0009642;signal transduction|GO:0007165
At1g02350	0.22911915	-0.13475432	-0.035057437	protoporphyrinogen oxidase-related				molecular_function_unknown|GO:0003674	siroheme biosynthetic process|GO:0019354
At1g02360	0.31419638	-0.089112565	0.1682683	chitinase, putative			endomembrane system|GO:0012505	chitinase activity|GO:0004568	cell wall catabolic process|GO:0016998
At1g02370	0.01806274	0.025601914	0.018506622	pentatricopeptide (PPR) repeat-containing protein				binding|GO:0005488
At1g02380	0.1875091	0.24148184	0.25721556	similar to unknown protein [Arabidopsis thaliana] (TAIR:AT4G01960.1); similar to hypothetical protein MtrDRAFT_AC153352g19v1 [Medicago truncatula] (GB:ABE87668.1)			cellular_component_unknown|GO:0005575	molecular_function_unknown|GO:0003674	biological_process_unknown|GO:0008150
At1g02390	0.03443344	-0.032803424	0.021273702	ATGPAT2/GPAT2 (GLYCEROL-3-PHOSPHATE ACYLTRANSFERASE 2); acyltransferase				acyltransferase activity|GO:0008415	metabolic process|GO:0008152
At1g02400	-0.26432267	-0.045322638	-0.08114381	ATGA2OX6/DTA1 (GIBBERELLIN 2-OXIDASE 6); gibberellin 2-beta-dioxygenase				gibberellin 2-beta-dioxygenase activity|GO:0045543	gibberellin catabolic process|GO:0045487;response to red or far red light|GO:0009639
At1g02405	0.34185147	1.2040634	0.9471376	proline-rich family protein			anchored to membrane|GO:0031225	molecular_function_unknown|GO:0003674	biological_process_unknown|GO:0008150
At1g02410	-0.1213167	-1.6494197	-0.014982108	cytochrome c oxidase assembly protein CtaG / Cox11 family				copper ion binding|GO:0005507	biological_process_unknown|GO:0008150
At1g02420	0.07885134	0.027749643	0.042952377	pentatricopeptide (PPR) repeat-containing protein			endomembrane system|GO:0012505	binding|GO:0005488	biological_process_unknown|GO:0008150
At1g02430	0.18429233	0.090533495	0.052031796	ATARFD1B (ADP-ribosylation factor D1B); GTP binding			intracellular|GO:0005622	GTP binding|GO:0005525	N-terminal protein myristoylation|GO:0006499
At1g02440	0.024701603	-0.011053114	0.12630638	ATARFD1A (ADP-ribosylation factor D1A); GTP binding			intracellular|GO:0005622	GTP binding|GO:0005525	N-terminal protein myristoylation|GO:0006499
At1g02450	-0.14477968	0.13596344	0.17625442	NIMIN-1/NIMIN1; protein binding			cellular_component_unknown|GO:0005575	protein binding|GO:0005515	defense response to bacterium|GO:0042742;negative regulation of transcription|GO:0016481;regulation of systemic acquired resistance|GO:0010112
At1g02460	0.062259097	0.06995624	0.08882016	glycoside hydrolase family 28 protein / polygalacturonase (pectinase) family protein				polygalacturonase activity|GO:0004650	carbohydrate metabolic process|GO:0005975
At1g02470	0.09694153	-1.2791259	-0.00207467	similar to unknown protein [Arabidopsis thaliana] (TAIR:AT1G02475.1); similar to Streptomyces cyclase/dehydrase [Medicago truncatula] (GB:ABE82400.1); contains InterPro domain Streptomyces cyclase/dehydrase; (InterPro:IPR005031)			chloroplast|GO:0009507	molecular_function_unknown|GO:0003674	biological_process_unknown|GO:0008150
At1g02475	0.0855117	0.26576772	-0.09760018	similar to unknown protein [Arabidopsis thaliana] (TAIR:AT4G01883.1); similar to Streptomyces cyclase/dehydrase [Medicago truncatula] (GB:ABE82400.1); contains InterPro domain Streptomyces cyclase/dehydrase; (InterPro:IPR005031)			chloroplast|GO:0009507	molecular_function_unknown|GO:0003674	biological_process_unknown|GO:0008150
At1g02490	-0.03663817	0.018283764	-0.032010425	unknown protein			cellular_component_unknown|GO:0005575	molecular_function_unknown|GO:0003674	biological_process_unknown|GO:0008150
At1g02500	0.0044337916	0.03160071	0.014922403	SAM1 (S-adenosylmethionine synthetase 1); methionine adenosyltransferase			cellular_component_unknown|GO:0005575	S-adenosylmethionine-dependent methyltransferase activity|GO:0008757;methionine adenosyltransferase activity|GO:0004478	S-adenosylmethionine biosynthetic process|GO:0006556;ethylene biosynthetic process|GO:0009693
At1g02510	-0.06037136	-0.009433424	-0.07634206	KCO4 (Ca2+ activated outward rectifying K+ channel 4); outward rectifier potassium channel			membrane|GO:0016020	outward rectifier potassium channel activity|GO:0015271	potassium ion transport|GO:0006813
At1g02520	0.053705856	0.007291537	-0.008662153	PGP11 (P-GLYCOPROTEIN 11); ATPase, coupled to transmembrane movement of substances			plasma membrane|GO:0005886	ATPase activity, coupled to transmembrane movement of substances|GO:0042626	transport|GO:0006810
At1g02530	0.028381227	0.04878077	0.0047523454	PGP12 (P-GLYCOPROTEIN 12); ATPase, coupled to transmembrane movement of substances			integral to membrane|GO:0016021	ATPase activity, coupled to transmembrane movement of substances|GO:0042626	transport|GO:0006810
At1g02540	0.10535115	0.078301154	0.13277277	similar to hypothetical protein 17.t00039 [Entamoeba histolytica HM-1:IMSS] (GB:XP_656128.1)			cellular_component_unknown|GO:0005575	molecular_function_unknown|GO:0003674	biological_process_unknown|GO:0008150
At1g02550	0.043284778	0.11113405	0.008361161	invertase/pectin methylesterase inhibitor family protein			endomembrane system|GO:0012505	pectinesterase inhibitor activity|GO:0046910	biological_process_unknown|GO:0008150
At1g02560	-0.34409896	-0.26644316	0.010202235	CLPP5 (NUCLEAR ENCODED CLP PROTEASE 1); endopeptidase Clp			chloroplast stroma|GO:0009570;chloroplast thylakoid|GO:0009534;chloroplastic endopeptidase Clp complex|GO:0009840	endopeptidase Clp activity|GO:0008462	ATP-dependent proteolysis|GO:0006510
At1g02570	0.032456636	-0.15878776	-0.030953415	similar to unknown protein [Arabidopsis thaliana] (TAIR:AT2G47360.1)			cellular_component_unknown|GO:0005575	molecular_function_unknown|GO:0003674	biological_process_unknown|GO:0008150
At1g02580	0.08931931	-0.035682697	-0.037516173	MEA (MEDEA); transcription factor			nucleus|GO:0005634	transcription factor activity|GO:0003700	endosperm development|GO:0009960
At1g02590	0.07150388	0.25144035	0.39002976	aldehyde oxidase, putative			cellular_component_unknown|GO:0005575	aldehyde oxidase activity|GO:0004031	electron transport|GO:0006118
At1g02610	0.18965973	-0.029346932	-0.06256774	zinc finger (C3HC4-type RING finger) family protein				protein binding|GO:0005515;zinc ion binding|GO:0008270
At1g02620	0.21600442	0.22864692	0.23059064	GTP-binding protein (SAR1A)			endomembrane system|GO:0012505;intracellular|GO:0005622	GTP binding|GO:0005525	intracellular protein transport|GO:0006886
At1g02630	0.10647341	-0.07077427	-0.019234322	equilibrative nucleoside transporter, putative (ENT8)			membrane|GO:0016020	nucleoside transmembrane transporter activity|GO:0005337	transport|GO:0006810
At1g02640	0.008432912	0.04730595	0.06743914	BXL2 (BETA-XYLOSIDASE 2); hydrolase, hydrolyzing O-glycosyl compounds			endomembrane system|GO:0012505	hydrolase activity, hydrolyzing O-glycosyl compounds|GO:0004553	carbohydrate metabolic process|GO:0005975
At1g02650	-0.0904801	-0.10899008	0.11732085	DNAJ heat shock N-terminal domain-containing protein			cellular_component_unknown|GO:0005575	binding|GO:0005488;heat shock protein binding|GO:0031072	protein folding|GO:0006457
At1g02660	-0.050036307	-0.85485965	0.17340338	lipase class 3 family protein			cellular_component_unknown|GO:0005575	triacylglycerol lipase activity|GO:0004806	lipid metabolic process|GO:0006629
At1g02670	1.2185855E-4	0.017199758	0.03146669	DNA repair protein, putative			cellular_component_unknown|GO:0005575	ATP binding|GO:0005524;DNA binding|GO:0003677;helicase activity|GO:0004386	DNA repair|GO:0006281
At1g02680	0.10360397	0.09628807	0.09027054	transcription initiation factor IID (TFIID) 18 kDa subunit (TAFII-18) family protein			transcription factor complex|GO:0005667	RNA polymerase II transcription factor activity|GO:0003702	transcription initiation|GO:0006352
At1g02690	0.07865156	0.0015443452	0.10066033	importin alpha-2 subunit, putative			cytoplasm|GO:0005737;nuclear pore|GO:0005643;nucleus|GO:0005634	protein transporter activity|GO:0008565	intracellular protein transport|GO:0006886
At1g02700	-0.16103815	-0.7979864	0.64973146	similar to unknown protein [Arabidopsis thaliana] (TAIR:AT4G02140.1); similar to hypothetical protein MtrDRAFT_AC145329g27v1 [Medicago truncatula] (GB:ABE91001.1)			mitochondrion|GO:0005739	molecular_function_unknown|GO:0003674	biological_process_unknown|GO:0008150
At1g02710	0.44672993	0.5976329	0.119988024	glycine-rich protein			endomembrane system|GO:0012505	molecular_function_unknown|GO:0003674	biological_process_unknown|GO:0008150
At1g02720	-0.023945577	0.06747603	-0.02799603	GATL5; polygalacturonate 4-alpha-galacturonosyltransferase/ transferase, transferring glycosyl groups / transferase, transferring hexosyl groups			endomembrane system|GO:0012505	polygalacturonate 4-alpha-galacturonosyltransferase activity|GO:0047262;transferase activity, transferring glycosyl groups|GO:0016757;transferase activity, transferring hexosyl groups|GO:0016758	carbohydrate biosynthetic process|GO:0016051
At1g02730	0.15286784	-0.020845715	-0.20140886	ATCSLD5 (Cellulose synthase-like D5); cellulose synthase			chloroplast|GO:0009507;membrane|GO:0016020	cellulose synthase activity|GO:0016759	cellulose and pectin-containing cell wall biogenesis|GO:0009832;polysaccharide biosynthetic process|GO:0000271
At1g02740	0.13471144	0.16395488	-0.06166877	chromatin binding			chromatin|GO:0000785;nucleus|GO:0005634	chromatin binding|GO:0003682	chromatin assembly or disassembly|GO:0006333
At1g02750	0.07528983	-0.015740799	-0.0266141	similar to drought-responsive family protein [Arabidopsis thaliana] (TAIR:AT4G02200.1); similar to fiber protein Fb2 [Gossypium barbadense] (GB:AAN77145.1); contains InterPro domain Drought induced 19; (InterPro:IPR008598)					response to water deprivation|GO:0009414
At1g02770	0.047257386	-0.0060838144	0.026947852	similar to unknown protein [Arabidopsis thaliana] (TAIR:AT1G19060.1); contains InterPro domain Protein of unknown function DUF626, Arabidopsis thaliana; (InterPro:IPR006462)			cellular_component_unknown|GO:0005575	molecular_function_unknown|GO:0003674	biological_process_unknown|GO:0008150
At1g02780	4.8171244	-0.34740698	-0.06013225	EMB2386 (EMBRYO DEFECTIVE 2386); structural constituent of ribosome			ribosome|GO:0005840	structural constituent of ribosome|GO:0003735	embryonic development ending in seed dormancy|GO:0009793;ribosome biogenesis and assembly|GO:0042254;translation|GO:0006412
At1g02790	0.37082255	0.083782814	0.13930401	PGA4 (POLYGALACTURONASE 4); polygalacturonase			endomembrane system|GO:0012505	polygalacturonase activity|GO:0004650	carbohydrate metabolic process|GO:0005975
At1g02800	0.17205313	0.004633561	0.15294246	ATCEL2 (Arabidopsis thaliana Cellulase 2); hydrolase, hydrolyzing O-glycosyl compounds			endomembrane system|GO:0012505	cellulase activity|GO:0008810;hydrolase activity, hydrolyzing O-glycosyl compounds|GO:0004553	pattern specification process|GO:0007389
At1g02810	0.10401816	0.26169786	0.020524822	pectinesterase family protein			cellulose and pectin-containing cell wall|GO:0009505	pectinesterase activity|GO:0030599	cell wall modification|GO:0042545
At1g02813	0.077761844	0.1707074	0.055730496	similar to unknown protein [Arabidopsis thaliana] (TAIR:AT4G02360.1); similar to Os05g0362300 [Oryza sativa (japonica cultivar-group)] (GB:NP_001055314.1); similar to Protein of unknown function, DUF538 [Oryza sativa (japonica cultivar-group)] (GB:AAX95409.1); similar to Os05g0362500 [Oryza sativa (japonica cultivar-group)] (GB:NP_001055315.1); contains InterPro domain Protein of unknown function…			endomembrane system|GO:0012505	molecular_function_unknown|GO:0003674	biological_process_unknown|GO:0008150
At1g02816	0.09655404	-1.005698	-0.14615609	similar to unknown protein [Arabidopsis thaliana] (TAIR:AT4G02370.1); similar to Os05g0362300 [Oryza sativa (japonica cultivar-group)] (GB:NP_001055314.1); similar to Protein of unknown function, DUF538 [Oryza sativa (japonica cultivar-group)] (GB:AAX95409.1); similar to Os05g0362500 [Oryza sativa (japonica cultivar-group)] (GB:NP_001055315.1); contains InterPro domain Protein of unknown function…			endomembrane system|GO:0012505	molecular_function_unknown|GO:0003674	biological_process_unknown|GO:0008150
At1g02820	-0.09509705	-1.5841625	-0.027161239	late embryogenesis abundant 3 family protein / LEA3 family protein				molecular_function_unknown|GO:0003674	embryonic development|GO:0009790
At1g02830	-0.0026804395	-1.609843	0.032503396	60S ribosomal protein L22 (RPL22A)			ribosome|GO:0005840	structural constituent of ribosome|GO:0003735	translation|GO:0006412
At1g02840	0.120169334	-0.30879116	-0.015830137	SR1 (splicing factor 2); RNA binding			interchromatin granule|GO:0035061;nuclear speck|GO:0016607;nucleus|GO:0005634	RNA binding|GO:0003723
At1g02850	0.08954345	-1.6794666	0.021101018	glycosyl hydrolase family 1 protein			endomembrane system|GO:0012505	glucosidase activity|GO:0015926;hydrolase activity, hydrolyzing O-glycosyl compounds|GO:0004553	carbohydrate metabolic process|GO:0005975
At1g02860	0.23070052	-1.0156727	0.3294355	SPX (SYG1/Pho81/XPR1) domain-containing protein / zinc finger (C3HC4-type RING finger) protein-related			nucleus|GO:0005634	protein binding|GO:0005515;zinc ion binding|GO:0008270	response to nitrate|GO:0010167
At1g02870	0.10667948	0.20572379	0.0048714075	similar to hypothetical protein MtrDRAFT_AC161032g9v1 [Medicago truncatula] (GB:ABE85046.1)				molecular_function_unknown|GO:0003674	biological_process_unknown|GO:0008150
At1g02880	0.12878457	0.07013122	0.055727802	thiamin pyrophosphokinase, putative			cellular_component_unknown|GO:0005575	thiamin diphosphokinase activity|GO:0004788	thiamin metabolic process|GO:0006772
At1g02890	-0.03434409	-0.117789224	-0.02167477	AAA-type ATPase family protein			chloroplast|GO:0009507	ATPase activity|GO:0016887
At1g02900	0.024828622	0.58513975	0.10904529	RALFL1 (RALF-LIKE 1)			apoplast|GO:0048046	signal transducer activity|GO:0004871	cell-cell signaling|GO:0007267
At1g02910	-0.29405588	-0.115223095	-0.040492833	LPA1 (LOW PSII ACCUMULATION1); binding			chloroplast|GO:0009507	binding|GO:0005488	photosystem II oxygen evolving complex assembly|GO:0010270
At1g02920	0.080507144	0.030250214	0.032745976	ATGSTF7 (GLUTATHIONE S-TRANSFERASE 11); glutathione transferase			cytoplasm|GO:0005737;nucleus|GO:0005634	glutathione transferase activity|GO:0004364	toxin catabolic process|GO:0009407
At1g02930	-0.7680243	-0.5076779	-0.43771362	ATGSTF6 (EARLY RESPONSIVE TO DEHYDRATION 11); glutathione transferase			cytoplasm|GO:0005737;mitochondrion|GO:0005739	glutathione transferase activity|GO:0004364	response to oxidative stress|GO:0006979;response to stress|GO:0006950;response to water deprivation|GO:0009414;toxin catabolic process|GO:0009407
At1g02940	-0.05295572	0.038389742	0.37214792	ATGSTF5 (Arabidopsis thaliana Glutathione S-transferase (class phi) 5); glutathione transferase			cytoplasm|GO:0005737;mitochondrion|GO:0005739	glutathione transferase activity|GO:0004364	N-terminal protein myristoylation|GO:0006499;toxin catabolic process|GO:0009407
At1g02950	0.037796333	-0.31557143	-0.004274451	ATGSTF4 (GLUTATHIONE S-TRANSFERASE 31); glutathione transferase			cytoplasm|GO:0005737	glutathione transferase activity|GO:0004364	toxin catabolic process|GO:0009407
At1g02960	0.033896167	-1.6721725	0.095802106	similar to unknown protein [Arabidopsis thaliana] (TAIR:AT1G02965.1); similar to conserved hypothetical protein [Medicago truncatula] (GB:ABE92670.1)			cellular_component_unknown|GO:0005575
At1g02965	0.1544288	-1.5718894	0.09212169	similar to unknown protein [Arabidopsis thaliana] (TAIR:AT1G02960.3)			cellular_component_unknown|GO:0005575	molecular_function_unknown|GO:0003674	biological_process_unknown|GO:0008150
At1g02970	0.12963894	-1.5172616	0.24370578	WEE1 (Arabidopsis wee1 kinase homolog); kinase/ protein kinase				kinase activity|GO:0016301;protein kinase activity|GO:0004672	DNA replication checkpoint|GO:0000076;cell cycle arrest|GO:0007050
At1g02980	0.17743152	0.0818864	0.10278908	CUL2 (cullin 2)			SCF ubiquitin ligase complex|GO:0019005	molecular_function_unknown|GO:0003674	cell cycle|GO:0007049
At1g02990	0.10218628	-1.6267415	0.049516782	similar to zinc ion binding [Arabidopsis thaliana] (TAIR:AT3G62900.1); similar to Os05g0371100 [Oryza sativa (japonica cultivar-group)] (GB:NP_001055354.1); similar to hypothetical protein [Oryza sativa (japonica cultivar-group)] (GB:AAV31237.1); similar to Os03g0347300 [Oryza sativa (japonica cultivar-group)] (GB:NP_001050098.1)					biological_process_unknown|GO:0008150
At1g03000	0.196112	-1.2318246	-0.01888681	PEX6 (PEROXIN6); ATPase				ATPase activity|GO:0016887	fatty acid beta-oxidation|GO:0006635;protein import into peroxisome matrix|GO:0016558
At1g03010	0.058322925	-1.5875039	0.24386942	phototropic-responsive NPH3 family protein				signal transducer activity|GO:0004871	response to light stimulus|GO:0009416
At1g03020	0.04852984	0.037771568	0.0068739913	glutaredoxin family protein			cellular_component_unknown|GO:0005575	arsenate reductase (glutaredoxin) activity|GO:0008794;thiol-disulfide exchange intermediate activity|GO:0030508	electron transport|GO:0006118
At1g03030	0.22148143	0.0401159	0.019984897	phosphoribulokinase/uridine kinase family protein				ATP binding|GO:0005524;kinase activity|GO:0016301	biosynthetic process|GO:0009058
At1g03040	0.3520554	-0.2786319	0.14648473	basic helix-loop-helix (bHLH) family protein			nucleus|GO:0005634	DNA binding|GO:0003677;transcription factor activity|GO:0003700	acetyl-CoA biosynthetic process from pyruvate|GO:0006086;regulation of transcription|GO:0045449
At1g03050	0.0050713075	0.1378613	0.17936599	epsin N-terminal homology (ENTH) domain-containing protein / clathrin assembly protein-related			cellular_component_unknown|GO:0005575	binding|GO:0005488	N-terminal protein myristoylation|GO:0006499
At1g03055	0.114053145	0.1432951	0.086318	similar to unknown protein [Arabidopsis thaliana] (TAIR:AT1G64680.1); similar to hypothetical protein LOC_Os11g37650 [Oryza sativa (japonica cultivar-group)] (GB:ABA94460.1)				molecular_function_unknown|GO:0003674	biological_process_unknown|GO:0008150
At1g03060	0.13616233	-0.064892605	-0.06721544	WD-40 repeat family protein / beige-related				binding|GO:0005488	signal transduction|GO:0007165
At1g03070	0.20938812	0.014221511	0.032286257	glutamate binding			cellular_component_unknown|GO:0005575	glutamate binding|GO:0016595;molecular_function_unknown|GO:0003674	biological_process_unknown|GO:0008150
At1g03080	-0.19490635	-0.08262158	-0.04309482	kinase interacting family protein			cellular_component_unknown|GO:0005575	molecular_function_unknown|GO:0003674	biological_process_unknown|GO:0008150
At1g03090	-0.1593298	0.008164955	0.057641078	MCCA (3-methylcrotonyl-CoA carboxylase 1)			mitochondrion|GO:0005739	methylcrotonoyl-CoA carboxylase activity|GO:0004485	leucine catabolic process|GO:0006552
At1g03100	0.043734513	0.11353254	-0.063032515	pentatricopeptide (PPR) repeat-containing protein				binding|GO:0005488
At1g03103	0.113130756	0.08303082	0.0027615055	protease inhibitor/seed storage/lipid transfer protein (LTP) family protein			membrane|GO:0016020	molecular_function_unknown|GO:0003674	biological_process_unknown|GO:0008150
At1g03106	0.10678915	-0.9324269	0.02698725	unknown protein			cellular_component_unknown|GO:0005575	molecular_function_unknown|GO:0003674	biological_process_unknown|GO:0008150
At1g03110	0.1760219	-1.300183	-0.110679135	transducin family protein / WD-40 repeat family protein			cellular_component_unknown|GO:0005575	nucleotide binding|GO:0000166	biological_process_unknown|GO:0008150
At1g03120	-0.053307638	-1.6170911	-0.010306378	ATRAB28 (Arabidopsis thaliana responsive to abscisic acid 28)			nucleolus|GO:0005730;nucleus|GO:0005634		cellular ion homeostasis|GO:0006873;multicellular organismal development|GO:0007275;response to lithium ion|GO:0010226;seed germination|GO:0009845
At1g03130	-0.5892897	-1.3825616	-0.2882644	PSAD-2 (photosystem I subunit D-2)			chloroplast thylakoid membrane|GO:0009535;photosystem I reaction center|GO:0009538	molecular_function_unknown|GO:0003674	photosynthesis|GO:0015979
At1g03140	0.07070628	-1.6559383	-0.021063149	splicing factor Prp18 family protein			spliceosome|GO:0005681		RNA splicing|GO:0008380
At1g03150	0.24962287	0.061635215	0.0676202	GCN5-related N-acetyltransferase (GNAT) family protein			cellular_component_unknown|GO:0005575	N-acetyltransferase activity|GO:0008080	metabolic process|GO:0008152
At1g03160	0.22728476	-1.5752735	0.071161196	FZL (FZO-LIKE); GTP binding / GTPase/ thiamin-phosphate diphosphorylase			chloroplast membrane|GO:0031969	GTP binding|GO:0005525;GTPase activity|GO:0003924;thiamin-phosphate diphosphorylase activity|GO:0004789	thylakoid membrane organization and biogenesis|GO:0010027;vegetative to reproductive phase transition|GO:0010228
At1g03170	0.018442988	-1.6506734	-0.0076265857	similar to unknown protein [Arabidopsis thaliana] (TAIR:AT4G02810.1); similar to hypothetical protein 12 [Plantago major] (GB:CAJ34820.1)			cellular_component_unknown|GO:0005575	molecular_function_unknown|GO:0003674	biological_process_unknown|GO:0008150
At1g03180	0.016072433	-1.6119595	-0.13012236	similar to Os05g0251400 [Oryza sativa (japonica cultivar-group)] (GB:NP_001055029.1)			mitochondrion|GO:0005739	molecular_function_unknown|GO:0003674	biological_process_unknown|GO:0008150
At1g03190	0.30046618	-0.5831316	0.1503189	UVH6 (ULTRAVIOLET HYPERSENSITIVE 6); ATP binding / ATP-dependent DNA helicase/ ATP-dependent helicase/ DNA binding / hydrolase, acting on acid anhydrides, in phosphorus-containing anhydrides / nucleic acid binding			nucleus|GO:0005634	ATP binding|GO:0005524;ATP-dependent DNA helicase activity|GO:0004003;ATP-dependent helicase activity|GO:0008026;DNA binding|GO:0003677;hydrolase activity, acting on acid anhydrides, in phosphorus-containing anhydrides|GO:0016818;nucleic acid binding|GO:0003676	response to UV|GO:0009411;response to heat|GO:0009408
At1g03200	0.16527921	-1.5149152	0.28651458	similar to unknown protein [Arabidopsis thaliana] (TAIR:AT1G03240.1)			cellular_component_unknown|GO:0005575	molecular_function_unknown|GO:0003674	biological_process_unknown|GO:0008150
At1g03210	0.15721056	0.05838841	0.094834745	phenazine biosynthesis PhzC/PhzF family protein			endomembrane system|GO:0012505	catalytic activity|GO:0003824	biosynthetic process|GO:0009058
At1g03220	0.12279901	0.15844326	0.055857133	extracellular dermal glycoprotein, putative / EDGP, putative			plasma membrane|GO:0005886	molecular_function_unknown|GO:0003674
At1g03230	0.06900556	0.043046545	0.0016583093	extracellular dermal glycoprotein, putative / EDGP, putative			endomembrane system|GO:0012505	molecular_function_unknown|GO:0003674	biological_process_unknown|GO:0008150
At1g03240	0.029035352	0.079717495	-0.0066102706	similar to unknown protein [Arabidopsis thaliana] (TAIR:AT1G03200.1)			cellular_component_unknown|GO:0005575	molecular_function_unknown|GO:0003674	biological_process_unknown|GO:0008150
At1g03250	0.054117166	0.028841726	0.03814654	similar to At1g03250/F15K9_13 [Medicago truncatula] (GB:ABE77455.1); contains domain R3H domain (SSF82708)			cellular_component_unknown|GO:0005575		biological_process_unknown|GO:0008150
At1g03260	0.15035033	0.11969527	0.031317003	similar to unknown protein [Arabidopsis thaliana] (TAIR:AT5G19070.1); similar to DedA [Crocosphaera watsonii WH 8501] (GB:ZP_00516070.1); similar to Os07g0655900 [Oryza sativa (japonica cultivar-group)] (GB:NP_001060500.1); contains domain UNCHARACTERIZED (PTHR12677)			endomembrane system|GO:0012505
At1g03270	0.20377907	-0.09885572	-0.08530672	similar to unknown protein [Arabidopsis thaliana] (TAIR:AT4G14240.1); similar to Os05g0395300 [Oryza sativa (japonica cultivar-group)] (GB:NP_001055462.1); similar to unknown protein [Oryza sativa (japonica cultivar-group)] (GB:AAT07635.1); contains InterPro domain Protein of unknown function DUF21; (InterPro:IPR002550); contains InterPro domain CBS; (InterPro:IPR000644)			endomembrane system|GO:0012505	molecular_function_unknown|GO:0003674	biological_process_unknown|GO:0008150
At1g03280	0.26349515	0.03246632	-0.05345364	transcription initiation factor IIE (TFIIE) alpha subunit family protein / general transcription factor TFIIE family protein			transcription factor TFIIE complex|GO:0005673	transcription initiation factor activity|GO:0016986	transcription initiation from RNA polymerase II promoter|GO:0006367
At1g03290	-0.33545306	-0.10214904	-0.025450064	similar to unknown protein [Arabidopsis thaliana] (TAIR:AT4G02880.1); similar to conserved hypothetical protein [Medicago truncatula] (GB:ABE77463.1); contains InterPro domain UBA-like; (InterPro:IPR009060)			cellular_component_unknown|GO:0005575	molecular_function_unknown|GO:0003674	biological_process_unknown|GO:0008150
At1g03300	-0.052001342	0.046551995	-0.022709256	agenet domain-containing protein			cellular_component_unknown|GO:0005575	molecular_function_unknown|GO:0003674	biological_process_unknown|GO:0008150
At1g03310	0.16958265	-0.021677036	0.013304807	ATISA2/BE2/DBE1/ISA2 (DEBRANCHING ENZYME 1); 1,4-alpha-glucan branching enzyme/ alpha-amylase/ isoamylase			chloroplast|GO:0009507	1,4-alpha-glucan branching enzyme activity|GO:0003844;alpha-amylase activity|GO:0004556;isoamylase activity|GO:0019156	carbohydrate metabolic process|GO:0005975;starch metabolic process|GO:0005982
At1g03320	0.11677466	0.2946107	0.09529385	unknown protein			cellular_component_unknown|GO:0005575	molecular_function_unknown|GO:0003674	biological_process_unknown|GO:0008150
At1g03330	-0.14559852	-1.6841117	-0.040622853	small nuclear ribonucleoprotein D, putative / snRNP core SM-like protein, putative / U6 snRNA-associated Sm-like protein, putative			nucleus|GO:0005634;small nucleolar ribonucleoprotein complex|GO:0005732	molecular_function_unknown|GO:0003674	mRNA metabolic process|GO:0016071
At1g03340	0.044936515	-1.6240815	-0.040652975	similar to unknown protein [Arabidopsis thaliana] (TAIR:AT4G02920.1); similar to IMP dehydrogenase/GMP reductase [Medicago truncatula] (GB:ABE86673.1)				molecular_function_unknown|GO:0003674	biological_process_unknown|GO:0008150
At1g03350	0.1388684	-1.5022062	-0.17269515	BSD domain-containing protein			cellular_component_unknown|GO:0005575	molecular_function_unknown|GO:0003674	biological_process_unknown|GO:0008150
At1g03360	-0.10853762	-1.6474706	-0.029337162	ATRRP4; exonuclease			mitochondrion|GO:0005739	exonuclease activity|GO:0004527
At1g03370	0.40552735	-0.9779339	-0.061911754	C2 domain-containing protein / GRAM domain-containing protein			cellular_component_unknown|GO:0005575	protein binding|GO:0005515;zinc ion binding|GO:0008270	biological_process_unknown|GO:0008150
At1g03380	0.027425172	-1.6499286	-0.030748982	AtATG18g (Arabidopsis thaliana homolog of yeast autophagy 18 (ATG18) g)				molecular_function_unknown|GO:0003674	response to starvation|GO:0042594
At1g03390	-0.00851963	0.14782876	0.19921197	transferase family protein				transferase activity|GO:0016740	biological_process_unknown|GO:0008150
At1g03400	0.14435822	-1.5450355	0.03743789	2-oxoglutarate-dependent dioxygenase, putative			cellular_component_unknown|GO:0005575	1-aminocyclopropane-1-carboxylate oxidase activity|GO:0009815	biological_process_unknown|GO:0008150
At1g03410	0.067217335	-1.4610392	-0.039537687	2A6			endomembrane system|GO:0012505
At1g03420	0.036481574	-1.6750444	-0.12065377	-			cellular_component_unknown|GO:0005575	molecular_function_unknown|GO:0003674	biological_process_unknown|GO:0008150
At1g03430	0.29493368	-1.6025805	0.07755038	AHP5 (HISTIDINE-CONTAINING PHOSPHOTRANSFER FACTOR 5); histidine phosphotransfer kinase			cellular_component_unknown|GO:0005575	histidine phosphotransfer kinase activity|GO:0009927	cytokinin mediated signaling|GO:0009736;two-component signal transduction system (phosphorelay)|GO:0000160
At1g03440	0.15886532	-1.7308941	0.36248448	leucine-rich repeat family protein			endomembrane system|GO:0012505	protein binding|GO:0005515	signal transduction|GO:0007165
At1g03445	0.26859772	0.073564574	0.013261181	BSU1 (BRASSINOSTEROID INSENSITIVE 1 suppressor 1); protein serine/threonine phosphatase			nucleus|GO:0005634	protein serine/threonine phosphatase activity|GO:0004722	brassinosteroid mediated signaling|GO:0009742
At1g03457	0.06389797	0.093055286	-0.010369936	RNA-binding protein, putative				RNA binding|GO:0003723
At1g03470	-0.064385295	0.07449951	0.12248814	kinase interacting family protein			cellular_component_unknown|GO:0005575	molecular_function_unknown|GO:0003674	biological_process_unknown|GO:0008150
At1g03475	-1.0521117	-0.3807444	-0.35214442	LIN2 (LESION INITIATION 2); coproporphyrinogen oxidase			plastid|GO:0009536	coproporphyrinogen oxidase activity|GO:0004109	porphyrin biosynthetic process|GO:0006779
At1g03490	0.041640867	0.07932479	-0.07153679	ANAC006 (Arabidopsis NAC domain containing protein 6); transcription factor				transcription factor activity|GO:0003700	multicellular organismal development|GO:0007275
At1g03510	0.46565482	0.36351866	0.17138201	pentatricopeptide (PPR) repeat-containing protein				binding|GO:0005488
At1g03520	-0.07521306	0.14529414	0.021958556	glycosyltransferase family 14 protein / core-2/I-branching enzyme family protein			membrane|GO:0016020	acetylglucosaminyltransferase activity|GO:0008375;transferase activity, transferring glycosyl groups|GO:0016757	carbohydrate biosynthetic process|GO:0016051
At1g03530	0.036521174	0.041488245	0.016367147	similar to unknown protein [Arabidopsis thaliana] (TAIR:AT5G66540.1); similar to unnamed protein product [Kluyveromyces lactis] (GB:XP_456157.1); similar to Os05g0502800 [Oryza sativa (japonica cultivar-group)] (GB:NP_001055976.1); contains InterPro domain NAF1; (InterPro:IPR008696)					biological_process_unknown|GO:0008150
At1g03540	-0.040981904	0.32847032	-0.067292236	pentatricopeptide (PPR) repeat-containing protein				binding|GO:0005488	biological_process_unknown|GO:0008150
At1g03550	0.20148529	-0.041621536	0.01040471	secretory carrier membrane protein (SCAMP) family protein			integral to membrane|GO:0016021	transmembrane transporter activity|GO:0022857	secretory pathway|GO:0045045
At1g03560	0.056525636	0.054696206	0.007405825	pentatricopeptide (PPR) repeat-containing protein				binding|GO:0005488	biological_process_unknown|GO:0008150
At1g03590	-0.061172567	-1.46424	-0.013848953	protein phosphatase 2C family protein / PP2C family protein				protein phosphatase type 2C activity|GO:0015071	N-terminal protein myristoylation|GO:0006499
At1g03600	-0.6304967	-0.76743454	-0.6567023	photosystem II family protein			chloroplast photosystem II|GO:0030095;chloroplast thylakoid lumen|GO:0009543;chloroplast thylakoid membrane|GO:0009535	molecular_function_unknown|GO:0003674	biological_process_unknown|GO:0008150
At1g03610	-0.25070012	-1.8288469	-0.20461987	similar to unknown protein [Arabidopsis thaliana] (TAIR:AT4G03420.1); similar to Os10g0494000 [Oryza sativa (japonica cultivar-group)] (GB:NP_001064942.1); similar to hypothetical protein [Oryza sativa (japonica cultivar-group)] (GB:AAP46235.1); contains InterPro domain Protein of unknown function DUF789; (InterPro:IPR008507)			cellular_component_unknown|GO:0005575	molecular_function_unknown|GO:0003674	biological_process_unknown|GO:0008150
At1g03620	0.18551756	-1.6335307	-0.09080793	phagocytosis and cell motility protein ELMO1-related			cytoskeleton|GO:0005856	molecular_function_unknown|GO:0003674	phagocytosis|GO:0006909
At1g03630	0.16540974	-1.6912104	0.049149364	POR C (PROTOCHLOROPHYLLIDE OXIDOREDUCTASE); oxidoreductase/ protochlorophyllide reductase			chloroplast thylakoid membrane|GO:0009535;chloroplast|GO:0009507	NADPH dehydrogenase activity|GO:0003959;oxidoreductase activity|GO:0016491;protochlorophyllide reductase activity|GO:0016630	chlorophyll biosynthetic process|GO:0015995
At1g03650	0.10229903	-1.6619772	0.007102875	GCN5-related N-acetyltransferase (GNAT) family protein			cellular_component_unknown|GO:0005575	N-acetyltransferase activity|GO:0008080	metabolic process|GO:0008152
At1g03660	0.08576038	-1.4857018	0.007826997	similar to ankyrin repeat family protein [Arabidopsis thaliana] (TAIR:AT1G03670.1); contains domain ANK REPEAT-CONTAINING (PTHR18958:SF80); contains domain ANKYRIN REPEAT-CONTAINING (PTHR18958)			cellular_component_unknown|GO:0005575	molecular_function_unknown|GO:0003674	biological_process_unknown|GO:0008150
At1g03670	0.15074937	-1.7704955	0.18915842	ankyrin repeat family protein				protein binding|GO:0005515
At1g03680	1.0047798	-1.2380452	-0.40768468	ATHM1 (Arabidopsis thioredoxin M-type 1); thiol-disulfide exchange intermediate			chloroplast|GO:0009507	thiol-disulfide exchange intermediate activity|GO:0030508	cell redox homeostasis|GO:0045454;glycerol ether metabolic process|GO:0006662
At1g03687	-0.03351538	-0.18686038	-0.015443543	similar to COG3148: Uncharacterized conserved protein [Yersinia intermedia ATCC 29909] (GB:ZP_00833766.1); similar to Os06g0342600 [Oryza sativa (japonica cultivar-group)] (GB:NP_001057573.1); contains InterPro domain DTW; (InterPro:IPR005636)				molecular_function_unknown|GO:0003674	biological_process_unknown|GO:0008150
At1g03700	0.21300636	-0.08753781	0.25965407	integral membrane family protein			endomembrane system|GO:0012505
At1g03710	0.13997778	0.20977372	-0.21597908	similar to unknown protein [Arabidopsis thaliana] (TAIR:AT4G03565.1); contains InterPro domain Arabidopsis thaliana cystatin-related protein; (InterPro:IPR006525)			cellular_component_unknown|GO:0005575		biological_process_unknown|GO:0008150
At1g03720	0.24967974	0.3320038	0.15252446	cathepsin-related			cellular_component_unknown|GO:0005575	cysteine-type peptidase activity|GO:0008234	proteolysis|GO:0006508
At1g03730	-0.34573436	-0.20372573	-0.09657882	similar to unknown protein [Arabidopsis thaliana] (TAIR:AT4G03600.1); similar to expressed protein [Oryza sativa (japonica cultivar-group)] (GB:ABA97787.1)			cellular_component_unknown|GO:0005575	molecular_function_unknown|GO:0003674	biological_process_unknown|GO:0008150
At1g03740	-0.14057401	0.071686506	0.0074386634	kinase				kinase activity|GO:0016301	N-terminal protein myristoylation|GO:0006499;protein amino acid phosphorylation|GO:0006468
At1g03750	0.17010775	0.0846027	-0.01389798	CHR9/SNF2/SWI2 (chromatin remodeling 9); helicase			chloroplast|GO:0009507	helicase activity|GO:0004386
At1g03760	0.11936796	-0.023751969	0.025944509	prefoldin subunit family protein			prefoldin complex|GO:0016272	protein binding|GO:0005515	protein folding|GO:0006457
At1g03770	-0.098179005	0.05839169	0.0080489125	protein binding / zinc ion binding				protein binding|GO:0005515;zinc ion binding|GO:0008270
At1g03780	0.10806724	-0.038103063	0.093303904	targeting protein-related			cellular_component_unknown|GO:0005575	molecular_function_unknown|GO:0003674	biological_process_unknown|GO:0008150
At1g03790	0.23055218	0.38529813	-0.0056608506	zinc finger (CCCH-type) family protein				nucleic acid binding|GO:0003676;transcription factor activity|GO:0003700	regulation of transcription|GO:0045449
At1g03800	0.18692246	-1.3885794	0.060171768	ATERF10/ERF10 (ERF domain protein 10); DNA binding / transcription factor/ transcriptional repressor			nucleus|GO:0005634	DNA binding|GO:0003677;transcription factor activity|GO:0003700;transcription repressor activity|GO:0016564	ethylene mediated signaling pathway|GO:0009873;regulation of transcription, DNA-dependent|GO:0006355
At1g03810	0.039613858	-1.5493904	-0.028319303	DNA-binding protein-related				molecular_function_unknown|GO:0003674	biological_process_unknown|GO:0008150
At1g03820	0.22652829	-1.2962584	0.06610539	similar to unknown protein [Arabidopsis thaliana] (TAIR:AT2G33850.1); similar to arabinogalactan-protein; AGP [Pyrus communis] (GB:AAB35283.1)			endomembrane system|GO:0012505	molecular_function_unknown|GO:0003674	biological_process_unknown|GO:0008150
At1g03830	0.10759032	-1.7225286	0.017122304	guanylate-binding family protein				GTP binding|GO:0005525;GTPase activity|GO:0003924	immune response|GO:0006955
At1g03840	0.17406034	-0.027376264	0.05679224	nucleic acid binding / zinc ion binding			intracellular|GO:0005622	nucleic acid binding|GO:0003676;transcription factor activity|GO:0003700;zinc ion binding|GO:0008270	regulation of transcription|GO:0045449
At1g03850	0.0030344962	-0.40786806	-0.010472888	glutaredoxin family protein				thiol-disulfide exchange intermediate activity|GO:0030508	electron transport|GO:0006118;response to cytokinin stimulus|GO:0009735
At1g03860	0.26665795	-1.7572869	-0.055617932	ATPHB2 (PROHIBITIN 2)			mitochondrion|GO:0005739;plastid|GO:0009536		biological_process_unknown|GO:0008150
At1g03870	-0.20403121	-0.24846542	0.09856187	FLA9 (FLA9)			anchored to membrane|GO:0031225	molecular_function_unknown|GO:0003674	cell adhesion|GO:0007155
At1g03880	0.34918496	-0.18254699	0.027310114	CRU2 (CRUCIFERIN 2); nutrient reservoir			endomembrane system|GO:0012505	nutrient reservoir activity|GO:0045735	seed germination|GO:0009845
At1g03890	0.19315939	0.09594061	0.074478514	cupin family protein			endomembrane system|GO:0012505	nutrient reservoir activity|GO:0045735	biological_process_unknown|GO:0008150
At1g03900	-0.26089236	-0.10389719	-0.03818524	ATNAP4 (ARABIDOPSIS THALIANA NON-INTRINSIC ABC PROTEIN 4)			membrane|GO:0016020	ATPase activity, coupled to transmembrane movement of substances|GO:0042626;transporter activity|GO:0005215	extracellular transport|GO:0006858
At1g03905	0.076798886	0.0768744	0.08314497	ABC transporter family protein				ATP binding|GO:0005524;ATPase activity|GO:0016887;nucleoside-triphosphatase activity|GO:0017111;nucleotide binding|GO:0000166
At1g03910	0.087239325	0.059562847	0.04055234	similar to unknown protein [Arabidopsis thaliana] (TAIR:AT5G53800.1); similar to unknown protein [Oryza sativa (japonica cultivar-group)] (GB:AAO37540.1); contains InterPro domain Transglutaminase, C-terminal; (InterPro:IPR008958)			-	-	-
At1g03920	0.009670712	0.07556808	-0.06937212	protein kinase, putative			cellular_component_unknown|GO:0005575	kinase activity|GO:0016301	protein amino acid phosphorylation|GO:0006468
At1g03930	-0.2663315	-0.169518	-0.019328274	ADK1 (DUAL SPECIFICITY KINASE 1); kinase			cytoplasm|GO:0005737;nucleus|GO:0005634	kinase activity|GO:0016301;protein threonine/tyrosine kinase activity|GO:0004712	signal transduction|GO:0007165
At1g03940	0.1939414	0.15828685	0.11494546	transferase family protein			cellular_component_unknown|GO:0005575	transferase activity|GO:0016740	biological_process_unknown|GO:0008150
At1g03950	0.041021693	0.07743819	-0.062498823	SNF7 family protein			ESCRT III complex|GO:0000815	molecular_function_unknown|GO:0003674	protein transport|GO:0015031
At1g03960	0.14180738	0.16240966	-0.09255976	calcium-binding EF hand family protein			cellular_component_unknown|GO:0005575	calcium ion binding|GO:0005509	biological_process_unknown|GO:0008150
At1g03970	-0.08091332	-0.18489078	-0.056612913	GBF4 (G-box binding factor 4); transcription factor			nucleus|GO:0005634	DNA binding|GO:0003677;sequence-specific DNA binding|GO:0043565;transcription factor activity|GO:0003700	regulation of transcription, DNA-dependent|GO:0006355
At1g03980	0.1430963	-1.3646057	0.12415419	ATPCS2 (PHYTOCHELATIN SYNTHASE 2); glutathione gamma-glutamylcysteinyltransferase			cellular_component_unknown|GO:0005575	glutathione gamma-glutamylcysteinyltransferase activity|GO:0016756	phytochelatin biosynthetic process|GO:0046938
At1g03990	0.1875387	-1.7910992	-0.1451017	alcohol oxidase-related				oxidoreductase activity|GO:0016491	electron transport|GO:0006118
At1g04000	0.009503411	-1.7062944	-0.05328457	similar to unknown protein [Arabidopsis thaliana] (TAIR:AT5G44060.1); similar to Os02g0621600 [Oryza sativa (japonica cultivar-group)] (GB:NP_001047462.1); similar to hypothetical protein LOC_Os10g33360 [Oryza sativa (japonica cultivar-group)] (GB:AAP54238.2); similar to hypothetical protein [Oryza sativa] (GB:AAG16859.1); contains InterPro domain Ankyrin; (InterPro:IPR002110)				molecular_function_unknown|GO:0003674	biological_process_unknown|GO:0008150
At1g04010	0.011419393	-1.7486955	-0.016815487	phosphatidylcholine-sterol O-acyltransferase			endomembrane system|GO:0012505	phosphatidylcholine-sterol O-acyltransferase activity|GO:0004607	lipid metabolic process|GO:0006629
At1g04020	0.10817871	0.08908908	0.05424405	ATBARD1/BARD1 (BREAST CANCER ASSOCIATED RING 1); transcription coactivator			intracellular|GO:0005622	transcription coactivator activity|GO:0003713	DNA repair|GO:0006281
At1g04030	0.015905676	-1.239022	-0.22331735	similar to unknown protein [Arabidopsis thaliana] (TAIR:AT5G44040.1); similar to At1g04030 [Coffea canephora] (GB:ABD93477.2); similar to Os04g0511700 [Oryza sativa (japonica cultivar-group)] (GB:NP_001053294.1); similar to OSIGBa0157K09-H0214G12.18 [Oryza sativa (indica cultivar-group)] (GB:CAH68007.1)			cellular_component_unknown|GO:0005575	molecular_function_unknown|GO:0003674	biological_process_unknown|GO:0008150
At1g04040	0.036296174	-1.7029027	0.052754123	acid phosphatase class B family protein			cellulose and pectin-containing cell wall|GO:0009505	acid phosphatase activity|GO:0003993	biological_process_unknown|GO:0008150
At1g04050	0.14784513	-1.6835343	0.10285884	SUVR1 (Arabidopsis homolog of SU(VAR)3-9 1); histone-lysine N-methyltransferase/ zinc ion binding			nucleolus|GO:0005730	histone-lysine N-methyltransferase activity|GO:0018024;zinc ion binding|GO:0008270	chromatin modification|GO:0016568
At1g04070	0.038495935	-1.2570646	-0.026544664	TOM22-I (translocase of the outer mitochondrial membrane 22-I)			mitochondrial outer membrane translocase complex|GO:0005742	protein transmembrane transporter activity|GO:0015450	protein targeting to mitochondrion|GO:0006626
At1g04080	-2.907589E-5	-0.038806684	-0.007274951	hydroxyproline-rich glycoprotein family protein			intracellular|GO:0005622	binding|GO:0005488	RNA processing|GO:0006396
At1g04090	0.0322906	0.001837695	0.0838586	similar to unknown protein [Arabidopsis thaliana] (TAIR:AT5G18490.1); similar to unknown protein [Arabidopsis thaliana] (TAIR:AT5G43950.1); similar to unknown protein [Arabidopsis thaliana] (TAIR:AT3G04350.1); similar to Protein of unknown function DUF946, plant [Medicago truncatula] (GB:ABE91890.1); similar to Protein of unknown function DUF946, plant [Medicago truncatula] (GB:ABE90426.1); conta…			cellular_component_unknown|GO:0005575	molecular_function_unknown|GO:0003674	biological_process_unknown|GO:0008150
At1g04100	0.14774889	0.012070354	-0.014163118	IAA10 (indoleacetic acid-induced protein 10); transcription factor			nucleus|GO:0005634	transcription factor activity|GO:0003700	response to auxin stimulus|GO:0009733
At1g04110	0.042443197	0.048620746	0.075384706	SDD1 (STOMATAL DENSITY AND DISTRIBUTION); subtilase			external side of plasma membrane|GO:0009897	serine-type endopeptidase activity|GO:0004252;subtilase activity|GO:0004289	proteolysis|GO:0006508;regulation of cell proliferation|GO:0042127;stomatal complex morphogenesis|GO:0010103
At1g04120	0.1293527	0.29388678	0.22601518	ATMRP5 (Arabidopsis thaliana multidrug resistance-associated protein 5)			vacuolar membrane|GO:0005774	ATPase activity, coupled to transmembrane movement of substances|GO:0042626;sulfonylurea receptor activity|GO:0008281	cellular potassium ion homeostasis|GO:0030007;response to salt stress|GO:0009651
At1g04130	0.15149145	0.070765756	-0.021919789	binding			cellular_component_unknown|GO:0005575	binding|GO:0005488	biological_process_unknown|GO:0008150
At1g04140	0.08904284	0.056997955	0.0035812045	transducin family protein / WD-40 repeat family protein			chloroplast|GO:0009507	nucleotide binding|GO:0000166	biological_process_unknown|GO:0008150
At1g04150	0.009173118	0.15609287	0.09992092	C2 domain-containing protein			cellular_component_unknown|GO:0005575	molecular_function_unknown|GO:0003674	biological_process_unknown|GO:0008150
At1g04160	0.08487335	0.0853191	0.20783508	XIB (Myosin-like protein XIB)			myosin complex|GO:0016459	motor activity|GO:0003774	actin filament-based movement|GO:0030048
At1g04170	-0.10268898	0.036240235	-0.051160168	EIF2 GAMMA (eukaryotic translation initiation factor 2 gamma subunit); translation factor, nucleic acid binding				translation factor activity, nucleic acid binding|GO:0008135;translation initiation factor activity|GO:0003743
At1g04180	-0.041545577	-0.15118606	-0.05575478	flavin-containing monooxygenase family protein / FMO family protein				monooxygenase activity|GO:0004497	electron transport|GO:0006118
At1g04190	0.14618239	-1.6382877	-0.022301706	tetratricopeptide repeat (TPR)-containing protein			cellular_component_unknown|GO:0005575	binding|GO:0005488	biological_process_unknown|GO:0008150
At1g04200	0.11042578	-1.6739297	-0.02704249	similar to PREDICTED: similar to dymeclin [Rattus norve (GB:XP_001054727.1); similar to Os01g0773100 [Oryza sativa (japonica cultivar-group)] (GB:NP_001044398.1); contains domain SUBFAMILY NOT NAMED (PTHR12895:SF1); contains domain FAMILY NOT NAMED (PTHR12895)			cellular_component_unknown|GO:0005575	molecular_function_unknown|GO:0003674	N-terminal protein myristoylation|GO:0006499
At1g04210	0.09751224	-1.6708293	0.0643955	leucine-rich repeat family protein / protein kinase family protein			cellular_component_unknown|GO:0005575	protein binding|GO:0005515;protein kinase activity|GO:0004672	protein amino acid phosphorylation|GO:0006468
At1g04220	0.05186245	-1.6094369	0.024092901	beta-ketoacyl-CoA synthase, putative				acyltransferase activity|GO:0008415	biosynthetic process|GO:0009058
At1g04230	0.13839059	-1.72173	-0.0741529	similar to unknown protein [Arabidopsis thaliana] (TAIR:AT5G43720.1); similar to unnamed protein product [Ostreococcus tauri] (GB:CAL54460.1); similar to Os03g0797700 [Oryza sativa (japonica cultivar-group)] (GB:NP_001051564.1); contains InterPro domain Spectrin repeat; (InterPro:IPR002017)				molecular_function_unknown|GO:0003674	biological_process_unknown|GO:0008150
At1g04240	0.23908298	0.11778923	0.13092147	SHY2 (SHORT HYPOCOTYL 2); transcription factor			nucleus|GO:0005634	transcription factor activity|GO:0003700	response to auxin stimulus|GO:0009733
At1g04250	-0.20812277	0.109608345	0.007425748	AXR3 (AUXIN RESISTANT 3); transcription factor			SCF ubiquitin ligase complex|GO:0019005;nucleus|GO:0005634;proteasome complex (sensu Eukaryota)|GO:0000502;signalosome|GO:0008180	transcription factor activity|GO:0003700	auxin mediated signaling pathway|GO:0009734;response to auxin stimulus|GO:0009733
At1g04260	-0.038785428	-1.7112008	0.07081264	MPI7 (CAMV MOVEMENT PROTEIN INTERACTING PROTEIN 7)			cytoplasm|GO:0005737	protein binding|GO:0005515	spread of virus within host|GO:0046739
At1g04270	-0.21613146	-1.7377299	-0.07842037	RPS15 (RIBOSOMAL PROTEIN S15); structural constituent of ribosome			cytosolic ribosome (sensu Eukaryota)|GO:0005830;cytosolic small ribosomal subunit (sensu Eukaryota)|GO:0005843	structural constituent of ribosome|GO:0003735	translation|GO:0006412
At1g04280	0.06738928	-1.4812937	0.30254322	similar to unknown protein [Arabidopsis thaliana] (TAIR:AT1G06750.1); similar to conserved hypothetical protein [Medicago truncatula] (GB:ABE83056.1); contains domain no description (G3D.3.40.50.300); contains domain P-loop containing nucleoside triphosphate hydrolases (SSF52540)			cellular_component_unknown|GO:0005575
At1g04290	0.31961566	-1.4263102	0.23249556	thioesterase family protein			cellular_component_unknown|GO:0005575	acyl-CoA thioesterase activity|GO:0016291;hydrolase activity, acting on ester bonds|GO:0016788	biological_process_unknown|GO:0008150
At1g04300	0.34069145	0.22895141	0.01833244	similar to meprin and TRAF homology domain-containing protein / MATH domain-containing protein [Arabidopsis thaliana] (TAIR:AT5G43560.2); similar to MATH domain, putative [Medicago truncatula] (GB:ABE87963.1); similar to Os12g0597100 [Oryza sativa (japonica cultivar-group)] (GB:NP_001067191.1); contains InterPro domain TRAF-like; (InterPro:IPR008974); contains InterPro domain MATH; (InterPro:IPR0…			endomembrane system|GO:0012505	molecular_function_unknown|GO:0003674	biological_process_unknown|GO:0008150
At1g04310	0.25837505	-0.11052727	0.027272765	ERS2 (ETHYLENE RESPONSE SENSOR 2); receptor			endomembrane system|GO:0012505;membrane|GO:0016020	ethylene binding|GO:0051740;glycogen synthase kinase 3 activity|GO:0004696;protein histidine kinase activity|GO:0004673;receptor activity|GO:0004872	negative regulation of ethylene mediated signaling pathway|GO:0010105
At1g04330	0.2521167	-0.03849069	0.10720554	similar to unknown protein [Arabidopsis thaliana] (TAIR:AT3G23170.1)			chloroplast|GO:0009507	molecular_function_unknown|GO:0003674	biological_process_unknown|GO:0008150
At1g04340	0.23474297	-0.02320039	-0.097069666	lesion inducing protein-related			endomembrane system|GO:0012505	molecular_function_unknown|GO:0003674	biological_process_unknown|GO:0008150
At1g04350	0.35922298	0.090381555	-0.047888935	2-oxoglutarate-dependent dioxygenase, putative			cellular_component_unknown|GO:0005575	2-oxoglutarate-dependent dioxygenase activity|GO:0010302	biological_process_unknown|GO:0008150
At1g04360	0.0145160025	0.12295738	-0.04385393	zinc finger (C3HC4-type RING finger) family protein				protein binding|GO:0005515;zinc ion binding|GO:0008270
At1g04370	0.03418245	0.0881132	0.016373895	ATERF14 (ETHYLENE-RESPONSIVE ELEMENT BINDING FACTOR 14); DNA binding / transcription factor			nucleus|GO:0005634	DNA binding|GO:0003677;transcription factor activity|GO:0003700	ethylene mediated signaling pathway|GO:0009873;regulation of transcription, DNA-dependent|GO:0006355
At1g04380	0.09285076	-0.021188812	0.048470587	2-oxoglutarate-dependent dioxygenase, putative			cellular_component_unknown|GO:0005575	2-oxoglutarate-dependent dioxygenase activity|GO:0010302	biological_process_unknown|GO:0008150
At1g04390	-6.28429E-4	0.0012418473	0.03690336	binding / protein binding			cellular_component_unknown|GO:0005575	binding|GO:0005488;protein binding|GO:0005515	biological_process_unknown|GO:0008150
At1g04400	0.027984934	-0.07198518	0.06923265	CRY2 (CRYPTOCHROME 2)			nucleus|GO:0005634	blue light photoreceptor activity|GO:0009882;protein homodimerization activity|GO:0042803	chromatin remodeling|GO:0006338;phototropism|GO:0009638;positive regulation of flower development|GO:0009911;regulation of flower development|GO:0009909;response to blue light|GO:0009637;response to water deprivation|GO:0009414;stomatal movement|GO:0010118
At1g04410	-0.3544644	-0.20617288	-0.1580154	malate dehydrogenase, cytosolic, putative			cellular_component_unknown|GO:0005575	malate dehydrogenase activity|GO:0016615	glycolysis|GO:0006096;malate metabolic process|GO:0006108;tricarboxylic acid cycle intermediate metabolic process|GO:0006100
At1g04420	0.43956015	0.055656016	0.0869706	aldo/keto reductase family protein			chloroplast|GO:0009507	aldo-keto reductase activity|GO:0004033
At1g04430	0.3990535	0.04809477	-0.09056267	dehydration-responsive protein-related			Golgi apparatus|GO:0005794		biological_process_unknown|GO:0008150
At1g04440	0.20576666	-0.030797614	-0.009356603	CKL13 (CASEIN KINASE LIKE 13); casein kinase I/ kinase			cellular_component_unknown|GO:0005575	casein kinase I activity|GO:0004681;kinase activity|GO:0016301	protein amino acid phosphorylation|GO:0006468
At1g04445	0.3115017	0.13262683	-0.0892008	zinc finger (C2H2 type) family protein			intracellular|GO:0005622	nucleic acid binding|GO:0003676;zinc ion binding|GO:0008270	biological_process_unknown|GO:0008150
At1g04450	0.14523448	-1.6760395	0.1270426	RIC3 (ROP-INTERACTIVE CRIB MOTIF-CONTAINING PROTEIN 3)			cytoplasm|GO:0005737	protein binding|GO:0005515	elevation of cytosolic calcium ion concentration|GO:0007204;pollen tube growth|GO:0009860;positive regulation of calcium-mediated signaling|GO:0050850;regulation of actin filament depolymerization|GO:0030834;regulation of calcium-mediated signaling|GO:0050848
At1g04470	0.30678156	-1.1309348	-0.14792107	similar to unknown protein [Arabidopsis thaliana] (TAIR:AT2G25800.1); similar to unknown protein [Arabidopsis thaliana] (TAIR:AT2G20010.2); similar to unknown protein [Arabidopsis thaliana] (TAIR:AT2G33420.1); similar to hypothetical protein LOC_Os03g04560 [Oryza sativa (japonica cultivar-group)] (GB:ABF93881.1); similar to expressed protein [Oryza sativa (japonica cultivar-group)] (GB:AAP54227.2…			cellular_component_unknown|GO:0005575	molecular_function_unknown|GO:0003674	biological_process_unknown|GO:0008150
At1g04480	-0.05188285	-0.060933366	-0.046645924	60S ribosomal protein L23 (RPL23A)			ribosome|GO:0005840	structural constituent of ribosome|GO:0003735	translation|GO:0006412
At1g04490	0.19016112	0.015563836	-0.065467484	similar to unknown protein [Arabidopsis thaliana] (TAIR:AT2G33360.2); similar to Os03g0139200 [Oryza sativa (japonica cultivar-group)] (GB:NP_001048913.1); similar to Bromo adjacent re (GB:ABE92116.1); contains domain Transcriptional factor tubby, C-terminal domain (SSF54518)					biological_process_unknown|GO:0008150
At1g04500	0.07928418	0.33664948	0.08339304	zinc finger CONSTANS-related			cellular_component_unknown|GO:0005575	molecular_function_unknown|GO:0003674	biological_process_unknown|GO:0008150
At1g04510	-0.16915728	0.04506784	-0.049821083	nucleotide binding			ubiquitin ligase complex|GO:0000151	nucleotide binding|GO:0000166	protein ubiquitination|GO:0016567
At1g04520	0.021841574	-0.044102706	-0.04626925	33 kDa secretory protein-related			endomembrane system|GO:0012505	molecular_function_unknown|GO:0003674	N-terminal protein myristoylation|GO:0006499
At1g04530	0.13704073	-1.6531719	-0.07275429	binding				binding|GO:0005488
At1g04540	0.09846202	0.18147843	0.061544266	C2 domain-containing protein					biological_process_unknown|GO:0008150
At1g04550	0.08076834	0.5034804	-0.007533472	IAA12 (AUXIN-INDUCED PROTEIN 12); transcription factor			nucleus|GO:0005634	transcription factor activity|GO:0003700	embryonic pattern specification|GO:0009880;response to auxin stimulus|GO:0009733
At1g04560	0.017737165	0.0618879	0.070750184	AWPM-19-like membrane family protein			endomembrane system|GO:0012505	molecular_function_unknown|GO:0003674	biological_process_unknown|GO:0008150
At1g04570	0.060649943	-0.015289433	-0.0051589385	integral membrane transporter family protein			membrane|GO:0016020	transporter activity|GO:0005215	transport|GO:0006810
At1g04580	0.12699571	0.16311423	-0.022878833	AAO4 (ALDEHYDE OXIDASE 4); aldehyde oxidase			cellular_component_unknown|GO:0005575	aldehyde oxidase activity|GO:0004031	abscisic acid biosynthetic process|GO:0009688
At1g04590	0.13127682	0.031037213	-0.016220992	EMB2748 (EMBRYO DEFECTIVE 2748)				molecular_function_unknown|GO:0003674	embryonic development ending in seed dormancy|GO:0009793
At1g04600	-0.0010389779	0.10971762	0.08330987	XIA (Myosin-like protein XIA); motor/ protein binding			myosin complex|GO:0016459	motor activity|GO:0003774;protein binding|GO:0005515	actin filament-based movement|GO:0030048
At1g04610	0.02677207	-0.057573747	0.0257702	flavin-containing monooxygenase / FMO (YUCCA3)				monooxygenase activity|GO:0004497;oxidoreductase activity|GO:0016491	auxin biosynthetic process|GO:0009851
At1g04620	0.14003941	0.0011304896	0.06944105	coenzyme F420 hydrogenase family / dehydrogenase, beta subunit family			chloroplast|GO:0009507	coenzyme F420 hydrogenase activity|GO:0050454	biological_process_unknown|GO:0008150
At1g04630	-0.2093096	-0.1528792	-0.033198535	MEE4 (maternal effect embryo arrest 4)			mitochondrial membrane|GO:0031966;mitochondrion|GO:0005739;respiratory chain complex I|GO:0045271	molecular_function_unknown|GO:0003674	embryonic development ending in seed dormancy|GO:0009793;photorespiration|GO:0009853
At1g04635	0.07839049	0.00844707	0.12745647	EMB1687 (EMBRYO DEFECTIVE 1687); ribonuclease P			cellular_component_unknown|GO:0005575	ribonuclease P activity|GO:0004526	embryonic development ending in seed dormancy|GO:0009793;tRNA processing|GO:0008033
At1g04640	0.09526787	-1.6251256	0.08061468	LIP2 (LIPOYLTRANSFERASE 2)			mitochondrion|GO:0005739	lipoyltransferase activity|GO:0017118	lipoic acid metabolic process|GO:0000273
At1g04645	0.010984603	-0.01562416	0.1637994	self-incompatibility protein-related			endomembrane system|GO:0012505	molecular_function_unknown|GO:0003674	biological_process_unknown|GO:0008150
At1g04650	0.1414296	-1.0573096	6.360486E-4	similar to hypothetical protein MtrDRAFT_AC161864g27v1 [Medicago truncatula] (GB:ABE86678.1)			cellular_component_unknown|GO:0005575
At1g04660	0.08885841	0.0072521474	-0.053107668	glycine-rich protein			endomembrane system|GO:0012505	molecular_function_unknown|GO:0003674	biological_process_unknown|GO:0008150
At1g04670	-0.07187703	0.040987927	-0.018540256	unknown protein				molecular_function_unknown|GO:0003674	biological_process_unknown|GO:0008150
At1g04680	-0.32941356	0.02597215	0.052008793	pectate lyase family protein			endomembrane system|GO:0012505	lyase activity|GO:0016829;pectate lyase activity|GO:0030570	biological_process_unknown|GO:0008150
At1g04690	0.010777038	0.0652292	0.09588216	KAB1 (POTASSIUM CHANNEL BETA SUBUNIT); potassium channel			integral to membrane|GO:0016021	potassium channel activity|GO:0005267	potassium ion transport|GO:0006813
At1g04700	0.016765084	-0.05455123	-0.030590817	protein kinase family protein			cellular_component_unknown|GO:0005575	protein kinase activity|GO:0004672;protein threonine/tyrosine kinase activity|GO:0004712	protein amino acid phosphorylation|GO:0006468
At1g04710	-0.5786915	-1.5577613	-0.3287209	acetyl-CoA C-acyltransferase, putative / 3-ketoacyl-CoA thiolase, putative				acetyl-CoA C-acyltransferase activity|GO:0003988	catechol catabolic process, ortho-cleavage|GO:0019615;fatty acid oxidation|GO:0019395;protocatechuate catabolic process, ortho-cleavage|GO:0019618
At1g04730	0.06813839	0.044384956	-0.03713286	AAA-type ATPase family protein				ATPase activity|GO:0016887
At1g04750	0.0037858905	-0.017282909	0.12975049	VAMP7B (VESICLE-ASSOCIATED MEMBRANE PROTEIN 7B)			endosome|GO:0005768;membrane|GO:0016020;plasma membrane|GO:0005886	molecular_function_unknown|GO:0003674	transport|GO:0006810;vesicle-mediated transport|GO:0016192
At1g04760	0.06327962	0.0766108	0.05146894	ATVAMP726 (VESICLE-ASSOCIATED MEMBRANE PROTEIN)			endosome|GO:0005768;membrane|GO:0016020;plasma membrane|GO:0005886	molecular_function_unknown|GO:0003674	transport|GO:0006810;vesicle-mediated transport|GO:0016192
At1g04770	0.0039171865	-0.066864975	0.07230774	male sterility MS5 family protein				binding|GO:0005488	biological_process_unknown|GO:0008150
At1g04780	0.04059112	0.11713295	0.016195232	ankyrin repeat family protein			cellular_component_unknown|GO:0005575	molecular_function_unknown|GO:0003674	biological_process_unknown|GO:0008150
At1g04790	0.01921637	-0.04193431	0.17496493	zinc finger (C3HC4-type RING finger) family protein				protein binding|GO:0005515;zinc ion binding|GO:0008270
At1g04800	0.04838752	0.029778158	-0.051640272	glycine-rich protein			endomembrane system|GO:0012505	molecular_function_unknown|GO:0003674	N-terminal protein myristoylation|GO:0006499
At1g04810	0.24558385	0.04965674	0.104182065	26S proteasome regulatory subunit, putative			nucleus|GO:0005634;proteasome regulatory particle, base subcomplex (sensu Eukaryota)|GO:0008540	binding|GO:0005488	protein catabolic process|GO:0030163;ubiquitin-dependent protein catabolic process|GO:0006511
At1g04820	1.7072802	-0.90449286	-0.3621339	TUA4 (tubulin alpha-4 chain)			tubulin complex|GO:0045298	structural constituent of cytoskeleton|GO:0005200	microtubule-based process|GO:0007017
At1g04830	0.049912423	0.07860565	0.047897946	RabGAP/TBC domain-containing protein			intracellular|GO:0005622	RAB GTPase activator activity|GO:0005097	regulation of Rab GTPase activity|GO:0032313
At1g04840	0.16021757	0.08919832	0.12343268	pentatricopeptide (PPR) repeat-containing protein			cellular_component_unknown|GO:0005575	binding|GO:0005488	biological_process_unknown|GO:0008150
At1g04850	-0.03181433	0.007264225	6.224811E-4	ubiquitin-associated (UBA)/TS-N domain-containing protein					biological_process_unknown|GO:0008150
At1g04860	-0.26210117	-0.11126914	0.12541325	UBP2 (UBIQUITIN-SPECIFIC PROTEASE 2); ubiquitin-specific protease			proteasome complex (sensu Eukaryota)|GO:0000502	ubiquitin-specific protease activity|GO:0004843	ubiquitin-dependent protein catabolic process|GO:0006511
At1g04870	-0.027210426	0.085313454	0.14228953	protein arginine N-methyltransferase family protein			cellular_component_unknown|GO:0005575	methyltransferase activity|GO:0008168
At1g04880	0.09807886	-0.009133064	0.07329117	high mobility group (HMG1/2) family protein / ARID/BRIGHT DNA-binding domain-containing protein			chromatin|GO:0000785;intracellular|GO:0005622;nucleus|GO:0005634	transcription factor activity|GO:0003700	regulation of transcription|GO:0045449
At1g04890	0.16226634	-1.7138097	-0.16771135	similar to unknown protein [Arabidopsis thaliana] (TAIR:AT4G13630.1); similar to Os03g0708700 [Oryza sativa (japonica cultivar-group)] (GB:NP_001051039.1); similar to Protein of unknown function, DUF593, putative [Oryza sativa (japonica cultivar-group)] (GB:AAX95673.1); similar to Os04g0311500 [Oryza sativa (japonica cultivar-group)] (GB:NP_001052441.1); contains InterPro domain Protein of unknow…			cellular_component_unknown|GO:0005575		biological_process_unknown|GO:0008150
At1g34020	-0.3309736	-1.838957	-0.09663407	transporter-related			membrane|GO:0016020
At1g04910	-0.10137009	0.036889996	0.014836207	similar to unknown protein [Arabidopsis thaliana] (TAIR:AT1G22460.1); similar to Plant protein family protein, expressed [Oryza sativa (japonica cultivar-group)] (GB:ABA97941.2); similar to Os11g0481200 [Oryza sativa (japonica cultivar-group)] (GB:NP_001067896.1); similar to Plant protein family protein, expressed [Oryza sativa (japonica cultivar-group)] (GB:ABA93715.2); contains InterPro domain …			Golgi apparatus|GO:0005794	molecular_function_unknown|GO:0003674	biological_process_unknown|GO:0008150
At1g04920	0.12601215	0.15386105	0.14297712	ATSPS3F (sucrose phosphate synthase 3F); sucrose-phosphate synthase/ transferase, transferring glycosyl groups			cellular_component_unknown|GO:0005575	sucrose-phosphate synthase activity|GO:0046524;transferase activity, transferring glycosyl groups|GO:0016757	biosynthetic process|GO:0009058;sucrose metabolic process|GO:0005985
At1g04930	-0.118296355	0.07478096	0.02662975	hydroxyproline-rich glycoprotein family protein			chloroplast|GO:0009507
At1g04945				similar to Os01g0962500 [Oryza sativa (japonica cultivar-group)] (GB:NP_001045479.1); similar to PREDICTED: similar to CG1463-PA [Tribolium castaneum] (GB:XP_969070.1); contains InterPro domain Zinc finger, HIT-type; (InterPro:IPR007529)			-	-	-
At1g04950	0.033538565	-1.0553476	0.03678544	TAFII59 (TATA box associated factor II 59); transcription initiation factor			nucleus|GO:0005634	transcription initiation factor activity|GO:0016986	transcription initiation|GO:0006352
At1g04960	0.03917801	0.0929211	0.008085453	similar to bZIP family transcription factor [Arabidopsis thaliana] (TAIR:AT1G27000.1); similar to unknown [Striga asiatica] (GB:ABD98037.1); similar to Os05g0182700 [Oryza sativa (japonica cultivar-group)] (GB:NP_001054821.1); contains InterPro domain Protein of unknown function DUF1664; (InterPro:IPR012458)			endomembrane system|GO:0012505	molecular_function_unknown|GO:0003674	biological_process_unknown|GO:0008150
At1g04970	0.1123917	0.6225863	-0.062374953	lipid-binding serum glycoprotein family protein			endomembrane system|GO:0012505	lipid binding|GO:0008289	biological_process_unknown|GO:0008150
At1g04980	-0.04266011	-0.003107544	0.0153142745	ATPDIL2-2 (PDI-LIKE 2-2); thiol-disulfide exchange intermediate			cellulose and pectin-containing cell wall|GO:0009505	thiol-disulfide exchange intermediate activity|GO:0030508	cell redox homeostasis|GO:0045454
At1g04985	0.049813367	0.031725585	0.02705938	similar to OSJNBa0043A12.17 [Oryza sativa (japonica cultivar-group)] (GB:CAE02812.1); similar to Os04g0669100 [Oryza sativa (japonica cultivar-group)] (GB:NP_001054200.1)				molecular_function_unknown|GO:0003674	biological_process_unknown|GO:0008150
At1g04990	0.11426701	0.3512546	-0.029699512	zinc finger (CCCH-type) family protein			cellular_component_unknown|GO:0005575	nucleic acid binding|GO:0003676	biological_process_unknown|GO:0008150
At1g05000	0.03682237	0.23858954	-0.07767319	tyrosine specific protein phosphatase family protein			cellular_component_unknown|GO:0005575	phosphoprotein phosphatase activity|GO:0004721	dephosphorylation|GO:0016311
At1g05010	-0.09987107	-0.09705401	0.112016045	EFE (ethylene forming enzyme)				1-aminocyclopropane-1-carboxylate oxidase activity|GO:0009815	ethylene biosynthetic process|GO:0009693
At1g05020	0.031405564	0.01053286	0.06305686	epsin N-terminal homology (ENTH) domain-containing protein / clathrin assembly protein-related			cellular_component_unknown|GO:0005575	binding|GO:0005488	biological_process_unknown|GO:0008150
At1g05030	0.49904764	0.13216999	0.04760283	hexose transporter, putative			membrane|GO:0016020	carbohydrate transmembrane transporter activity|GO:0015144;sugar:hydrogen ion symporter activity|GO:0005351	carbohydrate transport|GO:0008643;transport|GO:0006810
At1g05040	-0.01606204	0.017001305	0.084851235	similar to ubiquitin-associated (UBA)/TS-N domain-containing protein [Arabidopsis thaliana] (TAIR:AT2G33010.1); contains InterPro domain UBA-like; (InterPro:IPR009060)			cellular_component_unknown|GO:0005575	molecular_function_unknown|GO:0003674	biological_process_unknown|GO:0008150
At1g05055	0.057831336	-0.0125985965	0.14768253	ATGTF2H2/GTF2H2 (GENERAL TRANSCRIPTION FACTOR IIH 2); general RNA polymerase II transcription factor			holo TFIIH complex|GO:0005675	general RNA polymerase II transcription factor activity|GO:0016251	nucleotide-excision repair|GO:0006289;regulation of global transcription from RNA polymerase II promoter|GO:0006358
At1g05060	-0.10548343	0.013013717	0.015211519	similar to conserved hypothetical protein [Medicago truncatula] (GB:ABE78856.1)			cellular_component_unknown|GO:0005575	molecular_function_unknown|GO:0003674
At1g05065	-0.015694281	-1.6503191	0.08687438	CLE20 (CLAVATA3/ESR-RELATED 20); receptor binding			apoplast|GO:0048046	protein binding|GO:0005515;receptor binding|GO:0005102	signal transduction|GO:0007165
At1g05070	-0.038296722	-0.013635948	0.04868795	similar to unknown protein [Arabidopsis thaliana] (TAIR:AT2G32580.1); similar to unknown protein [Phytophthora sojae] (GB:AAO24648.1); contains InterPro domain Protein of unknown function DUF1068; (InterPro:IPR010471)			Golgi apparatus|GO:0005794	molecular_function_unknown|GO:0003674	biological_process_unknown|GO:0008150
At1g05080	0.10273371	0.0105297	0.18991858	F-box family protein				molecular_function_unknown|GO:0003674
At1g05085	0.19639267	-1.7115597	0.14665216	unknown protein			cellular_component_unknown|GO:0005575	molecular_function_unknown|GO:0003674	biological_process_unknown|GO:0008150
At1g05090	-0.055943046	-0.18992484	-0.0053141955	dentin sialophosphoprotein-related			cellular_component_unknown|GO:0005575	molecular_function_unknown|GO:0003674	biological_process_unknown|GO:0008150
At1g05100	0.15031278	-0.30199325	0.10224625	MAPKKK18 (Mitogen-activated protein kinase kinase kinase 18); kinase				kinase activity|GO:0016301	protein amino acid phosphorylation|GO:0006468
At1g05120	-0.0564203	0.060128182	0.1184397	SNF2 domain-containing protein / helicase domain-containing protein / RING finger domain-containing protein				ATP binding|GO:0005524;DNA binding|GO:0003677
At1g05140	-0.07101991	-1.6518946	0.07043279	membrane-associated zinc metalloprotease, putative			plastid|GO:0009536	metalloendopeptidase activity|GO:0004222	proteolysis|GO:0006508
At1g05150	0.06780552	-0.01615757	0.13659284	calcium-binding EF hand family protein			cellular_component_unknown|GO:0005575	calcium ion binding|GO:0005509	biological_process_unknown|GO:0008150
At1g05160	0.09271467	-1.7474302	0.16056159	CYP88A3 (ENT-KAURENOIC ACID HYDROXYLASE 1); oxygen binding			endoplasmic reticulum|GO:0005783	ent-kaurenoate oxidase activity|GO:0051777;oxygen binding|GO:0019825	gibberellin biosynthetic process|GO:0009686
At1g05170	0.58252263	-0.011404241	-0.13349439	galactosyltransferase family protein			endomembrane system|GO:0012505;membrane|GO:0016020	transferase activity, transferring glycosyl groups|GO:0016757;transferase activity, transferring hexosyl groups|GO:0016758	protein amino acid glycosylation|GO:0006486
At1g05180	0.25137752	0.020435683	0.06620583	AXR1 (AUXIN RESISTANT 1); small protein activating enzyme			nucleus|GO:0005634	small protein activating enzyme activity|GO:0008641	auxin homeostasis|GO:0010252;auxin mediated signaling pathway|GO:0009734;leaf morphogenesis|GO:0009965;protein ubiquitination|GO:0016567;response to water deprivation|GO:0009414
At1g05190	0.3094367	0.12030359	-0.10954796	EMB2394 (EMBRYO DEFECTIVE 2394); structural constituent of ribosome			large ribosomal subunit|GO:0015934	structural constituent of ribosome|GO:0003735	embryonic development ending in seed dormancy|GO:0009793;translation|GO:0006412
At1g05200	0.3125971	-0.026630254	0.076330796	ATGLR3.4 (Arabidopsis thaliana glutamate receptor 3.4)			membrane|GO:0016020	intracellular ligand-gated ion channel activity|GO:0005217	cellular calcium ion homeostasis|GO:0006874;response to light stimulus|GO:0009416
At1g05205	-0.28535008	-0.14358017	0.024011359	similar to unknown protein [Oryza sativa (japonica cultivar-group)] (GB:BAD45491.1)			cellular_component_unknown|GO:0005575	molecular_function_unknown|GO:0003674	biological_process_unknown|GO:0008150
At1g05210	0.05269284	0.004143124	-0.04603779	similar to unknown protein [Arabidopsis thaliana] (TAIR:AT2G32380.1); similar to hypothetical protein [Oryza sativa (japonica cultivar-group)] (GB:BAC57387.1); similar to Os07g0458700 [Oryza sativa (japonica cultivar-group)] (GB:NP_001059570.1)			endomembrane system|GO:0012505	molecular_function_unknown|GO:0003674	biological_process_unknown|GO:0008150
At1g05220	0.112091884	0.12856118	0.020573275	similar to unknown protein [Arabidopsis thaliana] (TAIR:AT1G05210.1); similar to hypothetical protein [Oryza sativa (japonica cultivar-group)] (GB:BAC57387.1); similar to Os07g0458700 [Oryza sativa (japonica cultivar-group)] (GB:NP_001059570.1)			endomembrane system|GO:0012505	molecular_function_unknown|GO:0003674	biological_process_unknown|GO:0008150
At1g05230	0.061833195	0.052201454	-1.006145E-4	homeobox-leucine zipper family protein / lipid-binding START domain-containing protein			nucleus|GO:0005634	DNA binding|GO:0003677;transcription factor activity|GO:0003700	regulation of transcription, DNA-dependent|GO:0006355
At1g05250	0.040553197	-0.030298851	-0.039916504	peroxidase, putative			endomembrane system|GO:0012505	peroxidase activity|GO:0004601	response to oxidative stress|GO:0006979
At1g05260	0.27831525	0.053810824	0.14300661	RCI3 (RARE COLD INDUCIBLE GENE 3); peroxidase			endoplasmic reticulum|GO:0005783	peroxidase activity|GO:0004601	hyperosmotic salinity response|GO:0042538;response to cold|GO:0009409;response to desiccation|GO:0009269
At1g05270	0.4448119	0.13792181	-0.038137034	TraB family protein			cellular_component_unknown|GO:0005575	molecular_function_unknown|GO:0003674	biological_process_unknown|GO:0008150
At1g05280	0.20477939	-0.08778398	0.01836097	fringe-related protein				transferase activity, transferring glycosyl groups|GO:0016757	biological_process_unknown|GO:0008150
At1g05290	0.17622913	-1.6686027	0.024546016	transcription factor				transcription factor activity|GO:0003700	regulation of transcription|GO:0045449
At1g05300	0.32000175	-0.053031497	0.20625223	ZIP5 (ZINC TRANSPORTER 5 PRECURSOR); cation transporter			endomembrane system|GO:0012505;integral to membrane|GO:0016021;membrane|GO:0016020	cation transmembrane transporter activity|GO:0008324;metal ion transmembrane transporter activity|GO:0046873	cation transport|GO:0006812
At1g05310	-0.11128837	0.0064773015	-0.04727798	pectinesterase family protein			cellulose and pectin-containing cell wall|GO:0009505	pectinesterase activity|GO:0030599	cell wall modification|GO:0042545
At1g05320	-0.025855208	0.020978108	0.029408535	similar to unknown protein [Arabidopsis thaliana] (TAIR:AT2G32240.1); similar to unnamed protein product [Candida glabrata] (GB:XP_445454.1); similar to OSIGBa0126B18.8 [Oryza sativa (indica cultivar-group)] (GB:CAH66915.1); similar to OSJNBa0008M17.5 [Oryza sativa (japonica cultivar-group)] (GB:CAE04334.2); contains domain MYOSIN HEAVY CHAIN-RELATED (PTHR23160)			cellular_component_unknown|GO:0005575	molecular_function_unknown|GO:0003674	biological_process_unknown|GO:0008150
At1g05330	0.005232203	0.09498064	0.0013191872	unknown protein			cellular_component_unknown|GO:0005575	molecular_function_unknown|GO:0003674	biological_process_unknown|GO:0008150
At1g05340	0.24974008	-0.31472862	0.32585454	similar to unknown protein [Arabidopsis thaliana] (TAIR:AT2G32210.1); similar to conserved hypothetical protein [Medicago truncatula] (GB:ABD32591.1)			chloroplast|GO:0009507	molecular_function_unknown|GO:0003674	biological_process_unknown|GO:0008150
At1g05350	0.0934348	0.08325533	0.055390153	thiF family protein			cellular_component_unknown|GO:0005575	catalytic activity|GO:0003824
At1g05360	-0.21889633	-1.0669556	0.055759218	similar to unknown protein [Arabidopsis thaliana] (TAIR:AT4G14950.1); similar to conserved hypothetical protein [Medicago truncatula] (GB:ABE91712.1); contains domain VACUOLE MEMBRANE PROTEIN 1 (PTHR10281:SF1); contains domain MEMBRANE ASSOCIATED PROGESTERONE RECEPTOR-RELATED (PTHR10281)			cellular_component_unknown|GO:0005575	molecular_function_unknown|GO:0003674	biological_process_unknown|GO:0008150
At1g05370	-0.050750885	0.074756265	-0.008986771	similar to unknown protein [Arabidopsis thaliana] (TAIR:AT3G22410.1); similar to Cellular retinaldehyde-binding/triple function, N-terminal [Medicago truncatula] (GB:ABE78877.1); similar to Os03g0219100 [Oryza sativa (japonica cultivar-group)] (GB:NP_001049398.1); similar to Os03g0724100 [Oryza sativa (japonica cultivar-group)] (GB:NP_001051120.1); contains InterPro domain Phosphatidylinositol tr…			cellular_component_unknown|GO:0005575	molecular_function_unknown|GO:0003674	biological_process_unknown|GO:0008150
At1g05380	0.06900481	0.033905473	-0.05421261	DNA binding			nucleus|GO:0005634	DNA binding|GO:0003677	regulation of transcription, DNA-dependent|GO:0006355
At1g05385	-0.10278432	-0.18912674	0.007210359	photosystem II 11 kDa protein-related				molecular_function_unknown|GO:0003674	biological_process_unknown|GO:0008150
At1g05400	0.09858166	0.09158415	-0.009138308	similar to unknown protein [Arabidopsis thaliana] (TAIR:AT1G06810.1); similar to Os12g0162900 [Oryza sativa (japonica cultivar-group)] (GB:NP_001066226.1); similar to Os07g0637200 [Oryza sativa (japonica cultivar-group)] (GB:NP_001060400.1); contains InterPro domain Protein of unknown function DUF537; (InterPro:IPR007491)			cellular_component_unknown|GO:0005575	molecular_function_unknown|GO:0003674	biological_process_unknown|GO:0008150
At1g05410	0.058560718	-0.008104127	0.16292976	similar to protein binding / zinc ion binding [Arabidopsis thaliana] (TAIR:AT5G48160.2); similar to CDPK adapter protein 1 [Mesembryanthemum crystallinum] (GB:AAK69758.1); contains domain GAT domain (SSF89009)			cellular_component_unknown|GO:0005575	molecular_function_unknown|GO:0003674	biological_process_unknown|GO:0008150
At1g05420	0.04114449	0.008241921	2.2129016E-4	ATOFP12/OFP12 (Arabidopsis thaliana ovate family protein 12)				molecular_function_unknown|GO:0003674	biological_process_unknown|GO:0008150
At1g05430	0.09331352	0.21275645	-0.042304706	similar to hypothetical protein MtrDRAFT_AC135320g13v1 [Medicago truncatula] (GB:ABE82965.1)			cellular_component_unknown|GO:0005575	molecular_function_unknown|GO:0003674	biological_process_unknown|GO:0008150
At1g05440	-0.04267775	0.065962814	0.03132506	similar to Os03g0747100 [Oryza sativa (japonica cultivar-group)] (GB:NP_001051255.1)			cellular_component_unknown|GO:0005575	molecular_function_unknown|GO:0003674	biological_process_unknown|GO:0008150
At1g05450	0.5776308	0.17168185	0.09807493	protease inhibitor/seed storage/lipid transfer protein (LTP)-related			anchored to membrane|GO:0031225	molecular_function_unknown|GO:0003674	biological_process_unknown|GO:0008150
At3g15570	-0.055352163	0.05518845	-0.0621446	phototropic-responsive NPH3 family protein			cellular_component_unknown|GO:0005575	signal transducer activity|GO:0004871	response to light stimulus|GO:0009416
At1g05460	0.043682188	0.08224158	0.18964416	SDE3 (SILENCING DEFECTIVE)			cellular_component_unknown|GO:0005575	RNA helicase activity|GO:0003724	virus induced gene silencing|GO:0009616
At1g05470	0.08093646	0.059164092	-0.22534549	endonuclease/exonuclease/phosphatase family protein			cellular_component_unknown|GO:0005575	hydrolase activity|GO:0016787	biological_process_unknown|GO:0008150
At1g05490	0.039032374	-0.06584374	-0.014790628	CHR31 (chromatin remodeling 31); ATP binding / ATP-dependent helicase/ DNA binding / helicase/ nucleic acid binding				ATP binding|GO:0005524;ATP-dependent helicase activity|GO:0008026;DNA binding|GO:0003677;helicase activity|GO:0004386;nucleic acid binding|GO:0003676	biological_process_unknown|GO:0008150
At1g05500	-0.0059700757	0.07067483	0.061196618	C2 domain-containing protein			endomembrane system|GO:0012505	molecular_function_unknown|GO:0003674	biological_process_unknown|GO:0008150
At1g05510	-0.063504465	-1.7058258	0.058919843	similar to unknown protein [Arabidopsis thaliana] (TAIR:AT2G31985.1); similar to putative embryo-specific protein Ose731 [Oryza sativa (japonica cultivar-group)] (GB:AAT93933.1); similar to Os05g0569500 [Oryza sativa (japonica cultivar-group)] (GB:NP_001056364.1); contains InterPro domain Protein of unknown function DUF1264; (InterPro:IPR010686)			cellular_component_unknown|GO:0005575	molecular_function_unknown|GO:0003674	biological_process_unknown|GO:0008150
At1g05520	0.067848414	-1.547579	0.25141826	transport protein, putative			COPII vesicle coat|GO:0030127	transporter activity|GO:0005215	transport|GO:0006810
At1g05530	-0.029476315	-0.049260613	0.0284415	UGT2/UGT75B2 (UDP-glucosyl transferase 75B2); UDP-glucosyltransferase/ UDP-glycosyltransferase/ abscisic acid glucosyltransferase/ transferase, transferring glycosyl groups				UDP-glucosyltransferase activity|GO:0035251;UDP-glycosyltransferase activity|GO:0008194;abscisic acid glucosyltransferase activity|GO:0010294;transferase activity, transferring glycosyl groups|GO:0016757	metabolic process|GO:0008152
At1g05540	0.053864427	0.07822344	0.10072851	similar to unknown protein [Arabidopsis thaliana] (TAIR:AT1G30160.2); contains InterPro domain Protein of unknown function DUF295; (InterPro:IPR005174)			mitochondrion|GO:0005739	molecular_function_unknown|GO:0003674	biological_process_unknown|GO:0008150
At1g05550	0.03903108	0.09393467	0.059416965	similar to unknown protein [Arabidopsis thaliana] (TAIR:AT1G05540.1); contains InterPro domain Protein of unknown function DUF295; (InterPro:IPR005174)			cellular_component_unknown|GO:0005575	molecular_function_unknown|GO:0003674	biological_process_unknown|GO:0008150
At1g05560	-0.16729963	-0.10028233	-0.04273022	UGT1 (UDP-glucosyl transferase 75B1); UDP-glycosyltransferase/ transferase, transferring glycosyl groups			phragmoplast|GO:0009524	UDP-glucosyltransferase activity|GO:0035251;UDP-glycosyltransferase activity|GO:0008194;abscisic acid glucosyltransferase activity|GO:0010294;transferase activity, transferring glycosyl groups|GO:0016757	cell plate formation involved in cellulose and pectin-containing cell wall biogenesis|GO:0009920;response to salicylic acid stimulus|GO:0009751
At1g05570	0.17265831	0.19282222	0.29432988	CALS1 (CALLOSE SYNTHASE 1); transferase, transferring glycosyl groups			1,3-beta-glucan synthase complex|GO:0000148;cell plate|GO:0009504	1,3-beta-glucan synthase activity|GO:0003843;transferase activity, transferring glycosyl groups|GO:0016757	1,3-beta-glucan biosynthetic process|GO:0006075
At1g05575	-0.15558197	-1.1853507	0.028755816	similar to unknown protein [Arabidopsis thaliana] (TAIR:AT2G31945.1); similar to hypothetical protein [Oryza sativa (japonica cultivar-group)] (GB:BAD38225.1); similar to Os06g0207200 [Oryza sativa (japonica cultivar-group)] (GB:NP_001057099.1); similar to Os02g0774200 [Oryza sativa (japonica cultivar-group)] (GB:NP_001048273.1)			endomembrane system|GO:0012505	molecular_function_unknown|GO:0003674	biological_process_unknown|GO:0008150
At1g05577	-0.027043285	0.035644393	-0.0094700325	similar to unknown protein [Arabidopsis thaliana] (TAIR:AT5G59790.1); similar to 4D11_16 [Brassica rapa subsp. pekinensis] (GB:AAZ67530.1); contains InterPro domain Protein of unknown function DUF966; (InterPro:IPR010369)			cellular_component_unknown|GO:0005575	molecular_function_unknown|GO:0003674	biological_process_unknown|GO:0008150
At1g05580	0.047046725	0.045147423	0.035884142	ATCHX23 (CATION/H+ EXCHANGER 23); monovalent cation:proton antiporter			endomembrane system|GO:0012505;integral to membrane|GO:0016021	monovalent cation:proton antiporter activity|GO:0005451;sodium:hydrogen antiporter activity|GO:0015385	cation transport|GO:0006812
At1g05590	-0.06071655	0.04211613	-0.050313544	glycosyl hydrolase family 20 protein			endomembrane system|GO:0012505	hydrolase activity, hydrolyzing O-glycosyl compounds|GO:0004553	carbohydrate metabolic process|GO:0005975
At1g05600	-0.016249914	-0.0051195174	-0.060065236	pentatricopeptide (PPR) repeat-containing protein				binding|GO:0005488	biological_process_unknown|GO:0008150
At1g05610	0.048973575	0.56791425	0.16477403	APS2 (ADP-GLUCOSE PYROPHOSHORYLASE SMALL SUBUNIT 2); glucose-1-phosphate adenylyltransferase				glucose-1-phosphate adenylyltransferase activity|GO:0008878	biosynthetic process|GO:0009058
At1g05615	-0.08282672	0.00978283	0.43275	similar to unknown protein [Arabidopsis thaliana] (TAIR:AT2G24670.1); contains InterPro domain Protein of unknown function DUF313; (InterPro:IPR005508)			cellular_component_unknown|GO:0005575	molecular_function_unknown|GO:0003674	biological_process_unknown|GO:0008150
At1g05620	0.039192636	0.10378726	-0.08655347	inosine-uridine preferring nucleoside hydrolase family protein			cellular_component_unknown|GO:0005575	hydrolase activity|GO:0016787	biological_process_unknown|GO:0008150
At1g05630	0.087374136	-0.038875163	-0.033103008	5PTASE13/AT5PTASE13; inositol or phosphatidylinositol phosphatase				inositol or phosphatidylinositol phosphatase activity|GO:0004437	auxin homeostasis|GO:0010252;response to abscisic acid stimulus|GO:0009737;response to wounding|GO:0009611;vascular tissue development (sensu Tracheophyta)|GO:0010087
At1g05640	0.18880032	0.068433315	-2.1289103E-5	ankyrin repeat family protein				protein binding|GO:0005515
At1g05650	0.08738891	0.12880236	-0.051753223	polygalacturonase, putative / pectinase, putative			endomembrane system|GO:0012505	polygalacturonase activity|GO:0004650	carbohydrate metabolic process|GO:0005975
At1g05660	-0.06839514	0.02039675	-0.052670036	polygalacturonase, putative / pectinase, putative			endomembrane system|GO:0012505	polygalacturonase activity|GO:0004650	carbohydrate metabolic process|GO:0005975
At1g05670	0.040936124	0.08623342	0.14341906	UDP-glucoronosyl/UDP-glucosyl transferase family protein			cellular_component_unknown|GO:0005575	transferase activity, transferring glycosyl groups|GO:0016757	metabolic process|GO:0008152
At1g05680	-0.01809781	-1.6670164	0.022342116	UDP-glucoronosyl/UDP-glucosyl transferase family protein			cellular_component_unknown|GO:0005575	UDP-glycosyltransferase activity|GO:0008194;transferase activity, transferring glycosyl groups|GO:0016757;transferase activity, transferring hexosyl groups|GO:0016758	metabolic process|GO:0008152
At1g05690	0.196141	0.02613408	-0.029127736	BT3 (BTB and TAZ domain protein 3); protein binding / transcription regulator			chloroplast|GO:0009507;nucleus|GO:0005634	protein binding|GO:0005515;transcription regulator activity|GO:0030528	regulation of transcription, DNA-dependent|GO:0006355
At1g05700	0.05179128	-1.6385078	0.12306683	leucine-rich repeat protein kinase, putative			endomembrane system|GO:0012505	kinase activity|GO:0016301	protein amino acid phosphorylation|GO:0006468
At1g05710	-0.20567475	-0.15754652	-8.566505E-4	ethylene-responsive protein, putative			nucleus|GO:0005634	transcription factor activity|GO:0003700	response to ethylene stimulus|GO:0009723
At1g05720	0.028250676	-0.01634735	-0.14499626	selenoprotein family protein			endomembrane system|GO:0012505	selenium binding|GO:0008430	biological_process_unknown|GO:0008150
At1g05730	0.10361852	0.032947555	-0.07953941	similar to unknown protein [Arabidopsis thaliana] (TAIR:AT2G31725.1); similar to hypothetical protein LOC406709 [Danio rerio] (GB:NP_998565.1); similar to Os11g0256200 [Oryza sativa (japonica cultivar-group)] (GB:NP_001067634.1); contains InterPro domain Protein of unknown function DUF842, eukaryotic; (InterPro:IPR008560)			cellular_component_unknown|GO:0005575	molecular_function_unknown|GO:0003674	biological_process_unknown|GO:0008150
At1g05740	0.01810008	-1.5731275	-0.03141986	similar to unknown protein [Arabidopsis thaliana] (TAIR:AT1G05730.1); similar to PREDICTED: similar to CG5323-PA [Canis familiaris] (GB:XP_855482.1); similar to Os11g0256200 [Oryza sativa (japonica cultivar-group)] (GB:NP_001067634.1); contains InterPro domain Protein of unknown function DUF842, eukaryotic; (InterPro:IPR008560)			cellular_component_unknown|GO:0005575	molecular_function_unknown|GO:0003674	biological_process_unknown|GO:0008150
At1g05750	0.058869414	0.030676931	0.11867879	PDE247 (PIGMENT DEFECTIVE 247); binding			chloroplast|GO:0009507	binding|GO:0005488	biological_process_unknown|GO:0008150
At1g05760	0.23977512	-1.6180265	0.11279552	RTM1 (RESTRICTED TEV MOVEMENT 1)			cellular_component_unknown|GO:0005575	sugar binding|GO:0005529	response to virus|GO:0009615
At1g05770	-0.035871834	-1.6431092	0.10543989	jacalin lectin family protein			cellular_component_unknown|GO:0005575	molecular_function_unknown|GO:0003674	biological_process_unknown|GO:0008150
At1g05780	0.10767505	0.040752064	0.029452216	similar to unknown protein [Arabidopsis thaliana] (TAIR:AT2G31710.1); similar to Os04g0612900 [Oryza sativa (japonica cultivar-group)] (GB:NP_001053850.1)			endomembrane system|GO:0012505	molecular_function_unknown|GO:0003674	biological_process_unknown|GO:0008150
At1g05785	0.23697829	0.17227896	0.0177137	Got1-like family protein			cellular_component_unknown|GO:0005575	molecular_function_unknown|GO:0003674	vesicle-mediated transport|GO:0016192
At1g05790	-0.11630695	-0.11432267	0.05137164	lipase class 3 family protein			endomembrane system|GO:0012505	triacylglycerol lipase activity|GO:0004806	lipid metabolic process|GO:0006629
At1g05800	0.12639195	0.06807404	0.07225013	lipase class 3 family protein				triacylglycerol lipase activity|GO:0004806	lipid metabolic process|GO:0006629
At1g05805	0.03012926	0.0062800497	0.02394086	basic helix-loop-helix (bHLH) family protein			nucleus|GO:0005634	DNA binding|GO:0003677;transcription factor activity|GO:0003700	regulation of transcription|GO:0045449
At1g05810	0.0711531	0.09714216	-0.008968609	ARA/Ara-1/AtRABA5e/AtRab11D (Arabidopsis Rab GTPase homolog A5e); GTP binding			chloroplast|GO:0009507	GTP binding|GO:0005525	protein transport|GO:0015031;small GTPase mediated signal transduction|GO:0007264
At1g05820	-0.0014046803	0.03447088	0.026262932	protease-associated (PA) domain-containing protein			endomembrane system|GO:0012505;integral to membrane|GO:0016021	peptidase activity|GO:0008233	proteolysis|GO:0006508
At1g05830	0.095246784	0.02647792	0.08368415	trithorax protein, putative / PHD finger family protein / SET domain-containing protein			nucleus|GO:0005634	DNA binding|GO:0003677	regulation of transcription, DNA-dependent|GO:0006355
At1g05840	0.070589	0.023297342	-0.035832975	aspartyl protease family protein			anchored to membrane|GO:0031225	pepsin A activity|GO:0004194	proteolysis|GO:0006508
At1g05850	-0.62521887	-0.5766972	-0.271636	POM1 (POM-POM1); chitinase			endomembrane system|GO:0012505	chitinase activity|GO:0004568	carbohydrate biosynthetic process|GO:0016051;lignin biosynthetic process|GO:0009809;multidimensional cell growth|GO:0009825;regulation of salicylic acid metabolic process|GO:0010337;response to cytokinin stimulus|GO:0009735;response to heat|GO:0009408;response to salt stress|GO:0009651;response to water deprivation|GO:0009414;root epidermal cell differentiation|GO:0010053
At1g05860	-0.28300345	-0.22694212	0.14937481	similar to unknown protein [Arabidopsis thaliana] (TAIR:AT2G31600.1); similar to Os05g0304100 [Oryza sativa (japonica cultivar-group)] (GB:NP_001055141.1); similar to expressed protein [Oryza sativa (japonica cultivar-group)] (GB:ABA96319.2)			chloroplast|GO:0009507	molecular_function_unknown|GO:0003674	biological_process_unknown|GO:0008150
At1g05870	0.37593308	-0.0033917036	0.158595	similar to unknown protein [Arabidopsis thaliana] (TAIR:AT2G31560.2); similar to hypothetical protein [Oryza sativa (japonica cultivar-group)] (GB:BAB86085.1); similar to Os11g0282300 [Oryza sativa (japonica cultivar-group)] (GB:NP_001067693.1); similar to Os12g0230600 [Oryza sativa (japonica cultivar-group)] (GB:NP_001066444.1); contains InterPro domain Protein of unknown function DUF1685; (Inte…			cellular_component_unknown|GO:0005575	molecular_function_unknown|GO:0003674	N-terminal protein myristoylation|GO:0006499
At1g05880	-0.067088135	-0.02752127	0.15008746	zinc ion binding			cellular_component_unknown|GO:0005575	zinc ion binding|GO:0008270	biological_process_unknown|GO:0008150
At1g05890	-0.17824468	-0.034757063	-0.0078769	zinc finger protein-related				protein binding|GO:0005515;zinc ion binding|GO:0008270
At1g05900	0.08010533	0.084709026	0.043934256	endonuclease-related			intracellular|GO:0005622	DNA binding|GO:0003677;endonuclease activity|GO:0004519;iron ion binding|GO:0005506	base-excision repair|GO:0006284
At1g05910	-0.076842904	-1.631997	0.029960679	cell division cycle protein 48-related / CDC48-related				ATP binding|GO:0005524
At1g05920	-0.053823397	-0.07227708	0.11956678	DNA binding			cellular_component_unknown|GO:0005575	DNA binding|GO:0003677	regulation of transcription, DNA-dependent|GO:0006355
At1g05930	0.061759003	0.023746956	0.13103217	DNA binding			cellular_component_unknown|GO:0005575	DNA binding|GO:0003677	regulation of transcription, DNA-dependent|GO:0006355
At1g05940	-0.020682346	-1.620302	0.12885958	CAT9 (CATIONIC AMINO ACID TRANSPORTER 9); cationic amino acid transporter			membrane|GO:0016020	cationic amino acid transmembrane transporter activity|GO:0015326	amino acid transport|GO:0006865;transport|GO:0006810
At1g05950	0.41849968	-0.013337798	-0.042868964	similar to Double-stranded RNA binding; Fungal hydrophobin [Medicago truncatula] (GB:ABE90587.1); contains domain no description (G3D.3.30.160.20); contains domain dsRNA-binding domain-like (SSF54768)					biological_process_unknown|GO:0008150
At1g05960	0.44387156	0.02564622	0.035916165	binding				binding|GO:0005488	biological_process_unknown|GO:0008150
At1g05970	0.33515856	0.042540256	0.064998105	nucleotide binding			cellular_component_unknown|GO:0005575	nucleotide binding|GO:0000166	biological_process_unknown|GO:0008150
At1g05990	0.3504969	-1.6719508	0.13026068	calcium-binding protein, putative			cellular_component_unknown|GO:0005575	calcium ion binding|GO:0005509
At1g06000	0.25872993	0.03684531	0.04572889	UDP-glucoronosyl/UDP-glucosyl transferase family protein			cellular_component_unknown|GO:0005575	UDP-glycosyltransferase activity|GO:0008194;transferase activity, transferring glycosyl groups|GO:0016757	flavonol biosynthetic process|GO:0051555
At1g06010	0.04987626	-0.022551147	0.11824013	similar to OSJNBa0084K01.1 [Oryza sativa (japonica cultivar-group)] (GB:CAE04829.1)				molecular_function_unknown|GO:0003674	biological_process_unknown|GO:0008150
At1g06020	0.104540825	-0.04355	0.0067600384	pfkB-type carbohydrate kinase family protein				kinase activity|GO:0016301	D-ribose metabolic process|GO:0006014;acetate fermentation|GO:0019654;sucrose biosynthetic process|GO:0005986;sucrose catabolic process, using beta-fructofuranosidase|GO:0019575
At1g06030	0.06297244	0.14236726	0.06879392	pfkB-type carbohydrate kinase family protein				kinase activity|GO:0016301	D-ribose metabolic process|GO:0006014;acetate fermentation|GO:0019654;sucrose biosynthetic process|GO:0005986;sucrose catabolic process, using beta-fructofuranosidase|GO:0019575
At1g06040	-0.14064404	-0.0945862	0.1653007	STO (SALT TOLERANCE); transcription factor/ zinc ion binding			intracellular|GO:0005622	DNA binding|GO:0003677;protein binding|GO:0005515;transcription factor activity|GO:0003700;zinc ion binding|GO:0008270	response to salt stress|GO:0009651
At1g06050	0.28427026	0.16322505	-0.0012514517	similar to unknown protein [Arabidopsis thaliana] (TAIR:AT5G10750.1); similar to START domain-containing protein [Poa pratensis] (GB:CAH10188.1); similar to Os08g0152600 [Oryza sativa (japonica cultivar-group)] (GB:NP_001061005.1); similar to START domain-containing protein [Poa pratensis] (GB:CAH10187.1); contains InterPro domain Protein of unknown function DUF1336; (InterPro:IPR009769)			cellular_component_unknown|GO:0005575	molecular_function_unknown|GO:0003674	biological_process_unknown|GO:0008150
At1g06060	0.34747025	-1.5594606	-0.017410884	RanBPM-related			cellular_component_unknown|GO:0005575	molecular_function_unknown|GO:0003674	biological_process_unknown|GO:0008150
At1g06070	0.29426268	-1.5982599	-0.04183624	bZIP transcription factor, putative (bZIP69)			chloroplast|GO:0009507;nucleus|GO:0005634	DNA binding|GO:0003677;transcription factor activity|GO:0003700	regulation of transcription, DNA-dependent|GO:0006355
At1g06080	0.15912583	-1.5903375	-0.07330154	ADS1 (DELTA 9 DESATURASE 1); oxidoreductase			endoplasmic reticulum|GO:0005783;integral to membrane|GO:0016021;membrane|GO:0016020	oxidoreductase activity|GO:0016491	fatty acid biosynthetic process|GO:0006633
At1g06090	0.23734099	-1.5722086	0.033219814	fatty acid desaturase family protein			endoplasmic reticulum|GO:0005783;integral to membrane|GO:0016021;membrane|GO:0016020	oxidoreductase activity|GO:0016491	fatty acid biosynthetic process|GO:0006633
At1g06100	0.4106694	-1.6481682	0.145244	fatty acid desaturase family protein			endoplasmic reticulum|GO:0005783;integral to membrane|GO:0016021;membrane|GO:0016020	oxidoreductase activity|GO:0016491	fatty acid biosynthetic process|GO:0006633
At1g06110	-0.027184736	-0.07292237	-0.009420736	SKIP16 (SKP1/ASK-INTERACTING PROTEIN 16)			cellular_component_unknown|GO:0005575	molecular_function_unknown|GO:0003674	biological_process_unknown|GO:0008150
At1g06120	0.044551704	-1.5932897	-0.01311022	fatty acid desaturase family protein			endoplasmic reticulum|GO:0005783;integral to membrane|GO:0016021;membrane|GO:0016020	oxidoreductase activity|GO:0016491	fatty acid biosynthetic process|GO:0006633
At1g06130	0.023009226	-1.5292195	0.0072916932	GLX2-4 (GLYOXALASE 2-4); hydroxyacylglutathione hydrolase			chloroplast|GO:0009507	hydroxyacylglutathione hydrolase activity|GO:0004416	methylglyoxal catabolic process to D-lactate|GO:0019243
At1g06135	0.07911746	-1.6288135	0.17770575	similar to unknown protein [Arabidopsis thaliana] (TAIR:AT2G31345.1)			endomembrane system|GO:0012505	molecular_function_unknown|GO:0003674	biological_process_unknown|GO:0008150
At1g06140	0.026616354	-0.057109144	-0.008507198	pentatricopeptide (PPR) repeat-containing protein				binding|GO:0005488	biological_process_unknown|GO:0008150
At1g06145				binding				binding|GO:0005488
At1g06160	0.04200498	0.25689477	0.044077136	ethylene-responsive factor, putative			nucleus|GO:0005634	DNA binding|GO:0003677;transcription activator activity|GO:0016563;transcription factor activity|GO:0003700	ethylene mediated signaling pathway|GO:0009873;regulation of transcription, DNA-dependent|GO:0006355
At1g06170	0.3300881	-0.07763227	0.0036191419	basic helix-loop-helix (bHLH) family protein			nucleus|GO:0005634	DNA binding|GO:0003677;transcription factor activity|GO:0003700	regulation of transcription|GO:0045449
At1g06180	0.15739632	0.060748924	-0.02816803	ATMYB13 (myb domain protein 13); DNA binding / transcription factor			nucleus|GO:0005634	DNA binding|GO:0003677;transcription factor activity|GO:0003700	regulation of transcription, DNA-dependent|GO:0006355;response to abscisic acid stimulus|GO:0009737;response to cadmium ion|GO:0046686;response to ethylene stimulus|GO:0009723;response to gibberellin stimulus|GO:0009739;response to jasmonic acid stimulus|GO:0009753;response to salicylic acid stimulus|GO:0009751;response to salt stress|GO:0009651
At1g06190	-0.06570974	0.06968839	0.023886671	ATP binding / ATPase, coupled to transmembrane movement of ions, phosphorylative mechanism			membrane|GO:0016020	ATP binding|GO:0005524;ATPase activity, coupled to transmembrane movement of ions, phosphorylative mechanism|GO:0015662	transport|GO:0006810
At1g06200	0.088079914	0.13296072	0.15979668	serine-type peptidase			membrane|GO:0016020	serine-type peptidase activity|GO:0008236	proteolysis|GO:0006508
At1g06210	-0.09588731	0.0076121856	0.009649739	VHS domain-containing protein / GAT domain-containing protein			Golgi stack|GO:0005795	protein transporter activity|GO:0008565	intra-Golgi vesicle-mediated transport|GO:0006891;intracellular protein transport|GO:0006886
At1g06225	0.0684523	0.07746627	0.17576599	CLE3 (CLAVATA3/ESR-RELATED 3); receptor binding			apoplast|GO:0048046	protein binding|GO:0005515;receptor binding|GO:0005102	signal transduction|GO:0007165
At1g06230	-0.0275275	-1.6701038	0.18395118	DNA-binding bromodomain-containing protein			cellular_component_unknown|GO:0005575	DNA binding|GO:0003677
At1g06240	-0.06374659	-1.6546679	-0.061616383	oxidoreductase/ transition metal ion binding				oxidoreductase activity|GO:0016491;transition metal ion binding|GO:0046914	biological_process_unknown|GO:0008150
At1g06250	-0.043942794	-1.6375568	0.08124635	lipase class 3 family protein			cellular_component_unknown|GO:0005575	triacylglycerol lipase activity|GO:0004806	lipid metabolic process|GO:0006629
At1g06260	-0.042833634	-1.6824427	-0.021496352	cysteine proteinase, putative			endomembrane system|GO:0012505	cysteine-type peptidase activity|GO:0008234	proteolysis|GO:0006508
At1g06270	0.16919754	-0.46562403	0.020164099	pentatricopeptide (PPR) repeat-containing protein				molecular_function_unknown|GO:0003674	biological_process_unknown|GO:0008150
At1g06280	0.1610626	-1.622243	0.13703644	LOB domain family protein / lateral organ boundaries domain family protein (LBD2)			chloroplast|GO:0009507	molecular_function_unknown|GO:0003674	biological_process_unknown|GO:0008150
At1g06290	0.007669677	-1.6533049	0.03530173	ACX3 (ACYL-COA OXIDASE 3); acyl-CoA oxidase			peroxisome|GO:0005777	acyl-CoA oxidase activity|GO:0003997	fatty acid beta-oxidation|GO:0006635;medium-chain fatty acid metabolic process|GO:0051791
At1g06310	0.15735203	-1.5944133	0.16653648	ACX6 (ACYL-COA OXIDASE 6); acyl-CoA oxidase			peroxisome|GO:0005777	acyl-CoA oxidase activity|GO:0003997	fatty acid beta-oxidation|GO:0006635
At1g06320	-0.049875166	-1.6371934	-0.054200985	similar to hypothetical protein MtrDRAFT_AC140034g4v1 [Medicago truncatula] (GB:ABE80503.1)			cellular_component_unknown|GO:0005575	molecular_function_unknown|GO:0003674	biological_process_unknown|GO:0008150
At1g06330	-0.08579808	-1.6778063	-0.1048828	copper-binding family protein			cellular_component_unknown|GO:0005575	copper ion binding|GO:0005507	copper ion transport|GO:0006825
At1g06340	0.06364628	-0.58217096	0.15702127	agenet domain-containing protein			cellular_component_unknown|GO:0005575	molecular_function_unknown|GO:0003674	biological_process_unknown|GO:0008150
At1g06350	0.018235134	-1.6052563	0.20597696	fatty acid desaturase family protein			endoplasmic reticulum|GO:0005783;membrane|GO:0016020	oxidoreductase activity|GO:0016491	fatty acid biosynthetic process|GO:0006633
At1g06360	0.082157195	0.14347659	0.0051150173	fatty acid desaturase family protein			endoplasmic reticulum|GO:0005783;integral to membrane|GO:0016021;membrane|GO:0016020	oxidoreductase activity|GO:0016491	fatty acid biosynthetic process|GO:0006633
At1g06380	0.20078668	0.12416482	-0.14052051	ribosomal protein-related			intracellular|GO:0005622;ribosome|GO:0005840	structural constituent of ribosome|GO:0003735	translation|GO:0006412
At1g06390	-0.19304684	0.012478184	0.06025584	GSK1 (GSK3/SHAGGY-LIKE PROTEIN KINASE 1); kinase			cellular_component_unknown|GO:0005575	glycogen synthase kinase 3 activity|GO:0004696;kinase activity|GO:0016301	hyperosmotic salinity response|GO:0042538
At1g06400	-0.052201107	-1.9788524	0.13358812	ARA2 (Arabidopsis Rab GTPase homolog A1a); GTP binding				GTP binding|GO:0005525	protein transport|GO:0015031;small GTPase mediated signal transduction|GO:0007264
At1g06410	0.016460631	0.029449977	0.15641445	ATTPS7 (Arabidopsis thaliana trehalose-phosphatase/synthase 7); transferase, transferring glycosyl groups / trehalose-phosphatase				alpha,alpha-trehalose-phosphate synthase (UDP-forming) activity|GO:0003825;transferase activity, transferring glycosyl groups|GO:0016757;trehalose-phosphatase activity|GO:0004805	trehalose biosynthetic process|GO:0005992
At1g06420	0.13930666	-0.15526736	-0.07667632	similar to unknown protein [Arabidopsis thaliana] (TAIR:AT2G30960.1); similar to villin-related protein [Entamoeba histolytica HM-1:IMSS] (GB:XP_655822.1)			cellular_component_unknown|GO:0005575	molecular_function_unknown|GO:0003674	biological_process_unknown|GO:0008150
At1g06430	0.29921716	0.052100398	3.8434938E-4	FTSH8 (FtsH protease 8); ATP-dependent peptidase/ ATPase/ metallopeptidase/ zinc ion binding			chloroplast thylakoid membrane|GO:0009535;chloroplast|GO:0009507	ATP-dependent peptidase activity|GO:0004176;ATPase activity|GO:0016887;metallopeptidase activity|GO:0008237;zinc ion binding|GO:0008270	PSII associated light-harvesting complex II catabolic process|GO:0010304
At1g06440	0.20714998	0.04910068	0.08535082	similar to unknown protein [Arabidopsis thaliana] (TAIR:AT5G45790.1); similar to Os10g0510300 [Oryza sativa (japonica cultivar-group)] (GB:NP_001065035.1); similar to Protein of unknown function DUF860, plant [Medicago truncatula] (GB:ABE79863.1); contains InterPro domain Protein of unknown function DUF860, plant; (InterPro:IPR008578)			mitochondrion|GO:0005739	molecular_function_unknown|GO:0003674	biological_process_unknown|GO:0008150
At1g06450	-0.08390814	-0.058614433	0.15503076	CCR4-NOT transcription complex protein, putative			nucleus|GO:0005634	ribonuclease activity|GO:0004540	RNA modification|GO:0009451
At1g06460	0.14728504	0.16280098	0.028862514	ACD32.1 (ALPHA-CRYSTALLIN DOMAIN 31.2)					response to heat|GO:0009408
At1g06470	0.020121515	-0.1834484	0.09526083	phosphate translocator-related			membrane|GO:0016020
At1g06475	-0.03962748	-1.2821444	0.09950431	similar to unknown protein [Arabidopsis thaliana] (TAIR:AT5G26790.1); similar to hypothetical protein MtrDRAFT_AC157648g13v1 [Medicago truncatula] (GB:ABE86474.1)			membrane|GO:0016020	molecular_function_unknown|GO:0003674	biological_process_unknown|GO:0008150
At1g06490	-0.02073187	-1.546742	0.028908573	ATGSL07 (GLUCAN SYNTHASE-LIKE 7); 1,3-beta-glucan synthase/ transferase, transferring glycosyl groups			1,3-beta-glucan synthase complex|GO:0000148	1,3-beta-glucan synthase activity|GO:0003843;transferase activity, transferring glycosyl groups|GO:0016757	1,3-beta-glucan biosynthetic process|GO:0006075
At1g06500	-0.061080523	-1.5710921	0.22269523	unknown protein			cellular_component_unknown|GO:0005575	molecular_function_unknown|GO:0003674	biological_process_unknown|GO:0008150
At1g06510	0.02657803	-1.4872425	0.12795311	unknown protein			chloroplast|GO:0009507	molecular_function_unknown|GO:0003674	biological_process_unknown|GO:0008150
At1g06520	0.14551562	-1.6100727	0.20374441	ATGPAT1/GPAT1 (GLYCEROL-3-PHOSPHATE ACYLTRANSFERASE 1); 1-acylglycerol-3-phosphate O-acyltransferase/ acyltransferase			membrane|GO:0016020;mitochondrion|GO:0005739	1-acylglycerol-3-phosphate O-acyltransferase activity|GO:0003841;acyltransferase activity|GO:0008415	metabolic process|GO:0008152;pollen sperm cell differentiation|GO:0048235
At1g06530	0.019966707	-1.6677356	0.108543105	myosin heavy chain-related			mitochondrion|GO:0005739;plastid|GO:0009536
At1g06540	0.049663357	-1.6266775	0.12494606	similar to unknown protein [Arabidopsis thaliana] (TAIR:AT2G30930.1)			cellular_component_unknown|GO:0005575	molecular_function_unknown|GO:0003674	biological_process_unknown|GO:0008150
At1g06550	-0.06516127	-1.6622347	-0.0038984194	enoyl-CoA hydratase/isomerase family protein			cellular_component_unknown|GO:0005575	3-hydroxyisobutyryl-CoA hydrolase activity|GO:0003860	fatty acid beta-oxidation|GO:0006635
At1g06560	0.09183289	-1.6211617	-0.021132194	NOL1/NOP2/sun family protein				RNA binding|GO:0003723
At1g06570	-0.16570918	-0.38315955	0.29525977	PDS1 (PHYTOENE DESATURATION 1)			chloroplast|GO:0009507;cytosol|GO:0005829;mitochondrion|GO:0005739	4-hydroxyphenylpyruvate dioxygenase activity|GO:0003868	carotenoid biosynthetic process|GO:0016117;plastoquinone biosynthetic process|GO:0010236;vitamin E biosynthetic process|GO:0010189
At1g06580	0.12627451	-1.5281476	-0.00866469	pentatricopeptide (PPR) repeat-containing protein				binding|GO:0005488	biological_process_unknown|GO:0008150
At1g06590	0.12423183	0.13058409	0.087573245	binding				binding|GO:0005488	biological_process_unknown|GO:0008150
At1g06620	0.08934981	0.0056980886	0.124166384	2-oxoglutarate-dependent dioxygenase, putative			cellular_component_unknown|GO:0005575	2-oxoglutarate-dependent dioxygenase activity|GO:0010302	biological_process_unknown|GO:0008150
At1g06630	0.4006526	0.30050623	0.16023462	F-box family protein			cellular_component_unknown|GO:0005575	molecular_function_unknown|GO:0003674	biological_process_unknown|GO:0008150
At1g06640	-0.34967047	-0.12944596	0.053102084	2-oxoglutarate-dependent dioxygenase, putative			cellular_component_unknown|GO:0005575	2-oxoglutarate-dependent dioxygenase activity|GO:0010302	biological_process_unknown|GO:0008150
At1g06650	-0.7410623	0.13486765	0.08785034	2-oxoglutarate-dependent dioxygenase, putative			cellular_component_unknown|GO:0005575	2-oxoglutarate-dependent dioxygenase activity|GO:0010302	biological_process_unknown|GO:0008150
At1g06660	0.07979393	0.04721191	0.054524228	similar to unknown protein [Arabidopsis thaliana] (TAIR:AT2G30820.2); similar to hypothetical protein [Oryza sativa (japonica cultivar-group)] (GB:AAM19018.1)				molecular_function_unknown|GO:0003674	biological_process_unknown|GO:0008150
At1g06670	-0.41569728	-0.13940789	-0.0045975465	NIH (NUCLEAR DEIH-BOXHELICASE)			nucleus|GO:0005634	DNA binding|GO:0003677;DNA helicase activity|GO:0003678	DNA metabolic process|GO:0006259
At1g06680	-0.9689252	-0.9010477	-0.13678247	PSBP-1 (OXYGEN-EVOLVING ENHANCER PROTEIN 2); calcium ion binding			chloroplast photosystem II|GO:0030095;chloroplast thylakoid lumen|GO:0009543;chloroplast thylakoid membrane|GO:0009535;chloroplast thylakoid|GO:0009534;extrinsic to membrane|GO:0019898;oxygen evolving complex|GO:0009654	calcium ion binding|GO:0005509	photosynthesis, light reaction|GO:0019684
At1g06690	0.02443014	-1.6847183	-0.018276691	aldo/keto reductase family protein			chloroplast thylakoid membrane|GO:0009535;plastoglobule|GO:0010287	aldo-keto reductase activity|GO:0004033
At1g06700	-0.1190093	0.3985312	0.17030078	kinase			cellular_component_unknown|GO:0005575	kinase activity|GO:0016301	protein amino acid phosphorylation|GO:0006468
At1g06710	0.14473663	-1.5030437	0.087259874	pentatricopeptide (PPR) repeat-containing protein			cellular_component_unknown|GO:0005575	binding|GO:0005488
At1g06720	0.026846848	-1.5892605	-0.030375835	similar to unknown protein [Arabidopsis thaliana] (TAIR:AT1G42440.1); similar to PREDICTED: hypothetical protein LOC553241 isoform 2 [Danio rerio] (GB:XP_709801.1); similar to PREDICTED: hypothetical protein XP_679814 isoform 1 [Danio rerio] (GB:XP_684906.1); similar to unnamed protein product [Ostreococcus tauri] (GB:CAL57303.1); contains InterPro domain AARP2CN; (InterPro:IPR012948); contains I…			cellular_component_unknown|GO:0005575
At1g06730	-0.04397671	-1.6428055	0.028348109	pfkB-type carbohydrate kinase family protein			cytoplasm|GO:0005737;nucleus|GO:0005634	kinase activity|GO:0016301	D-ribose catabolic process|GO:0019303
At1g06750	-0.04615457	-1.6895832	0.08419353	similar to unknown protein [Arabidopsis thaliana] (TAIR:AT2G30630.1); similar to conserved hypothetical protein [Medicago truncatula] (GB:ABE83048.1); contains domain no description (G3D.3.40.50.300); contains domain P-loop containing nucleoside triphosphate hydrolases (SSF52540)			-	-	-
At1g06760	-0.21093193	-1.7323662	0.033014916	histone H1, putative			nucleosome|GO:0000786	DNA binding|GO:0003677	nucleosome assembly|GO:0006334
At1g06770	0.014057723	-0.38271227	0.049156606	zinc finger (C3HC4-type RING finger) family protein				protein binding|GO:0005515;zinc ion binding|GO:0008270
At1g06780	-0.18746719	-1.6822288	0.024889233	GAUT6 (Galacturonosyltransferase 6); polygalacturonate 4-alpha-galacturonosyltransferase/ transferase, transferring glycosyl groups			endomembrane system|GO:0012505	polygalacturonate 4-alpha-galacturonosyltransferase activity|GO:0047262;transferase activity, transferring glycosyl groups|GO:0016757	carbohydrate biosynthetic process|GO:0016051
At1g06790	0.22698495	-0.39274275	0.038060855	RNA polymerase Rpb7 N-terminal domain-containing protein				DNA-directed RNA polymerase activity|GO:0003899	transcription|GO:0006350
At1g06800	0.30624887	0.07719173	0.016069457	lipase class 3 family protein			chloroplast|GO:0009507	triacylglycerol lipase activity|GO:0004806	lipid metabolic process|GO:0006629
At1g06810	0.26552185	0.1463961	0.117861465	similar to unknown protein [Arabidopsis thaliana] (TAIR:AT1G05400.1); contains InterPro domain Protein of unknown function DUF537; (InterPro:IPR007491)				molecular_function_unknown|GO:0003674	biological_process_unknown|GO:0008150
At1g06820	0.060980722	0.03583004	0.055397414	CRTISO (carotenoid isomerase); carotenoid isomerase			chloroplast|GO:0009507	carotenoid isomerase activity|GO:0046608	carotenoid biosynthetic process|GO:0016117;etioplast organization and biogenesis|GO:0009662
At1g06830	-0.18154067	-0.14045319	0.12759976	glutaredoxin family protein			endomembrane system|GO:0012505	thiol-disulfide exchange intermediate activity|GO:0030508	electron transport|GO:0006118
At1g06840	0.2154627	-1.5936784	0.019139813	leucine-rich repeat transmembrane protein kinase, putative			plasma membrane|GO:0005886	ATP binding|GO:0005524;protein serine/threonine kinase activity|GO:0004674	protein amino acid phosphorylation|GO:0006468;transmembrane receptor protein tyrosine kinase signaling pathway|GO:0007169
At1g06850	0.027925476	0.1435486	-0.032951746	bZIP transcription factor, putative			nucleus|GO:0005634	DNA binding|GO:0003677;transcription factor activity|GO:0003700	regulation of transcription, DNA-dependent|GO:0006355
At1g06870	0.017642282	0.11171065	0.16196284	signal peptidase, putative			membrane|GO:0016020	peptidase activity|GO:0008233	proteolysis|GO:0006508
At1g06890	0.07362596	0.43229216	0.072479054	transporter-related			Golgi apparatus|GO:0005794;membrane|GO:0016020
At1g06900	0.34389684	-0.017819526	-0.05738618	metalloendopeptidase			cellular_component_unknown|GO:0005575	metalloendopeptidase activity|GO:0004222	proteolysis|GO:0006508
At1g06910	0.42903057	0.11603748	0.05663312	TRFL7 (TRF-LIKE 7); DNA binding / transcription factor			nucleus|GO:0005634	DNA binding|GO:0003677;transcription factor activity|GO:0003700	response to jasmonic acid stimulus|GO:0009753;response to salicylic acid stimulus|GO:0009751
At1g06920	0.26705524	-1.5871319	0.101845294	ATOFP4/OFP4 (ARABIDOPSIS THALIANA OVATE FAMILY PROTEIN 4)				molecular_function_unknown|GO:0003674	biological_process_unknown|GO:0008150
At1g06925	0.16465709	-1.5835868	-0.02233993	similar to unknown protein [Arabidopsis thaliana] (TAIR:AT4G20480.1); contains InterPro domain Protein of unknown function DUF537; (InterPro:IPR007491)			endomembrane system|GO:0012505	molecular_function_unknown|GO:0003674	biological_process_unknown|GO:0008150
At1g06930	0.1808286	-1.5928934	0.023535222	similar to unknown protein [Arabidopsis thaliana] (TAIR:AT2G40475.1); similar to Epa5p [Candida glabrata] (GB:AAQ82687.1); similar to Epa4p [Candida glabrata] (GB:AAQ82688.1); similar to hypothetical protein SPBC215.13 [Schizosaccharomyces pombe 972h-] (GB:NP_596690.1)			cellular_component_unknown|GO:0005575	molecular_function_unknown|GO:0003674	biological_process_unknown|GO:0008150
At1g06950	0.30843338	-1.6255287	0.09303822	ATTIC110/TIC110 (TRANSLOCON AT THE INNER ENVELOPE MEMBRANE OF CHLOROPLASTS 110)			Tic complex|GO:0031897;chloroplast|GO:0009507		chloroplast organization and biogenesis|GO:0009658;protein import into chloroplast stroma|GO:0045037
At1g06960	0.07933454	-0.4348099	0.07106145	small nuclear ribonucleoprotein U2B, putative / spliceosomal protein, putative				RNA binding|GO:0003723
At1g06970	-0.024213022	-1.6930696	-0.14303233	ATCHX14 (cation/hydrogen exchanger 14); monovalent cation:proton antiporter			integral to membrane|GO:0016021	monovalent cation:proton antiporter activity|GO:0005451;sodium:hydrogen antiporter activity|GO:0015385	cation transport|GO:0006812
At1g06980	0.512418	-0.56640345	0.28040183	similar to unknown protein [Arabidopsis thaliana] (TAIR:AT2G30230.1); similar to hypothetical protein LOC_Os03g18660 [Oryza sativa (japonica cultivar-group)] (GB:ABF95458.1)			endomembrane system|GO:0012505	molecular_function_unknown|GO:0003674	biological_process_unknown|GO:0008150
At1g06990	0.14280169	-1.6895744	0.12755238	GDSL-motif lipase/hydrolase family protein			endomembrane system|GO:0012505	carboxylesterase activity|GO:0004091	lipid metabolic process|GO:0006629
At1g07000	0.06763522	0.08997907	0.031029126	ATEXO70B2 (exocyst subunit EXO70 family protein B2); protein binding			exocyst|GO:0000145	protein binding|GO:0005515	vesicle docking during exocytosis|GO:0006904
At1g07010	0.034234904	-0.063131504	0.07109459	calcineurin-like phosphoesterase family protein			chloroplast|GO:0009507	protein serine/threonine phosphatase activity|GO:0004722	biological_process_unknown|GO:0008150
At1g07020	0.056099527	0.010806679	0.15107451	similar to hypothetical protein [Oryza sativa (japonica cultivar-group)] (GB:BAD45080.1)			cellular_component_unknown|GO:0005575	molecular_function_unknown|GO:0003674	biological_process_unknown|GO:0008150
At1g07025	0.005497385	0.49268535	-0.035051055	mitochondrial substrate carrier family protein			mitochondrial inner membrane|GO:0005743	binding|GO:0005488	mitochondrial transport|GO:0006839;transport|GO:0006810
At1g07030	0.0625053	0.096924014	0.25718632	mitochondrial substrate carrier family protein			mitochondrial inner membrane|GO:0005743	binding|GO:0005488	mitochondrial transport|GO:0006839;transport|GO:0006810
At1g07040	0.094764635	0.15293127	0.14062265	similar to unknown protein [Arabidopsis thaliana] (TAIR:AT1G27030.1); similar to unknown protein [Oryza sativa (japonica cultivar-group)] (GB:AAN05517.1); similar to Os10g0463800 [Oryza sativa (japonica cultivar-group)] (GB:NP_001064789.1)			chloroplast|GO:0009507		biological_process_unknown|GO:0008150
At1g07050	0.010554844	0.100365825	0.018508786	CONSTANS-like protein-related			cellular_component_unknown|GO:0005575	molecular_function_unknown|GO:0003674	biological_process_unknown|GO:0008150
At1g07060	0.045194555	0.0125876255	0.047540937	similar to hypothetical protein LOC_Os12g01540 [Oryza sativa (japonica cultivar-group)] (GB:ABA95616.1); similar to Os12g0106100 [Oryza sativa (japonica cultivar-group)] (GB:NP_001065937.1)				molecular_function_unknown|GO:0003674	biological_process_unknown|GO:0008150
At1g07070	-0.24016692	-0.08105813	-0.080243185	60S ribosomal protein L35a (RPL35aA)			ribosome|GO:0005840	structural constituent of ribosome|GO:0003735	ribosome biogenesis and assembly|GO:0042254;translation|GO:0006412
At1g07080	-0.4303882	-0.16611262	0.1303508	gamma interferon responsive lysosomal thiol reductase family protein / GILT family protein			endomembrane system|GO:0012505	catalytic activity|GO:0003824	biological_process_unknown|GO:0008150
At1g07090	-0.14082018	0.15127327	0.13578665	similar to unknown protein [Arabidopsis thaliana] (TAIR:AT5G58500.1); similar to hypothetical protein [Oryza sativa (japonica cultivar-group)] (GB:BAB68109.1); contains InterPro domain Protein of unknown function DUF640; (InterPro:IPR006936)			cellular_component_unknown|GO:0005575	molecular_function_unknown|GO:0003674	biological_process_unknown|GO:0008150
At1g07110	0.071220845	0.047593802	0.029080475	F2KP (FRUCTOSE-2,6-BISPHOSPHATASE); fructose-2,6-bisphosphate 2-phosphatase			cellular_component_unknown|GO:0005575	fructose-2,6-bisphosphate 2-phosphatase activity|GO:0004331	N-terminal protein myristoylation|GO:0006499;fructose metabolic process|GO:0006000
At1g07120	0.08083944	-0.03231596	0.0405205	similar to proline-rich family protein [Arabidopsis thaliana] (TAIR:AT4G18570.1); similar to Os03g0294100 [Oryza sativa (japonica cultivar-group)] (GB:NP_001049814.1); similar to pherophorin, putative, expressed [Oryza sativa (japonica cultivar-group)] (GB:ABF95418.1)			cellular_component_unknown|GO:0005575	molecular_function_unknown|GO:0003674	biological_process_unknown|GO:0008150
At1g07130	-0.01777188	-1.7337637	0.097566724	OB-fold nucleic acid binding domain-containing protein				nucleic acid binding|GO:0003676	biological_process_unknown|GO:0008150
At1g07135	0.39432794	-0.802767	-0.12619323	glycine-rich protein			anchored to membrane|GO:0031225	molecular_function_unknown|GO:0003674	biological_process_unknown|GO:0008150
At1g07140	-0.37080404	-1.8079224	-0.13097434	SIRANBP (Ran-binding protein 1a); Ran GTPase binding			cellular_component_unknown|GO:0005575	Ran GTPase binding|GO:0008536	protein import into nucleus, translocation|GO:0000060
At1g07150	-0.20186134	-1.0298285	-0.11699931	MAPKKK13 (Mitogen-activated protein kinase kinase kinase 13); kinase				kinase activity|GO:0016301	protein amino acid phosphorylation|GO:0006468
At1g07160	-0.1181123	-1.7418833	-0.13369167	protein phosphatase 2C, putative / PP2C, putative			chloroplast|GO:0009507;protein serine/threonine phosphatase complex|GO:0008287	protein phosphatase type 2C activity|GO:0015071	protein amino acid dephosphorylation|GO:0006470
At1g07170	0.028212206	0.24176529	0.15787517	Identical to Hypothetical protein At1g07170/At2g30000 [Arabidopsis Thaliana] (GB:O80873); similar to unknown protein [Arabidopsis thaliana] (TAIR:AT2G30000.1); similar to Os04g0663300 [Oryza sativa (japonica cultivar-group)] (GB:NP_001054163.1); similar to PREDICTED: similar to conserved hypothetical protein [Strongylocentrotus purpuratus] (GB:XP_799069.1); contains InterPro domain PHF5-like; (In…			cellular_component_unknown|GO:0005575	molecular_function_unknown|GO:0003674
At1g07180	0.12608007	0.02451065	0.050546464	NDA1 (ALTERNATIVE NAD(P)H DEHYDROGENASE 1); NADH dehydrogenase			intrinsic to mitochondrial inner membrane|GO:0031304;mitochondrion|GO:0005739	NADH dehydrogenase activity|GO:0003954	electron transport|GO:0006118
At1g07190	0.044828262	-1.6293944	0.12624675	similar to LON_ARA_ARA (Lon protease homolog gene), ATP binding / ATP-dependent peptidase/ serine-type peptidase [Arabidopsis thaliana] (TAIR:AT5G26860.1); contains domain ATP DEPENDENT LON PROTEASE FAMILY MEMBER (PTHR10046)			cellular_component_unknown|GO:0005575	molecular_function_unknown|GO:0003674	biological_process_unknown|GO:0008150
At1g07200	-0.348472	-1.7387351	-0.049248263	ATP-dependent Clp protease ClpB protein-related			cellular_component_unknown|GO:0005575	ATP binding|GO:0005524	biological_process_unknown|GO:0008150
At1g07210	-0.08836938	-1.6711152	0.194109	30S ribosomal protein S18 family			ribosome|GO:0005840	structural constituent of ribosome|GO:0003735	translation|GO:0006412
At1g07220	0.07535727	-1.6077775	-0.109223366	similar to unknown protein [Arabidopsis thaliana] (TAIR:AT5G23850.1); similar to OSIGBa0159I10.7 [Oryza sativa (indica cultivar-group)] (GB:CAH67462.1); similar to Os02g0642700 [Oryza sativa (japonica cultivar-group)] (GB:NP_001047557.1); similar to Lipopolysaccharide-modifying protein [Medicago truncatula] (GB:ABD33425.1); contains InterPro domain Lipopolysaccharide-modifying protein; (InterPro:…			mitochondrion|GO:0005739	molecular_function_unknown|GO:0003674	biological_process_unknown|GO:0008150
At1g07230	0.14831555	0.027258763	0.04088655	phosphoesterase family protein			endomembrane system|GO:0012505	hydrolase activity, acting on ester bonds|GO:0016788
At1g07240	-0.010494916	-0.03280952	-0.009508103	UDP-glucoronosyl/UDP-glucosyl transferase family protein			cellular_component_unknown|GO:0005575	UDP-glycosyltransferase activity|GO:0008194;transferase activity, transferring glycosyl groups|GO:0016757	metabolic process|GO:0008152
At1g07250	0.09603013	0.036665466	-0.025798816	UDP-glucoronosyl/UDP-glucosyl transferase family protein			cellular_component_unknown|GO:0005575	transferase activity, transferring glycosyl groups|GO:0016757	metabolic process|GO:0008152
At1g07260	-0.041781858	0.4728109	0.008410007	UDP-glucoronosyl/UDP-glucosyl transferase family protein			cellular_component_unknown|GO:0005575	UDP-glycosyltransferase activity|GO:0008194;transferase activity, transferring glycosyl groups|GO:0016757	metabolic process|GO:0008152
At1g07270	0.06052141	0.12755527	0.062041093	cell division control protein CDC6b, putative (CDC6b)					DNA replication|GO:0006260;regulation of progression through cell cycle|GO:0000074
At1g07280	0.28893703	-0.30337337	0.10022354	binding			chloroplast|GO:0009507	binding|GO:0005488	biological_process_unknown|GO:0008150
At1g07290	-0.012177228	-0.056170177	-0.023566231	nucleotide-sugar transporter family protein			cellular_component_unknown|GO:0005575	nucleotide-sugar transmembrane transporter activity|GO:0005338	biological_process_unknown|GO:0008150
At1g07300	0.042995095	-0.011724562	0.08506107	josephin protein-related				molecular_function_unknown|GO:0003674	biological_process_unknown|GO:0008150
At1g07310	-0.24142718	0.08643792	0.02644553	C2 domain-containing protein			cellular_component_unknown|GO:0005575	molecular_function_unknown|GO:0003674	biological_process_unknown|GO:0008150
At1g07320	-0.46839723	-0.30884367	0.10736791	RPL4 (ribosomal protein L4); structural constituent of ribosome			chloroplast thylakoid membrane|GO:0009535;plastid large ribosomal subunit|GO:0000311;plastid ribosome|GO:0009547;ribosome|GO:0005840	structural constituent of ribosome|GO:0003735	translation|GO:0006412
At1g07330	0.0111500295	0.045404505	0.20141904	similar to unknown protein [Arabidopsis thaliana] (TAIR:AT2G29620.1); similar to H+-transporting two-sector ATPase, alpha/beta subunit, central re (GB:ABE91554.1); similar to hypothetical protein [Glycine max] (GB:BAB41198.1)			cellular_component_unknown|GO:0005575	molecular_function_unknown|GO:0003674	biological_process_unknown|GO:0008150
At1g07340	0.12273757	-0.04446975	-0.081072696	ATSTP2 (SUGAR TRANSPORTER 2); carbohydrate transporter/ sugar porter			integral to plasma membrane|GO:0005887;membrane|GO:0016020	carbohydrate transmembrane transporter activity|GO:0015144;monosaccharide transmembrane transporter activity|GO:0015145;sugar:hydrogen ion symporter activity|GO:0005351	monosaccharide transport|GO:0015749;pollen development|GO:0009555
At1g07350	0.051328495	-1.2605277	0.12344967	transformer serine/arginine-rich ribonucleoprotein, putative				RNA binding|GO:0003723	RNA splicing|GO:0008380
At1g07360	-0.007886608	-1.7817202	-0.24589613	zinc finger (CCCH-type) family protein / RNA recognition motif (RRM)-containing protein			cellular_component_unknown|GO:0005575	RNA binding|GO:0003723	biological_process_unknown|GO:0008150
At1g07370	0.046908326	-0.19719236	0.19700399	PCNA1 (PROLIFERATING CELLULAR NUCLEAR ANTIGEN); DNA binding / DNA polymerase processivity factor			cytoplasm|GO:0005737;nucleolus|GO:0005730;nucleus|GO:0005634	DNA binding|GO:0003677;DNA polymerase processivity factor activity|GO:0030337;protein binding|GO:0005515	regulation of DNA replication|GO:0006275;regulation of progression through cell cycle|GO:0000074
At1g07380	0.079098634	-0.0014294367	0.0661081	ceramidase family protein			endomembrane system|GO:0012505	ceramidase activity|GO:0017040	biological_process_unknown|GO:0008150
At1g07390	0.028413475	-1.6686538	0.09279915	protein binding			cellular_component_unknown|GO:0005575	protein binding|GO:0005515	signal transduction|GO:0007165
At1g07400	0.07399554	-1.6628261	0.14579743	17.8 kDa class I heat shock protein (HSP17.8-CI)					response to heat|GO:0009408;response to oxidative stress|GO:0006979
At1g07410	-0.13150777	-1.6496307	0.2271309	AtRABA2b (Arabidopsis Rab GTPase homolog A2b); GTP binding			exosome (RNase complex)|GO:0000178;intracellular|GO:0005622	GTP binding|GO:0005525	intracellular protein transport|GO:0006886;protein transport|GO:0015031;regulation of transcription, DNA-dependent|GO:0006355;small GTPase mediated signal transduction|GO:0007264
At1g07420	0.0366437	-0.22441253	0.080900416	SMO2-2 (sterol 4-alpha-methyl-oxidase 2); C-4 methylsterol oxidase			endomembrane system|GO:0012505	C-4 methylsterol oxidase activity|GO:0000254	metabolic process|GO:0008152
At1g07430	-0.0049135163	-0.008195477	0.059969835	protein phosphatase 2C, putative / PP2C, putative				protein phosphatase type 2C activity|GO:0015071
At1g07440	-0.74561894	-0.06339304	-0.052358847	oxidoreductase			cellular_component_unknown|GO:0005575	oxidoreductase activity|GO:0016491	metabolic process|GO:0008152
At1g07450	0.11814601	0.23053491	0.278202	tropinone reductase, putative / tropine dehydrogenase, putative				oxidoreductase activity|GO:0016491	metabolic process|GO:0008152
At1g07460	0.15755439	0.055745814	0.09135474	legume lectin family protein			anchored to membrane|GO:0031225	carbohydrate binding|GO:0030246	biological_process_unknown|GO:0008150
At1g07470	0.068433896	0.06957311	0.02656328	transcription factor IIA large subunit, putative / TFIIA large subunit, putative			nucleus|GO:0005634	transcription factor activity|GO:0003700	transcription|GO:0006350
At1g07473	0.014052694	-0.015873753	0.08763512	similar to unknown protein [Arabidopsis thaliana] (TAIR:AT1G07476.1); similar to hypothetical protein MtrDRAFT_AC157503g19v1 [Medicago truncatula] (GB:ABD33141.1)				molecular_function_unknown|GO:0003674	biological_process_unknown|GO:0008150
At1g07476	0.09339288	0.06779732	0.08973607	similar to unknown protein [Arabidopsis thaliana] (TAIR:AT1G07473.1)			chloroplast|GO:0009507	molecular_function_unknown|GO:0003674	biological_process_unknown|GO:0008150
At1g07480	-0.199193	-0.07794902	0.1896104	transcription factor IIA large subunit / TFIIA large subunit (TFIIA-L)			nucleus|GO:0005634	transcription factor activity|GO:0003700	transcription|GO:0006350
At1g07490	0.1259896	0.11544332	0.010424469	DVL9/RTFL3 (ROTUNDIFOLIA LIKE 3)			chloroplast|GO:0009507	molecular_function_unknown|GO:0003674	biological_process_unknown|GO:0008150
At1g07500	-0.20224853	-0.31006286	-0.027469635	unknown protein			cellular_component_unknown|GO:0005575	molecular_function_unknown|GO:0003674	biological_process_unknown|GO:0008150
At1g07510	-0.09785876	-1.642974	0.13450676	FTSH10 (FtsH protease 10); ATPase			chloroplast thylakoid membrane|GO:0009535;mitochondrion|GO:0005739;plastid|GO:0009536	ATPase activity|GO:0016887	protein catabolic process|GO:0030163;proteolysis|GO:0006508
At1g07520	0.04317964	-1.7154045	0.12212219	scarecrow transcription factor family protein			cellular_component_unknown|GO:0005575	transcription factor activity|GO:0003700	biological_process_unknown|GO:0008150
At1g07530	-0.0053076725	-1.659872	0.16457465	scarecrow-like transcription factor 14 (SCL14)			cellular_component_unknown|GO:0005575	transcription factor activity|GO:0003700	regulation of transcription|GO:0045449
At1g07540	-0.03306306	-1.117927	0.20151904	TRFL2 (TRF-LIKE 2); DNA binding			nucleus|GO:0005634	DNA binding|GO:0003677	regulation of transcription|GO:0045449
At1g07550	-0.0061494373	0.026546817	0.065393016	leucine-rich repeat protein kinase, putative			endomembrane system|GO:0012505	kinase activity|GO:0016301	protein amino acid phosphorylation|GO:0006468
At1g07560	-0.024941787	0.008798799	0.095282614	leucine-rich repeat protein kinase, putative			endomembrane system|GO:0012505	kinase activity|GO:0016301	protein amino acid phosphorylation|GO:0006468
At1g07570	-0.07895754	-1.4760962	-0.12899351	APK1A (Arabidopsis protein kinase 1A); kinase				kinase activity|GO:0016301;protein serine/threonine kinase activity|GO:0004674	N-terminal protein myristoylation|GO:0006499;protein amino acid phosphorylation|GO:0006468
At1g07590	-1.4057145	-1.7141057	-0.5493879	pentatricopeptide (PPR) repeat-containing protein			mitochondrion|GO:0005739	binding|GO:0005488	biological_process_unknown|GO:0008150
At1g07600	-0.9873989	-2.1093802	-0.9423254	MT1A (METALLOTHIONEIN 1A)			cellular_component_unknown|GO:0005575	copper ion binding|GO:0005507;metal ion binding|GO:0046872	response to copper ion|GO:0046688;response to high light intensity|GO:0009644
At1g07610	-0.20304348	-0.40486676	0.029066674	MT1C (metallothionein 1C)				copper ion binding|GO:0005507	response to copper ion|GO:0046688
At1g07615				GTP binding			intracellular|GO:0005622	GTP binding|GO:0005525
At1g07630	-0.014277369	-0.039721087	0.117137246	PLL5 (POL-like 5); protein phosphatase type 2C				protein phosphatase type 2C activity|GO:0015071	N-terminal protein myristoylation|GO:0006499;leaf development|GO:0048366
At1g07640	0.11562136	0.037296463	-0.009849921	OBP2 (OBF BINDING PROTEIN 2); DNA binding			nucleus|GO:0005634	DNA binding|GO:0003677;transcription factor activity|GO:0003700	glucosinolate biosynthetic process|GO:0019761;regulation of transcription|GO:0045449;response to insect|GO:0009625;response to jasmonic acid stimulus|GO:0009753;response to wounding|GO:0009611
At1g07650	0.11788763	0.04119447	0.25204533	leucine-rich repeat transmembrane protein kinase, putative			endomembrane system|GO:0012505	ATP binding|GO:0005524;kinase activity|GO:0016301;protein serine/threonine kinase activity|GO:0004674	protein amino acid phosphorylation|GO:0006468;transmembrane receptor protein tyrosine kinase signaling pathway|GO:0007169
At1g07645	0.19149998	-0.08757884	-0.0025352947	lactoylglutathione lyase family protein / glyoxalase I family protein			endomembrane system|GO:0012505	catalytic activity|GO:0003824
At1g07660	-0.23812164	-0.08393934	-0.009969356	histone H4			nucleosome|GO:0000786;nucleus|GO:0005634	DNA binding|GO:0003677	chromosome organization and biogenesis (sensu Eukaryota)|GO:0007001;nucleosome assembly|GO:0006334
At1g07670	0.09719064	0.34829587	0.15522048	calcium-transporting ATPase 4, endoplasmic reticulum-type (ECA4)			endoplasmic reticulum|GO:0005783	calcium-transporting ATPase activity|GO:0005388	calcium ion transport|GO:0006816;cation transport|GO:0006812;metabolic process|GO:0008152;transport|GO:0006810
At1g07680	-0.06203318	-0.0377554	-0.08664031	unknown protein			endomembrane system|GO:0012505	molecular_function_unknown|GO:0003674	biological_process_unknown|GO:0008150
At1g07690	-0.062707454	0.06109201	0.048340194	similar to unknown protein [Arabidopsis thaliana] (TAIR:AT1G54950.1)			endomembrane system|GO:0012505	molecular_function_unknown|GO:0003674
At1g07700	0.059130684	0.037171364	0.10600571	thioredoxin family protein			chloroplast|GO:0009507;endomembrane system|GO:0012505	thiol-disulfide exchange intermediate activity|GO:0030508	cell redox homeostasis|GO:0045454
At1g07705	0.058043547	0.20373793	0.01432568	similar to VIP2 (VIRE2 INTERACTING PROTEIN2), transcription regulator [Arabidopsis thaliana] (TAIR:AT5G59710.1); similar to NOT2/NOT3/NOT5 [Medicago truncatula] (GB:ABE93791.1); similar to NOT2/NOT3/NOT5 family protein, expressed [Oryza sativa (japonica cultivar-group)] (GB:ABF98742.1); similar to VIP2 [Nicotiana benthamiana] (GB:AAY15746.1); contains InterPro domain NOT2/NOT3/NOT5; (InterPro:IPR…			chloroplast|GO:0009507;nucleus|GO:0005634	transcription regulator activity|GO:0030528	regulation of transcription|GO:0045449
At1g07710	0.050021023	-0.069621265	-0.008563973	ankyrin repeat family protein				protein binding|GO:0005515
At1g07720	-0.03802857	-1.6172262	-0.08325058	beta-ketoacyl-CoA synthase family protein			endomembrane system|GO:0012505	acyltransferase activity|GO:0008415
At1g07725	-0.0164545	-1.7588923	0.043673396	ATEXO70H6 (exocyst subunit EXO70 family protein H6); protein binding			exocyst|GO:0000145	protein binding|GO:0005515	vesicle docking during exocytosis|GO:0006904
At1g07740	0.35499957	-0.018228304	0.36273977	pentatricopeptide (PPR) repeat-containing protein			mitochondrion|GO:0005739	binding|GO:0005488	biological_process_unknown|GO:0008150
At1g07745	-0.13739339	0.11782187	0.054484252	ATRAD51D/RAD51D (Arabidopsis homolog of RAD51 D)			endomembrane system|GO:0012505	DNA binding|GO:0003677	DNA repair|GO:0006281;regulation of response to biotic stimulus|GO:0002831;somatic cell DNA recombination|GO:0016444
At1g07750	-0.09331159	-0.024888756	0.0331691	cupin family protein			cellular_component_unknown|GO:0005575	nutrient reservoir activity|GO:0045735	biological_process_unknown|GO:0008150
At1g07770	-0.15395394	-0.20028925	-0.04126908	RPS15A (RIBOSOMAL PROTEIN S15A); structural constituent of ribosome			cytosolic ribosome (sensu Eukaryota)|GO:0005830;cytosolic small ribosomal subunit (sensu Eukaryota)|GO:0005843	structural constituent of ribosome|GO:0003735	translation|GO:0006412
At1g07780	-0.03634327	0.12647834	0.020441568	PAI1 (PHOSPHORIBOSYLANTHRANILATE ISOMERASE 1); phosphoribosylanthranilate isomerase			chloroplast|GO:0009507	phosphoribosylanthranilate isomerase activity|GO:0004640	tryptophan biosynthetic process|GO:0000162
At5g05590	-0.08396165	0.038345054	-0.04029554	PAI2 (PHOSPHORIBOSYLANTHRANILATE ISOMERASE 2); phosphoribosylanthranilate isomerase			chloroplast|GO:0009507	phosphoribosylanthranilate isomerase activity|GO:0004640	tryptophan biosynthetic process|GO:0000162
At1g07790	0.056514047	-0.05602704	0.008336602	histone H2B, putative			nucleosome|GO:0000786;nucleus|GO:0005634	DNA binding|GO:0003677	chromosome organization and biogenesis (sensu Eukaryota)|GO:0007001;nucleosome assembly|GO:0006334
At1g07795	0.046654545	0.12349366	-0.048361428	similar to unknown protein [Arabidopsis thaliana] (TAIR:AT2G28725.1); similar to Thioredoxin-related [Medicago truncatula] (GB:ABD32198.1)			cellular_component_unknown|GO:0005575	molecular_function_unknown|GO:0003674	biological_process_unknown|GO:0008150
At1g07810	0.044620495	0.006302461	0.015683144	ECA1 (""calcium-transporting ATPase 1, endoplasmic reticulum-type""); calcium-transporting ATPase			endoplasmic reticulum membrane|GO:0005789;endoplasmic reticulum|GO:0005783	calcium-transporting ATPase activity|GO:0005388	calcium ion transport|GO:0006816;cellular manganese ion homeostasis|GO:0030026;manganese ion transport|GO:0006828;response to manganese ion|GO:0010042
At1g07820	0.076590024	0.26209348	0.043024935	histone H4			nucleosome|GO:0000786;nucleus|GO:0005634	DNA binding|GO:0003677	chromosome organization and biogenesis (sensu Eukaryota)|GO:0007001;nucleosome assembly|GO:0006334
At1g07830	0.10551498	0.28623533	0.029229498	ribosomal protein L29 family protein			ribosome|GO:0005840	structural constituent of ribosome|GO:0003735	translation|GO:0006412
At1g07840	0.15930365	0.16814762	-0.06753564	leucine zipper factor-related			cellular_component_unknown|GO:0005575
At1g07850	0.14335272	0.1289251	-0.12210405	fringe-related protein			chloroplast|GO:0009507	transferase activity, transferring glycosyl groups|GO:0016757	N-terminal protein myristoylation|GO:0006499
At1g07860	0.07960343	-0.055000685	-0.10626587	unknown protein			cellular_component_unknown|GO:0005575	molecular_function_unknown|GO:0003674	biological_process_unknown|GO:0008150
At1g07870	0.15361695	-0.09750981	-0.017067118	protein kinase family protein			cellular_component_unknown|GO:0005575	kinase activity|GO:0016301	N-terminal protein myristoylation|GO:0006499
At1g07880	0.19780792	-1.7383214	-0.029599342	ATMPK13 (ARABIDOPSIS THALIANA MAP KINASE 13); MAP kinase/ kinase				MAP kinase activity|GO:0004707;kinase activity|GO:0016301	signal transduction|GO:0007165
At1g07890	0.30006453	0.2463219	-0.110231295	APX1 (ASCORBATE PEROXIDASE 1, MATERNAL EFFECT EMBRYO ARREST 6)			cytosol|GO:0005829	L-ascorbate peroxidase activity|GO:0016688	embryonic development ending in seed dormancy|GO:0009793;response to heat|GO:0009408;response to reactive oxygen species|GO:0000302
At1g07900	0.12242118	0.034104135	-0.016596528	LOB domain protein 1 / lateral organ boundaries domain protein 1 (LBD1)			mitochondrion|GO:0005739	molecular_function_unknown|GO:0003674	biological_process_unknown|GO:0008150
At1g07910	0.33745313	0.5434282	0.038679287	ATRNL/RNL (ARABIDOPSIS THALIANA RNA LIGASE); 2',3'-cyclic-nucleotide 3'-phosphodiesterase/ RNA ligase (ATP)/ polynucleotide kinase				2',3'-cyclic-nucleotide 3'-phosphodiesterase activity|GO:0004113;RNA ligase (ATP) activity|GO:0003972;polynucleotide kinase activity|GO:0051731	tRNA splicing|GO:0006388
At1g07920	-0.16620806	0.09969633	-0.097789966	elongation factor 1-alpha / EF-1-alpha			mitochondrion|GO:0005739	calmodulin binding|GO:0005516;translation elongation factor activity|GO:0003746	translational elongation|GO:0006414
At1g07930	0.110846296	-1.1240603	-0.11622557	elongation factor 1-alpha / EF-1-alpha			mitochondrion|GO:0005739	calmodulin binding|GO:0005516;translation elongation factor activity|GO:0003746	translational elongation|GO:0006414
At1g07940	0.081026524	0.32016647	-0.12162777	elongation factor 1-alpha / EF-1-alpha			mitochondrion|GO:0005739	calmodulin binding|GO:0005516;translation elongation factor activity|GO:0003746	translational elongation|GO:0006414
At1g07950	-0.11118992	-0.28633615	0.035582688	surfeit locus protein 5 family protein / SURF5 family protein			cellular_component_unknown|GO:0005575	molecular_function_unknown|GO:0003674	biological_process_unknown|GO:0008150
At1g07960	0.10975239	0.21563162	-0.060609665	ATPDIL5-1 (PDI-LIKE 5-1); thiol-disulfide exchange intermediate			endomembrane system|GO:0012505	thiol-disulfide exchange intermediate activity|GO:0030508	cell redox homeostasis|GO:0045454
At1g07970	0.0029432718	0.24964808	-0.110995896	similar to MGC83764 protein [Xenopus laevis] (GB:AAH76809.1); similar to Os03g0288800 [Oryza sativa (japonica cultivar-group)] (GB:NP_001049788.1); contains domain FAMILY NOT NAMED (PTHR21780); contains domain gb def: T6D22.6 (PTHR21780:SF1)				molecular_function_unknown|GO:0003674	biological_process_unknown|GO:0008150
At1g07980	-0.039191954	-0.097272374	-0.0943643	histone-like transcription factor (CBF/NF-Y) family protein			chloroplast|GO:0009507;intracellular|GO:0005622	transcription factor activity|GO:0003700	regulation of transcription|GO:0045449
At1g07985	-0.0032433793	-0.046227884	-0.007405892	similar to expressed protein [Oryza sativa (japonica cultivar-group)] (GB:ABF97687.1); similar to hypothetical protein [Oryza sativa (japonica cultivar-group)] (GB:AAR89048.1); similar to Os03g0623100 [Oryza sativa (japonica cultivar-group)] (GB:NP_001050687.1)			chloroplast|GO:0009507	molecular_function_unknown|GO:0003674	biological_process_unknown|GO:0008150
At1g07990	-0.05298648	0.18814832	0.06044373	SIT4 phosphatase-associated family protein			endomembrane system|GO:0012505	binding|GO:0005488	biological_process_unknown|GO:0008150
At1g08000	0.17447554	0.10807753	0.060600817	zinc finger (GATA type) family protein			nucleus|GO:0005634	transcription factor activity|GO:0003700	regulation of transcription, DNA-dependent|GO:0006355
At1g08010	0.054867975	0.2061068	-0.10251145	zinc finger (GATA type) family protein			nucleus|GO:0005634	transcription factor activity|GO:0003700	regulation of transcription, DNA-dependent|GO:0006355
At1g08020	0.10215854	-0.052309573	-0.08796276	unknown protein			cellular_component_unknown|GO:0005575	molecular_function_unknown|GO:0003674	biological_process_unknown|GO:0008150
At1g08030	0.19187038	0.15057251	-0.098415375	unknown protein				molecular_function_unknown|GO:0003674	biological_process_unknown|GO:0008150
At1g08035	0.08632073	0.014249166	-0.08431034	similar to unknown protein [Arabidopsis thaliana] (TAIR:AT2G28330.1)			cellular_component_unknown|GO:0005575	molecular_function_unknown|GO:0003674	biological_process_unknown|GO:0008150
At1g08040	0.20841348	0.059432358	-0.0047690067	similar to unknown protein [Arabidopsis thaliana] (TAIR:AT2G28310.2); similar to Protein of unknown function DUF707 [Medicago truncatula] (GB:ABE91787.1); contains InterPro domain Protein of unknown function DUF707; (InterPro:IPR007877)				molecular_function_unknown|GO:0003674	biological_process_unknown|GO:0008150
At1g08050	0.12364179	-1.4694191	-0.012086491	zinc finger (C3HC4-type RING finger) family protein			chloroplast|GO:0009507	protein binding|GO:0005515;ubiquitin-protein ligase activity|GO:0004842;zinc ion binding|GO:0008270
At1g08060	0.1864135	-0.023377167	-0.12678473	MOM (MAINTENANCE OF METHYLATION)			nucleus|GO:0005634		chromatin silencing|GO:0006342
At1g08065	0.24605103	0.03330048	-0.15265492	carbonate dehydratase/ zinc ion binding			endomembrane system|GO:0012505	carbonate dehydratase activity|GO:0004089;zinc ion binding|GO:0008270	one-carbon compound metabolic process|GO:0006730
At1g08070	0.27397084	0.052864343	-0.005476918	pentatricopeptide (PPR) repeat-containing protein				binding|GO:0005488	biological_process_unknown|GO:0008150
At1g08080	0.05210076	-0.059017655	-0.11891415	carbonic anhydrase family protein			endomembrane system|GO:0012505	carbonate dehydratase activity|GO:0004089;zinc ion binding|GO:0008270	one-carbon compound metabolic process|GO:0006730
At1g08090	0.14229965	-0.116984576	-0.092034765	ATNRT2:1 (Arabidopsis thaliana high affinity nitrate transporter 2.1); nitrate transporter			membrane|GO:0016020	nitrate transmembrane transporter activity|GO:0015112	lateral root development|GO:0048527;nitrate transport|GO:0015706;response to nitrate|GO:0010167
At1g08100	0.008115385	-1.7590564	-0.019934189	ATNRT2.2 (Arabidopsis thaliana high-affinity nitrate transporter 2.2); nitrate transporter				nitrate transmembrane transporter activity|GO:0015112	lateral root development|GO:0048527;nitrate transport|GO:0015706
At1g08110	0.061910108	0.6128692	0.007424256	lactoylglutathione lyase, putative / glyoxalase I, putative			chloroplast|GO:0009507	calmodulin binding|GO:0005516;lactoylglutathione lyase activity|GO:0004462	carbohydrate metabolic process|GO:0005975
At1g08120	0.1930911	0.21296953	0.031185647	ATP binding / protein kinase			cellular_component_unknown|GO:0005575	ATP binding|GO:0005524;protein kinase activity|GO:0004672	protein amino acid phosphorylation|GO:0006468
At1g08125	0.07412773	-0.03373482	0.061829984	similar to unknown protein [Arabidopsis thaliana] (TAIR:AT1G73320.1); similar to DNA ligase-like [Oryza sativa (japonica cultivar-group)] (GB:BAD22961.1); contains domain no description (G3D.3.40.50.150); contains domain S-adenosyl-L-methionine-dependent methyltransferases (SSF53335); contains domain UNCHARACTERIZED (PTHR14614)			cellular_component_unknown|GO:0005575	molecular_function_unknown|GO:0003674	biological_process_unknown|GO:0008150
At1g08130	0.077770546	0.09918828	-0.12555611	ATLIG1 (ARABIDOPSIS THALIANA DNA LIGASE 1); ATP binding / DNA ligase (ATP)			mitochondrion|GO:0005739;nucleus|GO:0005634	ATP binding|GO:0005524;DNA ligase (ATP) activity|GO:0003910	DNA recombination|GO:0006310;DNA repair|GO:0006281;DNA replication|GO:0006260
At1g08135	-0.06861089	-0.13276239	-0.13019472	ATCHX6B/CHX6B (CATION/H+ EXCHANGER 6B); monovalent cation:proton antiporter			integral to membrane|GO:0016021	monovalent cation:proton antiporter activity|GO:0005451	cation transport|GO:0006812
At1g08140	-0.008355629	-0.023131933	0.019969989	ATCHX6a (CATION/H+ EXCHANGER 6A); monovalent cation:proton antiporter			integral to membrane|GO:0016021	monovalent cation:proton antiporter activity|GO:0005451;sodium:hydrogen antiporter activity|GO:0015385	cation transport|GO:0006812
At1g08150	0.116014265	0.17185076	-0.03425278	ATCHX5 (CATION/H+ EXCHANGER 5); monovalent cation:proton antiporter			integral to membrane|GO:0016021	monovalent cation:proton antiporter activity|GO:0005451;sodium:hydrogen antiporter activity|GO:0015385	cation transport|GO:0006812
At1g08160	-0.011174286	0.1095566	-0.03274991	harpin-induced protein-related / HIN1-related / harpin-responsive protein-related			cellular_component_unknown|GO:0005575	molecular_function_unknown|GO:0003674	biological_process_unknown|GO:0008150
At1g08170	-0.09452614	-0.13757527	-0.017519485	histone H2B family protein			nucleosome|GO:0000786;nucleus|GO:0005634	DNA binding|GO:0003677	chromosome organization and biogenesis (sensu Eukaryota)|GO:0007001;nucleosome assembly|GO:0006334
At1g08180	0.09158806	0.058839537	0.12507671	similar to unknown protein [Arabidopsis thaliana] (TAIR:AT5G02420.1)			cellular_component_unknown|GO:0005575	molecular_function_unknown|GO:0003674	biological_process_unknown|GO:0008150
At1g08190	0.178539	0.11716555	0.0067650806	vacuolar assembly protein, putative (VPS41)				nucleotide binding|GO:0000166
At1g08200	-0.3841012	-0.207879	-0.25185972	AXS2 (UDP-D-APIOSE/UDP-D-XYLOSE SYNTHASE 2)			cytoplasm|GO:0005737	UDP-glucuronate decarboxylase activity|GO:0048040	nucleotide-sugar biosynthetic process|GO:0009226
At1g08210	0.37842235	0.09911162	-0.14007959	aspartyl protease family protein			anchored to membrane|GO:0031225;cellulose and pectin-containing cell wall|GO:0009505	pepsin A activity|GO:0004194	proteolysis|GO:0006508
At1g08220	-0.35181716	-0.13117866	-0.050236814	similar to Os05g0176500 [Oryza sativa (japonica cultivar-group)] (GB:NP_001054790.1); similar to hypothetical protein MM2874 [Methanosarcina mazei Go1] (GB:NP_634898.1); contains InterPro domain ATP10; (InterPro:IPR007849)				molecular_function_unknown|GO:0003674	biological_process_unknown|GO:0008150
At1g08230	-0.046303626	-0.06361115	-0.2723218	similar to amino acid transporter family protein [Arabidopsis thaliana] (TAIR:AT5G41800.1); similar to Os05g0586500 [Oryza sativa (japonica cultivar-group)] (GB:NP_001056462.1); similar to Amino acid/polyamine transporter II [Medicago truncatula] (GB:ABE81500.1); similar to Os01g0857400 [Oryza sativa (japonica cultivar-group)] (GB:NP_001044853.1); contains InterPro domain Amino acid/polyamine tra…			membrane|GO:0016020;plasma membrane|GO:0005886	L-gamma-aminobutyric acid transmembrane transporter activity|GO:0015185	amino acid transport|GO:0006865;gamma-aminobutyric acid transport|GO:0015812;response to wounding|GO:0009611
At1g08250	0.21999507	-1.0740316	-0.16396663	prephenate dehydratase family protein				prephenate dehydratase activity|GO:0004664	L-phenylalanine biosynthetic process|GO:0009094
At1g08260	0.15936893	0.1760645	-0.20948505	EMB2284/POL2A/TIL1 (EMBRYO DEFECTIVE 2284); DNA-directed DNA polymerase			epsilon DNA polymerase complex|GO:0008622	DNA-directed DNA polymerase activity|GO:0003887	embryonic development ending in seed dormancy|GO:0009793;positive regulation of S phase of mitotic cell cycle|GO:0045750
At1g08270	0.31605428	0.041175727	0.027240416	similar to AAA-type ATPase family protein / vacuolar sorting protein-related [Arabidopsis thaliana] (TAIR:AT2G27600.1); similar to AAA ATPase, central re (GB:ABE93205.1); contains InterPro domain MIT; (InterPro:IPR007330)			cellular_component_unknown|GO:0005575	molecular_function_unknown|GO:0003674	biological_process_unknown|GO:0008150
At1g08280	0.2928142	0.11445282	0.08785126	glycosyl transferase family 29 protein / sialyltransferase family protein			membrane|GO:0016020	sialyltransferase activity|GO:0008373	protein amino acid glycosylation|GO:0006486
At1g08290	0.12917095	-1.6698651	-0.10675757	zinc finger (C2H2 type) protein (WIP3)			intracellular|GO:0005622	nucleic acid binding|GO:0003676;transcription factor activity|GO:0003700;zinc ion binding|GO:0008270	regulation of transcription|GO:0045449
At1g08300	0.087206244	0.17988487	-0.08453892	similar to EMB2597 (EMBRYO DEFECTIVE 2597) [Arabidopsis thaliana] (TAIR:AT4G13740.1); similar to conserved hypothetical protein [Medicago truncatula] (GB:ABE91506.1)			endomembrane system|GO:0012505	molecular_function_unknown|GO:0003674	biological_process_unknown|GO:0008150
At1g08310	0.07364619	0.076792024	0.057752002	esterase/lipase/thioesterase family protein				catalytic activity|GO:0003824	biological_process_unknown|GO:0008150
At1g08315	0.48810503	0.5610428	0.37314817	armadillo/beta-catenin repeat family protein				binding|GO:0005488	biological_process_unknown|GO:0008150
At1g08320	0.0273381	-0.0037931502	0.11554006	DNA binding			chloroplast|GO:0009507;nucleus|GO:0005634	DNA binding|GO:0003677;transcription factor activity|GO:0003700	regulation of transcription, DNA-dependent|GO:0006355
At1g08340	0.042212736	-0.089071445	0.10533896	rac GTPase activating protein, putative			intracellular|GO:0005622	Rac GTPase activator activity|GO:0030675	signal transduction|GO:0007165
At1g08350	-0.089726694	-0.12079406	-0.039027553	endomembrane protein 70 family protein			integral to membrane|GO:0016021;phragmoplast|GO:0009524	SNAP receptor activity|GO:0005484	membrane fusion|GO:0006944
At1g08360	0.08851567	0.15424696	-0.028944293	60S ribosomal protein L10A (RPL10aA)			cytosolic ribosome (sensu Eukaryota)|GO:0005830;ribosome|GO:0005840	structural constituent of ribosome|GO:0003735	translation|GO:0006412
At1g08370	-0.11018096	0.106105626	0.099363215	DCP1 (DECAPPING 1)			cytoplasmic mRNA processing body|GO:0000932;cytoplasm|GO:0005737	m7G(5')pppN diphosphatase activity|GO:0050072;protein homodimerization activity|GO:0042803	deadenylation-independent decapping|GO:0031087
At1g08380	-0.84985566	-0.94397366	-0.50472355	PSAO (photosystem I subunit O)			photosystem I|GO:0009522;thylakoid|GO:0009579	molecular_function_unknown|GO:0003674	photosynthesis, light harvesting in photosystem I|GO:0009768
At1g08390	-0.11854841	0.007725626	0.094932795	nucleic acid binding			cellular_component_unknown|GO:0005575	nucleic acid binding|GO:0003676	biological_process_unknown|GO:0008150
At1g08400	0.12631573	0.09776066	0.14577127	chromosome structural maintenance protein-related			cellular_component_unknown|GO:0005575	molecular_function_unknown|GO:0003674	biological_process_unknown|GO:0008150
At1g08410	-0.018065527	-0.015869603	0.10889951	GTP-binding family protein			intracellular|GO:0005622	GTP binding|GO:0005525	biological_process_unknown|GO:0008150
At1g08420	-0.06537311	0.013249308	0.15928599	kelch repeat-containing protein / serine/threonine phosphoesterase family protein			cellular_component_unknown|GO:0005575	protein serine/threonine phosphatase activity|GO:0004722	biological_process_unknown|GO:0008150
At1g08430	0.025461182	-1.5981929	0.1334298	ALMT1/ATALMT1 (AL-ACTIVATED MALATE TRANSPORTER 1); malate transporter			cellular_component_unknown|GO:0005575	malate transmembrane transporter activity|GO:0015140;molecular_function_unknown|GO:0003674	response to aluminum ion|GO:0010044
At1g08440	-0.017519068	-0.037819102	-8.598231E-4	similar to ALMT1/ATALMT1 (AL-ACTIVATED MALATE TRANSPORTER 1), malate transporter [Arabidopsis thaliana] (TAIR:AT1G08430.1); similar to unknown protein [Arabidopsis thaliana] (TAIR:AT2G27240.1); similar to putative aluminum activated malate transporter [Brassica napus] (GB:BAE97281.1); similar to putative aluminum activated malate transporter [Brassica napus] (GB:BAE97280.1); contains InterPro dom…				molecular_function_unknown|GO:0003674
At1g08450	-0.30278116	0.044118136	-0.17769776	CRT3 (CALRETICULIN 3); calcium ion binding			endomembrane system|GO:0012505;endoplasmic reticulum|GO:0005783	calcium ion binding|GO:0005509	protein folding|GO:0006457
At1g08460	-0.4519674	-0.37286514	0.014169132	HDA08 (histone deacetylase 8); histone deacetylase			cellular_component_unknown|GO:0005575	histone deacetylase activity|GO:0004407	histone deacetylation|GO:0016575
At1g08470	-0.028492391	-0.03852126	0.12852547	strictosidine synthase family protein			endoplasmic reticulum|GO:0005783	strictosidine synthase activity|GO:0016844	alkaloid biosynthetic process|GO:0009821
At1g08480	-0.3923058	-0.0773642	0.060412444	similar to hypothetical protein 13 [Plantago major] (GB:CAJ34821.1)			mitochondrion|GO:0005739;plastid|GO:0009536	molecular_function_unknown|GO:0003674	biological_process_unknown|GO:0008150
At1g08490	-0.31664297	-0.17567417	-0.17137645	ATCPNIFS/ATNFS2/ATSUFS/CPNIFS/SUFS (CHLOROPLASTIC NIFS-LIKE CYSTEINE DESULFURASE); cysteine desulfurase/ selenocysteine lyase/ transaminase			chloroplast|GO:0009507	cysteine desulfurase activity|GO:0031071;selenocysteine lyase activity|GO:0009000;transaminase activity|GO:0008483	iron incorporation into metallo-sulfur cluster|GO:0018283;response to selenium ion|GO:0010269;selenium metabolic process|GO:0001887;sulfur metabolic process|GO:0006790
At1g08500	-0.0544398	0.044912085	0.08337388	plastocyanin-like domain-containing protein			anchored to membrane|GO:0031225	copper ion binding|GO:0005507	electron transport|GO:0006118
At1g08510	2.2462206	-1.0075576	0.31078416	FATB (FATTY ACYL-ACP THIOESTERASES B); acyl carrier/ acyl-ACP thioesterase			plastid|GO:0009536	acyl carrier activity|GO:0000036;acyl-ACP thioesterase activity|GO:0010281	fatty acid biosynthetic process|GO:0006633
At1g08520	0.08861227	0.27491242	-0.05162659	CHLD/PDE166 (PIGMENT DEFECTIVE 166); ATP binding / magnesium chelatase/ nucleoside-triphosphatase/ nucleotide binding			magnesium chelatase complex|GO:0010007	ATP binding|GO:0005524;magnesium chelatase activity|GO:0016851;nucleoside-triphosphatase activity|GO:0017111;nucleotide binding|GO:0000166	chlorophyll biosynthetic process|GO:0015995
At1g08530	0.11460836	0.0031528075	0.025407685	similar to unknown protein [Arabidopsis thaliana] (TAIR:AT5G09995.3); similar to conserved hypothetical protein [Medicago truncatula] (GB:ABE89404.1)			chloroplast|GO:0009507	molecular_function_unknown|GO:0003674	biological_process_unknown|GO:0008150
At1g08540	-0.015439557	-0.0038248945	-0.06436823	SIGB (SIGMA FACTOR B); DNA binding / DNA-directed RNA polymerase/ transcription factor			chloroplast|GO:0009507	DNA binding|GO:0003677;DNA-directed RNA polymerase activity|GO:0003899;sigma factor activity|GO:0016987;transcription factor activity|GO:0003700	regulation of transcription, DNA-dependent|GO:0006355;transcription initiation|GO:0006352
At1g08550	0.028645866	0.1305554	-0.13459268	NPQ1 (NON-PHOTOCHEMICAL QUENCHING 1)			chloroplast photosystem II|GO:0030095;chloroplast thylakoid lumen|GO:0009543	violaxanthin de-epoxidase activity|GO:0046422	chlorophyll metabolic process|GO:0015994;fatty acid metabolic process|GO:0006631;response to heat|GO:0009408;xanthophyll cycle|GO:0010028;xanthophyll metabolic process|GO:0016122
At1g08560	0.09075581	0.079468474	-0.30762094	SYP111 (syntaxin 111); t-SNARE			phragmoplast|GO:0009524	SNAP receptor activity|GO:0005484	intracellular protein transport|GO:0006886;membrane fusion|GO:0006944
At1g08570	0.4839122	0.28257027	0.034114692	thioredoxin family protein			cellular_component_unknown|GO:0005575	thiol-disulfide exchange intermediate activity|GO:0030508	cell redox homeostasis|GO:0045454
At1g08580	-0.5821767	-0.51429653	-0.01677937	similar to Pm52 [Prunus mume] (GB:BAE48663.1)			cellular_component_unknown|GO:0005575	molecular_function_unknown|GO:0003674	biological_process_unknown|GO:0008150
At1g08590	0.07124029	0.0885051	-0.020962339	CLAVATA1 receptor kinase (CLV1)			endomembrane system|GO:0012505	kinase activity|GO:0016301	protein amino acid phosphorylation|GO:0006468
At1g08600	0.06762099	0.01709661	0.012627067	ATRX/CHR20; ATP binding / DNA binding / helicase				ATP binding|GO:0005524;DNA binding|GO:0003677;helicase activity|GO:0004386
At1g08610	-0.03655313	0.0011815578	-0.09214802	pentatricopeptide (PPR) repeat-containing protein			cellular_component_unknown|GO:0005575	binding|GO:0005488	biological_process_unknown|GO:0008150
At1g08620	0.06421061	0.07720803	-0.16188961	transcription factor jumonji (jmj) family protein / zinc finger (C5HC2 type) family protein			nucleus|GO:0005634	transcription factor activity|GO:0003700	regulation of transcription|GO:0045449
At1g08630	-0.04859712	-0.071464	-0.043832373	THA1 (THREONINE ALDOLASE 1)			cellular_component_unknown|GO:0005575	aldehyde-lyase activity|GO:0016832;threonine aldolase activity|GO:0004793	threonine catabolic process|GO:0006567
At1g08640	0.23490086	0.15389793	-0.07430896	heat shock protein binding			chloroplast|GO:0009507	heat shock protein binding|GO:0031072
At1g08650	0.23066434	0.20055339	-0.0732693	PPCK1 (PHOSPHOENOLPYRUVATE CARBOXYLASE KINASE); kinase			cellular_component_unknown|GO:0005575	kinase activity|GO:0016301;protein serine/threonine kinase activity|GO:0004674	protein amino acid phosphorylation|GO:0006468
At1g08660	0.0763108	-0.11944716	-0.036598723	glycosyl transferase family 29 protein / sialyltransferase family protein			Golgi apparatus|GO:0005794;membrane|GO:0016020	sialyltransferase activity|GO:0008373;transferase activity, transferring glycosyl groups|GO:0016757	protein amino acid glycosylation|GO:0006486
At1g08670	0.4203037	-0.9794134	0.15826832	epsin N-terminal homology (ENTH) domain-containing protein / clathrin assembly protein-related			cellular_component_unknown|GO:0005575	binding|GO:0005488	biological_process_unknown|GO:0008150
At1g08680	0.09233904	0.12543853	-0.089076705	ZIGA4 (ARF GAP-LIKE ZINC FINGER-CONTAINING PROTEIN ZIGA4); DNA binding			nucleus|GO:0005634	DNA binding|GO:0003677	regulation of GTPase activity|GO:0043087
At1g08700	-0.19669503	-0.10576252	0.14169285	presenilin family protein			membrane|GO:0016020		intracellular signaling cascade|GO:0007242
At1g08710	0.17738727	-1.6786904	-0.020172056	F-box family protein			cellular_component_unknown|GO:0005575		biological_process_unknown|GO:0008150
At1g08720	-0.016659413	-0.9666632	0.018274918	EDR1 (ENHANCED DISEASE RESISTANCE 1); kinase/ protein threonine/tyrosine kinase				MAP kinase kinase kinase activity|GO:0004709;kinase activity|GO:0016301;protein threonine/tyrosine kinase activity|GO:0004712	MAPKKK cascade|GO:0000165;cell death|GO:0008219;protein amino acid autophosphorylation|GO:0046777;response to bacterium|GO:0009617;response to ethylene stimulus|GO:0009723;response to fungus|GO:0009620;response to water deprivation|GO:0009414
At1g08730	0.047543935	0.021503672	-0.033364337	XIC (Myosin-like protein XIC); motor/ protein binding			myosin complex|GO:0016459	motor activity|GO:0003774;protein binding|GO:0005515	actin filament-based movement|GO:0030048
At5g44890				Ulp1 protease family protein			mitochondrion|GO:0005739	cysteine-type peptidase activity|GO:0008234	proteolysis|GO:0006508
At1g08750	0.20737407	0.101285785	8.462025E-4	GPI-anchor transamidase, putative			endomembrane system|GO:0012505	GPI-anchor transamidase activity|GO:0003923	proteolysis|GO:0006508
At1g08760	-0.08439247	0.02942758	0.021551684	similar to unknown protein [Arabidopsis thaliana] (TAIR:AT4G13370.1); similar to Os09g0516700 [Oryza sativa (japonica cultivar-group)] (GB:NP_001063674.1); similar to unknown protein [Oryza sativa (japonica cultivar-group)] (GB:BAD44860.1); similar to Os08g0541500 [Oryza sativa (japonica cultivar-group)] (GB:NP_001062388.1); contains InterPro domain Nucleic acid-binding, OB-fold; (InterPro:IPR008…			cellular_component_unknown|GO:0005575	molecular_function_unknown|GO:0003674	biological_process_unknown|GO:0008150
At1g08770	-0.26370412	-0.0594367	0.017130736	prenylated rab acceptor (PRA1) family protein				molecular_function_unknown|GO:0003674	biological_process_unknown|GO:0008150
At1g08780	-0.12573946	0.043888737	0.08494781	prefoldin, putative			cellular_component_unknown|GO:0005575	unfolded protein binding|GO:0051082	protein folding|GO:0006457
At1g08790	-0.085862026	0.028130507	-0.19501844	similar to unknown protein [Arabidopsis thaliana] (TAIR:AT5G28690.1); similar to Os04g0282200 [Oryza sativa (japonica cultivar-group)] (GB:NP_001052367.1); similar to Os02g0766600 [Oryza sativa (japonica cultivar-group)] (GB:NP_001048224.1); similar to hypothetical protein [Oryza sativa (japonica cultivar-group)] (GB:BAD19985.1); contains InterPro domain Protein of unknown function DUF1685; (Inte…			cellular_component_unknown|GO:0005575	molecular_function_unknown|GO:0003674	biological_process_unknown|GO:0008150
At1g08800	-0.011455871	0.048588347	-0.20769574	similar to unknown protein [Arabidopsis thaliana] (TAIR:AT2G30690.1); similar to Os10g0414800 [Oryza sativa (japonica cultivar-group)] (GB:NP_001064597.1); similar to Os01g0775200 [Oryza sativa (japonica cultivar-group)] (GB:NP_001044407.1); similar to Hypothetical protein [Oryza sativa (japonica cultivar-group)] (GB:AAM15784.1); contains InterPro domain Protein of unknown function DUF593; (Inter…			endomembrane system|GO:0012505		N-terminal protein myristoylation|GO:0006499
At1g08810	0.120449364	0.07985097	-0.062646635	MYB60 (myb domain protein 60); DNA binding			nucleus|GO:0005634	DNA binding|GO:0003677;transcription factor activity|GO:0003700	regulation of transcription, DNA-dependent|GO:0006355;response to abscisic acid stimulus|GO:0009737;response to auxin stimulus|GO:0009733;response to cadmium ion|GO:0046686;response to ethylene stimulus|GO:0009723;response to gibberellin stimulus|GO:0009739;response to jasmonic acid stimulus|GO:0009753;response to light stimulus|GO:0009416;response to salicylic acid stimulus|GO:0009751;response t…
At1g08820	0.6149115	-0.084202416	-0.0976219	VAP27-2 (VAMP/SYNAPTOBREVIN-ASSOCIATED PROTEIN 27-2); structural molecule			endoplasmic reticulum membrane|GO:0005789	structural molecule activity|GO:0005198	intracellular transport|GO:0046907
At1g08830	-0.118453145	-0.022829838	-0.24048844	CSD1 (copper/zinc superoxide dismutase 1); copper, zinc superoxide dismutase			cytoplasm|GO:0005737;cytosol|GO:0005829	copper, zinc superoxide dismutase activity|GO:0004785	removal of superoxide radicals|GO:0019430;response to copper ion|GO:0046688;response to iron ion|GO:0010039;response to oxidative stress|GO:0006979
At1g08840	0.09208198	-0.0025037788	-0.16442232	EMB2411 (EMBRYO DEFECTIVE 2411); ATP-dependent DNA helicase			chloroplast|GO:0009507	ATP-dependent DNA helicase activity|GO:0004003	DNA replication|GO:0006260;embryonic development ending in seed dormancy|GO:0009793
At1g08845	0.012800921	-0.84177	0.1723868	structural constituent of ribosome			intracellular|GO:0005622;ribosome|GO:0005840	structural constituent of ribosome|GO:0003735	translation|GO:0006412
At1g08860	-0.03643083	0.50670445	0.09631153	BON3 (BONZAI 3)				calcium-dependent phospholipid binding|GO:0005544	N-terminal protein myristoylation|GO:0006499;cellular homeostasis|GO:0019725;positive regulation of cellular defense response|GO:0010186
At1g08880	0.16031474	-0.003966905	-0.02170436	histone H2A, putative			chloroplast|GO:0009507;nucleosome|GO:0000786;nucleus|GO:0005634	DNA binding|GO:0003677	chromosome organization and biogenesis (sensu Eukaryota)|GO:0007001;nucleosome assembly|GO:0006334
At1g08890	0.051546298	-0.19031037	-0.11076799	sugar transporter family protein			membrane|GO:0016020	carbohydrate transmembrane transporter activity|GO:0015144;sugar:hydrogen ion symporter activity|GO:0005351	carbohydrate transport|GO:0008643;transport|GO:0006810
At1g08900	-0.11445128	-0.088404015	-0.04147929	Identical to Sugar transporter ERD6-like 2 (Sugar transporter-like protein 3) (SUGTL3) [Arabidopsis Thaliana] (GB:Q4F7G0;GB:O04040;GB:Q94F32;GB:Q9SCW8); similar to sugar transporter family protein [Arabidopsis thaliana] (TAIR:AT1G08890.1); similar to Os03g0363600 [Oryza sativa (japonica cultivar-group)] (GB:NP_001050166.1); similar to putative sugar transporter [Solanum lycopersicum] (GB:CAC00697…			integral to membrane|GO:0016021;membrane|GO:0016020	carbohydrate transmembrane transporter activity|GO:0015144	carbohydrate transport|GO:0008643;transport|GO:0006810
At1g08910	0.038249824	0.34200627	0.15862644	EMB3001 (EMBRYO DEFECTIVE 3001); zinc ion binding			cellular_component_unknown|GO:0005575	zinc ion binding|GO:0008270	embryonic development ending in seed dormancy|GO:0009793
At1g08920	0.0989057	0.16285865	0.017047022	carbohydrate transporter/ sugar porter			membrane|GO:0016020	carbohydrate transmembrane transporter activity|GO:0015144;sugar:hydrogen ion symporter activity|GO:0005351	carbohydrate transport|GO:0008643;transport|GO:0006810
At1g08930	3.7366734	-0.42672205	0.12335866	ERD6 (EARLY RESPONSE TO DEHYDRATION 6); carbohydrate transporter/ sugar porter			membrane|GO:0016020	carbohydrate transmembrane transporter activity|GO:0015144;sugar transmembrane transporter activity|GO:0051119;sugar:hydrogen ion symporter activity|GO:0005351
At1g08940	0.20191655	0.1018547	-0.013783235	phosphoglycerate/bisphosphoglycerate mutase family protein			cellular_component_unknown|GO:0005575	catalytic activity|GO:0003824	metabolic process|GO:0008152
At1g08960	0.30634022	0.21854761	-0.12225091	CAX11 (cation exchanger 11); cation:cation antiporter			endomembrane system|GO:0012505;integral to membrane|GO:0016021	calcium:sodium antiporter activity|GO:0005432;cation:cation antiporter activity|GO:0015491	cation transport|GO:0006812
At1g08970	-0.24553148	0.004016307	-0.06834166	HAP5C (HEME ACTIVATED PROTEIN 5C); DNA binding / transcription factor			cytoplasm|GO:0005737;nucleus|GO:0005634	DNA binding|GO:0003677;transcription factor activity|GO:0003700	regulation of transcription, DNA-dependent|GO:0006355
At1g08980	0.0120215155	-0.15385897	-0.086776726	ATAMI1 (AMIDASE-LIKE PROTEIN 1); amidase			cellular_component_unknown|GO:0005575	amidase activity|GO:0004040;hydrolase activity, acting on carbon-nitrogen (but not peptide) bonds|GO:0016810	indoleacetic acid biosynthetic process|GO:0009684
At1g08985	0.13782264	0.09931248	0.002115123	DNA binding			cellular_component_unknown|GO:0005575	DNA binding|GO:0003677	regulation of transcription, DNA-dependent|GO:0006355
At1g08990	0.4450769	0.021511687	-0.003317411	glycogenin glucosyltransferase (glycogenin)-related			cellular_component_unknown|GO:0005575	transferase activity, transferring glycosyl groups|GO:0016757	biosynthetic process|GO:0009058
At1g09000	-0.024810936	0.16070443	0.015458012	ANP1 (NPK1-RELATED PROTEIN KINASE 1S); kinase			cellular_component_unknown|GO:0005575	MAP kinase kinase kinase activity|GO:0004709;kinase activity|GO:0016301	flower development|GO:0009908;response to oxidative stress|GO:0006979
At1g09010	0.13967538	0.030645117	0.018029647	glycoside hydrolase family 2 protein			cellular_component_unknown|GO:0005575	hydrolase activity, hydrolyzing O-glycosyl compounds|GO:0004553	carbohydrate metabolic process|GO:0005975
At1g09020	0.37103477	0.1034722	0.022122998	SNF4 (Sucrose NonFermenting 4)				protein kinase activator activity|GO:0030295	cellular response to glucose starvation|GO:0042149
At1g09030	0.22275908	-0.009192226	-0.01309976	histone-like transcription factor (CBF/NF-Y) family protein			intracellular|GO:0005622;nucleus|GO:0005634	transcription factor activity|GO:0003700	regulation of transcription|GO:0045449
At1g09040	0.16846023	0.05549117	-0.1426334	similar to unknown protein [Arabidopsis thaliana] (TAIR:AT1G09050.1); similar to unknown protein [Arabidopsis thaliana] (TAIR:AT1G55050.1); similar to Homeodomain-like [Medicago truncatula] (GB:ABE90703.1); contains InterPro domain Homeodomain-like; (InterPro:IPR009057)					biological_process_unknown|GO:0008150
At1g09050	0.23715419	-0.05279921	-0.16222802	similar to unknown protein [Arabidopsis thaliana] (TAIR:AT1G09040.1); similar to unknown protein [Arabidopsis thaliana] (TAIR:AT1G55050.1); similar to Homeodomain-like [Medicago truncatula] (GB:ABE90703.1); contains InterPro domain Homeodomain-like; (InterPro:IPR009057)					biological_process_unknown|GO:0008150
At1g09060	0.09890026	0.09127657	0.10031442	transcription factor				transcription factor activity|GO:0003700
At1g09070	-0.18914804	1.6435288	-0.1926552	(AT)SRC2/SRC2 (SOYBEAN GENE REGULATED BY COLD-2); protein binding			endoplasmic reticulum|GO:0005783;protein storage vacuole|GO:0000326	protein binding|GO:0005515	protein targeting to vacuole|GO:0006623
At1g09080	-0.100106314	-0.6533508	0.13933288	luminal binding protein 3 (BiP-3) (BP3)			endoplasmic reticulum lumen|GO:0005788	ATP binding|GO:0005524	protein folding|GO:0006457;response to heat|GO:0009408
At1g09090	0.069374315	0.4847166	0.03179992	ATRBOHB (RESPIRATORY BURST OXIDASE HOMOLOG B); FAD binding / calcium ion binding / iron ion binding / oxidoreductase			integral to membrane|GO:0016021;membrane|GO:0016020	FAD binding|GO:0050660;calcium ion binding|GO:0005509;iron ion binding|GO:0005506;oxidoreductase activity|GO:0016491	defense response|GO:0006952;response to heat|GO:0009408
At1g09100	0.16478491	0.22074592	-0.0070384215	RPT5B (26S PROTEASOME AAA-ATPASE SUBUNIT RPT5B); ATPase/ calmodulin binding			cytoplasm|GO:0005737;nucleus|GO:0005634	ATPase activity|GO:0016887;calmodulin binding|GO:0005516	glucose mediated signaling|GO:0010255
At1g09130	-0.35385218	-0.25561562	-0.14441243	endopeptidase Clp			chloroplast stroma|GO:0009570;mitochondrion|GO:0005739	endopeptidase Clp activity|GO:0008462	ATP-dependent proteolysis|GO:0006510
At1g09140	-0.58010846	0.07839027	0.05762608	ATSRP30.1 (ARABIDOPSIS THALIANA SERINE/ARGININE PROTEIN 30.1); RNA binding			interchromatin granule|GO:0035061;nuclear speck|GO:0016607;spliceosome|GO:0005681	RNA binding|GO:0003723;mRNA binding|GO:0003729	mRNA splice site selection|GO:0006376;regulation of nuclear mRNA splicing, via spliceosome|GO:0048024;spliceosome assembly|GO:0000245
At1g09150	-0.6283796	0.0317698	-0.028013617	pseudouridine synthase and archaeosine transglycosylase (PUA) domain-containing protein			cellular_component_unknown|GO:0005575	RNA binding|GO:0003723	biological_process_unknown|GO:0008150
At1g09155	-0.023275975	-1.7471386	-0.007891551	ATPP2-B15 (Phloem protein 2-B15)			endomembrane system|GO:0012505	molecular_function_unknown|GO:0003674
At1g09160	0.09709054	0.083333865	0.023953294	protein phosphatase 2C-related / PP2C-related				protein phosphatase type 2C activity|GO:0015071
At1g09170	-0.022515487	0.06043459	-0.09841113	kinesin motor protein-related			microtubule associated complex|GO:0005875	microtubule motor activity|GO:0003777	microtubule-based movement|GO:0007018
At1g09180	0.049111493	0.09566225	0.120788015	ATSAR1/ATSARA1A (ARABIDOPSIS THALIANA SECRETION-ASSOCIATED RAS SUPER FAMILY 1); GTP binding			endomembrane system|GO:0012505;intracellular|GO:0005622	GTP binding|GO:0005525	intracellular protein transport|GO:0006886;small GTPase mediated signal transduction|GO:0007264
At1g09190	0.13908933	-0.10887417	0.12625663	pentatricopeptide (PPR) repeat-containing protein				binding|GO:0005488	biological_process_unknown|GO:0008150
At1g09200	-0.2897542	-0.14228885	0.022186536	histone H3			chloroplast|GO:0009507;nucleosome|GO:0000786;nucleus|GO:0005634	DNA binding|GO:0003677	chromosome organization and biogenesis (sensu Eukaryota)|GO:0007001;nucleosome assembly|GO:0006334
At1g09210	-0.422449	-0.25598472	0.14483076	calreticulin 2 (CRT2)			endoplasmic reticulum|GO:0005783;mitochondrion|GO:0005739	calcium ion binding|GO:0005509	response to oxidative stress|GO:0006979
At1g09220	0.010855792	0.07993155	0.08121912	pentatricopeptide (PPR) repeat-containing protein			cellular_component_unknown|GO:0005575	binding|GO:0005488	biological_process_unknown|GO:0008150
At1g09230	0.76000273	0.98431635	0.47253966	RNA recognition motif (RRM)-containing protein			cellular_component_unknown|GO:0005575	RNA binding|GO:0003723
At1g09240	0.04226313	-0.019230116	-0.018560506	nicotianamine synthase, putative				nicotianamine synthase activity|GO:0030410	nicotianamine biosynthetic process|GO:0030418
At1g09245	-0.012698241	0.08296406	0.093846396	similar to unknown protein [Arabidopsis thaliana] (TAIR:AT1G51250.1); contains InterPro domain Plant self-incompatibility S1; (InterPro:IPR010264)			endomembrane system|GO:0012505	molecular_function_unknown|GO:0003674	biological_process_unknown|GO:0008150
At1g09250	0.038362905	0.11957856	0.0076013952	transcription factor			chloroplast|GO:0009507;nucleus|GO:0005634	transcription factor activity|GO:0003700	regulation of transcription|GO:0045449
At1g09260	4.626196E-4	-1.1454092	0.1355581	DNAJ heat shock N-terminal domain-containing protein			cellular_component_unknown|GO:0005575	heat shock protein binding|GO:0031072;unfolded protein binding|GO:0051082	protein folding|GO:0006457
At1g09270	0.09152686	-1.5220726	0.024758399	protein transporter			cytoplasm|GO:0005737;nuclear pore|GO:0005643;nucleus|GO:0005634	protein transporter activity|GO:0008565	intracellular protein transport|GO:0006886
At3g15095	-0.08044647	0.002882218	0.016153451	similar to cupin family protein [Arabidopsis thaliana] (TAIR:AT2G18540.1); similar to Os06g0352900 [Oryza sativa (japonica cultivar-group)] (GB:NP_001057589.1); similar to PREDICTED: hypothetical protein, partial [Strongylocentrotus purpuratus] (GB:XP_001185087.1)			chloroplast|GO:0009507	molecular_function_unknown|GO:0003674	biological_process_unknown|GO:0008150
At1g09280	-0.0010848128	-1.6342369	-0.019603893	similar to rhodanese-like domain-containing protein [Arabidopsis thaliana] (TAIR:AT2G40760.1); similar to Os12g0563400 [Oryza sativa (japonica cultivar-group)] (GB:NP_001067036.1); similar to Phospholipase/Carboxylesterase family protein, expressed [Oryza sativa (japonica cultivar-group)] (GB:ABA98960.2); contains InterPro domain Rhodanese-like; (InterPro:IPR001763); contains InterPro domain Prot…			cellular_component_unknown|GO:0005575	molecular_function_unknown|GO:0003674	biological_process_unknown|GO:0008150
At1g09290	0.06939125	-1.6254486	0.16201124	similar to Os02g0672400 [Oryza sativa (japonica cultivar-group)] (GB:NP_001047705.1); contains domain FAD/NAD-linked reductases, dimerisation (C-terminal) domain (SSF55424)			cellular_component_unknown|GO:0005575	molecular_function_unknown|GO:0003674	biological_process_unknown|GO:0008150
At1g09300	-0.13638347	0.21141261	0.3672821	metallopeptidase M24 family protein			mitochondrion|GO:0005739	metallopeptidase activity|GO:0008237	proteolysis|GO:0006508
At1g09310	-0.768103	3.6620297	1.814949	similar to unknown protein [Arabidopsis thaliana] (TAIR:AT1G56580.1); similar to Os12g0563600 [Oryza sativa (japonica cultivar-group)] (GB:NP_001067038.1); similar to hypothetical protein [Oryza sativa (japonica cultivar-group)] (GB:BAC10818.1); similar to Os11g0683600 [Oryza sativa (japonica cultivar-group)] (GB:NP_001068462.1); contains InterPro domain Protein of unknown function DUF538; (Inter…			cellular_component_unknown|GO:0005575	molecular_function_unknown|GO:0003674	biological_process_unknown|GO:0008150
At1g09320	-0.04178247	-0.9575349	0.23793888	agenet domain-containing protein			chloroplast|GO:0009507	molecular_function_unknown|GO:0003674	biological_process_unknown|GO:0008150
At1g09330	-0.06727656	-1.6537602	-0.009908596	Identical to FAM18-like protein At1g09330 [Arabidopsis Thaliana] (GB:Q8LEK2;GB:Q9ZPZ2); similar to Os01g0331900 [Oryza sativa (japonica cultivar-group)] (GB:NP_001042930.1); similar to Os05g0159100 [Oryza sativa (japonica cultivar-group)] (GB:NP_001054714.1); similar to FAM18-like protein CG5021 (GB:Q8IQC1); contains InterPro domain Protein of unknown function DUF846, eukaryotic; (InterPro:IPR008…			integral to membrane|GO:0016021	molecular_function_unknown|GO:0003674	biological_process_unknown|GO:0008150
At1g09340	-0.42273244	-1.2888259	-0.10313949	catalytic/ coenzyme binding			plastoglobule|GO:0010287	catalytic activity|GO:0003824;coenzyme binding|GO:0050662	cellular metabolic process|GO:0044237
At1g09350	-0.029483018	-1.6607699	0.16377968	ATGOLS3 (ARABIDOPSIS THALIANA GALACTINOL SYNTHASE 3); transferase, transferring glycosyl groups / transferase, transferring hexosyl groups			cellular_component_unknown|GO:0005575	transferase activity, transferring glycosyl groups|GO:0016757;transferase activity, transferring hexosyl groups|GO:0016758	carbohydrate biosynthetic process|GO:0016051
At1g09360	0.1548725	-0.0015174523	-0.086266465	invertase/pectin methylesterase inhibitor family protein			cellular_component_unknown|GO:0005575	pectinesterase inhibitor activity|GO:0046910	biological_process_unknown|GO:0008150
At1g09370	0.13951617	0.05143038	-0.12591574	enzyme inhibitor/ pectinesterase			endomembrane system|GO:0012505	enzyme inhibitor activity|GO:0004857;pectinesterase activity|GO:0030599	biological_process_unknown|GO:0008150
At1g09380	0.1755557	0.14083894	-0.12837791	integral membrane family protein / nodulin MtN21-related			membrane|GO:0016020
At1g09390	0.009095147	0.09690776	-0.012031384	GDSL-motif lipase/hydrolase family protein			endomembrane system|GO:0012505	carboxylesterase activity|GO:0004091	glycerol biosynthetic process|GO:0006114;lipid metabolic process|GO:0006629
At1g09400	0.16476357	0.08254755	-0.06765635	12-oxophytodienoate reductase, putative			mitochondrion|GO:0005739	12-oxophytodienoate reductase activity|GO:0016629	jasmonic acid biosynthetic process|GO:0009695
At1g09410	0.17698738	0.13403496	0.42850438	pentatricopeptide (PPR) repeat-containing protein				binding|GO:0005488	biological_process_unknown|GO:0008150
At1g09415	0.013218775	-0.026240936	0.001540646	NIMIN-3 (NIM1-INTERACTING 3)			cellular_component_unknown|GO:0005575	molecular_function_unknown|GO:0003674	biological_process_unknown|GO:0008150
At1g09420	0.034472708	0.27431938	-0.13214879	G6PD4 (GLUCOSE-6-PHOSPHATE DEHYDROGENASE 4); glucose-6-phosphate 1-dehydrogenase			chloroplast|GO:0009507	glucose-6-phosphate dehydrogenase activity|GO:0004345	glucose metabolic process|GO:0006006
At1g09430	-0.39080197	-0.16778958	-0.05457381	ACLA-3 (ATP-citrate lyase A-3)			citrate lyase complex|GO:0009346	ATP citrate synthase activity|GO:0003878	acetyl-CoA biosynthetic process|GO:0006085
At1g09440	-0.121202976	-0.09824696	0.05037482	protein kinase family protein			endomembrane system|GO:0012505	kinase activity|GO:0016301	protein amino acid phosphorylation|GO:0006468
At1g09450	0.34340933	-0.05318464	-0.046283413	haspin-related			cellular_component_unknown|GO:0005575	ATP binding|GO:0005524;protein kinase activity|GO:0004672	N-terminal protein myristoylation|GO:0006499;protein amino acid phosphorylation|GO:0006468
At1g09460	0.37764457	0.13374083	0.022192016	glucan endo-1,3-beta-glucosidase-related			endomembrane system|GO:0012505
At1g09470	0.078031994	0.13293442	0.028397918	similar to unknown protein [Arabidopsis thaliana] (TAIR:AT5G26770.1); similar to hypothetical protein [Oryza sativa (japonica cultivar-group)] (GB:BAD86886.1); similar to Os05g0135900 [Oryza sativa (japonica cultivar-group)] (GB:NP_001054577.1); contains InterPro domain Prefoldin; (InterPro:IPR009053)				molecular_function_unknown|GO:0003674
At1g09480	0.22080119	-0.9158737	0.12669577	cinnamyl-alcohol dehydrogenase family / CAD family			cellular_component_unknown|GO:0005575	alcohol dehydrogenase activity|GO:0004022;cinnamyl-alcohol dehydrogenase activity|GO:0045551	lignin biosynthetic process|GO:0009809
At1g09483	0.14625376	-1.6693724	-0.02450917	similar to unknown protein [Arabidopsis thaliana] (TAIR:AT1G09470.1); similar to hypothetical protein [Oryza sativa (japonica cultivar-group)] (GB:BAD86886.1); similar to Os05g0135900 [Oryza sativa (japonica cultivar-group)] (GB:NP_001054577.1)			cellular_component_unknown|GO:0005575	molecular_function_unknown|GO:0003674	biological_process_unknown|GO:0008150
At1g09490	0.17503624	-1.6667656	-0.060361855	cinnamyl-alcohol dehydrogenase family / CAD family			endomembrane system|GO:0012505	alcohol dehydrogenase activity|GO:0004022;cinnamyl-alcohol dehydrogenase activity|GO:0045551	lignin biosynthetic process|GO:0009809
At1g09500	0.23524864	-0.323471	-0.02461311	cinnamyl-alcohol dehydrogenase			endomembrane system|GO:0012505	alcohol dehydrogenase activity|GO:0004022;cinnamyl-alcohol dehydrogenase activity|GO:0045551	lignin biosynthetic process|GO:0009809
At1g09510	0.29313362	-0.85385793	0.101564735	cinnamyl-alcohol dehydrogenase family / CAD family			cellular_component_unknown|GO:0005575	alcohol dehydrogenase activity|GO:0004022;cinnamyl-alcohol dehydrogenase activity|GO:0045551	lignin biosynthetic process|GO:0009809
At1g09520	0.12815127	-1.4530606	-0.03273808	similar to PHD finger family protein [Arabidopsis thaliana] (TAIR:AT3G17460.1); similar to hypothetical protein [Oryza sativa (japonica cultivar-group)] (GB:AAS98415.1)			chloroplast|GO:0009507
At1g09530	0.036505878	-1.6894443	0.058913097	PIF3 (PHYTOCHROME INTERACTING FACTOR 3); DNA binding / transcription factor/ transcription regulator			nucleus|GO:0005634	DNA binding|GO:0003677;protein binding|GO:0005515;transcription factor activity|GO:0003700;transcription regulator activity|GO:0030528	positive regulation of anthocyanin metabolic process|GO:0031539;red or far red light signaling pathway|GO:0010017;response to red or far red light|GO:0009639;signal transduction|GO:0007165
At1g09540	0.09372285	-1.229388	-0.051465347	MYB61 (myb domain protein 61); DNA binding / transcription factor			nucleus|GO:0005634	DNA binding|GO:0003677;transcription factor activity|GO:0003700	regulation of stomatal movement|GO:0010119;regulation of transcription, DNA-dependent|GO:0006355;response to auxin stimulus|GO:0009733;seed coat development|GO:0010214
At1g09550	0.15112925	-1.815104	0.20222744	pectinacetylesterase, putative			endomembrane system|GO:0012505	carboxylesterase activity|GO:0004091
At1g09560	0.21747178	-0.04261068	-0.15175891	GLP5 (GERMIN-LIKE PROTEIN 5); manganese ion binding / metal ion binding / nutrient reservoir			apoplast|GO:0048046;endomembrane system|GO:0012505	manganese ion binding|GO:0030145;metal ion binding|GO:0046872;nutrient reservoir activity|GO:0045735	response to cold|GO:0009409
At1g09570	-0.122781605	-0.1559123	-0.07832709	PHYA (PHYTOCHROME A); G-protein coupled photoreceptor/ signal transducer			cytoplasm|GO:0005737;nuclear body|GO:0016604;nucleus|GO:0005634	G-protein coupled photoreceptor activity|GO:0008020;protein histidine kinase activity|GO:0004673;red or far-red light photoreceptor activity|GO:0009883;signal transducer activity|GO:0004871	gravitropism|GO:0009630;phototropism|GO:0009638;red light signaling pathway|GO:0010161;regulation of transcription, DNA-dependent|GO:0006355;response to arsenic|GO:0046685;response to far red light|GO:0010218;response to high irradiance|GO:0010201;response to very low fluence red light|GO:0010203
At1g09575	0.24987869	0.051249355	-0.035968408	similar to unknown protein [Arabidopsis thaliana] (TAIR:AT1G57610.2); similar to Os12g0122100 [Oryza sativa (japonica cultivar-group)] (GB:NP_001066028.1); similar to hypothetical protein LOC_Os11g03130 [Oryza sativa (japonica cultivar-group)] (GB:ABA91271.1); similar to Os01g0817000 [Oryza sativa (japonica cultivar-group)] (GB:NP_001044621.1); contains InterPro domain Protein of unknown function…			mitochondrion|GO:0005739	molecular_function_unknown|GO:0003674	biological_process_unknown|GO:0008150
At1g09580	0.018232526	-0.0022001565	0.093626365	emp24/gp25L/p24 family protein			membrane|GO:0016020	protein carrier activity|GO:0008320	intracellular protein transport|GO:0006886
At1g09590	-0.41378424	-0.25781435	-0.28192693	60S ribosomal protein L21 (RPL21A)			cytosolic ribosome (sensu Eukaryota)|GO:0005830;ribosome|GO:0005840	structural constituent of ribosome|GO:0003735	translation|GO:0006412
At1g09600	0.41017374	0.019415561	0.08394484	protein kinase family protein			cellular_component_unknown|GO:0005575	kinase activity|GO:0016301	N-terminal protein myristoylation|GO:0006499;protein amino acid phosphorylation|GO:0006468
At1g09610	0.08281564	-0.15822434	-0.070925996	similar to unknown protein [Arabidopsis thaliana] (TAIR:AT1G33800.1); similar to Os12g0204500 [Oryza sativa (japonica cultivar-group)] (GB:NP_001066378.1); similar to hypothetical protein MA4_111B14.64 [Musa acuminata] (GB:ABF72010.1); contains InterPro domain Protein of unknown function DUF579, plant; (InterPro:IPR006514)			endomembrane system|GO:0012505	molecular_function_unknown|GO:0003674	biological_process_unknown|GO:0008150
At1g09620	5.0888956E-4	-0.09270744	-0.06717965	ATP binding / aminoacyl-tRNA ligase			cytoplasm|GO:0005737	ATP binding|GO:0005524;aminoacyl-tRNA ligase activity|GO:0004812	tRNA aminoacylation for protein translation|GO:0006418
At1g09630	-0.17156532	-0.035446897	0.036225073	ATRAB11C (ARABIDOPSIS RAB GTPASE HOMOLOG A2A); GTP binding				GTP binding|GO:0005525	protein transport|GO:0015031;small GTPase mediated signal transduction|GO:0007264
At1g09640	-0.04474373	-0.006503325	-0.033855367	elongation factor 1B-gamma, putative / eEF-1B gamma, putative			eukaryotic translation elongation factor 1 complex|GO:0005853	translation elongation factor activity|GO:0003746	translational elongation|GO:0006414
At1g09645	0.17920424	0.103651464	-0.015449144	similar to unknown protein [Arabidopsis thaliana] (TAIR:AT1G57765.1); similar to Os05g0419600 [Oryza sativa (japonica cultivar-group)] (GB:NP_001055573.1)				molecular_function_unknown|GO:0003674	biological_process_unknown|GO:0008150
At1g09650	0.701781	0.17173788	-0.09759201	F-box family protein			cellular_component_unknown|GO:0005575	molecular_function_unknown|GO:0003674	biological_process_unknown|GO:0008150
At1g09660	0.14332774	-0.40711817	-0.09060937	KH domain-containing quaking protein, putative			cellular_component_unknown|GO:0005575	nucleic acid binding|GO:0003676	biological_process_unknown|GO:0008150
At1g09665	0.011856089	-1.7080564	-0.036919855	Toll-Interleukin-Resistance (TIR) domain-containing protein			membrane|GO:0016020	transmembrane receptor activity|GO:0004888	defense response signaling pathway, resistance gene-dependent|GO:0009870;defense response|GO:0006952
At1g09680	0.0569561	-1.3603884	0.14481737	pentatricopeptide (PPR) repeat-containing protein				binding|GO:0005488	biological_process_unknown|GO:0008150
At1g09690	0.16511108	-1.0440937	-0.18114829	60S ribosomal protein L21 (RPL21C)			ribosome|GO:0005840	structural constituent of ribosome|GO:0003735	translation|GO:0006412
At1g09700	0.12146446	-1.6528785	0.019961515	HYL1 (HYPONASTIC LEAVES 1)			nuclear body|GO:0016604;nuclear dicing body|GO:0010445;nucleus|GO:0005634	double-stranded RNA binding|GO:0003725;miRNA binding|GO:0035198;protein binding|GO:0005515	RNA interference, production of ta-siRNAs|GO:0010267;miRNA-mediated gene silencing, mRNA cleavage|GO:0035279;miRNA-mediated gene silencing, production of miRNAs|GO:0035196;response to abscisic acid stimulus|GO:0009737;response to auxin stimulus|GO:0009733;response to cytokinin stimulus|GO:0009735
At1g09710	0.18689536	-1.6473895	0.0065123513	DNA binding			nucleus|GO:0005634	DNA binding|GO:0003677	regulation of transcription|GO:0045449
At1g09720	0.21401308	-1.7055594	-0.14359249	kinase interacting family protein					biological_process_unknown|GO:0008150
At1g09730	0.053716093	-1.6659309	-0.09224118	Ulp1 protease family protein			cellular_component_unknown|GO:0005575	cysteine-type peptidase activity|GO:0008234	proteolysis|GO:0006508
At1g09740	0.17482184	-0.95855856	0.10221531	ethylene-responsive protein, putative			cellular_component_unknown|GO:0005575	molecular_function_unknown|GO:0003674	response to stress|GO:0006950
At1g09750	-0.22628005	-1.6144015	-0.032538116	chloroplast nucleoid DNA-binding protein-related			endomembrane system|GO:0012505	pepsin A activity|GO:0004194	proteolysis|GO:0006508
At1g09760	0.21869925	0.088476226	-0.09707028	U2A' (U2 small nuclear ribonucleoprotein A); protein binding			Cajal body|GO:0015030;cytoplasm|GO:0005737;nucleoplasm|GO:0005654	protein binding|GO:0005515	nuclear mRNA splicing, via spliceosome|GO:0000398;response to cold|GO:0009409
At1g09770	0.12933138	-0.03386632	-0.009548631	ATCDC5 (Arabidopsis thaliana homolog of cdc5); DNA binding / transcription factor			nucleus|GO:0005634	DNA binding|GO:0003677;transcription factor activity|GO:0003700	defense response signaling pathway, resistance gene-dependent|GO:0009870;defense response signaling pathway, resistance gene-independent|GO:0010204;defense response to bacterium|GO:0042742;defense response to fungus|GO:0050832;regulation of transcription|GO:0045449
At1g09780	0.15602751	0.0049565695	-0.008338898	2,3-biphosphoglycerate-independent phosphoglycerate mutase, putative / phosphoglyceromutase, putative			mitochondrial envelope|GO:0005740	2,3-bisphosphoglycerate-independent phosphoglycerate mutase activity|GO:0046537	response to cold|GO:0009409
At1g09790	-0.004746929	0.13407212	-0.008389931	phytochelatin synthetase-related			anchored to membrane|GO:0031225	molecular_function_unknown|GO:0003674	biological_process_unknown|GO:0008150
At1g09795	0.26621488	0.107683286	-0.103737	ATATP-PRT2 (ATP PHOSPHORIBOSYL TRANSFERASE 2); ATP phosphoribosyltransferase			chloroplast|GO:0009507	ATP phosphoribosyltransferase activity|GO:0003879	histidine biosynthetic process|GO:0000105
At1g09800	0.5871195	-0.13434802	0.005975177	tRNA pseudouridine synthase family protein			cellular_component_unknown|GO:0005575	pseudouridylate synthase activity|GO:0004730	tRNA processing|GO:0008033
At1g09810	0.08946568	0.03175616	-0.17522472	ECT11 (evolutionarily conserved C-terminal region 11)			cellular_component_unknown|GO:0005575	molecular_function_unknown|GO:0003674	biological_process_unknown|GO:0008150
At1g09812	0.028674398	0.03244387	-0.11427985	similar to unknown protein [Arabidopsis thaliana] (TAIR:AT1G58007.1); similar to hypothetical protein MtrDRAFT_AC140550g16v1 [Medicago truncatula] (GB:ABE79565.1)			cellular_component_unknown|GO:0005575	molecular_function_unknown|GO:0003674	biological_process_unknown|GO:0008150
At1g09815	-0.40937227	0.2501974	-0.003704328	DNA polymerase delta subunit 4 family			nucleus|GO:0005634	delta DNA polymerase activity|GO:0003891	DNA replication|GO:0006260
At1g09820	0.0340153	0.055172727	0.10923357	pentatricopeptide (PPR) repeat-containing protein				binding|GO:0005488	biological_process_unknown|GO:0008150
At1g09830	0.08870138	0.009079356	-0.029057095	phosphoribosylamine--glycine ligase (PUR2)			chloroplast|GO:0009507	phosphoribosylamine-glycine ligase activity|GO:0004637	purine base biosynthetic process|GO:0009113;purine nucleotide biosynthetic process|GO:0006164
At1g09840	0.09775195	0.017786186	-0.064321645	shaggy-related protein kinase kappa / ASK-kappa (ASK10)				protein kinase activity|GO:0004672	protein amino acid phosphorylation|GO:0006468
At1g09850	0.17060746	-1.7610174	-0.14909363	XBCP3 (XYLEM BARK CYSTEINE PEPTIDASE 3); cysteine-type peptidase			endomembrane system|GO:0012505	cysteine-type peptidase activity|GO:0008234	proteolysis|GO:0006508
At1g09860	0.17889567	-1.3869876	-0.01111125	ATPUP16 (Arabidopsis thaliana purine permease 16); purine transporter			membrane|GO:0016020	purine transmembrane transporter activity|GO:0005345	purine transport|GO:0006863
At1g09870	-0.015635269	-1.7199423	-0.0012328736	histidine acid phosphatase family protein			endomembrane system|GO:0012505	acid phosphatase activity|GO:0003993	biological_process_unknown|GO:0008150
At1g09880	-0.039316878	-1.6972268	0.058872275	lyase			cellular_component_unknown|GO:0005575	lyase activity|GO:0016829	biological_process_unknown|GO:0008150
At5g60400	-0.30486503	-0.28533372	-0.045412354	similar to hypothetical protein MtrDRAFT_AC152176g22v1 [Medicago truncatula] (GB:ABE89561.1)				molecular_function_unknown|GO:0003674	biological_process_unknown|GO:0008150
At1g09900	-0.067022994	-0.03342193	-0.082371116	pentatricopeptide (PPR) repeat-containing protein			cellular_component_unknown|GO:0005575		biological_process_unknown|GO:0008150
At1g09910	0.17793201	-1.5928937	0.12843263	lyase			cellular_component_unknown|GO:0005575	lyase activity|GO:0016829	biological_process_unknown|GO:0008150
At1g09920	-0.028947948	-1.1528125	0.0012314133	TRAF-type zinc finger-related			cellular_component_unknown|GO:0005575	molecular_function_unknown|GO:0003674	biological_process_unknown|GO:0008150
At1g09930	0.45645425	-0.52951646	0.17046873	ATOPT2 (oligopeptide transporter 2); oligopeptide transporter			membrane|GO:0016020	oligopeptide transporter activity|GO:0015198	oligopeptide transport|GO:0006857
At1g09932	0.02840875	-1.6983361	-0.086460695	phosphoglycerate/bisphosphoglycerate mutase-related			-	-	-
At1g09935	-0.053052876	-1.4006042	0.31539172	phosphoglycerate/bisphosphoglycerate mutase family protein			cellular_component_unknown|GO:0005575	catalytic activity|GO:0003824	metabolic process|GO:0008152
At1g09940	-0.033901248	0.027057422	-0.00977763	HEMA2; glutamyl-tRNA reductase			cytoplasm|GO:0005737	glutamyl-tRNA reductase activity|GO:0008883	heme biosynthetic process|GO:0006783;porphyrin biosynthetic process|GO:0006779;response to oxidative stress|GO:0006979;tetrapyrrole biosynthetic process|GO:0033014
At1g09950	0.17852284	0.16355748	-0.015443325	transcription factor-related			endomembrane system|GO:0012505	molecular_function_unknown|GO:0003674	biological_process_unknown|GO:0008150
At1g09960	-0.025483236	0.0745555	0.03291153	SUT4 (SUCROSE TRANSPORTER 4); carbohydrate transporter/ sucrose:hydrogen symporter/ sugar porter			membrane|GO:0016020;plasma membrane|GO:0005886;vacuole|GO:0005773	carbohydrate transmembrane transporter activity|GO:0015144;sucrose transmembrane transporter activity|GO:0008515;sucrose:hydrogen symporter activity|GO:0008506;sugar:hydrogen ion symporter activity|GO:0005351	sucrose transport|GO:0015770
At1g09970	-0.29573753	-0.20869745	0.08098287	leucine-rich repeat transmembrane protein kinase, putative			endomembrane system|GO:0012505	ATP binding|GO:0005524;kinase activity|GO:0016301;protein serine/threonine kinase activity|GO:0004674	protein amino acid phosphorylation|GO:0006468;transmembrane receptor protein tyrosine kinase signaling pathway|GO:0007169
At1g09980	-0.13429034	0.010137666	0.123675734	similar to ZW18 [Arabidopsis thaliana] (TAIR:AT1G58350.1); similar to ZW18 protein, putative, expressed [Oryza sativa (japonica cultivar-group)] (GB:ABA95883.1); similar to Protein of unknown function DUF676, hydrolase-like [Medicago truncatula] (GB:ABE93141.1); contains InterPro domain Esterase/lipase/thioesterase; (InterPro:IPR000379); contains InterPro domain Protein of unknown function DUF676…			mitochondrion|GO:0005739		biological_process_unknown|GO:0008150
At1g09995	0.04623715	0.047910947	0.05465746	similar to helicase-related [Arabidopsis thaliana] (TAIR:AT1G79890.1); contains domain DNA REPAIR DEAD HELICASE RAD3/XP-D SUBFAMILY MEMBER (PTHR11472); contains domain CHL1 HELICASE HOMOLOG (PTHR11472:SF5)			cellular_component_unknown|GO:0005575	molecular_function_unknown|GO:0003674	biological_process_unknown|GO:0008150
At1g10000	0.1245911	0.16081348	-0.01994484	nucleic acid binding / ribonuclease H				nucleic acid binding|GO:0003676;ribonuclease H activity|GO:0004523	biological_process_unknown|GO:0008150
At1g10010	-0.006615814	-0.015067816	0.08865537	AAP8 (amino acid permease 8); amino acid permease			membrane|GO:0016020	amino acid transmembrane transporter activity|GO:0015171	amino acid transport|GO:0006865
At1g10020	-0.021558266	0.5713354	0.50896734	similar to unknown protein [Arabidopsis thaliana] (TAIR:AT4G29310.1); similar to IMP dehydrogenase/GMP reductase [Medicago truncatula] (GB:ABE93135.1); contains InterPro domain Protein of unknown function DUF1005; (InterPro:IPR010410)			cellular_component_unknown|GO:0005575	molecular_function_unknown|GO:0003674	biological_process_unknown|GO:0008150
At1g10030	0.071819775	0.10788532	0.17961718	ERG28 (ARABIDOPSIS HOMOLOG OF YEAST ERGOSTEROL28)			integral to membrane|GO:0016021	molecular_function_unknown|GO:0003674	biological_process_unknown|GO:0008150
At1g10040	0.17018811	0.067590654	0.24571842	similar to unknown protein [Arabidopsis thaliana] (TAIR:AT4G25770.1); similar to Putative serine esterase (DUF676), putative [Medicago truncatula] (GB:ABE90399.1); contains InterPro domain Esterase/lipase/thioesterase; (InterPro:IPR000379); contains InterPro domain Protein of unknown function DUF676, hydrolase-like; (InterPro:IPR007751)			cellular_component_unknown|GO:0005575
At1g10050	-0.15421668	-1.6756364	-0.15365945	glycosyl hydrolase family 10 protein / carbohydrate-binding domain-containing protein			cellular_component_unknown|GO:0005575	endo-1,4-beta-xylanase activity|GO:0031176;hydrolase activity, hydrolyzing O-glycosyl compounds|GO:0004553	carbohydrate metabolic process|GO:0005975
At1g10060	0.093536764	-1.0540065	0.020403758	ATBCAT-1; branched-chain-amino-acid transaminase/ catalytic			mitochondrion|GO:0005739	branched-chain-amino-acid transaminase activity|GO:0004084;catalytic activity|GO:0003824	branched chain family amino acid metabolic process|GO:0009081;metabolic process|GO:0008152
At1g10070	-0.3676552	-0.035552353	-0.0020308532	ATBCAT-2; catalytic			chloroplast|GO:0009507	branched-chain-amino-acid transaminase activity|GO:0004084;catalytic activity|GO:0003824	branched chain family amino acid metabolic process|GO:0009081;metabolic process|GO:0008152
At1g10090	-0.23348111	0.02813685	0.004533503	similar to RXW8 [Arabidopsis thaliana] (TAIR:AT1G58520.1); similar to Os12g0633600 [Oryza sativa (japonica cultivar-group)] (GB:NP_001067352.1); similar to Protein of unknown function DUF221 [Medicago truncatula] (GB:ABE86757.1); similar to Os03g0673800 [Oryza sativa (japonica cultivar-group)] (GB:NP_001050880.1); contains InterPro domain Protein of unknown function DUF221; (InterPro:IPR003864)			endomembrane system|GO:0012505;membrane|GO:0016020	molecular_function_unknown|GO:0003674	biological_process_unknown|GO:0008150
At1g10095	0.039822713	-1.0071084	0.05414277	protein prenyltransferase			cellular_component_unknown|GO:0005575	protein prenyltransferase activity|GO:0008318	protein amino acid prenylation|GO:0018346
At1g10100	-0.08080263	-1.598853	0.031995166	unknown protein			cellular_component_unknown|GO:0005575	molecular_function_unknown|GO:0003674	biological_process_unknown|GO:0008150
At1g10110	-0.18205324	-1.7408684	0.10219158	F-box family protein			cellular_component_unknown|GO:0005575		biological_process_unknown|GO:0008150
At1g10120	0.07963185	-1.6011449	0.10416109	DNA binding / transcription factor			nucleus|GO:0005634	DNA binding|GO:0003677;transcription factor activity|GO:0003700	regulation of transcription|GO:0045449
At1g10130	0.12146168	0.028120283	-0.08183651	ECA3 (ENDOPLASMIC RETICULUM-TYPE CALCIUM-TRANSPORTING ATPASE 3); calcium-transporting ATPase/ calmodulin binding			integral to membrane|GO:0016021;membrane|GO:0016020	calcium-transporting ATPase activity|GO:0005388;calmodulin binding|GO:0005516	calcium ion transport|GO:0006816
At1g10140	0.11094536	-0.1926813	-0.0817847	similar to unknown protein [Arabidopsis thaliana] (TAIR:AT1G58420.1); similar to Os07g0123800 [Oryza sativa (japonica cultivar-group)] (GB:NP_001058800.1); similar to Os03g0769700 [Oryza sativa (japonica cultivar-group)] (GB:NP_001051398.1); similar to hypothetical protein MtrDRAFT_AC140720g19v1 [Medicago truncatula] (GB:ABE79597.1)				molecular_function_unknown|GO:0003674	biological_process_unknown|GO:0008150
At1g10150	0.13080719	0.1617984	0.04058887	ATPP2-A10 (Phloem protein 2-A10)			mitochondrion|GO:0005739	molecular_function_unknown|GO:0003674
At1g10155	-0.022555439	0.12965368	-0.064747594	similar to ATPP2-A9 (Phloem protein 2-A9) [Arabidopsis thaliana] (TAIR:AT1G31200.1); similar to lectin-like protein [Cicer arietinum] (GB:CAB71030.1)			cellular_component_unknown|GO:0005575	molecular_function_unknown|GO:0003674	biological_process_unknown|GO:0008150
At1g10170	0.08676057	-0.0018592924	-0.14736164	NF-X1 type zinc finger family protein			nucleus|GO:0005634	transcription factor activity|GO:0003700	regulation of transcription, DNA-dependent|GO:0006355
At1g10180	0.19456096	-0.10234442	0.02962887	similar to unknown protein [Arabidopsis thaliana] (TAIR:AT5G49830.1); similar to Os07g0568000 [Oryza sativa (japonica cultivar-group)] (GB:NP_001060025.1); similar to AT5g49830/K21G20_4 [Medicago truncatula] (GB:ABE86338.1); contains domain SUBFAMILY NOT NAMED (PTHR21426:SF2); contains domain FAMILY NOT NAMED (PTHR21426)			cellular_component_unknown|GO:0005575	molecular_function_unknown|GO:0003674	biological_process_unknown|GO:0008150
At1g10190	0.16100568	0.13274573	-0.100134104	similar to unknown protein [Arabidopsis thaliana] (TAIR:AT4G15050.1); similar to Os03g0807100 [Oryza sativa (japonica cultivar-group)] (GB:NP_001051640.1); similar to Protein of unknown function DUF239, plant [Medicago truncatula] (GB:ABE82132.1); contains InterPro domain Protein of unknown function DUF239, plant; (InterPro:IPR004314)			endomembrane system|GO:0012505	molecular_function_unknown|GO:0003674	biological_process_unknown|GO:0008150
At1g10200	0.04089978	0.05581083	-0.20107734	transcription factor LIM, putative			cellular_component_unknown|GO:0005575	transcription factor activity|GO:0003700	biological_process_unknown|GO:0008150
At1g10210	0.017455723	0.17039023	0.09248818	ATMPK1 (MITOGEN-ACTIVATED PROTEIN KINASE 1); MAP kinase/ kinase				MAP kinase activity|GO:0004707;kinase activity|GO:0016301	auxin mediated signaling pathway|GO:0009734;signal transduction|GO:0007165
At1g10220	0.043457307	0.10045411	0.02364613	similar to ZCF37 [Arabidopsis thaliana] (TAIR:AT1G59590.1)				molecular_function_unknown|GO:0003674	biological_process_unknown|GO:0008150
At1g10230	0.102292284	-0.01911923	-0.1624732	ASK18 (ARABIDOPSIS SKP1-LIKE 18); protein binding / ubiquitin-protein ligase				protein binding|GO:0005515;ubiquitin-protein ligase activity|GO:0004842
At1g10240	0.09433747	0.11854474	0.07135478	FRS11 (FAR1-RELATED SEQUENCE 11); zinc ion binding			cellular_component_unknown|GO:0005575	zinc ion binding|GO:0008270	response to red or far red light|GO:0009639
At1g10250	0.3437104	0.2626677	-0.09263159	similar to paired amphipathic helix repeat-containing protein [Arabidopsis thaliana] (TAIR:AT1G10450.1); similar to paired amphipathic helix repeat-containing protein / transcription regulator-related [Musa acuminata] (GB:ABF70056.1); similar to Paired amphipathic helix [Medicago truncatula] (GB:ABE86951.1); contains domain SIN3B-RELATED (PTHR12346); contains domain SIN3B-RELATED (PTHR12346:SF6)			cellular_component_unknown|GO:0005575	molecular_function_unknown|GO:0003674	biological_process_unknown|GO:0008150
At1g10270	0.13433518	0.15071101	0.10922617	GRP23 (GLUTAMINE-RICH PROTEIN23); binding			nucleus|GO:0005634	binding|GO:0005488	cell division|GO:0051301;embryonic development|GO:0009790
At1g10280	0.095171675	-0.7127743	-0.08947902	similar to unknown protein [Arabidopsis thaliana] (TAIR:AT3G21310.1); similar to Protein of unknown function DUF266, plant [Medicago truncatula] (GB:ABE91847.1); contains InterPro domain Protein of unknown function DUF266, plant; (InterPro:IPR004949)			cellular_component_unknown|GO:0005575	molecular_function_unknown|GO:0003674	biological_process_unknown|GO:0008150
At1g10290	0.31496146	-0.95407695	-0.06398322	ADL6 (DYNAMIN-LIKE PROTEIN 6)			Golgi apparatus|GO:0005794	GTPase activity|GO:0003924	Golgi to vacuole transport|GO:0006896
At1g10300	0.093866475	-1.7342466	-0.14756963	GTP-binding protein-related				GTP binding|GO:0005525
At1g10310	0.16166732	-1.7211282	0.198267	short-chain dehydrogenase/reductase (SDR) family protein				oxidoreductase activity|GO:0016491	metabolic process|GO:0008152
At1g10320	0.15452194	-0.06278654	0.12807874	U2 snRNP auxiliary factor-related			nucleus|GO:0005634	RNA binding|GO:0003723
At1g10330	0.053257894	0.03613828	-0.037510596	pentatricopeptide (PPR) repeat-containing protein				binding|GO:0005488	biological_process_unknown|GO:0008150
At1g10340	0.0549268	-1.275529	-0.063395895	ankyrin repeat family protein			cellular_component_unknown|GO:0005575	protein binding|GO:0005515	biological_process_unknown|GO:0008150
At1g10350	0.012770826	-1.6998242	0.011819489	DNAJ heat shock protein, putative			cellular_component_unknown|GO:0005575	heat shock protein binding|GO:0031072;unfolded protein binding|GO:0051082	protein folding|GO:0006457
At1g10360	-0.19786721	0.0012375489	-0.26687506	ATGSTU18 (GLUTATHIONE S-TRANSFERASE 29); glutathione transferase			cytoplasm|GO:0005737	glutathione transferase activity|GO:0004364	toxin catabolic process|GO:0009407
At1g10370	0.13079566	-0.079230614	-0.06589933	ATGSTU17/ERD9/GST30/GST30B (EARLY-RESPONSIVE TO DEHYDRATION 9, GLUTATHIONE S-TRANSFERASE 30, GLUTATHIONE S-TRANSFERASE 30B); glutathione transferase			cytoplasm|GO:0005737	glutathione transferase activity|GO:0004364	toxin catabolic process|GO:0009407
At1g10380	0.02332975	0.0048818216	0.14088222	similar to unknown protein [Arabidopsis thaliana] (TAIR:AT3G17350.1); similar to Os05g0409100 [Oryza sativa (japonica cultivar-group)] (GB:NP_001055526.1); similar to Os06g0364500 [Oryza sativa (japonica cultivar-group)] (GB:NP_001057608.1); similar to unknown protein [Oryza sativa (japonica cultivar-group)] (GB:AAV44115.1)			endomembrane system|GO:0012505	molecular_function_unknown|GO:0003674	biological_process_unknown|GO:0008150
At1g10385	-0.12614197	0.024269357	-0.13834989	similar to unknown protein [Arabidopsis thaliana] (TAIR:AT5G49830.1); similar to expressed protein (with alternative splicing) [Oryza sativa (japonica cultivar-group)] (GB:AAS07222.1); similar to AT5g49830/K21G20_4 [Medicago truncatula] (GB:ABE86338.1); similar to Os07g0200000 [Oryza sativa (japonica cultivar-group)] (GB:NP_001059127.1); contains domain gb def: F14N23.28 (PTHR21426:SF4); contains…			cellular_component_unknown|GO:0005575	molecular_function_unknown|GO:0003674
At1g10390	-0.08503984	0.0075387917	-0.15855314	transporter			chloroplast|GO:0009507;nuclear pore|GO:0005643	transporter activity|GO:0005215	transport|GO:0006810
At1g10400	0.28477788	-0.015456468	0.14894868	UDP-glucoronosyl/UDP-glucosyl transferase family protein			cellular_component_unknown|GO:0005575	UDP-glycosyltransferase activity|GO:0008194;transferase activity, transferring glycosyl groups|GO:0016757	metabolic process|GO:0008152
At1g10410	0.02488622	-0.06294505	0.01747831	similar to CW14 [Arabidopsis thaliana] (TAIR:AT1G59650.1); similar to expressed protein [Oryza sativa (japonica cultivar-group)] (GB:ABF98316.1); contains InterPro domain Protein of unknown function DUF1336; (InterPro:IPR009769)			chloroplast|GO:0009507		N-terminal protein myristoylation|GO:0006499
At1g10420	0.02624156	-0.118849754	0.045856453	unknown protein				molecular_function_unknown|GO:0003674	biological_process_unknown|GO:0008150
At1g10430	0.21313438	0.2157729	0.018602956	PP2A-2 (protein phosphatase 2a-2); protein phosphatase type 2A			cytoplasm|GO:0005737;nucleus|GO:0005634	protein phosphatase type 2A activity|GO:0000158	biological_process_unknown|GO:0008150
At1g10450	-0.119122915	0.33878207	0.012124978	paired amphipathic helix repeat-containing protein			nucleus|GO:0005634		regulation of transcription, DNA-dependent|GO:0006355
At1g10455	0.16420563	0.39874887	-0.0049109794	similar to unknown protein [Arabidopsis thaliana] (TAIR:AT1G51970.1)			cellular_component_unknown|GO:0005575
At1g10460	0.16723405	0.09020226	-9.082258E-6	GLP7 (GERMIN-LIKE PROTEIN 7); manganese ion binding / metal ion binding / nutrient reservoir			apoplast|GO:0048046	manganese ion binding|GO:0030145;metal ion binding|GO:0046872;nutrient reservoir activity|GO:0045735	biological_process_unknown|GO:0008150
At1g10470	-0.7982261	-0.82316846	-0.59801555	ARR4 (RESPONSE REGULATOR 4); transcription regulator/ two-component response regulator			cytoplasm|GO:0005737;nucleus|GO:0005634	protein binding|GO:0005515;transcription regulator activity|GO:0030528;two-component response regulator activity|GO:0000156	cytokinin mediated signaling|GO:0009736;embryonic development ending in seed dormancy|GO:0009793;red or far red light signaling pathway|GO:0010017;regulation of circadian rhythm|GO:0042752;response to cytokinin stimulus|GO:0009735;response to stress|GO:0006950
At1g10480	0.18839446	0.0899896	-0.15256238	ZFP5 (ZINC FINGER PROTEIN 5); nucleic acid binding / transcription factor/ zinc ion binding			chloroplast|GO:0009507;intracellular|GO:0005622	nucleic acid binding|GO:0003676;transcription factor activity|GO:0003700;zinc ion binding|GO:0008270	regulation of transcription|GO:0045449
At1g10490	-0.28677145	-1.7242366	-0.033140138	Identical to UPF0202 protein At1g10490 [Arabidopsis Thaliana] (GB:Q9XIK4); similar to unknown protein [Arabidopsis thaliana] (TAIR:AT3G57940.1); similar to DEAD/DEAH box helicase, N-terminal [Medicago truncatula] (GB:ABE87709.1); similar to PREDICTED: similar to N-acetyltransferase-like protein isoform 2 [Canis familiaris] (GB:XP_849122.1); similar to PREDICTED: similar to N-acetyltransferase-lik…			cellular_component_unknown|GO:0005575
At1g10500	-0.14860296	-1.7903943	-0.2085171	ATCPISCA (CHLOROPLAST-LOCALIZED ISCA-LIKE PROTEIN); structural molecule			chloroplast stroma|GO:0009570	structural molecule activity|GO:0005198	iron-sulfur cluster assembly|GO:0016226
At1g10510	0.111972675	-1.716871	-0.00283081	EMB2004 (EMBRYO DEFECTIVE 2004); protein binding			chloroplast envelope|GO:0009941;mitochondrion|GO:0005739;plastid|GO:0009536	protein binding|GO:0005515	embryonic development ending in seed dormancy|GO:0009793
At1g10520	0.14833531	-1.694014	-0.09908421	DNA polymerase lambda (POLL)			intracellular|GO:0005622	lambda DNA polymerase activity|GO:0016449	DNA repair|GO:0006281;DNA replication|GO:0006260
At1g10522	0.22900096	-1.5139443	-0.014669992	similar to conserved hypothetical protein [Medicago truncatula] (GB:ABE91480.1); similar to Os09g0382400 [Oryza sativa (japonica cultivar-group)] (GB:NP_001063064.1)			chloroplast|GO:0009507	molecular_function_unknown|GO:0003674	biological_process_unknown|GO:0008150
At1g10530	0.36425412	0.38859254	0.21886551	similar to unknown protein [Arabidopsis thaliana] (TAIR:AT1G60010.1); similar to T10O24.15, related [Lycopersicon esculentum] (GB:AAX95759.1)				molecular_function_unknown|GO:0003674	N-terminal protein myristoylation|GO:0006499
At1g10540	0.26110673	-1.0371583	0.028338917	xanthine/uracil permease family protein			membrane|GO:0016020	transmembrane transporter activity|GO:0022857	transport|GO:0006810
At1g10550	0.1219714	-1.5920867	0.03708499	XTH33 (xyloglucan:xyloglucosyl transferase 33); hydrolase, acting on glycosyl bonds			apoplast|GO:0048046;cell wall|GO:0005618;endomembrane system|GO:0012505	hydrolase activity, acting on glycosyl bonds|GO:0016798	carbohydrate metabolic process|GO:0005975;glucan metabolic process|GO:0006073
At1g10560	0.009562602	-1.6808156	0.21513763	armadillo/beta-catenin repeat family protein / U-box domain-containing protein			ubiquitin ligase complex|GO:0000151	binding|GO:0005488;ubiquitin-protein ligase activity|GO:0004842	protein ubiquitination|GO:0016567
At1g10570	0.045573704	-0.17703612	-0.17687938	Ulp1 protease family protein			cellular_component_unknown|GO:0005575	cysteine-type peptidase activity|GO:0008234	proteolysis|GO:0006508
At1g10580	0.14345501	0.038922347	-0.0021861065	transducin family protein / WD-40 repeat family protein			cellular_component_unknown|GO:0005575	nucleotide binding|GO:0000166
At1g10585	-0.19230826	0.07471937	-0.12577374	transcription factor			nucleus|GO:0005634	transcription factor activity|GO:0003700	regulation of transcription|GO:0045449
At1g10590	0.07030933	-0.04896924	0.15492249	DNA-binding protein-related			endomembrane system|GO:0012505	nucleic acid binding|GO:0003676	biological_process_unknown|GO:0008150
At1g10600	0.12050745	-0.03198899	-0.005440321	similar to mov34 family protein [Arabidopsis thaliana] (TAIR:AT1G48790.1); similar to Os01g0661500 [Oryza sativa (japonica cultivar-group)] (GB:NP_001043779.1); similar to ALM beta-like [Oryza sativa (japonica cultivar-group)] (GB:BAD72364.1); contains InterPro domain Mov34/MPN/PAD-1; (InterPro:IPR000555); contains InterPro domain Mov34-1; (InterPro:IPR003639)			chloroplast|GO:0009507;mitochondrion|GO:0005739	molecular_function_unknown|GO:0003674	ubiquitin-dependent protein catabolic process|GO:0006511
At1g10610	0.09336887	0.04748808	-0.031130599	DNA binding / transcription factor			nucleus|GO:0005634	DNA binding|GO:0003677;transcription factor activity|GO:0003700	regulation of transcription|GO:0045449
At1g10620	0.017321575	0.06554026	-0.12755376	protein kinase family protein				kinase activity|GO:0016301	protein amino acid phosphorylation|GO:0006468
At1g10630	-0.18714435	-0.02060546	-0.011625857	ADP-ribosylation factor, putative			intracellular|GO:0005622	GTP binding|GO:0005525;phospholipase activator activity|GO:0016004;protein binding|GO:0005515	N-terminal protein myristoylation|GO:0006499
At1g10640	-0.024020525	0.08611719	-0.026961539	polygalacturonase, putative / pectinase, putative			cellular_component_unknown|GO:0005575	polygalacturonase activity|GO:0004650	carbohydrate metabolic process|GO:0005975
At1g10650	0.09096926	-0.064487934	0.05572118	protein binding / zinc ion binding			cellular_component_unknown|GO:0005575	protein binding|GO:0005515;zinc ion binding|GO:0008270	biological_process_unknown|GO:0008150
At1g10660	0.08446814	-0.36328107	-0.06653045	similar to unknown protein [Arabidopsis thaliana] (TAIR:AT5G62960.1); similar to hypothetical protein MtrDRAFT_AC124952g40v1 [Medicago truncatula] (GB:ABE93571.1)			endomembrane system|GO:0012505
At1g10670	0.14688133	-0.24321903	0.035786204	ACLA-1 (ATP-citrate lyase A-1)			citrate lyase complex|GO:0009346;cytosol|GO:0005829	ATP citrate synthase activity|GO:0003878	acetyl-CoA biosynthetic process|GO:0006085;aging|GO:0007568;anthocyanin accumulation in tissues in response to UV light|GO:0043481;carotenoid biosynthetic process|GO:0016117;chlorophyll biosynthetic process|GO:0015995;fatty acid biosynthetic process|GO:0006633;leaf development|GO:0048366;positive regulation of cell size|GO:0045793;positive regulation of flower development|GO:0009911;regulation of…
At1g10680	0.21405706	-0.033306006	-0.010520043	PGP10 (P-GLYCOPROTEIN 10); ATPase, coupled to transmembrane movement of substances			mitochondrion|GO:0005739	ATPase activity, coupled to transmembrane movement of substances|GO:0042626	transport|GO:0006810
At1g10690	0.34093288	-1.0052792	-0.10303484	similar to unknown protein [Arabidopsis thaliana] (TAIR:AT5G40460.1); similar to hypothetical protein MtrDRAFT_AC146560g4v1 [Medicago truncatula] (GB:ABE87926.1)			cellular_component_unknown|GO:0005575	molecular_function_unknown|GO:0003674	biological_process_unknown|GO:0008150
At1g10700	0.0023458106	-1.6020001	-0.089888394	ribose-phosphate pyrophosphokinase 3 / phosphoribosyl diphosphate synthetase 3 (PRS3)			chloroplast|GO:0009507	ribose phosphate diphosphokinase activity|GO:0004749	nucleotide biosynthetic process|GO:0009165
At1g10710	0.014360134	0.15076323	1.3389313	Encodes a Maternally expressed gene (MEG) family protein				molecular_function_unknown|GO:0003674	biological_process_unknown|GO:0008150
At1g10720	0.23803888	-1.5961906	0.14816129	BSD domain-containing protein			cellular_component_unknown|GO:0005575	molecular_function_unknown|GO:0003674	biological_process_unknown|GO:0008150
At1g10730	0.049516305	0.080897935	0.021639839	clathrin adaptor complexes medium subunit family protein			clathrin vesicle coat|GO:0030125	molecular_function_unknown|GO:0003674	intracellular protein transport|GO:0006886
At1g10740	0.014444564	0.14464442	0.049633402	similar to unknown protein [Arabidopsis thaliana] (TAIR:AT1G23330.1); similar to Os05g0408300 [Oryza sativa (japonica cultivar-group)] (GB:NP_001055523.1); similar to Lipase precursor (Triacylglycerol lipase) [Contains: Lipase 86 kDa form; Lipase 46 kDa form] (GB:P04635); contains domain no description (G3D.3.40.50.1820); contains domain alpha/beta-Hydrolases (SSF53474)			endomembrane system|GO:0012505		glycerol biosynthetic process|GO:0006114
At1g10750	0.023024146	-0.0031135501	-0.09226237	similar to unknown protein [Arabidopsis thaliana] (TAIR:AT1G70550.1); similar to unknown protein [Arabidopsis thaliana] (TAIR:AT1G23340.2); similar to putative carboxyl-terminal proteinase [Gossypium hirsutum] (GB:AAK84952.2); contains InterPro domain Protein of unknown function DUF239, plant; (InterPro:IPR004314)				molecular_function_unknown|GO:0003674	N-terminal protein myristoylation|GO:0006499
At1g10760	-0.33074614	-0.014700729	-0.1332661	SEX1 (STARCH EXCESS 1)			mitochondrion|GO:0005739	alpha-glucan, water dikinase activity|GO:0050521	cold acclimation|GO:0009631;response to trehalose stimulus|GO:0010353;starch catabolic process|GO:0005983
At1g10770	0.12834296	-0.081590734	-0.0800951	invertase/pectin methylesterase inhibitor family protein			endomembrane system|GO:0012505	pectinesterase inhibitor activity|GO:0046910	biological_process_unknown|GO:0008150
At1g10780	-1.8789165E-4	-0.035303727	-0.00922402	F-box family protein			cellular_component_unknown|GO:0005575	molecular_function_unknown|GO:0003674	biological_process_unknown|GO:0008150
At1g10790	0.15620483	-0.025098406	-0.044862866	similar to hydroxyproline-rich glycoprotein family protein [Arabidopsis thaliana] (TAIR:AT3G56590.1); similar to zinc finger (C3HC4-type RING finger) family protein [Arabidopsis thaliana] (TAIR:AT3G10810.1); similar to Os09g0454200 [Oryza sativa (japonica cultivar-group)] (GB:NP_001063350.1); similar to Os01g0938600 [Oryza sativa (japonica cultivar-group)] (GB:NP_001045342.1); similar to putative…			cellular_component_unknown|GO:0005575	molecular_function_unknown|GO:0003674	biological_process_unknown|GO:0008150
At1g10800	0.28480983	1.2368865	0.31071508	similar to hypothetical protein MtrDRAFT_AC146632g32v2 [Medicago truncatula] (GB:ABE85810.1)			endomembrane system|GO:0012505
At1g10810	0.13879092	0.026039723	0.057088953	aldo/keto reductase family protein				aldo-keto reductase activity|GO:0004033
At1g10820	0.13828431	0.032544374	-3.900621E-4	similar to unknown protein [Arabidopsis thaliana] (TAIR:AT1G60670.2); similar to Os04g0523100 [Oryza sativa (japonica cultivar-group)] (GB:NP_001053344.1); similar to H0322F07.7 [Oryza sativa (indica cultivar-group)] (GB:CAH67770.1); similar to OSIGBa0153E02-OSIGBa0093I20.5 [Oryza sativa (indica cultivar-group)] (GB:CAH67876.1); contains InterPro domain Homeodomain-like; (InterPro:IPR009057)					biological_process_unknown|GO:0008150
At1g10830	0.18746336	0.09058977	-0.08026516	sodium symporter-related			chloroplast|GO:0009507	molecular_function_unknown|GO:0003674	biological_process_unknown|GO:0008150
At1g10840	0.32217747	0.15789792	0.1106144	TIF3H1 (eukaryotic translation initiation factor 3 subunit H1); translation initiation factor			eukaryotic translation initiation factor 3 complex|GO:0005852	translation initiation factor activity|GO:0003743	translational initiation|GO:0006413
At1g10870	0.10700755	-0.017671684	-0.114784285	AGD4 (ARF-GAP DOMAIN 4); protein binding			cytoplasm|GO:0005737	protein binding|GO:0005515	regulation of GTPase activity|GO:0043087
At1g10880	0.09329946	-0.032466907	-0.024831565	similar to unknown protein [Arabidopsis thaliana] (TAIR:AT5G11730.1); similar to expressed protein [Oryza sativa (japonica cultivar-group)] (GB:AAT77886.1); contains InterPro domain Protein of unknown function DUF266, plant; (InterPro:IPR004949)			cellular_component_unknown|GO:0005575
At1g10890	0.13291262	0.06257539	-0.033642106	F-box family protein			chloroplast|GO:0009507	molecular_function_unknown|GO:0003674	biological_process_unknown|GO:0008150
At1g10900	0.11596585	0.11756994	-0.10100351	phosphatidylinositol-4-phosphate 5-kinase family protein			cellular_component_unknown|GO:0005575	1-phosphatidylinositol-4-phosphate 5-kinase activity|GO:0016308	biological_process_unknown|GO:0008150
At1g10910	0.13930343	-0.052651785	0.0088114785	similar to PTAC2 (PLASTID TRANSCRIPTIONALLY ACTIVE2), binding [Arabidopsis thaliana] (TAIR:AT1G74850.1); similar to Os01g0559500 [Oryza sativa (japonica cultivar-group)] (GB:NP_001043343.1); similar to putative PPR protein [Oryza sativa (japonica cultivar-group)] (GB:BAD87953.1); contains InterPro domain Pentatricopeptide repeat; (InterPro:IPR002885); contains InterPro domain Tetratricopeptide-li…				molecular_function_unknown|GO:0003674	biological_process_unknown|GO:0008150
At1g10920	0.2777365	-1.6827745	-0.18179381	disease resistance protein (CC-NBS-LRR class), putative			cellular_component_unknown|GO:0005575	ATP binding|GO:0005524;protein binding|GO:0005515	defense response|GO:0006952
At1g10930	0.06492713	0.19751675	-0.041896366	ATSGS1/RECQL4A; ATP-dependent helicase			intracellular|GO:0005622	ATP-dependent helicase activity|GO:0008026	double-strand break repair via homologous recombination|GO:0000724;response to DNA damage stimulus|GO:0006974
At1g10940	-0.19605526	1.1025848	-0.40593398	ASK1 (ARABIDOPSIS SERINE/THREONINE KINASE 1); kinase			cellular_component_unknown|GO:0005575	kinase activity|GO:0016301	response to osmotic stress|GO:0006970;response to salt stress|GO:0009651
At1g10950	0.016675103	-0.039557204	-0.12252869	endomembrane protein 70, putative			Golgi apparatus|GO:0005794;integral to membrane|GO:0016021	transporter activity|GO:0005215	transport|GO:0006810
At1g10960	-0.50903696	-0.3366743	0.061842963	ATFD1 (FERREDOXIN 1); electron carrier/ iron ion binding			chloroplast|GO:0009507	electron carrier activity|GO:0009055;iron ion binding|GO:0005506	electron transport|GO:0006118
At1g10970	0.19933215	0.20577607	0.07147582	ZIP4 (ZINC TRANSPORTER 4 PRECURSOR); cation transporter			chloroplast|GO:0009507	cation transmembrane transporter activity|GO:0008324;copper ion transmembrane transporter activity|GO:0005375	cation transport|GO:0006812
At1g10980	0.015166083	-0.03775357	-0.030164413	similar to unknown protein [Arabidopsis thaliana] (TAIR:AT1G61670.1); similar to 12246 (GB:AAD21413.1); contains InterPro domain Lung seven transmembrane receptor; (InterPro:IPR009637)			endomembrane system|GO:0012505;integral to membrane|GO:0016021		biological_process_unknown|GO:0008150
At1g10990	0.23539795	0.11820486	0.019225907	unknown protein			cellular_component_unknown|GO:0005575	molecular_function_unknown|GO:0003674	biological_process_unknown|GO:0008150
At1g11000	-0.024831623	0.07618414	-0.12609646	MLO4 (MILDEW RESISTANCE LOCUS O 4); calmodulin binding			plasma membrane|GO:0005886	calmodulin binding|GO:0005516	cell death|GO:0008219;defense response|GO:0006952
At1g11020	-0.022346739	-0.007515917	-0.05817554	zinc finger (C3HC4-type RING finger) family protein				protein binding|GO:0005515;zinc ion binding|GO:0008270
At1g11040	-0.0016309188	-0.034723744	-0.061603975	DNAJ chaperone C-terminal domain-containing protein			cellular_component_unknown|GO:0005575	heat shock protein binding|GO:0031072;unfolded protein binding|GO:0051082	protein folding|GO:0006457
At1g11050	-0.12166066	0.102170564	-0.18520612	protein kinase family protein			endomembrane system|GO:0012505	kinase activity|GO:0016301	fatty acid biosynthetic process|GO:0006633;protein amino acid phosphorylation|GO:0006468
At1g11060	0.2608126	-0.15891422	0.113819435	similar to unknown protein [Arabidopsis thaliana] (TAIR:AT1G61030.1); similar to Os10g0497000 [Oryza sativa (japonica cultivar-group)] (GB:NP_001064956.1); similar to putative dentin phosphoryn protein [Oryza sativa (japonica cultivar-group)] (GB:AAL58277.1); contains domain ARM repeat (SSF48371); contains domain gb def: Hypothetical protein T19D16.5 (PTHR22100:SF10); contains domain FAMILY NOT N…				molecular_function_unknown|GO:0003674	biological_process_unknown|GO:0008150
At1g11070	0.10951089	-0.04859951	-0.042549144	hydroxyproline-rich glycoprotein family protein			cellular_component_unknown|GO:0005575
At1g11080	-0.71940523	-0.3069025	0.0091170035	SCPL31 (serine carboxypeptidase-like 31); serine carboxypeptidase			endomembrane system|GO:0012505	serine carboxypeptidase activity|GO:0004185	proteolysis|GO:0006508
At1g11090	0.16401911	0.07742515	0.01848061	hydrolase, alpha/beta fold family protein			cellular_component_unknown|GO:0005575	hydrolase activity|GO:0016787	aromatic compound metabolic process|GO:0006725
At1g11100	0.09847425	-1.0480382	0.77128327	SNF2 domain-containing protein / helicase domain-containing protein / zinc finger protein-related				ATP binding|GO:0005524;DNA binding|GO:0003677;helicase activity|GO:0004386
At1g11110	0.021436486	0.15831642	0.009894287	similar to unknown protein [Arabidopsis thaliana] (TAIR:AT1G61150.1); similar to Os03g0235100 [Oryza sativa (japonica cultivar-group)] (GB:NP_001049484.1); similar to PG4 [Hordeum vulgare] (GB:AAP46639.1); contains InterPro domain CTLH, C-terminal to LisH motif; (InterPro:IPR006595); contains InterPro domain LisH; (InterPro:IPR013720); contains InterPro domain CT11-RanBPM; (InterPro:IPR013144); c…			cellular_component_unknown|GO:0005575	molecular_function_unknown|GO:0003674	biological_process_unknown|GO:0008150
At1g11120	0.034421876	0.038462795	-0.06835701	similar to unknown protein [Arabidopsis thaliana] (TAIR:AT1G61170.1); similar to CK25 [Nicotiana tabacum] (GB:ABE01833.1)			cellular_component_unknown|GO:0005575	molecular_function_unknown|GO:0003674	biological_process_unknown|GO:0008150
At1g11130	0.097566426	0.08220463	0.10677107	SUB (STRUBBELIG); protein binding			plasma membrane|GO:0005886	protein binding|GO:0005515;receptor signaling protein serine/threonine kinase activity|GO:0004702	floral organ development|GO:0048437;ovule development|GO:0048481;positive regulation of atrichoblast fate|GO:0010059;positive regulation of trichoblast fate|GO:0010063;signal transduction|GO:0007165
At1g11145	-0.054025933	0.09249502	0.116094775	similar to unknown protein [Arabidopsis thaliana] (TAIR:AT5G01130.1); contains InterPro domain Protein of unknown function DUF674; (InterPro:IPR007750)			cellular_component_unknown|GO:0005575	molecular_function_unknown|GO:0003674	biological_process_unknown|GO:0008150
At1g11160	0.11269946	0.024265502	0.03314932	WD-40 repeat family protein / katanin p80 subunit, putative			cellular_component_unknown|GO:0005575	nucleotide binding|GO:0000166
At1g11170	0.025170926	-0.008189075	0.10282122	similar to unknown protein [Arabidopsis thaliana] (TAIR:AT1G61240.3); similar to putative lysine ketoglutarate reductase trans-splicing related 1 [Oryza sativa (japonica cultivar-group)] (GB:BAD62500.1); similar to Os07g0564800 [Oryza sativa (japonica cultivar-group)] (GB:NP_001060006.1); similar to Os06g0731900 [Oryza sativa (japonica cultivar-group)] (GB:NP_001058667.1); contains InterPro domai…			cellular_component_unknown|GO:0005575	molecular_function_unknown|GO:0003674	biological_process_unknown|GO:0008150
At1g11180	-0.11957936	-0.22136539	0.018154671	secretory carrier membrane protein (SCAMP) family protein			integral to membrane|GO:0016021	transmembrane transporter activity|GO:0022857	secretory pathway|GO:0045045
At1g11190	0.007155951	0.057214748	-0.0112670185	BFN1 (BIFUNCTIONAL NUCLEASE I); nucleic acid binding			endomembrane system|GO:0012505	T/G mismatch-specific endonuclease activity|GO:0043765;endoribonuclease activity, producing 5'-phosphomonoesters|GO:0016891;nucleic acid binding|GO:0003676;single-stranded DNA specific endodeoxyribonuclease activity|GO:0000014	DNA catabolic process|GO:0006308
At1g11200	-0.19320567	-0.084519856	-0.033708733	similar to unknown protein [Arabidopsis thaliana] (TAIR:AT4G21570.1); similar to unknown [Medicago sativa] (GB:AAZ32885.1); similar to Os07g0506000 [Oryza sativa (japonica cultivar-group)] (GB:NP_001059733.1); contains InterPro domain Protein of unknown function DUF300; (InterPro:IPR005178)			endomembrane system|GO:0012505	molecular_function_unknown|GO:0003674	biological_process_unknown|GO:0008150
At1g11210	-0.33618096	-0.34687287	-0.021955485	similar to unknown protein [Arabidopsis thaliana] (TAIR:AT1G11220.1); similar to fiber expressed protein [Gossypium hirsutum] (GB:AAY85179.1); similar to cotton fiber expressed protein 1 [Gossypium hirsutum] (GB:AAC33276.1); contains InterPro domain Protein of unknown function DUF761, plant; (InterPro:IPR008480)			endomembrane system|GO:0012505	molecular_function_unknown|GO:0003674	biological_process_unknown|GO:0008150
At1g11220	-0.082942374	-0.14491071	-0.034486726	similar to unknown protein [Arabidopsis thaliana] (TAIR:AT1G11230.1); similar to cotton fiber expressed protein 1 [Gossypium hirsutum] (GB:AAC33276.1); contains InterPro domain Protein of unknown function DUF761, plant; (InterPro:IPR008480)			endomembrane system|GO:0012505	molecular_function_unknown|GO:0003674	biological_process_unknown|GO:0008150
At1g11230	-0.023363966	-0.10189447	-0.08449821	similar to unknown protein [Arabidopsis thaliana] (TAIR:AT1G11220.1); similar to cotton fiber expressed protein 1 [Gossypium hirsutum] (GB:AAC33276.1); contains InterPro domain Protein of unknown function DUF761, plant; (InterPro:IPR008480)			endomembrane system|GO:0012505	molecular_function_unknown|GO:0003674	biological_process_unknown|GO:0008150
At1g11240	0.11745704	-0.08711145	0.04765819	similar to GTP binding / RNA binding [Arabidopsis thaliana] (TAIR:AT5G55660.1); similar to Os03g0353500 [Oryza sativa (japonica cultivar-group)] (GB:NP_001050128.1); similar to hypothetical protein SPAC29A4.09 [Schizosaccharomyces pombe 972h-] (GB:NP_594873.1); contains domain gb def: Hypothetical protein (PTHR14577:SF5); contains domain FAMILY NOT NAMED (PTHR14577)			cellular_component_unknown|GO:0005575
At1g11250	-0.002044078	0.0017162615	-0.07833812	SYP125 (syntaxin 125); t-SNARE			membrane|GO:0016020	SNAP receptor activity|GO:0005484	intracellular protein transport|GO:0006886;membrane fusion|GO:0006944
At1g11260	0.31760386	-0.26369065	0.19986129	STP1 (SUGAR TRANSPORTER 1); carbohydrate transporter/ sugar porter			membrane|GO:0016020	carbohydrate transmembrane transporter activity|GO:0015144;sugar:hydrogen ion symporter activity|GO:0005351	carbohydrate transport|GO:0008643;transport|GO:0006810
At1g11270	0.0031765634	0.031838536	-0.09182347	F-box family protein				molecular_function_unknown|GO:0003674	heat acclimation|GO:0010286
At1g11280	-0.116355464	0.021079918	-0.053465713	carbohydrate binding / kinase			endomembrane system|GO:0012505	carbohydrate binding|GO:0030246;kinase activity|GO:0016301	protein amino acid phosphorylation|GO:0006468
At1g11290	0.08985281	0.002195552	-0.09990852	pentatricopeptide (PPR) repeat-containing protein				molecular_function_unknown|GO:0003674	biological_process_unknown|GO:0008150
At1g11300	-0.003852157	0.031181904	-0.12101549	carbohydrate binding / kinase			endomembrane system|GO:0012505	carbohydrate binding|GO:0030246;kinase activity|GO:0016301	protein amino acid phosphorylation|GO:0006468
At1g11310	-0.12835184	-0.028750934	-0.16227473	MLO2 (MILDEW RESISTANCE LOCUS O 2); calmodulin binding			plasma membrane|GO:0005886	calmodulin binding|GO:0005516	cell death|GO:0008219;defense response to fungus, incompatible interaction|GO:0009817;defense response|GO:0006952;negative regulation of defense response|GO:0031348;response to fungus|GO:0009620
At1g11320	0.13192704	-1.7189347	0.057486597	similar to expressed protein [Oryza sativa (japonica cultivar-group)] (GB:AAP53947.1); similar to Os06g0724200 [Oryza sativa (japonica cultivar-group)] (GB:NP_001058610.1)			mitochondrion|GO:0005739;plastid|GO:0009536	molecular_function_unknown|GO:0003674	biological_process_unknown|GO:0008150
At1g11330	0.21408102	-0.05228765	0.009917144	S-locus lectin protein kinase family protein			plasma membrane|GO:0005886	carbohydrate binding|GO:0030246;kinase activity|GO:0016301	protein amino acid phosphorylation|GO:0006468
At1g11340	0.18922761	-0.19624616	-0.06762293	S-locus lectin protein kinase family protein			endomembrane system|GO:0012505	carbohydrate binding|GO:0030246;kinase activity|GO:0016301	protein amino acid phosphorylation|GO:0006468
At1g11350	0.11303588	-1.6679468	0.06648557	S-locus lectin protein kinase family protein			endomembrane system|GO:0012505	kinase activity|GO:0016301	protein amino acid phosphorylation|GO:0006468
At1g11360	0.021228455	-0.418563	0.03360065	universal stress protein (USP) family protein					response to stress|GO:0006950
At1g11370	0.11677864	0.21337895	-0.039762583	pectinesterase family protein			cellulose and pectin-containing cell wall|GO:0009505	pectinesterase activity|GO:0030599	cell wall modification|GO:0042545
At1g11380	0.02168931	-0.0033654	-0.009771548	similar to unknown protein [Arabidopsis thaliana] (TAIR:AT5G05350.1); similar to Uncharacterized Cys-rich domain [Medicago truncatula] (GB:ABD32347.1); contains InterPro domain Protein of unknown function Cys-rich; (InterPro:IPR006461)			cellular_component_unknown|GO:0005575	molecular_function_unknown|GO:0003674	biological_process_unknown|GO:0008150
At1g11390	0.15316299	0.086084	0.048026647	ABC1 family protein				molecular_function_unknown|GO:0003674
At1g11400	0.035618547	0.48770353	0.044073537	PYM (PARTNER OF Y14-MAGO)			cellular_component_unknown|GO:0005575	molecular_function_unknown|GO:0003674	biological_process_unknown|GO:0008150
At1g11410	0.14621076	-0.19846742	-0.06689094	S-locus protein kinase, putative			endomembrane system|GO:0012505	carbohydrate binding|GO:0030246;kinase activity|GO:0016301	protein amino acid phosphorylation|GO:0006468
At1g11420	0.102954485	-0.012518432	0.04294439	agenet domain-containing protein			cellular_component_unknown|GO:0005575	molecular_function_unknown|GO:0003674
At1g11430	0.09097215	0.03329072	0.043033317	plastid developmental protein DAG, putative			chloroplast|GO:0009507
At1g11440	0.07180954	0.084915146	0.032004192	similar to glycine-rich protein [Arabidopsis thaliana] (TAIR:AT3G29075.1); similar to Os06g0232000 [Oryza sativa (japonica cultivar-group)] (GB:NP_001057224.1); similar to Stress protein DDR48 , related [Medicago truncatula] (GB:ABE86766.1)					biological_process_unknown|GO:0008150
At1g11450	-0.01986191	-0.0072013503	-0.022646673	nodulin MtN21 family protein			membrane|GO:0016020
At1g11460	0.047348004	-0.12710357	0.039103307	nodulin MtN21 family protein			membrane|GO:0016020
At1g11470	0.072420925	-0.031299315	-0.12761572	similar to pentatricopeptide (PPR) repeat-containing protein [Arabidopsis thaliana] (TAIR:AT1G02370.1)			chloroplast|GO:0009507	molecular_function_unknown|GO:0003674	biological_process_unknown|GO:0008150
At1g11475	-0.20094141	-0.019663721	0.06619285	DNA-directed RNA polymerase II, putative			cellular_component_unknown|GO:0005575	DNA-directed RNA polymerase activity|GO:0003899	transcription|GO:0006350
At1g11480	0.16362795	0.10617241	0.1856018	eukaryotic translation initiation factor-related			cellular_component_unknown|GO:0005575	molecular_function_unknown|GO:0003674	biological_process_unknown|GO:0008150
At1g11490	-6.015785E-4	0.14976464	-0.057677045	zinc finger (C2H2 type) family protein				nucleic acid binding|GO:0003676;transcription factor activity|GO:0003700;zinc ion binding|GO:0008270
At1g11500	-0.03760983	0.07963899	-0.0831117	similar to unknown protein [Arabidopsis thaliana] (TAIR:AT4G21310.1); similar to Os07g0545100 [Oryza sativa (japonica cultivar-group)] (GB:NP_001059913.1); contains InterPro domain Protein of unknown function DUF1218; (InterPro:IPR009606)			endomembrane system|GO:0012505	molecular_function_unknown|GO:0003674	biological_process_unknown|GO:0008150
At1g11510	0.2233779	-1.3352131	0.28815654	DNA-binding storekeeper protein-related				molecular_function_unknown|GO:0003674;transcription regulator activity|GO:0030528
At1g11520	0.0754059	-0.0077257883	-0.123429716	pliceosome associated protein-related			endomembrane system|GO:0012505	molecular_function_unknown|GO:0003674	biological_process_unknown|GO:0008150
At1g11530	-0.18091641	-0.055157356	0.11391765	ATCXXS1 (C-TERMINAL CYSTEINE RESIDUE IS CHANGED TO A SERINE 1); thiol-disulfide exchange intermediate			cellular_component_unknown|GO:0005575	thiol-disulfide exchange intermediate activity|GO:0030508	cell redox homeostasis|GO:0045454
At3g20650	0.057264265	-1.7184292	-0.108580165	mRNA capping enzyme family protein			chloroplast|GO:0009507	catalytic activity|GO:0003824	mRNA capping|GO:0006370
At1g11545	0.06189306	0.055704378	0.09144021	xyloglucan:xyloglucosyl transferase, putative / xyloglucan endotransglycosylase, putative / endo-xyloglucan transferase, putative			apoplast|GO:0048046;cell wall|GO:0005618;endomembrane system|GO:0012505	hydrolase activity, acting on glycosyl bonds|GO:0016798	carbohydrate metabolic process|GO:0005975;glucan metabolic process|GO:0006073
At1g11560	-0.011723548	-0.05646931	0.0033254926	OST3/OST6 family protein			endomembrane system|GO:0012505	oligosaccharide transmembrane transporter activity|GO:0015157	biological_process_unknown|GO:0008150
At1g11570	0.0741183	-0.94785756	0.36204398	NTL (NTF2-LIKE); protein transporter			intracellular|GO:0005622;nucleus|GO:0005634	protein transporter activity|GO:0008565	protein import into nucleus|GO:0006606
At1g11580	0.051251903	0.040921777	0.08874993	pectin methylesterase, putative			cellulose and pectin-containing cell wall|GO:0009505	pectinesterase activity|GO:0030599	cell wall modification|GO:0042545
At1g11590	0.14990832	0.0010494016	-0.058323804	pectin methylesterase, putative			cellulose and pectin-containing cell wall|GO:0009505	pectinesterase activity|GO:0030599	cell wall modification|GO:0042545
At1g11600	0.10880748	0.1897579	-0.060461435	CYP77B1 (cytochrome P450, family 77, subfamily B, polypeptide 1); oxygen binding			endomembrane system|GO:0012505	oxygen binding|GO:0019825	electron transport|GO:0006118
At1g11610	0.22258852	0.025905138	-0.050883934	CYP71A18 (cytochrome P450, family 71, subfamily A, polypeptide 18); oxygen binding				oxygen binding|GO:0019825	electron transport|GO:0006118
At1g11620	0.14802067	0.09629756	-0.121380255	F-box family protein			cellular_component_unknown|GO:0005575	molecular_function_unknown|GO:0003674	biological_process_unknown|GO:0008150
At1g11630	0.008505602	-0.18452449	-0.028416712	pentatricopeptide (PPR) repeat-containing protein			mitochondrion|GO:0005739	binding|GO:0005488	biological_process_unknown|GO:0008150
At1g11650	0.08915204	-0.23399502	-0.0079267025	ATRBP45B; RNA binding				RNA binding|GO:0003723
At1g11655	0.10533105	0.005523801	-0.013395891	similar to unknown protein [Arabidopsis thaliana] (TAIR:AT4G04745.1)			cellular_component_unknown|GO:0005575	molecular_function_unknown|GO:0003674	biological_process_unknown|GO:0008150
At1g11660	0.15332326	0.31594172	0.09278323	ATP binding			cellular_component_unknown|GO:0005575	ATP binding|GO:0005524	protein folding|GO:0006457
At1g11670	0.6426339	-0.0330878	0.00876331	MATE efflux family protein			membrane|GO:0016020	antiporter activity|GO:0015297;transporter activity|GO:0005215	N-terminal protein myristoylation|GO:0006499;multidrug transport|GO:0006855
At1g11680	0.2606247	-1.6866264	-0.13836667	CYP51G1 (CYTOCHROME P450 51); oxygen binding			endoplasmic reticulum|GO:0005783	oxygen binding|GO:0019825;sterol 14-demethylase activity|GO:0008398	embryonic development ending in seed dormancy|GO:0009793;sterol biosynthetic process|GO:0016126
At1g11690	0.19598517	-0.06564442	0.0039903335	similar to unknown protein [Arabidopsis thaliana] (TAIR:AT1G50660.1); similar to unknown protein [Oryza sativa (japonica cultivar-group)] (GB:AAT44287.1); contains domain no description (G3D.1.20.5.10)			cellular_component_unknown|GO:0005575	molecular_function_unknown|GO:0003674	biological_process_unknown|GO:0008150
At1g11700	0.0074411696	-1.6848023	0.038273714	similar to unknown protein [Arabidopsis thaliana] (TAIR:AT1G61930.1); similar to Protein of unknown function DUF584 [Medicago truncatula] (GB:ABE80969.1); similar to Os07g0516300 [Oryza sativa (japonica cultivar-group)] (GB:NP_001059782.1); contains InterPro domain Protein of unknown function DUF584; (InterPro:IPR007608)				molecular_function_unknown|GO:0003674	biological_process_unknown|GO:0008150
At1g11710	0.07116558	0.19728523	-0.12735246	pentatricopeptide (PPR) repeat-containing protein				binding|GO:0005488	biological_process_unknown|GO:0008150
At1g11720	0.061297886	-1.6438073	0.014636062	ATSS3 (STARCH SYNTHASE 3); starch synthase/ transferase, transferring glycosyl groups			chloroplast|GO:0009507	starch synthase activity|GO:0009011;transferase activity, transferring glycosyl groups|GO:0016757	starch biosynthetic process|GO:0019252
At1g11730	-0.06679768	0.06466563	-0.100777894	galactosyltransferase family protein			membrane|GO:0016020	transferase activity, transferring glycosyl groups|GO:0016757;transferase activity, transferring hexosyl groups|GO:0016758	protein amino acid glycosylation|GO:0006486
At1g11740	0.0799817	0.05889289	-0.15704775	ankyrin repeat family protein			cellular_component_unknown|GO:0005575	protein binding|GO:0005515	biological_process_unknown|GO:0008150
At1g11750	0.08510299	-0.095403045	-0.35135233	CLPP6 (Clp protease proteolytic subunit 6); endopeptidase Clp			chloroplast stroma|GO:0009570;chloroplast thylakoid|GO:0009534;chloroplastic endopeptidase Clp complex|GO:0009840	endopeptidase Clp activity|GO:0008462	ATP-dependent proteolysis|GO:0006510;chloroplast organization and biogenesis|GO:0009658;photosynthesis|GO:0015979
At1g11760	-0.08429002	-0.14867097	0.09859591	similar to At1g11760 [Medicago truncatula] (GB:ABE82612.1); contains domain FAMILY NOT NAMED (PTHR21528); contains domain SUBFAMILY NOT NAMED (PTHR21528:SF2)			cellular_component_unknown|GO:0005575
At1g11765	0.036324825	0.10035629	-0.06577544	S1 self-incompatibility protein-related			endomembrane system|GO:0012505	molecular_function_unknown|GO:0003674	biological_process_unknown|GO:0008150
At1g11770	0.50221634	-0.5763805	0.26284078	FAD-binding domain-containing protein			cellular_component_unknown|GO:0005575	electron carrier activity|GO:0009055	electron transport|GO:0006118
At1g11780	0.06786352	-0.089537755	-0.08700417	oxidoreductase, 2OG-Fe(II) oxygenase family protein			cellular_component_unknown|GO:0005575	molecular_function_unknown|GO:0003674
At1g11790	0.04950208	-0.013630047	0.0064900927	prephenate dehydratase				prephenate dehydratase activity|GO:0004664	L-phenylalanine biosynthetic process|GO:0009094
At1g11800	0.1476036	0.048629086	-0.03263158	endonuclease/exonuclease/phosphatase family protein			intracellular|GO:0005622	hydrolase activity|GO:0016787
At1g11810	0.061822332	0.1668054	0.024477232	similar to F-box family protein [Arabidopsis thaliana] (TAIR:AT3G13830.1); contains InterPro domain F-box associated type 1; (InterPro:IPR006527)				molecular_function_unknown|GO:0003674	biological_process_unknown|GO:0008150
At1g11820	0.17688222	0.06323723	0.005239576	hydrolase, hydrolyzing O-glycosyl compounds			endomembrane system|GO:0012505	hydrolase activity, hydrolyzing O-glycosyl compounds|GO:0004553	carbohydrate metabolic process|GO:0005975
At1g11840	-0.14394884	0.030289952	-0.07386682	ATGLX1 (GLYOXALASE I HOMOLOG); lactoylglutathione lyase			cellular_component_unknown|GO:0005575	lactoylglutathione lyase activity|GO:0004462	carbohydrate metabolic process|GO:0005975
At1g11850	-0.2486853	-0.4672083	-0.28463393	similar to unknown protein [Arabidopsis thaliana] (TAIR:AT4G01985.1); similar to PREDICTED: similar to keratin 7, partial [Gallus gallus] (GB:XP_001236709.1); similar to Os03g0309300 [Oryza sativa (japonica cultivar-group)] (GB:NP_001049911.1)			endomembrane system|GO:0012505	molecular_function_unknown|GO:0003674	biological_process_unknown|GO:0008150
At1g11860	-0.1069855	-0.015297962	0.005335849	aminomethyltransferase, putative			cytoplasm|GO:0005737;mitochondrion|GO:0005739	aminomethyltransferase activity|GO:0004047	glycine catabolic process|GO:0006546;glycine decarboxylation via glycine cleavage system|GO:0019464
At1g11870	-0.094094455	-0.004307065	0.050980717	AtSRS (OVULE ABORTION 7); serine-tRNA ligase			chloroplast|GO:0009507;mitochondrion|GO:0005739	serine-tRNA ligase activity|GO:0004828	chloroplast organization and biogenesis|GO:0009658;mitochondrion organization and biogenesis|GO:0007005;ovule development|GO:0048481;seryl-tRNA aminoacylation|GO:0006434;tRNA aminoacylation|GO:0043039
At1g11880	0.053778976	-0.056695655	0.0012818649	similar to Protein of unknown function DUF409 [Medicago truncatula] (GB:ABC75356.1); contains InterPro domain Mannosyltransferase, PIG-V; (InterPro:IPR007315)			cellular_component_unknown|GO:0005575	molecular_function_unknown|GO:0003674	biological_process_unknown|GO:0008150
At1g11890	-0.32660502	-0.15894611	0.03732285	SEC22 (secretion 22); transporter			Golgi apparatus|GO:0005794;endoplasmic reticulum|GO:0005783;membrane|GO:0016020	transporter activity|GO:0005215	vesicle-mediated transport|GO:0016192
At1g11900	-0.046396073	-0.04846439	0.084359854	pentatricopeptide (PPR) repeat-containing protein				binding|GO:0005488	biological_process_unknown|GO:0008150
At1g11905	0.10499591	0.5537446	0.5631409	similar to unknown protein [Arabidopsis thaliana] (TAIR:AT5G42570.1); similar to unknown protein [Oryza sativa (japonica cultivar-group)] (GB:BAD69146.1); similar to Os06g0367500 [Oryza sativa (japonica cultivar-group)] (GB:NP_001057612.1); similar to Os05g0272900 [Oryza sativa (japonica cultivar-group)] (GB:NP_001055067.1); contains domain BCR-ASSOCIATED PROTEIN, BAP (PTHR12701:SF1); contains do…			endomembrane system|GO:0012505	molecular_function_unknown|GO:0003674	biological_process_unknown|GO:0008150
At1g11910	-0.21056771	-0.72946	0.010851856	aspartyl protease family protein			endomembrane system|GO:0012505;lysosome|GO:0005764	pepsin A activity|GO:0004194	proteolysis|GO:0006508
At1g11915	0.089654386	0.05819835	-0.072780654	similar to unknown protein [Arabidopsis thaliana] (TAIR:AT3G17350.1); similar to Os05g0409100 [Oryza sativa (japonica cultivar-group)] (GB:NP_001055526.1); similar to Os06g0364500 [Oryza sativa (japonica cultivar-group)] (GB:NP_001057608.1)			endomembrane system|GO:0012505	molecular_function_unknown|GO:0003674	biological_process_unknown|GO:0008150
At1g11920	0.089288116	0.11174147	-0.06685754	pectate lyase family protein			endomembrane system|GO:0012505	lyase activity|GO:0016829;pectate lyase activity|GO:0030570	biological_process_unknown|GO:0008150
At1g11925	0.29185304	0.16236307	0.16264105	Encodes a Stigma-specific Stig1 family protein			endomembrane system|GO:0012505	molecular_function_unknown|GO:0003674	biological_process_unknown|GO:0008150
At1g11930	0.03151772	-0.051303983	0.09034946	alanine racemase family protein			cellular_component_unknown|GO:0005575	pyridoxal phosphate binding|GO:0030170	biological_process_unknown|GO:0008150
At1g11940	0.038031913	0.07137981	-0.01423558	similar to unknown protein [Arabidopsis thaliana] (TAIR:AT1G62305.1); similar to Os01g0695200 [Oryza sativa (japonica cultivar-group)] (GB:NP_001043958.1); similar to Protein of unknown function DUF266, plant [Medicago truncatula] (GB:ABD28621.1); similar to Os05g0170000 [Oryza sativa (japonica cultivar-group)] (GB:NP_001054766.1); contains InterPro domain Protein of unknown function DUF266, plan…			-	-	-
At1g11950	-0.03877331	0.051094722	-0.057071574	transcription factor jumonji (jmjC) domain-containing protein				transcription factor activity|GO:0003700
At1g11960	0.00814584	0.02833676	-0.08484602	early-responsive to dehydration protein-related / ERD protein-related			endomembrane system|GO:0012505;membrane|GO:0016020	molecular_function_unknown|GO:0003674	biological_process_unknown|GO:0008150
At1g11970	-0.010754223	0.0026503727	-0.13865525	similar to ubiquitin family protein [Arabidopsis thaliana] (TAIR:AT1G11980.1); contains InterPro domain Ubiquitin; (InterPro:IPR000626)			cellular_component_unknown|GO:0005575	molecular_function_unknown|GO:0003674	protein modification process|GO:0006464
At1g11980	0.037719905	0.06694029	-0.1332528	ubiquitin family protein			cellular_component_unknown|GO:0005575	molecular_function_unknown|GO:0003674	ubiquitin cycle|GO:0006512
At1g11990	0.14316738	-0.035077512	-0.08409524	similar to unknown protein [Arabidopsis thaliana] (TAIR:AT1G62330.1); similar to putative auxin-independent growth promoter [Oryza sativa (japonica cultivar-group)] (GB:BAD37877.1); contains InterPro domain Protein of unknown function DUF246, plant; (InterPro:IPR004348)			cellular_component_unknown|GO:0005575	molecular_function_unknown|GO:0003674	biological_process_unknown|GO:0008150
At1g12000	0.05704399	0.10622113	-0.06286362	pyrophosphate--fructose-6-phosphate 1-phosphotransferase beta subunit, putative / pyrophosphate-dependent 6-phosphofructose-1-kinase, putative			pyrophosphate-dependent phosphofructokinase complex, beta-subunit complex|GO:0010318	diphosphate-fructose-6-phosphate 1-phosphotransferase activity|GO:0047334	glycolysis|GO:0006096
At1g12010	-0.016241979	0.046629846	0.039034057	1-aminocyclopropane-1-carboxylate oxidase, putative / ACC oxidase, putative			cellular_component_unknown|GO:0005575	1-aminocyclopropane-1-carboxylate oxidase activity|GO:0009815	biological_process_unknown|GO:0008150
At1g12020	0.16590574	0.10923556	0.014882596	similar to unknown protein [Arabidopsis thaliana] (TAIR:AT1G62422.1); similar to OSJNBa0043A12.20 [Oryza sativa (japonica cultivar-group)] (GB:CAE02815.1); similar to hypothetical protein [Oryza sativa (japonica cultivar-group)] (GB:BAD23186.1)				molecular_function_unknown|GO:0003674	biological_process_unknown|GO:0008150
At1g12030	-0.008430552	0.06343755	0.021613147	similar to unknown protein [Arabidopsis thaliana] (TAIR:AT1G62420.1); similar to uncharacterized plant-specific domain TIGR01615 family protein, expressed [Oryza sativa (japonica cultivar-group)] (GB:ABA93251.2); contains InterPro domain Protein of unknown function DUF506, plant; (InterPro:IPR006502)				molecular_function_unknown|GO:0003674	biological_process_unknown|GO:0008150
At1g12040	0.26120177	-0.183995	0.054934762	LRX1 (LEUCINE-RICH REPEAT/EXTENSIN 1); protein binding / structural constituent of cell wall			cellulose and pectin-containing cell wall|GO:0009505	histidine phosphotransfer kinase activity|GO:0009927;protein binding|GO:0005515;structural constituent of cell wall|GO:0005199	cellular morphogenesis during differentiation|GO:0000904;trichoblast differentiation|GO:0010054;unidimensional cell growth|GO:0009826
At1g12050	0.043480575	-0.026600635	0.018117446	fumarylacetoacetase, putative			cellular_component_unknown|GO:0005575	fumarylacetoacetase activity|GO:0004334	aromatic amino acid family metabolic process|GO:0009072
At1g12060	0.15453239	0.064077325	-0.114431925	ATBAG5 (ARABIDOPSIS THALIANA BCL-2-ASSOCIATED ATHANOGENE 5); protein binding			cellular_component_unknown|GO:0005575	protein binding|GO:0005515	apoptosis|GO:0006915;regulation of apoptosis|GO:0042981
At1g12070	0.05935967	0.031306986	0.040506996	Rho GDP-dissociation inhibitor family protein			cytoplasm|GO:0005737	Rho GDP-dissociation inhibitor activity|GO:0005094	biological_process_unknown|GO:0008150
At1g12080	-0.13104095	-0.26269826	0.012040149	similar to unknown protein [Arabidopsis thaliana] (TAIR:AT3G59370.1); similar to vacuolar calcium binding protein [Raphanus sativus] (GB:BAA99394.1); contains domain UNCHARACTERIZED (PTHR22683:SF23); contains domain SPORULATION PROTEIN RELATED (PTHR22683)			cellular_component_unknown|GO:0005575	molecular_function_unknown|GO:0003674	biological_process_unknown|GO:0008150
At1g12090	-1.3746762	-1.2084837	-0.83699596	ELP (EXTENSIN-LIKE PROTEIN); lipid binding			endomembrane system|GO:0012505	lipid binding|GO:0008289	lipid transport|GO:0006869
At1g12100	0.8063232	0.025884807	-0.019335855	protease inhibitor/seed storage/lipid transfer protein (LTP) family protein			chloroplast|GO:0009507	lipid binding|GO:0008289	lipid transport|GO:0006869
At1g12110	0.21613374	0.10934722	-0.03696286	NRT1.1 (nitrate transporter 1.1); transporter			membrane|GO:0016020	nitrate transmembrane transporter activity|GO:0015112;transporter activity|GO:0005215	nitrate transport|GO:0015706;response to nitrate|GO:0010167;response to water deprivation|GO:0009414
At1g12120	-0.010683503	0.060801312	-0.13776988	similar to unknown protein [Arabidopsis thaliana] (TAIR:AT1G62530.1); similar to Os10g0553900 [Oryza sativa (japonica cultivar-group)] (GB:NP_001065339.1); contains InterPro domain Protein of unknown function DUF863, plant; (InterPro:IPR008581)			cellular_component_unknown|GO:0005575	molecular_function_unknown|GO:0003674	biological_process_unknown|GO:0008150
At1g12130	-0.008570742	0.03292921	-0.04556434	flavin-containing monooxygenase family protein / FMO family protein				monooxygenase activity|GO:0004497	electron transport|GO:0006118
At1g12140	-0.156662	-1.6429191	-0.010931708	flavin-containing monooxygenase family protein / FMO family protein				monooxygenase activity|GO:0004497	electron transport|GO:0006118
At1g12150	-0.05836582	-1.7010688	0.02052705	similar to myosin heavy chain-related [Arabidopsis thaliana] (TAIR:AT4G17210.1); similar to Prefoldin [Medicago truncatula] (GB:ABD28587.1); contains InterPro domain Protein of unknown function DUF827, plant; (InterPro:IPR008545)					biological_process_unknown|GO:0008150
At1g12160	0.08645581	-0.031298522	-0.05442814	flavin-containing monooxygenase family protein / FMO family protein				monooxygenase activity|GO:0004497	electron transport|GO:0006118
At1g12170	0.18445735	0.0036671627	0.050229184	F-box family protein			cellular_component_unknown|GO:0005575	molecular_function_unknown|GO:0003674	biological_process_unknown|GO:0008150
At1g12180	0.0837763	0.024506547	-0.16992246	similar to heat shock protein-related [Arabidopsis thaliana] (TAIR:AT5G47600.1); contains InterPro domain HSP20-like chaperone; (InterPro:IPR008978)			cellular_component_unknown|GO:0005575	molecular_function_unknown|GO:0003674	biological_process_unknown|GO:0008150
At1g12190	-0.0036676293	-0.001669257	-0.07298927	F-box family protein			cellular_component_unknown|GO:0005575	molecular_function_unknown|GO:0003674	biological_process_unknown|GO:0008150
At1g12200	0.13135907	-0.06542955	-0.027213596	flavin-containing monooxygenase family protein / FMO family protein			cellular_component_unknown|GO:0005575	monooxygenase activity|GO:0004497	electron transport|GO:0006118
At1g12210	0.19622745	0.015840994	0.0480263	RFL1 (RPS5-LIKE 1); ATP binding / protein binding			cellular_component_unknown|GO:0005575	ATP binding|GO:0005524;protein binding|GO:0005515	N-terminal protein myristoylation|GO:0006499;defense response|GO:0006952;response to bacterium|GO:0009617
At1g12220	-0.38479787	-0.6229129	-0.009437159	RPS5 (RESISTANT TO P. SYRINGAE 5)			intracellular|GO:0005622	nucleotide binding|GO:0000166	N-terminal protein myristoylation|GO:0006499;defense response to bacterium, incompatible interaction|GO:0009816;defense response|GO:0006952;hypersensitive response|GO:0009626
At1g12230	0.07227936	-0.014148022	-0.005631093	transaldolase, putative			chloroplast|GO:0009507	transaldolase activity|GO:0004801	5-phosphoribose 1-diphosphate biosynthetic process|GO:0006015;carbohydrate metabolic process|GO:0005975;glucose catabolic process to lactate and acetate|GO:0019658;pentose-phosphate shunt, non-oxidative branch|GO:0009052
At1g12240	-0.1801672	-0.21180782	0.09732469	ATBETAFRUCT4/VAC-INV (VACUOLAR INVERTASE); beta-fructofuranosidase/ hydrolase, hydrolyzing O-glycosyl compounds			vacuole|GO:0005773	beta-fructofuranosidase activity|GO:0004564;hydrolase activity, hydrolyzing O-glycosyl compounds|GO:0004553	carbohydrate metabolic process|GO:0005975;sucrose catabolic process, using beta-fructofuranosidase|GO:0019575
At1g12250	-0.09909518	0.060979806	0.0035363627	thylakoid lumenal protein-related			chloroplast thylakoid lumen|GO:0009543;chloroplast thylakoid membrane|GO:0009535	molecular_function_unknown|GO:0003674	biological_process_unknown|GO:0008150
At1g12260	0.09104967	-0.0017249142	0.112435326	VND4 (VASCULAR RELATED NAC-DOMAIN PROTEIN 4); transcription factor			cellular_component_unknown|GO:0005575	transcription factor activity|GO:0003700	embryonic development ending in seed dormancy|GO:0009793;regulation of transcription|GO:0045449
At1g12270	0.2939683	0.13202958	0.0609032	stress-inducible protein, putative				binding|GO:0005488	response to stress|GO:0006950
At1g12280	0.15198475	0.029833658	-0.1033276	disease resistance protein (CC-NBS-LRR class), putative			endomembrane system|GO:0012505	ATP binding|GO:0005524;protein binding|GO:0005515	N-terminal protein myristoylation|GO:0006499;defense response|GO:0006952
At1g12290	0.03243763	-0.12962084	0.09033599	disease resistance protein (CC-NBS-LRR class), putative				ATP binding|GO:0005524;protein binding|GO:0005515	N-terminal protein myristoylation|GO:0006499;defense response|GO:0006952
At1g12300	0.0707331	0.011851591	-0.015593074	pentatricopeptide (PPR) repeat-containing protein			mitochondrion|GO:0005739	binding|GO:0005488	biological_process_unknown|GO:0008150
At1g12310	-0.34973451	-0.01585688	0.048037373	calmodulin, putative			cellular_component_unknown|GO:0005575	calcium ion binding|GO:0005509	biological_process_unknown|GO:0008150
At1g12320	0.075903505	0.13588372	0.12494521	similar to unknown protein [Arabidopsis thaliana] (TAIR:AT1G62840.1); similar to Os02g0455400 [Oryza sativa (japonica cultivar-group)] (GB:NP_001046773.1); similar to unknown protein [Oryza sativa (japonica cultivar-group)] (GB:BAD19988.1); contains InterPro domain Protein of unknown function DUF1442; (InterPro:IPR009902)			cellular_component_unknown|GO:0005575	molecular_function_unknown|GO:0003674	biological_process_unknown|GO:0008150
At1g12330	0.14918542	-1.6153213	0.1472801	similar to unknown protein [Arabidopsis thaliana] (TAIR:AT5G12900.1); similar to Peptidase M14, carboxypeptidase A [Medicago truncatula] (GB:ABE94280.1); contains domain TNF receptor-like (SSF57586)			chloroplast|GO:0009507		biological_process_unknown|GO:0008150
At1g12340	0.042413857	-0.0034782682	-0.1193131	similar to cornichon family protein [Arabidopsis thaliana] (TAIR:AT1G12390.1); similar to Cornichon [Medicago truncatula] (GB:ABE87428.1); contains InterPro domain Cornichon; (InterPro:IPR003377)			membrane|GO:0016020	molecular_function_unknown|GO:0003674	intracellular signaling cascade|GO:0007242
At1g12350	0.051118057	-1.6878115	0.081797525	ATCOAB (4-PHOSPHO-PANTO-THENOYLCYSTEINE SYNTHETASE); catalytic/ phosphopantothenate--cysteine ligase			chloroplast|GO:0009507	catalytic activity|GO:0003824;phosphopantothenate--cysteine ligase activity|GO:0004632	coenzyme A biosynthetic process|GO:0015937
At1g12360	-0.0021297298	-0.05724524	-0.03746153	KEU (KEULE); protein transporter			cytosol|GO:0005829;peripheral to membrane of membrane fraction|GO:0000300	protein transporter activity|GO:0008565	cytokinesis|GO:0000910;protein secretion|GO:0009306
At1g12370	-0.05334746	-0.27076417	0.06684643	PHR1 (PHOTOLYASE 1)			cellular_component_unknown|GO:0005575	DNA photolyase activity|GO:0003913	UV protection|GO:0009650;photoreactive repair|GO:0000719
At1g12380	0.09010512	-0.05936738	-0.05933562	similar to unknown protein [Arabidopsis thaliana] (TAIR:AT1G62870.1); similar to OSIGBa0107A02.7 [Oryza sativa (indica cultivar-group)] (GB:CAH66046.1); similar to Os02g0450000 [Oryza sativa (japonica cultivar-group)] (GB:NP_001046758.1); similar to Zinc finger, BED-type predicted [Medicago truncatula] (GB:ABE87437.1)			cellular_component_unknown|GO:0005575
At1g12390	0.044945177	-0.12008548	0.0413562	cornichon family protein			membrane|GO:0016020	molecular_function_unknown|GO:0003674	intracellular signaling cascade|GO:0007242
At1g12400	0.1269185	0.14459798	0.033912607	similar to Os07g0573600 [Oryza sativa (japonica cultivar-group)] (GB:NP_001060068.1); similar to novel protein similar to vertebrate TFIIH basal transcription factor complex TTDA subunit (C6orf175) [Danio rerio] (GB:CAI20614.1); similar to Os05g0198700 [Oryza sativa (japonica cultivar-group)] (GB:NP_001054876.1); contains InterPro domain REX1 DNA Repair; (InterPro:IPR009400)			endomembrane system|GO:0012505	molecular_function_unknown|GO:0003674	biological_process_unknown|GO:0008150
At1g12410	-0.06347716	-0.09500949	-0.055141155	CLPR2 (Clp protease proteolytic subunit 2); endopeptidase Clp			chloroplast stroma|GO:0009570;chloroplast thylakoid|GO:0009534;chloroplastic endopeptidase Clp complex|GO:0009840;plastoglobule|GO:0010287	endopeptidase Clp activity|GO:0008462	ATP-dependent proteolysis|GO:0006510;chloroplast organization and biogenesis|GO:0009658
At1g12420	0.08453196	-0.038009603	0.115575895	ACR8 (ACT Domain Repeat 8)			cellular_component_unknown|GO:0005575	amino acid binding|GO:0016597	response to abscisic acid stimulus|GO:0009737
At1g12430	0.2193709	0.11484023	-0.0036659911	PAK (PHOSPHATIDIC ACID KINASE); microtubule motor			chloroplast|GO:0009507;microtubule associated complex|GO:0005875	microtubule motor activity|GO:0003777	microtubule-based movement|GO:0007018
At1g12440	0.23035432	0.10703479	0.1001889	zinc finger (AN1-like) family protein			cellular_component_unknown|GO:0005575	DNA binding|GO:0003677;zinc ion binding|GO:0008270	biological_process_unknown|GO:0008150
At1g12450	0.28805816	-0.0265941	-0.16005883	similar to unknown protein [Arabidopsis thaliana] (TAIR:AT4G22850.1); similar to At1g12450-related [Medicago truncatula] (GB:ABE81486.1); contains domain UNCHARACTERIZED (PTHR12677)			cellular_component_unknown|GO:0005575	molecular_function_unknown|GO:0003674	biological_process_unknown|GO:0008150
At1g12460	0.106681526	0.26946917	0.009237653	leucine-rich repeat transmembrane protein kinase, putative			endomembrane system|GO:0012505	ATP binding|GO:0005524;kinase activity|GO:0016301;protein serine/threonine kinase activity|GO:0004674	protein amino acid phosphorylation|GO:0006468;transmembrane receptor protein tyrosine kinase signaling pathway|GO:0007169
At1g12470	-0.09402787	-0.01897794	0.06154053	Pep3/Vps18/deep orange family protein				protein binding|GO:0005515;zinc ion binding|GO:0008270
At1g12480	0.079335086	-1.675282	-0.03433138	C4-dicarboxylate transporter/malic acid transport family protein			integral to membrane|GO:0016021	transporter activity|GO:0005215	biological_process_unknown|GO:0008150
At1g12490	0.17334746	-1.3658087	-0.15538593	F-box family protein-related			cellular_component_unknown|GO:0005575	molecular_function_unknown|GO:0003674	biological_process_unknown|GO:0008150
At1g12500	-0.020111836	-1.6757635	-0.21340105	phosphate translocator-related			membrane|GO:0016020	organic anion transmembrane transporter activity|GO:0008514
At1g12520	-0.25655147	-1.714415	0.032639567	CCS1 (copper chaperone for superoxide dismutase 1); superoxide dismutase copper chaperone			chloroplast|GO:0009507	copper, zinc superoxide dismutase activity|GO:0004785;superoxide dismutase copper chaperone activity|GO:0016532	cellular copper ion homeostasis|GO:0006878
At1g12530	0.19476736	-1.6038816	0.1562875	similar to unknown protein [Arabidopsis thaliana] (TAIR:AT1G56420.1); similar to Os03g0228500 [Oryza sativa (japonica cultivar-group)] (GB:NP_001049452.1); similar to Unknown protein [Oryza sativa (japonica cultivar-group)] (GB:AAM27468.1)			cellular_component_unknown|GO:0005575	molecular_function_unknown|GO:0003674	biological_process_unknown|GO:0008150
At1g12540	0.12269089	0.052143857	-0.028740387	basic helix-loop-helix (bHLH) family protein			nucleus|GO:0005634	DNA binding|GO:0003677;transcription factor activity|GO:0003700	regulation of transcription|GO:0045449
At1g12550	0.1230179	-0.6675035	0.071737625	oxidoreductase family protein			cellular_component_unknown|GO:0005575	oxidoreductase activity|GO:0016491	metabolic process|GO:0008152
At1g12560	0.030713517	-1.739594	-0.06794699	ATEXPA7 (ARABIDOPSIS THALIANA EXPANSIN A7)			endomembrane system|GO:0012505;extracellular region|GO:0005576	molecular_function_unknown|GO:0003674	cellulose and pectin-containing cell wall loosening|GO:0009828;cellulose and pectin-containing cell wall modification during multidimensional cell growth|GO:0009831;unidimensional cell growth|GO:0009826
At1g12570	-0.0795719	-1.7100992	-0.07854271	glucose-methanol-choline (GMC) oxidoreductase family protein			endomembrane system|GO:0012505	aldehyde-lyase activity|GO:0016832	alcohol metabolic process|GO:0006066;electron transport|GO:0006118
At1g12580	0.045844216	-1.685537	0.018948602	PEPKR1 (PHOSPHOENOLPYRUVATE CARBOXYLASE-RELATED KINASE 1); kinase			cellular_component_unknown|GO:0005575	kinase activity|GO:0016301	protein amino acid phosphorylation|GO:0006468
At1g12600	0.16474396	-1.5957272	0.21990104	similar to ATUTR2/UTR2 (UDP-GALACTOSE TRANSPORTER 2) [Arabidopsis thaliana] (TAIR:AT4G23010.1); similar to hypothetical protein LOC664769 [Danio rerio] (GB:NP_001035084.1); similar to Os03g0118200 [Oryza sativa (japonica cultivar-group)] (GB:NP_001048771.1); contains InterPro domain UAA transporter; (InterPro:IPR013657)			cellular_component_unknown|GO:0005575	molecular_function_unknown|GO:0003674	biological_process_unknown|GO:0008150
At1g12610	-0.45728663	-0.16840611	-0.048722528	DDF1 (DWARF AND DELAYED FLOWERING 1); DNA binding / transcription factor			nucleus|GO:0005634	DNA binding|GO:0003677;transcription factor activity|GO:0003700	cell growth|GO:0016049;gibberellin biosynthetic process|GO:0009686;regulation of timing of transition from vegetative to reproductive phase|GO:0048510;response to salt stress|GO:0009651
At1g12620	0.060911592	-0.056692366	-0.17070079	pentatricopeptide (PPR) repeat-containing protein				binding|GO:0005488	biological_process_unknown|GO:0008150
At1g12630	0.18445335	0.020154905	0.14225936	DNA binding / transcription factor/ transcriptional activator			nucleus|GO:0005634	DNA binding|GO:0003677;transcription activator activity|GO:0016563;transcription factor activity|GO:0003700	regulation of transcription, DNA-dependent|GO:0006355
At1g12640	-0.0042591225	0.040905677	0.041025437	membrane bound O-acyl transferase (MBOAT) family protein			membrane|GO:0016020	acyltransferase activity|GO:0008415	biological_process_unknown|GO:0008150
At1g12650	-0.0117422715	-0.007868748	-0.012257932	similar to PREDICTED: hypothetical protein [Strongylocentrotus purpuratus] (GB:XP_783665.2); similar to Os09g0525200 [Oryza sativa (japonica cultivar-group)] (GB:NP_001063717.1); contains InterPro domain Protein of unknown function DUF947; (InterPro:IPR009292)			cellular_component_unknown|GO:0005575	molecular_function_unknown|GO:0003674	biological_process_unknown|GO:0008150
At1g12660	0.25518036	-0.09273815	0.018322952	Encodes a Plant thionin family protein			endomembrane system|GO:0012505	molecular_function_unknown|GO:0003674	biological_process_unknown|GO:0008150
At4g22340	0.15663499	-1.6748252	-0.049656585	phosphatidate cytidylyltransferase			endomembrane system|GO:0012505;membrane|GO:0016020	phosphatidate cytidylyltransferase activity|GO:0004605	phospholipid biosynthetic process|GO:0008654
At1g12680	-0.016435541	-0.0020269004	-0.0957879	PEPKR2 (PHOSPHOENOLPYRUVATE CARBOXYLASE-RELATED KINASE 2); kinase				kinase activity|GO:0016301	protein amino acid phosphorylation|GO:0006468
At1g12700	0.13731124	0.08610117	-0.045853473	helicase domain-containing protein / pentatricopeptide (PPR) repeat-containing protein				molecular_function_unknown|GO:0003674	biological_process_unknown|GO:0008150
At1g12710	0.1409058	0.05209474	-0.16599636	ATPP2-A12 (Phloem protein 2-A12)			cellular_component_unknown|GO:0005575	molecular_function_unknown|GO:0003674	biological_process_unknown|GO:0008150
At1g12725	0.268595	-0.1294755	0.04418499	similar to unknown protein [Arabidopsis thaliana] (TAIR:AT5G28570.1); similar to GRF zinc finger containing protein [Brassica oleracea] (GB:ABD64950.1)			cellular_component_unknown|GO:0005575		biological_process_unknown|GO:0008150
At1g12730	0.032499768	-0.25797945	0.01560431	cell division cycle protein-related			endoplasmic reticulum membrane|GO:0005789;integral to membrane|GO:0016021	molecular_function_unknown|GO:0003674	GPI anchor biosynthetic process|GO:0006506
At1g12740	0.108314686	-1.5789607	0.058137394	CYP87A2 (cytochrome P450, family 87, subfamily A, polypeptide 2); oxygen binding				oxygen binding|GO:0019825	electron transport|GO:0006118
At1g12750	0.07083891	-1.7496397	-0.05991771	rhomboid family protein				molecular_function_unknown|GO:0003674	biological_process_unknown|GO:0008150
At1g12760	0.022534136	-1.5305517	-0.111158304	protein binding / zinc ion binding			chloroplast|GO:0009507	protein binding|GO:0005515;ubiquitin-protein ligase activity|GO:0004842;zinc ion binding|GO:0008270
At1g12770	-0.08816965	-1.6663185	-0.21272647	EMB1586 (EMBRYO DEFECTIVE 1586)				molecular_function_unknown|GO:0003674	embryonic development ending in seed dormancy|GO:0009793
At1g12780	-0.0928255	-1.675486	0.24490058	UGE1 (UDP-D-glucose/UDP-D-galactose 4-epimerase 1); UDP-glucose 4-epimerase/ protein dimerization			cytosol|GO:0005829	UDP-glucose 4-epimerase activity|GO:0003978;protein dimerization activity|GO:0046983	galactose biosynthetic process|GO:0046369;response to stress|GO:0006950
At1g12790	0.88646376	0.040226057	-0.046488073	similar to unknown protein [Oryza sativa (japonica cultivar-group)] (GB:AAT37994.1); similar to Os05g0588200 [Oryza sativa (japonica cultivar-group)] (GB:NP_001056473.1); similar to Proteinase inhibitor I25, cystatin [Medicago truncatula] (GB:ABE86846.1); contains InterPro domain RuvA domain 2-like; (InterPro:IPR010994)			cellular_component_unknown|GO:0005575		biological_process_unknown|GO:0008150
At1g12800	0.034553602	-0.7373876	0.085524976	S1 RNA-binding domain-containing protein			chloroplast|GO:0009507	RNA binding|GO:0003723
At1g12805	0.40572116	-0.6036675	0.047420397	nucleotide binding			cellular_component_unknown|GO:0005575	nucleotide binding|GO:0000166	biological_process_unknown|GO:0008150
At1g12810	-0.06700952	-1.010365	-0.08000898	proline-rich family protein			-	-	-
At1g12820	0.056272894	-1.6438786	-0.055730186	AFB3 (AUXIN SIGNALING F-BOX 3); auxin binding / ubiquitin-protein ligase			cellular_component_unknown|GO:0005575	auxin binding|GO:0010011;ubiquitin-protein ligase activity|GO:0004842	response to molecule of bacterial origin|GO:0002237
At1g12830	-0.21603477	-1.7869973	-0.062276915	similar to leucine-rich repeat family protein [Arabidopsis thaliana] (TAIR:AT3G50690.1); similar to hypothetical protein [Saimiriine herpesvirus 2] (GB:CAC84343.1); similar to orf 48 [Ateline herpesvirus 3] (GB:NP_048021.1); similar to Os04g0395700 [Oryza sativa (japonica cultivar-group)] (GB:NP_001052660.1)			cellular_component_unknown|GO:0005575	molecular_function_unknown|GO:0003674	biological_process_unknown|GO:0008150
At1g12840	0.019590117	0.14364968	0.01188279	DET3 (DE-ETIOLATED 3)			plasma membrane|GO:0005886;vacuolar membrane|GO:0005774;vacuolar proton-transporting V-type ATPase, V1 domain|GO:0000221	hydrogen ion transporting ATPase activity, rotational mechanism|GO:0046961	carbohydrate biosynthetic process|GO:0016051;lignin biosynthetic process|GO:0009809;unidimensional cell growth|GO:0009826
At1g12845	-0.02921774	0.085343294	-0.066006705	similar to hypothetical protein MtrDRAFT_AC149131g9v1 [Medicago truncatula] (GB:ABD32556.1)			endomembrane system|GO:0012505	molecular_function_unknown|GO:0003674	biological_process_unknown|GO:0008150
At1g12850	0.03353115	0.02092978	-0.06573465	phosphoglycerate/bisphosphoglycerate mutase family protein			cellular_component_unknown|GO:0005575	catalytic activity|GO:0003824	N-terminal protein myristoylation|GO:0006499;metabolic process|GO:0008152
At1g12860	0.08580677	-0.034645066	0.16915132	basic helix-loop-helix (bHLH) family protein / F-box family protein			chloroplast|GO:0009507;nucleus|GO:0005634	DNA binding|GO:0003677;transcription factor activity|GO:0003700	regulation of transcription|GO:0045449
At1g12870	0.017584447	0.017227646	0.009614736	S locus F-box-related / SLF-related				molecular_function_unknown|GO:0003674	biological_process_unknown|GO:0008150
At1g12880	0.2590085	-1.6858307	-0.0310596	ATNUDT12 (Arabidopsis thaliana Nudix hydrolase homolog 12); hydrolase				hydrolase activity|GO:0016787	biological_process_unknown|GO:0008150
At1g12890	0.06465398	0.04180304	-0.09066567	AP2 domain-containing transcription factor, putative			nucleus|GO:0005634	DNA binding|GO:0003677;transcription factor activity|GO:0003700	regulation of transcription, DNA-dependent|GO:0006355
At1g12900	0.1216392	0.035552356	-0.030822467	GAPA-2			chloroplast|GO:0009507;endomembrane system|GO:0012505	glyceraldehyde-3-phosphate dehydrogenase activity|GO:0008943	glycolysis|GO:0006096
At1g12910	0.047944006	0.19066799	0.028240785	ATAN11 (ANTHOCYANIN11); nucleotide binding			cellular_component_unknown|GO:0005575	nucleotide binding|GO:0000166	anthocyanin biosynthetic process|GO:0009718
At1g12920	0.3082458	0.094586626	0.539222	ERF1-2 (EUKARYOTIC RELEASE FACTOR 1-2); translation release factor			translation release factor complex|GO:0018444	translation release factor activity|GO:0003747	translational termination|GO:0006415
At1g12930	0.15802427	0.06713713	-0.01317545	importin-related			cellular_component_unknown|GO:0005575	binding|GO:0005488	biological_process_unknown|GO:0008150
At1g12940	0.0891049	-0.017940735	0.13170603	ATNRT2.5 (NITRATE TRANSPORTER2.5); nitrate transporter				nitrate transmembrane transporter activity|GO:0015112	metabolic process|GO:0008152
At1g12950	0.060900874	0.07807208	-0.045922797	MATE efflux family protein			membrane|GO:0016020	antiporter activity|GO:0015297;transporter activity|GO:0005215	multidrug transport|GO:0006855
At1g12960	0.08487298	-1.5341216	0.08586028	60S ribosomal protein L27A (RPL27aA)			ribosome|GO:0005840	structural constituent of ribosome|GO:0003735	translation|GO:0006412
At1g12970	0.1835287	-0.9133849	0.03657928	leucine-rich repeat family protein				protein binding|GO:0005515
At1g12980	0.15929478	-1.6364726	0.06916225	ESR1 (ENHANCER OF SHOOT REGENERATION 1); DNA binding / transcription factor			nucleus|GO:0005634	DNA binding|GO:0003677;protein binding|GO:0005515;transcription factor activity|GO:0003700	cotyledon development|GO:0048825;embryonic pattern specification|GO:0009880;organ morphogenesis|GO:0009887;regulation of transcription, DNA-dependent|GO:0006355;response to cytokinin stimulus|GO:0009735;specification of organ axis polarity|GO:0010084
At1g12990	0.010802331	-1.484104	-0.015014242	glycosyl transferase family 17 protein			membrane|GO:0016020	acetylglucosaminyltransferase activity|GO:0008375;transferase activity, transferring glycosyl groups|GO:0016757	protein amino acid N-linked glycosylation|GO:0006487
At1g13000	0.05539948	-1.7133591	0.3014629	similar to unknown protein [Arabidopsis thaliana] (TAIR:AT3G26440.2); similar to Protein of unknown function DUF707 [Medicago truncatula] (GB:ABE91787.1); contains InterPro domain Protein of unknown function DUF707; (InterPro:IPR007877)			cellular_component_unknown|GO:0005575	molecular_function_unknown|GO:0003674	biological_process_unknown|GO:0008150
At1g13020	0.05644249	0.08111911	0.12743682	eukaryotic translation initiation factor, putative (EIF4B5)			cellular_component_unknown|GO:0005575	translation initiation factor activity|GO:0003743	biological_process_unknown|GO:0008150
At1g13030	0.18747371	-1.6324469	-0.05026646	sphere organelles protein-related			cellular_component_unknown|GO:0005575	molecular_function_unknown|GO:0003674	biological_process_unknown|GO:0008150
At1g13040	-0.05249031	-1.6551555	-0.046869606	pentatricopeptide (PPR) repeat-containing protein				binding|GO:0005488	biological_process_unknown|GO:0008150
At1g13050	-0.14320102	-1.7417303	-0.047853284	similar to unknown protein [Arabidopsis thaliana] (TAIR:AT3G26350.1); similar to hypothetical protein [Oryza sativa (japonica cultivar-group)] (GB:BAB92611.1); contains InterPro domain Harpin-induced 1; (InterPro:IPR010847)			cellular_component_unknown|GO:0005575	molecular_function_unknown|GO:0003674	biological_process_unknown|GO:0008150
At1g13060	0.015774079	-1.5633147	-0.17820054	PBE1 (20S proteasome beta subunit E1); peptidase			proteasome core complex (sensu Eukaryota)|GO:0005839	peptidase activity|GO:0008233	ubiquitin-dependent protein catabolic process|GO:0006511
At1g13080	0.08353488	-0.067627154	0.0029412173	CYP71B2 (CYTOCHROME P450 71B2); oxygen binding				oxygen binding|GO:0019825	heat acclimation|GO:0010286
At1g13090	0.028724486	0.028559648	0.04754494	CYP71B28 (cytochrome P450, family 71, subfamily B, polypeptide 28); oxygen binding				oxygen binding|GO:0019825	electron transport|GO:0006118
At1g13100	0.07516596	0.03552267	0.06258216	CYP71B29 (cytochrome P450, family 71, subfamily B, polypeptide 29); oxygen binding				oxygen binding|GO:0019825	electron transport|GO:0006118
At1g13110	0.06662825	0.11216649	-0.036384866	CYP71B7 (cytochrome P450, family 71, subfamily B, polypeptide 7); oxygen binding				oxygen binding|GO:0019825	electron transport|GO:0006118
At1g13120	0.25491035	-0.015432355	0.17901935	EMB1745 (EMBRYO DEFECTIVE 1745)			nuclear pore|GO:0005643	molecular_function_unknown|GO:0003674	embryonic development ending in seed dormancy|GO:0009793
At1g13130	0.042963795	0.11978638	-0.07787457	glycosyl hydrolase family 5 protein / cellulase family protein			endomembrane system|GO:0012505	hydrolase activity, hydrolyzing O-glycosyl compounds|GO:0004553	carbohydrate metabolic process|GO:0005975
At1g13140	0.1818664	0.054949913	-0.11100768	CYP86C3 (cytochrome P450, family 86, subfamily C, polypeptide 3); oxygen binding			endomembrane system|GO:0012505	oxygen binding|GO:0019825	electron transport|GO:0006118
At1g13150	-0.0054577794	0.03499326	-0.0163805	CYP86C4 (cytochrome P450, family 86, subfamily C, polypeptide 4); oxygen binding			endomembrane system|GO:0012505	oxygen binding|GO:0019825	electron transport|GO:0006118
At1g13160	-0.09108273	-0.04378833	0.09980233	SDA1 family protein			cellular_component_unknown|GO:0005575	molecular_function_unknown|GO:0003674	biological_process_unknown|GO:0008150
At1g13170	0.06705485	0.11227704	0.03925705	oxysterol-binding family protein				oxysterol binding|GO:0008142	steroid metabolic process|GO:0008202
At1g13180	0.046904817	0.033484094	0.07626279	DIS1 (DISTORTED TRICHOMES 1); structural constituent of cytoskeleton			Arp2/3 protein complex|GO:0005885	structural constituent of cytoskeleton|GO:0005200	actin filament organization|GO:0007015;cell morphogenesis|GO:0000902;multidimensional cell growth|GO:0009825;trichome morphogenesis|GO:0010090
At1g13190	-0.13535224	-1.6467878	-0.09948003	RNA recognition motif (RRM)-containing protein				RNA binding|GO:0003723
At1g13195	0.034716118	-1.7579088	-0.05435709	zinc finger (C3HC4-type RING finger) family protein				protein binding|GO:0005515;zinc ion binding|GO:0008270
At1g13200	-0.08295104	-1.5074654	0.076261304	F-box family protein			chloroplast|GO:0009507	molecular_function_unknown|GO:0003674	biological_process_unknown|GO:0008150
At1g13210	-0.26557103	-1.8523308	-0.21095556	haloacid dehalogenase-like hydrolase family protein			integral to membrane|GO:0016021;membrane|GO:0016020;mitochondrion|GO:0005739	ATPase activity, coupled to transmembrane movement of ions, phosphorylative mechanism|GO:0015662;calmodulin binding|GO:0005516	cation transport|GO:0006812;metabolic process|GO:0008152;transport|GO:0006810
At1g13220	-0.18871206	-1.6499156	0.10610342	nuclear matrix constituent protein-related			-	-	-
At1g13230	0.2024222	0.1076235	-0.007877085	leucine-rich repeat family protein			endomembrane system|GO:0012505	protein binding|GO:0005515	signal transduction|GO:0007165
At1g13245	-0.1262598	-1.5390176	-0.042607144	DVL4/RTFL17 (ROTUNDIFOLIA LIKE 17)				molecular_function_unknown|GO:0003674	biological_process_unknown|GO:0008150
At1g13250	0.028225543	-1.7373955	-0.036551684	GATL3 (Galacturonosyltransferase-like 3); polygalacturonate 4-alpha-galacturonosyltransferase/ transferase, transferring glycosyl groups / transferase, transferring hexosyl groups			endomembrane system|GO:0012505	polygalacturonate 4-alpha-galacturonosyltransferase activity|GO:0047262;transferase activity, transferring glycosyl groups|GO:0016757;transferase activity, transferring hexosyl groups|GO:0016758	carbohydrate biosynthetic process|GO:0016051
At1g13260	-0.09427653	-1.7287436	0.10721267	RAV1 (Related to ABI3/VP1 1); DNA binding / transcription factor			nucleus|GO:0005634	DNA binding|GO:0003677;transcription factor activity|GO:0003700	lateral root development|GO:0048527;leaf development|GO:0048366;negative regulation of flower development|GO:0009910;regulation of transcription, DNA-dependent|GO:0006355;response to brassinosteroid stimulus|GO:0009741
At1g13270	-0.083331846	-0.014048938	-0.032956433	MAP1C (METHIONINE AMINOPEPTIDASE 1B); metalloexopeptidase			chloroplast|GO:0009507;mitochondrion|GO:0005739	metalloexopeptidase activity|GO:0008235;methionyl aminopeptidase activity|GO:0004239	N-terminal protein amino acid modification|GO:0031365;proteolysis|GO:0006508
At1g13280	-0.051103994	0.20056577	0.06362089	AOC4 (ALLENE OXIDE CYCLASE 4)			plasma membrane|GO:0005886	allene-oxide cyclase activity|GO:0046423	jasmonic acid biosynthetic process|GO:0009695
At1g13290	-0.05597339	0.06807009	-0.009758829	zinc finger (C2H2 type) family protein			intracellular|GO:0005622	transcription factor activity|GO:0003700
At1g13300	0.055223703	0.21006459	0.03468067	myb family transcription factor			nucleus|GO:0005634	DNA binding|GO:0003677;transcription factor activity|GO:0003700	regulation of transcription|GO:0045449
At1g13310	0.12697443	0.14582227	0.18533778	similar to unnamed protein product [Ostreococcus tauri] (GB:CAL56082.1); contains domain PCD6 INTERACTING PROTEIN-RELATED (PTHR23030)			cellular_component_unknown|GO:0005575	molecular_function_unknown|GO:0003674	biological_process_unknown|GO:0008150
At1g13320	0.32238284	-0.223041	0.0056885607	PDF2 (PROTEIN PHOSPHATASE 2A SUBUNIT A3); protein phosphatase type 2A regulator			protein phosphatase type 2A complex|GO:0000159	protein phosphatase type 2A regulator activity|GO:0008601	regulation of phosphorylation|GO:0042325
At1g13330	0.059807308	-0.034549322	-0.09854523	similar to unknown protein [Arabidopsis thaliana] (TAIR:AT3G28770.1); similar to Tat binding protein 1 containing protein, expressed [Oryza sativa (japonica cultivar-group)] (GB:ABF98498.1); contains InterPro domain Tat binding protein 1-interacting; (InterPro:IPR010776)			cellular_component_unknown|GO:0005575	molecular_function_unknown|GO:0003674	biological_process_unknown|GO:0008150
At1g13340	0.06908254	-0.020942284	-0.008985385	similar to unknown protein [Arabidopsis thaliana] (TAIR:AT4G35730.1); similar to unknown protein [Arabidopsis thaliana] (TAIR:AT1G34220.2); similar to expressed protein [Oryza sativa (japonica cultivar-group)] (GB:ABF95057.1); similar to Os03g0710000 [Oryza sativa (japonica cultivar-group)] (GB:NP_001051046.1); contains InterPro domain Protein of unknown function DUF292, eukaryotic; (InterPro:IPR…					biological_process_unknown|GO:0008150
At1g13350	-0.18738922	0.10268285	-0.017075697	protein kinase family protein			cytoplasm|GO:0005737;nucleus|GO:0005634	protein kinase activity|GO:0004672	protein amino acid phosphorylation|GO:0006468
At1g13360	0.20639692	0.012991328	-0.06201119	similar to unknown protein [Arabidopsis thaliana] (TAIR:AT3G25870.1); similar to Os01g0131300 [Oryza sativa (japonica cultivar-group)] (GB:NP_001041925.1)			cellular_component_unknown|GO:0005575	molecular_function_unknown|GO:0003674	biological_process_unknown|GO:0008150
At1g13370	0.18761595	-6.158698E-4	-0.034991793	histone H3, putative			chloroplast|GO:0009507;nucleosome|GO:0000786;nucleus|GO:0005634	DNA binding|GO:0003677	chromosome organization and biogenesis (sensu Eukaryota)|GO:0007001;nucleosome assembly|GO:0006334
At1g13380	0.18468377	-0.007859238	-0.09606524	similar to unknown protein [Arabidopsis thaliana] (TAIR:AT4G27435.1); similar to Os09g0281300 [Oryza sativa (japonica cultivar-group)] (GB:NP_001062767.1); similar to fiber protein Fb34 [Gossypium barbadense] (GB:AAR07596.1); contains InterPro domain Protein of unknown function DUF1218; (InterPro:IPR009606)			endomembrane system|GO:0012505	molecular_function_unknown|GO:0003674	biological_process_unknown|GO:0008150
At1g13390	0.06627536	-0.42276096	-0.07241622	similar to unknown protein [Arabidopsis thaliana] (TAIR:AT1G68490.1); similar to hypothetical protein [Cleome spinosa] (GB:ABD96883.1)				molecular_function_unknown|GO:0003674	biological_process_unknown|GO:0008150
At1g13400	0.06794889	-1.3405433	0.034228876	JGL/NUB (NUBBIN); nucleic acid binding / zinc ion binding			intracellular|GO:0005622	nucleic acid binding|GO:0003676;zinc ion binding|GO:0008270	anther development|GO:0048653;carpel development|GO:0048440;stamen development|GO:0048443
At1g13410	0.06990244	-1.6729438	0.13996094	binding			cellular_component_unknown|GO:0005575	binding|GO:0005488	biological_process_unknown|GO:0008150
At1g13420	0.17730954	-1.7173479	-0.13240069	sulfotransferase family protein			cellular_component_unknown|GO:0005575	sulfotransferase activity|GO:0008146	biological_process_unknown|GO:0008150
At1g13430	0.028844709	-0.045776673	-0.03148224	sulfotransferase family protein			cellular_component_unknown|GO:0005575	sulfotransferase activity|GO:0008146	biological_process_unknown|GO:0008150
At1g13440	0.028115205	-0.2540865	-0.4586124	GAPC-2			cytosol|GO:0005829;mitochondrion|GO:0005739	glyceraldehyde-3-phosphate dehydrogenase activity|GO:0008943	gluconeogenesis|GO:0006094;glycolysis|GO:0006096;response to oxidative stress|GO:0006979
At1g13450	0.123672664	-1.0157194	-0.0027960464	DNA binding protein GT-1			nucleus|GO:0005634	transcription factor activity|GO:0003700	regulation of transcription|GO:0045449
At1g13460	0.08537971	-1.5787807	-0.012420102	serine/threonine protein phosphatase 2A (PP2A) regulatory subunit B', putative			protein phosphatase type 2A complex|GO:0000159	protein phosphatase type 2A regulator activity|GO:0008601	signal transduction|GO:0007165
At1g13470	-0.027860902	-1.7967179	0.06220285	similar to unknown protein [Arabidopsis thaliana] (TAIR:AT1G13520.1); similar to hypothetical protein [Oryza sativa (japonica cultivar-group)] (GB:BAC99699.1); contains InterPro domain Protein of unknown function DUF1262; (InterPro:IPR010683)				molecular_function_unknown|GO:0003674	biological_process_unknown|GO:0008150
At1g13480	0.020952698	-1.7957051	-0.016012073	similar to unknown protein [Arabidopsis thaliana] (TAIR:AT1G13520.1); similar to hypothetical protein [Oryza sativa (japonica cultivar-group)] (GB:BAC99700.1); contains InterPro domain Protein of unknown function DUF1262; (InterPro:IPR010683)			cellular_component_unknown|GO:0005575	molecular_function_unknown|GO:0003674	biological_process_unknown|GO:0008150
At1g13490	0.07331404	-0.07036514	-0.10695049	similar to unknown protein [Arabidopsis thaliana] (TAIR:AT1G13500.1); similar to hypothetical protein [Oryza sativa (japonica cultivar-group)] (GB:BAC99700.1); contains InterPro domain Protein of unknown function DUF1262; (InterPro:IPR010683)			cellular_component_unknown|GO:0005575	molecular_function_unknown|GO:0003674	biological_process_unknown|GO:0008150
At1g13500	0.16130485	0.11079066	-0.17104861	similar to unknown protein [Arabidopsis thaliana] (TAIR:AT1G13530.1); similar to hypothetical protein [Oryza sativa (japonica cultivar-group)] (GB:BAC99700.1); contains InterPro domain Protein of unknown function DUF1262; (InterPro:IPR010683)			cellular_component_unknown|GO:0005575	molecular_function_unknown|GO:0003674	biological_process_unknown|GO:0008150
At1g13510	-0.0155322505	0.09823114	-0.0063103773	similar to unknown protein [Arabidopsis thaliana] (TAIR:AT1G13540.1); similar to hypothetical protein [Oryza sativa (japonica cultivar-group)] (GB:BAC99699.1); contains InterPro domain Protein of unknown function DUF1262; (InterPro:IPR010683)				molecular_function_unknown|GO:0003674
At1g13520	-0.015805347	0.10443982	-0.036330175	similar to unknown protein [Arabidopsis thaliana] (TAIR:AT1G13480.1); similar to hypothetical protein [Oryza sativa (japonica cultivar-group)] (GB:BAC99699.1); contains InterPro domain Protein of unknown function DUF1262; (InterPro:IPR010683)			cellular_component_unknown|GO:0005575	molecular_function_unknown|GO:0003674
At1g13530	0.04421849	0.47854495	0.030606847	similar to unknown protein [Arabidopsis thaliana] (TAIR:AT1G13500.1); similar to hypothetical protein [Oryza sativa (japonica cultivar-group)] (GB:BAC99699.1); contains InterPro domain Protein of unknown function DUF1262; (InterPro:IPR010683)			cellular_component_unknown|GO:0005575	molecular_function_unknown|GO:0003674	biological_process_unknown|GO:0008150
At1g13540	0.0895836	0.058752716	0.11718326	similar to unknown protein [Arabidopsis thaliana] (TAIR:AT1G13510.1); similar to hypothetical protein [Oryza sativa (japonica cultivar-group)] (GB:BAC99699.1); contains InterPro domain Protein of unknown function DUF1262; (InterPro:IPR010683)			-	-	-
At1g13550	0.04678134	-0.016868977	-0.08702597	similar to unknown protein [Arabidopsis thaliana] (TAIR:AT1G13480.1); similar to hypothetical protein [Oryza sativa (japonica cultivar-group)] (GB:BAC99700.1); contains InterPro domain Protein of unknown function DUF1262; (InterPro:IPR010683)			cellular_component_unknown|GO:0005575	molecular_function_unknown|GO:0003674	biological_process_unknown|GO:0008150
At1g13560	0.12985726	0.622458	0.020185217	AAPT1 (AMINOALCOHOLPHOSPHOTRANSFERASE 1); phosphatidyltransferase			endomembrane system|GO:0012505;membrane|GO:0016020	phosphatidyltransferase activity|GO:0030572	phospholipid biosynthetic process|GO:0008654
At1g13570	-0.051391043	0.1654602	-0.017942877	F-box family protein			cellular_component_unknown|GO:0005575	molecular_function_unknown|GO:0003674	biological_process_unknown|GO:0008150
At1g13580	0.16846572	0.07760147	0.15465032	LAG13 (LAG1 LONGEVITY ASSURANCE HOMOLOG 3)			integral to membrane|GO:0016021	molecular_function_unknown|GO:0003674	N-terminal protein myristoylation|GO:0006499
At1g13590	0.032840595	0.0142419785	-0.0023231017	ATPSK1 (PHYTOSULFOKINE 1 PRECURSOR); growth factor			extracellular matrix|GO:0031012	growth factor activity|GO:0008083	cell growth|GO:0016049
At1g13600	0.118720405	-0.0053856038	0.06614127	bZIP transcription factor family protein			nucleus|GO:0005634	DNA binding|GO:0003677;protein heterodimerization activity|GO:0046982;protein homodimerization activity|GO:0042803;transcription factor activity|GO:0003700	regulation of transcription, DNA-dependent|GO:0006355
At1g13610	-0.023793377	-1.7772707	-0.11717726	similar to unknown protein [Arabidopsis thaliana] (TAIR:AT3G30380.1); similar to Esterase/lipase/thioesterase [Medicago truncatula] (GB:ABD32255.1); similar to Os06g0633900 [Oryza sativa (japonica cultivar-group)] (GB:NP_001058133.1); similar to Os02g0190800 [Oryza sativa (japonica cultivar-group)] (GB:NP_001046153.1); contains InterPro domain Esterase/lipase/thioesterase; (InterPro:IPR000379)					biological_process_unknown|GO:0008150
At1g13620	-0.07675019	-1.7409608	0.105614685	similar to unknown protein [Arabidopsis thaliana] (TAIR:AT2G04025.1)			endomembrane system|GO:0012505	molecular_function_unknown|GO:0003674	biological_process_unknown|GO:0008150
At1g13630	0.094975315	-1.6872274	-0.012838264	pentatricopeptide (PPR) repeat-containing protein			cellular_component_unknown|GO:0005575	binding|GO:0005488	biological_process_unknown|GO:0008150
At1g13635	0.06078651	-1.6027367	0.034447707	methyladenine glycosylase family protein			cellular_component_unknown|GO:0005575	catalytic activity|GO:0003824	base-excision repair|GO:0006284
At1g13640	0.13519673	-1.6759492	0.067538165	phosphatidylinositol 3- and 4-kinase family protein			cellular_component_unknown|GO:0005575	inositol or phosphatidylinositol kinase activity|GO:0004428
At1g13650	0.14083506	-0.042245805	0.062216878	similar to 18S pre-ribosomal assembly protein gar2-related [Arabidopsis thaliana] (TAIR:AT2G03810.3); similar to hypothetical protein [Trypanosoma cruzi strain CL Brener] (GB:XP_813437.1)			cellular_component_unknown|GO:0005575	molecular_function_unknown|GO:0003674	biological_process_unknown|GO:0008150
At1g13670	-0.07143666	-0.07955476	-0.044967316	similar to unknown protein [Arabidopsis thaliana] (TAIR:AT1G69160.1)			cellular_component_unknown|GO:0005575	molecular_function_unknown|GO:0003674	biological_process_unknown|GO:0008150
At1g13680	0.13414264	-1.6323982	0.11239074	phospholipase C				phospholipase C activity|GO:0004629	intracellular signaling cascade|GO:0007242;signal transduction|GO:0007165
At1g13690	-0.12194785	-1.734178	-0.1755428	ATE1 (ATPase E1); nucleic acid binding			cellular_component_unknown|GO:0005575	nucleic acid binding|GO:0003676	biological_process_unknown|GO:0008150
At1g13700	-0.003235193	-1.6407826	-0.002940598	glucosamine/galactosamine-6-phosphate isomerase family protein			cellular_component_unknown|GO:0005575	catalytic activity|GO:0003824	carbohydrate metabolic process|GO:0005975
At1g13710	0.19544059	-1.6885222	-0.0014848066	CYP78A5 (cytochrome P450, family 78, subfamily A, polypeptide 5); oxygen binding				oxygen binding|GO:0019825	electron transport|GO:0006118
At1g13730	-0.017260306	-0.22183646	-0.096250445	nuclear transport factor 2 (NTF2) family protein / RNA recognition motif (RRM)-containing protein			intracellular|GO:0005622	RNA binding|GO:0003723	nucleocytoplasmic transport|GO:0006913
At1g13740	0.35332292	-0.12936719	-0.031157222	similar to unknown protein [Arabidopsis thaliana] (TAIR:AT1G69260.1); similar to Os07g0602900 [Oryza sativa (japonica cultivar-group)] (GB:NP_001060209.1); similar to expressed protein [Oryza sativa (japonica cultivar-group)] (GB:ABF94628.1); similar to Os03g0419100 [Oryza sativa (japonica cultivar-group)] (GB:NP_001050378.1); contains InterPro domain Protein of unknown function DUF1675; (InterPr…				molecular_function_unknown|GO:0003674	biological_process_unknown|GO:0008150
At1g13750	-0.2862314	-0.0552459	-0.019077353	calcineurin-like phosphoesterase family protein			endomembrane system|GO:0012505	protein serine/threonine phosphatase activity|GO:0004722	biological_process_unknown|GO:0008150
At1g13760	-0.05028869	0.020142037	0.0411271	similar to calcineurin-like phosphoesterase family protein [Arabidopsis thaliana] (TAIR:AT1G13750.1); similar to diphosphonucleotide phosphatase 1 [Lupinus luteus] (GB:CAD12836.1); contains domain Metallo-dependent phosphatases (SSF56300); contains domain ACID PHOSPHATASE RELATED (PTHR22953); contains domain no description (G3D.3.60.21.10)			cellular_component_unknown|GO:0005575	molecular_function_unknown|GO:0003674	biological_process_unknown|GO:0008150
At1g13770	-0.478159	-0.21933392	0.04818448	similar to unknown protein [Arabidopsis thaliana] (TAIR:AT3G45890.1); similar to expressed protein [Oryza sativa (japonica cultivar-group)] (GB:ABF94623.1); contains InterPro domain Protein of unknown function DUF647; (InterPro:IPR006968)			cellular_component_unknown|GO:0005575	molecular_function_unknown|GO:0003674	biological_process_unknown|GO:0008150
At1g13780	0.013374059	0.019095011	0.19282404	similar to F-box family protein [Arabidopsis thaliana] (TAIR:AT5G27750.1); similar to Cyclin-like F-box; FBD [Medicago truncatula] (GB:ABE80758.1); contains InterPro domain FBD-like; (InterPro:IPR006566); contains InterPro domain Cyclin-like F-box; (InterPro:IPR001810); contains InterPro domain FBD; (InterPro:IPR013596); contains InterPro domain Leucine-rich repeat 2; (InterPro:IPR013101)			cellular_component_unknown|GO:0005575	molecular_function_unknown|GO:0003674	biological_process_unknown|GO:0008150
At1g13790	0.0030188384	0.06907152	-0.06566509	XH/XS domain-containing protein / XS zinc finger domain-containing protein				molecular_function_unknown|GO:0003674	biological_process_unknown|GO:0008150
At1g13800	0.14305237	0.05372864	0.07944177	pentatricopeptide (PPR) repeat-containing protein			mitochondrion|GO:0005739	binding|GO:0005488	biological_process_unknown|GO:0008150
At1g13810	0.06941002	0.10258313	-0.08269384	similar to unknown protein [Arabidopsis thaliana] (TAIR:AT1G67660.2); similar to H0811E11.7 [Oryza sativa (indica cultivar-group)] (GB:CAC09491.2); similar to OSJNBa0081L15.20 [Oryza sativa (japonica cultivar-group)] (GB:CAE03158.2); contains domain no description (G3D.3.90.320.10); contains domain ALPHA/BETA HYDROLASE RELATED (PTHR10992:SF3); contains domain ALPHA/BETA HYDROLASE RELATED (PTHR109…				molecular_function_unknown|GO:0003674	biological_process_unknown|GO:0008150
At1g13820	-0.030209746	-0.012446377	-0.026348418	hydrolase, alpha/beta fold family protein				hydrolase activity|GO:0016787	aromatic compound metabolic process|GO:0006725
At1g13830	0.051932283	0.07967625	0.08811961	beta-1,3-glucanase-related			endomembrane system|GO:0012505	molecular_function_unknown|GO:0003674	biological_process_unknown|GO:0008150
At1g13860	-0.35944355	0.38378456	0.018958293	dehydration-responsive protein-related			endomembrane system|GO:0012505		biological_process_unknown|GO:0008150
At1g13870	0.079556994	0.021958191	-0.190516	DRL1 (DEFORMED ROOTS AND LEAVES 1)			cellular_component_unknown|GO:0005575	calmodulin binding|GO:0005516;purine nucleotide binding|GO:0017076	leaf development|GO:0048366;meristem organization|GO:0009933
At1g13880	0.082591675	0.026626997	-0.02349111	ELM2 domain-containing protein					biological_process_unknown|GO:0008150
At1g13890	0.15236253	-1.6749133	0.007269439	SNAP30 (synaptosomal-associated protein 30)			cellular_component_unknown|GO:0005575	SNAP receptor activity|GO:0005484	membrane fusion|GO:0006944;vesicle-mediated transport|GO:0016192
At1g13900	-0.037877094	-1.687056	-0.07932153	calcineurin-like phosphoesterase family protein			endomembrane system|GO:0012505	protein serine/threonine phosphatase activity|GO:0004722	biological_process_unknown|GO:0008150
At1g13910	0.07083447	-1.5686713	0.10051645	leucine-rich repeat family protein			endomembrane system|GO:0012505	protein binding|GO:0005515	signal transduction|GO:0007165
At1g13920	0.043584175	-1.8123884	0.036519807	remorin family protein				DNA binding|GO:0003677
At1g13930	-0.24922	-1.24906	-0.61901987	similar to nodulin-related [Arabidopsis thaliana] (TAIR:AT2G03440.1); similar to drought-induced protein SDi-6 - common sunflower (fragment) (GB:S71562)			cellular_component_unknown|GO:0005575	molecular_function_unknown|GO:0003674	biological_process_unknown|GO:0008150
At1g13940	-0.08736962	-1.7644047	-0.12881671	similar to unknown protein [Arabidopsis thaliana] (TAIR:AT1G69360.1); similar to Os03g0758600 [Oryza sativa (japonica cultivar-group)] (GB:NP_001051334.1); similar to hypothetical protein [Oryza sativa (japonica cultivar-group)] (GB:AAK16179.1); similar to expressed protein [Oryza sativa (japonica cultivar-group)] (GB:ABF98981.1); contains InterPro domain Protein of unknown function DUF863, plant…			cellular_component_unknown|GO:0005575	molecular_function_unknown|GO:0003674	biological_process_unknown|GO:0008150
At1g13950	0.14521287	-1.6061777	0.20079635	EIF-5A (eukaryotic translation initiation factor 5A-1); translation initiation factor			cellular_component_unknown|GO:0005575	translation initiation factor activity|GO:0003743	translational initiation|GO:0006413
At1g13960	0.119445436	-1.6614323	0.03369347	WRKY4 (WRKY DNA-binding protein 4); transcription factor			chloroplast|GO:0009507;nucleus|GO:0005634	DNA binding|GO:0003677;transcription factor activity|GO:0003700	regulation of transcription, DNA-dependent|GO:0006355
At1g13970	0.0071861967	0.05877936	-0.031536892	similar to unknown protein [Arabidopsis thaliana] (TAIR:AT3G29180.1); similar to unknown protein [Oryza sativa (japonica cultivar-group)] (GB:AAO38509.1); similar to Os12g0577600 [Oryza sativa (japonica cultivar-group)] (GB:NP_001067115.1); similar to expressed protein [Oryza sativa (japonica cultivar-group)] (GB:ABF98316.1); contains InterPro domain Protein of unknown function DUF1336; (InterPro…				molecular_function_unknown|GO:0003674	N-terminal protein myristoylation|GO:0006499
At1g13980	0.11089243	0.007469829	-0.08372034	GN (GNOM)			intracellular|GO:0005622	GTP:GDP antiporter activity|GO:0010292	cell adhesion|GO:0007155;cell wall organization and biogenesis|GO:0007047;cytokinesis by cell plate formation|GO:0000911;embryonic development ending in seed dormancy|GO:0009793;embryonic pattern specification|GO:0009880;establishment of planar polarity|GO:0001736;longitudinal axis specification|GO:0009942;regulation of vesicle targeting, to, from or within Golgi|GO:0048209;root hair cell differe…
At1g13990	-0.058121983	-0.015298098	0.0463689	similar to Os03g0168200 [Oryza sativa (japonica cultivar-group)] (GB:NP_001049088.1)			chloroplast|GO:0009507	molecular_function_unknown|GO:0003674	biological_process_unknown|GO:0008150
At1g14000	-0.006175413	-0.006305691	0.070836015	protein kinase family protein / ankyrin repeat family protein			cellular_component_unknown|GO:0005575	ATP binding|GO:0005524;protein kinase activity|GO:0004672;protein threonine/tyrosine kinase activity|GO:0004712	protein amino acid phosphorylation|GO:0006468
At1g14010	-0.095435634	0.15196316	0.21324539	emp24/gp25L/p24 family protein			endoplasmic reticulum|GO:0005783;membrane|GO:0016020	protein carrier activity|GO:0008320	intracellular protein transport|GO:0006886
At1g14020	0.20838015	-1.7312167	-0.00491607	similar to unknown protein [Arabidopsis thaliana] (TAIR:AT2G03280.1); similar to Os03g0169000 [Oryza sativa (japonica cultivar-group)] (GB:NP_001049097.1); similar to hypothetical protein [Cleome spinosa] (GB:ABD96844.1); contains InterPro domain Protein of unknown function DUF246, plant; (InterPro:IPR004348)			cellular_component_unknown|GO:0005575		biological_process_unknown|GO:0008150
At1g14030	0.014615206	-0.10822511	-0.17663568	ribulose-1,5 bisphosphate carboxylase oxygenase large subunit N-methyltransferase, putative			chloroplast|GO:0009507;nucleus|GO:0005634	[ribulose-bisphosphate carboxylase]-lysine N-methyltransferase activity|GO:0030785
At1g14040	0.0135999285	0.044682305	-0.0162221	similar to EXS family protein / ERD1/XPR1/SYG1 family protein [Arabidopsis thaliana] (TAIR:AT2G03260.1); similar to EXS family protein / ERD1/XPR1/SYG1 family protein [Arabidopsis thaliana] (TAIR:AT2G03250.1); similar to EXS family protein / ERD1/XPR1/SYG1 family protein [Arabidopsis thaliana] (TAIR:AT2G03240.1); similar to SPX, N-terminal; EXS, C-terminal [Medicago truncatula] (GB:ABD32751.1); c…			integral to membrane|GO:0016021		biological_process_unknown|GO:0008150
At1g14060	0.14757659	0.013270906	0.039349116	similar to unknown protein [Arabidopsis thaliana] (TAIR:AT5G57640.1); similar to unknown protein [Oryza sativa (japonica cultivar-group)] (GB:BAC84332.1); similar to Os03g0647400 [Oryza sativa (japonica cultivar-group)] (GB:NP_001050772.1); similar to Os07g0158400 [Oryza sativa (japonica cultivar-group)] (GB:NP_001058928.1); contains InterPro domain GCK; (InterPro:IPR012891)			cellular_component_unknown|GO:0005575	molecular_function_unknown|GO:0003674	N-terminal protein myristoylation|GO:0006499
At1g14070	-0.0091971345	0.09691263	-0.023363471	FUT7 (Fucosyltransferase 7); fucosyltransferase/ transferase, transferring glycosyl groups			endomembrane system|GO:0012505;membrane|GO:0016020	fucosyltransferase activity|GO:0008417;transferase activity, transferring glycosyl groups|GO:0016757	cell wall biogenesis|GO:0042546
At1g14080	0.003918394	0.047801353	0.030927151	FUT6 (fucosyltransferase 6); fucosyltransferase/ transferase, transferring glycosyl groups			endomembrane system|GO:0012505;membrane|GO:0016020	fucosyltransferase activity|GO:0008417;transferase activity, transferring glycosyl groups|GO:0016757	cell wall biogenesis|GO:0042546
At4g36050	-0.11902623	-0.21961819	-0.018809926	endonuclease/exonuclease/phosphatase family protein				nuclease activity|GO:0004518;zinc ion binding|GO:0008270	DNA repair|GO:0006281
At1g14120	-0.0055440757	0.01755355	-0.06127461	2-oxoglutarate-dependent dioxygenase, putative			cellular_component_unknown|GO:0005575	oxidoreductase activity, acting on paired donors, with incorporation or reduction of molecular oxygen, 2-oxoglutarate as one donor, and incorporation of one atom each of oxygen into both donors|GO:0016706	biological_process_unknown|GO:0008150
At1g14130	-0.030112602	-1.7345785	0.040778093	2-oxoglutarate-dependent dioxygenase, putative			cellular_component_unknown|GO:0005575	oxidoreductase activity, acting on paired donors, with incorporation or reduction of molecular oxygen, 2-oxoglutarate as one donor, and incorporation of one atom each of oxygen into both donors|GO:0016706	biological_process_unknown|GO:0008150
At1g14140	0.015269877	-1.6322827	-0.085171655	mitochondrial substrate carrier family protein			mitochondrial inner membrane|GO:0005743	binding|GO:0005488	mitochondrial transport|GO:0006839;transport|GO:0006810
At1g14150	-0.28468618	-1.7891648	-0.073764265	oxygen evolving enhancer 3 (PsbQ) family protein			chloroplast photosystem II|GO:0030095;chloroplast thylakoid lumen|GO:0009543;chloroplast thylakoid membrane|GO:0009535	calcium ion binding|GO:0005509	photosynthesis|GO:0015979
At1g14160	0.04002525	0.056921594	0.08029838	integral membrane family protein			cellular_component_unknown|GO:0005575	molecular_function_unknown|GO:0003674	biological_process_unknown|GO:0008150
At1g14170	0.05343645	-0.25733337	0.17029603	nucleic acid binding			cellular_component_unknown|GO:0005575	nucleic acid binding|GO:0003676	biological_process_unknown|GO:0008150
At1g14180	0.4854574	-1.6310788	0.18004467	similar to Putative mandelonitrile lyase, related [Solanum demissum] (GB:ABI34400.1)			endomembrane system|GO:0012505	molecular_function_unknown|GO:0003674
At1g14185	-0.22295478	-1.6757845	-0.059686273	glucose-methanol-choline (GMC) oxidoreductase family protein			endomembrane system|GO:0012505	aldehyde-lyase activity|GO:0016832	alcohol metabolic process|GO:0006066;electron transport|GO:0006118
At1g14190	-0.10450163	-1.694832	-0.06448452	glucose-methanol-choline (GMC) oxidoreductase family protein			cellular_component_unknown|GO:0005575	aldehyde-lyase activity|GO:0016832	alcohol metabolic process|GO:0006066;electron transport|GO:0006118
At1g14200	-0.022398403	-1.7347759	0.03054929	zinc finger (C3HC4-type RING finger) family protein				protein binding|GO:0005515;zinc ion binding|GO:0008270
At1g14205	0.072536886	0.013620138	-0.037564732	ribosomal protein L18 family protein			ribosome|GO:0005840	structural constituent of ribosome|GO:0003735	translation|GO:0006412
At1g14210	-0.24845295	-0.113049746	0.05361975	ribonuclease T2 family protein			endomembrane system|GO:0012505	endoribonuclease activity|GO:0004521	biological_process_unknown|GO:0008150
At1g14220	0.07597248	0.04507561	-0.050577126	ribonuclease T2 family protein			endomembrane system|GO:0012505	endoribonuclease activity|GO:0004521	N-terminal protein myristoylation|GO:0006499
At1g14230	0.08294001	0.038427755	0.01536075	nucleoside phosphatase family protein / GDA1/CD39 family protein				hydrolase activity|GO:0016787
At1g14240	0.18733647	0.45437866	0.0051239943	hydrolase			cellular_component_unknown|GO:0005575	hydrolase activity|GO:0016787	biological_process_unknown|GO:0008150
At1g14250	-0.025024706	-0.017223796	-0.088088684	nucleoside phosphatase family protein / GDA1/CD39 family protein			cellular_component_unknown|GO:0005575	hydrolase activity|GO:0016787	biological_process_unknown|GO:0008150
At1g14260	0.022435682	0.07935955	0.042296804	zinc finger (C3HC4-type RING finger) family protein				protein binding|GO:0005515;ubiquitin-protein ligase activity|GO:0004842;zinc ion binding|GO:0008270
At1g14270	-0.12622745	-0.047591906	0.13523716	CAAX amino terminal protease family protein			endomembrane system|GO:0012505	prenyl-dependent CAAX protease activity|GO:0008487	proteolysis|GO:0006508
At1g14280	0.02474418	-0.08148559	0.020588415	PKS2 (PHYTOCHROME KINASE SUBSTRATE 2)			chloroplast|GO:0009507	molecular_function_unknown|GO:0003674	phototropism|GO:0009638
At1g14290	0.123608276	0.076183796	0.08593258	acid phosphatase, putative			endomembrane system|GO:0012505	catalytic activity|GO:0003824	Mo-molybdopterin cofactor biosynthetic process|GO:0006777;metabolic process|GO:0008152
At1g14300	0.1643679	0.014962722	-0.13790664	binding			cellular_component_unknown|GO:0005575	binding|GO:0005488	biological_process_unknown|GO:0008150
At1g14310	0.057217993	-0.015183234	-8.0298027E-4	haloacid dehalogenase-like hydrolase family protein				hydrolase activity|GO:0016787	metabolic process|GO:0008152
At1g14320	-0.4576794	-0.34288132	-0.16089365	60S ribosomal protein L10 (RPL10A) / Wilm's tumor suppressor protein-related			cytosolic ribosome (sensu Eukaryota)|GO:0005830;large ribosomal subunit|GO:0015934	structural constituent of ribosome|GO:0003735	translation|GO:0006412
At1g14330	-0.14834048	-0.12684628	0.15905812	kelch repeat-containing F-box family protein			cellular_component_unknown|GO:0005575	molecular_function_unknown|GO:0003674	biological_process_unknown|GO:0008150
At1g14340	0.10257353	-1.7053434	0.14200875	RNA recognition motif (RRM)-containing protein				nucleic acid binding|GO:0003676	biological_process_unknown|GO:0008150
At1g14345	0.1295698	-0.18273926	0.0450264	similar to hypothetical protein 9 [Ipomoea batatas] (GB:AAV88073.1); contains domain ALDO/KETO REDUCTASE (PTHR11732); contains domain ALDO/KETO REDUCTASE RELATED/NUCLEIC ACID BINDING (PTHR11732:SF1)			chloroplast thylakoid membrane|GO:0009535	molecular_function_unknown|GO:0003674
At1g14350	0.21960418	0.02898926	-0.0019946415	FLP (FOUR LIPS)			nucleus|GO:0005634	DNA binding|GO:0003677;transcription factor activity|GO:0003700	guard cell differentiation|GO:0010052;regulation of transcription, DNA-dependent|GO:0006355
At1g14360	0.19862804	0.0683977	0.15498127	ATUTR3/UTR3 (UDP-GALACTOSE TRANSPORTER 3); pyrimidine nucleotide sugar transporter			endomembrane system|GO:0012505	pyrimidine nucleotide sugar transmembrane transporter activity|GO:0015165
At1g14370	-0.25263345	-0.032346606	-0.09795758	APK2A (PROTEIN KINASE 2A); kinase			chloroplast|GO:0009507	kinase activity|GO:0016301	protein amino acid phosphorylation|GO:0006468
At1g14380	-0.07593395	-0.08230383	0.044282094	IQD28; calmodulin binding			cellular_component_unknown|GO:0005575	calmodulin binding|GO:0005516	biological_process_unknown|GO:0008150
At1g14390	0.31192344	-1.703291	0.2333551	leucine-rich repeat transmembrane protein kinase, putative			endomembrane system|GO:0012505	ATP binding|GO:0005524;protein serine/threonine kinase activity|GO:0004674	protein amino acid phosphorylation|GO:0006468;transmembrane receptor protein tyrosine kinase signaling pathway|GO:0007169
At1g14400	-0.6586453	-0.62544024	0.08697792	UBC1 (UBIQUITIN CARRIER PROTEIN 1); ubiquitin-protein ligase				ubiquitin-protein ligase activity|GO:0004842	ubiquitin-dependent protein catabolic process|GO:0006511
At1g14410	0.032332115	0.08715224	-0.10434863	ATWHY1/PTAC1 (A. THALIANA WHIRLY 1, PLASTID TRANSCRIPTIONALLY ACTIVE1); DNA binding			chloroplast|GO:0009507;plastid chromosome|GO:0009508;telomerase holoenzyme complex|GO:0005697	DNA binding|GO:0003677;telomeric DNA binding|GO:0042162	defense response|GO:0006952;negative regulation of telomere maintenance via telomerase|GO:0032211
At1g14420	0.03609687	0.038885932	0.11861141	AT59 (Arabidopsis homolog of tomato LAT59); lyase/ pectate lyase			endomembrane system|GO:0012505	lyase activity|GO:0016829;pectate lyase activity|GO:0030570	cellulose and pectin-containing cell wall organization and biogenesis|GO:0009664
At1g14430	0.14562055	0.03024274	0.09322273	glyoxal oxidase-related			endomembrane system|GO:0012505
At1g14440	0.04505434	-0.058035415	0.033293888	ATHB31; transcription factor			cellular_component_unknown|GO:0005575	DNA binding|GO:0003677;transcription factor activity|GO:0003700	biological_process_unknown|GO:0008150
At1g14450	-0.26258722	0.1510711	-0.025188472	similar to unknown protein [Arabidopsis thaliana] (TAIR:AT2G02510.1); similar to unknown protein [Oryza sativa (japonica cultivar-group)] (GB:BAD15588.1)			mitochondrial membrane|GO:0031966;respiratory chain complex I|GO:0045271	molecular_function_unknown|GO:0003674	photorespiration|GO:0009853
At1g14460	0.054582406	0.0224803	-0.029017925	DNA polymerase-related			DNA polymerase III complex|GO:0009360	ATP binding|GO:0005524;DNA-directed DNA polymerase activity|GO:0003887;nucleoside-triphosphatase activity|GO:0017111;nucleotide binding|GO:0000166	DNA replication|GO:0006260
At1g14470	6.3285464E-4	0.096201174	-0.10495985	pentatricopeptide (PPR) repeat-containing protein				binding|GO:0005488	biological_process_unknown|GO:0008150
At1g14480	0.14108752	0.053349204	-0.008986801	protein binding			cellular_component_unknown|GO:0005575	protein binding|GO:0005515	biological_process_unknown|GO:0008150
At1g14490	0.7191223	0.15615524	0.053460628	DNA-binding protein-related			cellular_component_unknown|GO:0005575	molecular_function_unknown|GO:0003674	biological_process_unknown|GO:0008150
At1g14500	0.19347596	0.10804286	-0.10366276	ankyrin repeat family protein			cellular_component_unknown|GO:0005575	protein binding|GO:0005515	biological_process_unknown|GO:0008150
At1g14510	0.1349241	0.06561929	-0.012724843	PHD finger family protein			cellular_component_unknown|GO:0005575	DNA binding|GO:0003677	regulation of transcription, DNA-dependent|GO:0006355
At1g14520	-0.02282176	0.016647153	0.07031408	MIOX1 (MYO-INISITOL OXYGENASE); oxidoreductase			cellular_component_unknown|GO:0005575	inositol oxygenase activity|GO:0050113;oxidoreductase activity|GO:0016491	biological_process_unknown|GO:0008150
At1g14530	0.07160653	0.11900683	0.05261713	(TOM THREE HOMOLOG); virion binding			cellular_component_unknown|GO:0005575	virion binding|GO:0046790	biological_process_unknown|GO:0008150
At1g14540	0.23636864	-1.6795838	0.026202735	anionic peroxidase, putative			endomembrane system|GO:0012505	peroxidase activity|GO:0004601	response to oxidative stress|GO:0006979
At1g14550	0.0051291957	-0.034860875	-0.030795943	anionic peroxidase, putative			endomembrane system|GO:0012505	peroxidase activity|GO:0004601	response to oxidative stress|GO:0006979
At1g14560	-0.10550893	-0.09016311	0.14020984	mitochondrial substrate carrier family protein			mitochondrial inner membrane|GO:0005743	binding|GO:0005488;transporter activity|GO:0005215	mitochondrial transport|GO:0006839;transport|GO:0006810
At1g14570	-0.22374654	0.027253497	0.03415362	UBX domain-containing protein			cellular_component_unknown|GO:0005575	molecular_function_unknown|GO:0003674	biological_process_unknown|GO:0008150
At1g14580	-0.09320516	0.08825199	0.025737872	zinc finger (C2H2 type) family protein			intracellular|GO:0005622	nucleic acid binding|GO:0003676;transcription factor activity|GO:0003700;zinc ion binding|GO:0008270
At1g14590	0.011260391	0.07381026	0.04212781	similar to calcium-dependent protein kinase-related / CDPK-related [Arabidopsis thaliana] (TAIR:AT2G02060.1); similar to Os02g0686300 [Oryza sativa (japonica cultivar-group)] (GB:NP_001047769.1); similar to H0307D04.3 [Oryza sativa (indica cultivar-group)] (GB:CAH66858.1); contains domain (Trans)glycosidases (SSF51445); contains domain PENTATRICOPEPTIDE REPEAT-CONTAINING PROTEIN (PTHR10483)			chloroplast thylakoid lumen|GO:0009543	molecular_function_unknown|GO:0003674	biological_process_unknown|GO:0008150
At1g14600	0.16736272	-1.6246758	-0.07761107	DNA binding / transcription factor			nucleus|GO:0005634	DNA binding|GO:0003677;transcription factor activity|GO:0003700	regulation of transcription|GO:0045449
At1g14610	-0.024803229	-0.06262307	-0.046959132	TWN2 (TWIN 2); ATP binding / aminoacyl-tRNA ligase			chloroplast|GO:0009507;mitochondrion|GO:0005739	ATP binding|GO:0005524;aminoacyl-tRNA ligase activity|GO:0004812	embryonic development ending in seed dormancy|GO:0009793;tRNA aminoacylation for protein translation|GO:0006418
At1g14620	0.17211562	0.15912747	-0.04173044	DECOY (endoxyloglucan transferase A2)				xyloglucan:xyloglucosyl transferase activity|GO:0016762	biological_process_unknown|GO:0008150
At1g14630	-0.04700942	0.022477282	-0.02618676	similar to unknown protein [Arabidopsis thaliana] (TAIR:AT2G01990.1); similar to hypothetical protein [Oryza sativa (japonica cultivar-group)] (GB:BAD37953.1)			cellular_component_unknown|GO:0005575	molecular_function_unknown|GO:0003674	biological_process_unknown|GO:0008150
At1g14640	0.029245505	0.0107061425	0.025514223	SWAP (Suppressor-of-White-APricot)/surp domain-containing protein				RNA binding|GO:0003723	RNA processing|GO:0006396
At1g14650	0.03829268	-0.0040783584	-0.05252026	SWAP (Suppressor-of-White-APricot)/surp domain-containing protein / ubiquitin family protein				RNA binding|GO:0003723	RNA processing|GO:0006396
At1g14660	0.10710023	-0.00258879	0.094392076	ATNHX8 (Arabidopsis thaliana Na+/H+ exchanger 8); sodium:hydrogen antiporter			plasma membrane|GO:0005886	lithium:hydrogen antiporter activity|GO:0010348;sodium ion transmembrane transporter activity|GO:0015081;sodium:hydrogen antiporter activity|GO:0015385	lithium ion export|GO:0010352;lithium ion transport|GO:0010351;sodium ion transport|GO:0006814
At1g14670	0.04287344	-0.1397707	0.03944559	endomembrane protein 70, putative			Golgi apparatus|GO:0005794;integral to membrane|GO:0016021	transporter activity|GO:0005215	transport|GO:0006810
At1g14680	0.14672358	0.08319945	0.13405144	similar to unknown protein [Arabidopsis thaliana] (TAIR:AT4G09060.1); similar to hypothetical protein MCAP_0860 [Mycoplasma capricolum subsp. capricolum ATCC 27343] (GB:YP_424802.1); contains InterPro domain Four-helical cytokine; (InterPro:IPR009079)			cellular_component_unknown|GO:0005575	molecular_function_unknown|GO:0003674	biological_process_unknown|GO:0008150
At1g14685	0.034798924	0.04269355	0.028594233	BPC2 (BASIC PENTACYSTEINE 2)			nucleus|GO:0005634	DNA binding|GO:0003677;transcription factor activity|GO:0003700	regulation of transcription, DNA-dependent|GO:0006355
At1g14686	0.06294873	0.008646388	0.06835128	epsin N-terminal homology (ENTH) domain-containing protein / clathrin assembly protein-related			cellular_component_unknown|GO:0005575	binding|GO:0005488	biological_process_unknown|GO:0008150
At1g14687	-0.11021422	0.051094092	0.10067706	ATHB32 (ARABIDOPSIS THALIANA HOMEOBOX PROTEIN 32); DNA binding / transcription factor				DNA binding|GO:0003677;transcription factor activity|GO:0003700	biological_process_unknown|GO:0008150
At1g14690	0.10478192	-0.029427473	-0.04616172	similar to ATMAP65-6, microtubule binding [Arabidopsis thaliana] (TAIR:AT2G01910.1); similar to putative microtubule-associated protein MAP65-1a [Oryza sativa (japonica cultivar-group)] (GB:BAD37971.1); contains InterPro domain MAP65/ASE1; (InterPro:IPR007145); contains InterPro domain Rho GTPase activation protein; (InterPro:IPR008936)			cellular_component_unknown|GO:0005575	molecular_function_unknown|GO:0003674	biological_process_unknown|GO:0008150
At1g14700	0.15910831	-0.04726112	0.11854773	ATPAP3/PAP3 (purple acid phosphatase 3)			endomembrane system|GO:0012505	acid phosphatase activity|GO:0003993;protein serine/threonine phosphatase activity|GO:0004722
At1g14710	-0.030953636	0.11239576	-0.07019511	hydroxyproline-rich glycoprotein family protein			cellular_component_unknown|GO:0005575	molecular_function_unknown|GO:0003674	biological_process_unknown|GO:0008150
At1g14720	-0.36068514	0.014412167	0.08116064	XTR2 (XYLOGLUCAN ENDOTRANSGLYCOSYLASE RELATED 2); hydrolase, acting on glycosyl bonds			apoplast|GO:0048046;cell wall|GO:0005618;endomembrane system|GO:0012505	hydrolase activity, acting on glycosyl bonds|GO:0016798	carbohydrate metabolic process|GO:0005975;glucan metabolic process|GO:0006073
At1g14730	-0.042125054	-0.056236777	0.10720429	similar to ACYB-2 (Arabidopsis cytochrome b561 -2), carbon-monoxide oxygenase [Arabidopsis thaliana] (TAIR:AT4G25570.1); similar to cytochrome [Mesembryanthemum crystallinum] (GB:AAD11424.1); contains InterPro domain Cytochrome b561 / ferric reductase transmembrane; (InterPro:IPR006593); contains InterPro domain Cytochrome b561; (InterPro:IPR004877)			endomembrane system|GO:0012505;integral to membrane|GO:0016021		electron transport|GO:0006118
At1g14740	0.05070261	-1.7242435	-0.25175568	similar to unknown protein [Arabidopsis thaliana] (TAIR:AT3G63500.2); similar to Potyvirus VPg interacting protein [Nicotiana benthamiana] (GB:AAP22954.1); similar to Os03g0239200 [Oryza sativa (japonica cultivar-group)] (GB:NP_001049504.1); similar to Os03g0218300 [Oryza sativa (japonica cultivar-group)] (GB:NP_001049395.1); contains InterPro domain Arabidopsis thaliana 130.7kDa hypothetical pro…			cellular_component_unknown|GO:0005575
At1g14750	0.013699513	-0.009107232	-0.04196354	SDS (SOLO DANCERS)			chloroplast|GO:0009507;nucleus|GO:0005634	cyclin-dependent protein kinase activity|GO:0004693	regulation of progression through cell cycle|GO:0000074
At1g14760	0.021926701	0.031796083	-0.013288215	DNA binding			nucleus|GO:0005634	DNA binding|GO:0003677	biological_process_unknown|GO:0008150
At1g14770	0.024605723	-0.34959584	0.13217352	similar to PHD finger protein-related [Arabidopsis thaliana] (TAIR:AT1G68030.1)			cellular_component_unknown|GO:0005575	molecular_function_unknown|GO:0003674	biological_process_unknown|GO:0008150
At1g14780	0.14136842	-1.6833036	-0.2373778	similar to unknown protein [Arabidopsis thaliana] (TAIR:AT4G24290.2); similar to Membrane attack complex component/perforin/complement C9 [Medicago truncatula] (GB:ABE92593.1); similar to Os06g0251100 [Oryza sativa (japonica cultivar-group)] (GB:NP_001057295.1); similar to Os02g0736300 [Oryza sativa (japonica cultivar-group)] (GB:NP_001048052.1); contains InterPro domain Membrane attack complex c…			cellular_component_unknown|GO:0005575	molecular_function_unknown|GO:0003674	biological_process_unknown|GO:0008150
At1g14790	0.0788151	0.20162448	-0.07319826	RDR1 (RNA-DEPENDENT RNA POLYMERASE 1); RNA-directed RNA polymerase/ nucleic acid binding				RNA-directed RNA polymerase activity|GO:0003968;nucleic acid binding|GO:0003676	posttranscriptional gene silencing|GO:0016441;response to salicylic acid stimulus|GO:0009751;response to virus|GO:0009615
At1g14800	0.16250446	0.1403885	-0.050407007	similar to unknown protein [Arabidopsis thaliana] (TAIR:AT1G54430.1); similar to hypothetical protein 26.t00082 [Brassica oleracea] (GB:ABD65028.1); contains InterPro domain Nucleic acid-binding, OB-fold, subgroup; (InterPro:IPR012340); contains InterPro domain Nucleic acid-binding, OB-fold; (InterPro:IPR008994)			cellular_component_unknown|GO:0005575	molecular_function_unknown|GO:0003674	biological_process_unknown|GO:0008150
At1g14810	-0.05113951	0.105035365	0.021967258	semialdehyde dehydrogenase family protein			mitochondrion|GO:0005739	aspartate-semialdehyde dehydrogenase activity|GO:0004073;oxidoreductase activity, acting on the aldehyde or oxo group of donors, NAD or NADP as acceptor|GO:0016620	amino acid metabolic process|GO:0006520
At1g14820	0.039064392	0.23179664	-0.0106478	SEC14 cytosolic factor family protein / phosphoglyceride transfer family protein			cellular_component_unknown|GO:0005575	transporter activity|GO:0005215	transport|GO:0006810
At1g14830	-0.3901923	0.018019535	-0.025026498	ADL1C (DYNAMIN-LIKE PROTEIN 5); GTP binding / GTPase			cell plate|GO:0009504;plasma membrane|GO:0005886	GTP binding|GO:0005525;GTPase activity|GO:0003924	mitochondrial fission|GO:0000266;mitochondrion organization and biogenesis|GO:0007005;pollen maturation|GO:0010152
At1g14840	0.11413832	-0.09813479	-0.07527826	ATMAP70-4 (microtubule-associated proteins 70-4); microtubule binding			microtubule|GO:0005874	microtubule binding|GO:0008017	cytoskeleton organization and biogenesis|GO:0007010
At1g14850	0.09654796	0.020834733	0.053929005	NUP155 (Nucleoporin 155)			nuclear pore|GO:0005643;plasma membrane|GO:0005886	nucleocytoplasmic transporter activity|GO:0005487	nucleocytoplasmic transport|GO:0006913
At1g14860	0.12254223	0.11498656	0.02118542	ATNUDT18 (Arabidopsis thaliana Nudix hydrolase homolog 18); hydrolase				hydrolase activity|GO:0016787	biological_process_unknown|GO:0008150
At1g14870	-0.15081528	-0.034070022	-0.15599352	similar to unknown protein [Arabidopsis thaliana] (TAIR:AT5G35525.1); similar to Os02g0579800 [Oryza sativa (japonica cultivar-group)] (GB:NP_001047231.1); similar to Uncharacterized Cys-rich domain [Medicago truncatula] (GB:ABE80519.1); similar to Os03g0830500 [Oryza sativa (japonica cultivar-group)] (GB:NP_001051787.1); contains InterPro domain Protein of unknown function Cys-rich; (InterPro:IP…			plasma membrane|GO:0005886	molecular_function_unknown|GO:0003674	biological_process_unknown|GO:0008150
At1g14880	-0.3431951	-0.2831165	-0.19846478	similar to unknown protein [Arabidopsis thaliana] (TAIR:AT1G14870.1); similar to Os02g0579800 [Oryza sativa (japonica cultivar-group)] (GB:NP_001047231.1); similar to ORFX [Lycopersicon esculentum] (GB:AAF74286.1); similar to fw2.2 [Lycopersicon pennellii] (GB:AAO12196.1); contains InterPro domain Protein of unknown function Cys-rich; (InterPro:IPR006461)			cellular_component_unknown|GO:0005575	molecular_function_unknown|GO:0003674	biological_process_unknown|GO:0008150
At1g14890	0.011896048	0.08174276	0.063149564	invertase/pectin methylesterase inhibitor family protein			endomembrane system|GO:0012505	pectinesterase inhibitor activity|GO:0046910	biological_process_unknown|GO:0008150
At1g14900	-0.056460008	0.84193325	0.77146	high-mobility-group protein / HMG-I/Y protein			cytosol|GO:0005829;nuclear chromatin|GO:0000790;nucleus|GO:0005634	DNA binding|GO:0003677	regulation of transcription, DNA-dependent|GO:0006355
At1g14910	-0.040473938	-0.012675844	-0.022359986	epsin N-terminal homology (ENTH) domain-containing protein			mitochondrion|GO:0005739	binding|GO:0005488	N-terminal protein myristoylation|GO:0006499
At1g14920	0.18057275	0.04870254	0.15303889	GAI (GA INSENSITIVE); transcription factor			nucleus|GO:0005634	transcription factor activity|GO:0003700	gibberellic acid mediated signaling|GO:0009740;hyperosmotic salinity response|GO:0042538;negative regulation of gibberellic acid mediated signaling|GO:0009938;negative regulation of seed germination|GO:0010187;phloem transport|GO:0010233;regulation of nitrogen utilization|GO:0006808;response to abscisic acid stimulus|GO:0009737;response to ethylene stimulus|GO:0009723;response to far red light|GO…
At1g14930	0.19394186	-1.3149098	-0.09655112	major latex protein-related / MLP-related			cellular_component_unknown|GO:0005575	molecular_function_unknown|GO:0003674	defense response|GO:0006952;response to biotic stimulus|GO:0009607
At1g14940	-2.1449849E-4	0.088551015	-0.15202224	major latex protein-related / MLP-related			cellular_component_unknown|GO:0005575	molecular_function_unknown|GO:0003674	defense response|GO:0006952;response to biotic stimulus|GO:0009607
At1g14950	0.111943975	-0.0021771323	-0.037064865	major latex protein-related / MLP-related			cellular_component_unknown|GO:0005575	molecular_function_unknown|GO:0003674	defense response|GO:0006952;response to biotic stimulus|GO:0009607
At1g14960	0.036756396	-0.025845746	-0.021346487	major latex protein-related / MLP-related			cellular_component_unknown|GO:0005575	molecular_function_unknown|GO:0003674	defense response|GO:0006952;response to biotic stimulus|GO:0009607
At1g14970	-0.14872952	0.0012914315	0.07156012	similar to unknown protein [Arabidopsis thaliana] (TAIR:AT2G01480.1); similar to Hypothetical plant protein [Medicago truncatula] (GB:ABE89193.1); contains InterPro domain Protein of unknown function DUF246, plant; (InterPro:IPR004348)				molecular_function_unknown|GO:0003674	biological_process_unknown|GO:0008150
At1g14980	-0.45432723	-0.24760479	-0.15178706	CPN10 (CHAPERONIN 10)			mitochondrion|GO:0005739	chaperone binding|GO:0051087	protein folding|GO:0006457;response to heat|GO:0009408
At1g14990	0.37348607	-1.5810281	-0.207051	similar to hypothetical protein [Oryza sativa (japonica cultivar-group)] (GB:BAB92466.1)			endomembrane system|GO:0012505	molecular_function_unknown|GO:0003674	biological_process_unknown|GO:0008150
At1g15000	-0.28802913	-0.15772249	0.06411074	SCPL50 (serine carboxypeptidase-like 50); serine carboxypeptidase			endomembrane system|GO:0012505	serine carboxypeptidase activity|GO:0004185	proteolysis|GO:0006508
At1g15010	-0.9171597	-0.7504307	-0.16439463	similar to unknown protein [Arabidopsis thaliana] (TAIR:AT2G01300.1); similar to Os01g0121500 [Oryza sativa (japonica cultivar-group)] (GB:NP_001041876.1); similar to Os01g0121600 [Oryza sativa (japonica cultivar-group)] (GB:NP_001041877.1)				molecular_function_unknown|GO:0003674	biological_process_unknown|GO:0008150
At1g15020	-0.009285541	0.0038204864	0.00868861	ATQSOX1 (QUIESCIN-SULFHYDRYL OXIDASE 1); thiol-disulfide exchange intermediate			endomembrane system|GO:0012505	thiol-disulfide exchange intermediate activity|GO:0030508	response to cation stress|GO:0043157
At1g15030	0.06693487	-0.025684873	-0.012048624	Encodes a Cysteine-rich peptide (CRP) family protein				molecular_function_unknown|GO:0003674	biological_process_unknown|GO:0008150
At1g15040	0.00907767	0.07180571	-0.02300675	glutamine amidotransferase-related			cellular_component_unknown|GO:0005575	catalytic activity|GO:0003824	glutamine metabolic process|GO:0006541
At1g15050	0.1469487	-0.006038899	-0.07764503	IAA34 (indoleacetic acid-induced protein 34); transcription factor			nucleus|GO:0005634	transcription factor activity|GO:0003700	response to auxin stimulus|GO:0009733
At1g15060	0.07702006	0.081616044	0.014353147	similar to unknown protein [Arabidopsis thaliana] (TAIR:AT1G73750.1); similar to Os01g0692600 [Oryza sativa (japonica cultivar-group)] (GB:NP_001043943.1); similar to unknown protein [Oryza sativa (japonica cultivar-group)] (GB:BAD82496.1); contains InterPro domain Esterase/lipase/thioesterase; (InterPro:IPR000379)			-	-	-
At1g15080	-0.032370977	-0.069529325	-0.029975977	ATPAP2 (PHOSPHATIDIC ACID PHOSPHATASE 2); phosphatidate phosphatase			integral to plasma membrane|GO:0005887	acid phosphatase activity|GO:0003993;phosphatidate phosphatase activity|GO:0008195	abscisic acid mediated signaling|GO:0009738
At1g15100	-0.1431897	-0.41385296	0.053249583	RHA2A (RING-H2 finger A2A); protein binding / zinc ion binding			endomembrane system|GO:0012505	protein binding|GO:0005515;zinc ion binding|GO:0008270
At1g15110	0.037215665	-1.663083	0.006120514	phosphatidyl serine synthase family protein			cellular_component_unknown|GO:0005575	CDP-diacylglycerol-serine O-phosphatidyltransferase activity|GO:0003882	phosphatidylserine biosynthetic process|GO:0006659
At1g15120	0.021549499	0.0185702	-0.24092083	ubiquinol-cytochrome C reductase complex 7.8 kDa protein, putative / mitochondrial hinge protein, putative			mitochondrial respiratory chain complex III|GO:0005750	ubiquinol-cytochrome-c reductase activity|GO:0008121	mitochondrial electron transport, ubiquinol to cytochrome c|GO:0006122
At1g15125	-0.15920585	-1.6702927	0.16590846	S-adenosyl-L-methionine:carboxyl methyltransferase family protein			cellular_component_unknown|GO:0005575	S-adenosylmethionine-dependent methyltransferase activity|GO:0008757	biological_process_unknown|GO:0008150
At1g15130	-0.0019565998	-1.6520303	-0.027092077	hydroxyproline-rich glycoprotein family protein			cellular_component_unknown|GO:0005575	molecular_function_unknown|GO:0003674	biological_process_unknown|GO:0008150
At1g15140	-0.732569	-0.7649047	-0.03579963	oxidoreductase NAD-binding domain-containing protein			chloroplast|GO:0009507	oxidoreductase activity|GO:0016491	electron transport|GO:0006118
At1g15150	0.09452937	0.15680149	-0.07265955	MATE efflux family protein			membrane|GO:0016020	antiporter activity|GO:0015297;transporter activity|GO:0005215	multidrug transport|GO:0006855
At1g15160	0.079001054	0.035787016	0.17710075	MATE efflux family protein			membrane|GO:0016020	antiporter activity|GO:0015297;transporter activity|GO:0005215	multidrug transport|GO:0006855
At1g15165	0.056995533	0.15396765	0.020895824	U-box domain-containing protein			endomembrane system|GO:0012505;ubiquitin ligase complex|GO:0000151	ubiquitin-protein ligase activity|GO:0004842	protein ubiquitination|GO:0016567
At1g15170	0.034763593	-1.5756114	0.3022065	MATE efflux family protein			membrane|GO:0016020	antiporter activity|GO:0015297;transporter activity|GO:0005215	multidrug transport|GO:0006855
At1g15180	0.062406033	-0.04104868	-0.0671078	MATE efflux family protein			membrane|GO:0016020	antiporter activity|GO:0015297;transporter activity|GO:0005215	multidrug transport|GO:0006855
At1g15190	0.6903939	0.06677957	0.06863078	Identical to Fasciclin-like arabinogalactan protein 19 precursor (FLA19) [Arabidopsis Thaliana] (GB:Q5Q0H2;GB:Q9XI50); similar to FLA21 (FASCICLIN-LIKE ARABINOGALACTAN PROTEIN 21 PRECURSOR) [Arabidopsis thaliana] (TAIR:AT5G06920.1); contains InterPro domain Beta-Ig-H3/fasciclin; (InterPro:IPR000782)			endomembrane system|GO:0012505	molecular_function_unknown|GO:0003674	cell adhesion|GO:0007155
At1g15200	0.0060980795	-0.01341569	0.035871807	protein-protein interaction regulator family protein			cellular_component_unknown|GO:0005575	molecular_function_unknown|GO:0003674	biological_process_unknown|GO:0008150
At1g15210	0.1499429	0.03749613	0.0056441124	ATPDR7/PDR7 (PLEIOTROPIC DRUG RESISTANCE 7); ATPase, coupled to transmembrane movement of substances			plasma membrane|GO:0005886	ATPase activity, coupled to transmembrane movement of substances|GO:0042626	multidrug transport|GO:0006855
At1g15215	0.3316049	0.39381367	0.011676956	similar to sequence-specific DNA binding / transcription factor [Arabidopsis thaliana] (TAIR:AT3G18380.2); similar to unknown protein [Oryza sativa (japonica cultivar-group)] (GB:BAD37623.1); similar to Os09g0346900 [Oryza sativa (japonica cultivar-group)] (GB:NP_001062942.1); contains domain Chromo domain-like (SSF54160)			cellular_component_unknown|GO:0005575	molecular_function_unknown|GO:0003674	biological_process_unknown|GO:0008150
At1g15220	0.104238786	0.32885736	-0.11236102	ATCCMH			mitochondrial inner membrane|GO:0005743;mitochondrion|GO:0005739;protein complex|GO:0043234	oxidoreductase activity|GO:0016491	cytochrome complex assembly|GO:0017004;embryonic development|GO:0009790
At1g15230	-0.0057673766	0.027983686	0.022367954	similar to Os09g0344700 [Oryza sativa (japonica cultivar-group)] (GB:NP_001062932.1)			cellular_component_unknown|GO:0005575	molecular_function_unknown|GO:0003674	biological_process_unknown|GO:0008150
At1g15240	0.04473066	0.1713015	0.027970765	phox (PX) domain-containing protein				phosphoinositide binding|GO:0035091;protein binding|GO:0005515	intracellular signaling cascade|GO:0007242
At1g15250	-0.045908555	-0.03451783	-0.10077497	60S ribosomal protein L37 (RPL37A)			ribosome|GO:0005840	structural constituent of ribosome|GO:0003735	ribosome biogenesis and assembly|GO:0042254;translation|GO:0006412
At1g15260	-8.836817E-4	-1.6361625	-0.05888053	similar to unknown protein [Arabidopsis thaliana] (TAIR:AT3G16070.1)				molecular_function_unknown|GO:0003674	biological_process_unknown|GO:0008150
At1g15270	-1.3240736	-0.83158594	-0.60709655	similar to unknown protein [Arabidopsis thaliana] (TAIR:AT3G16040.1); similar to conserved hypothetical protein [Medicago truncatula] (GB:ABE77733.1)			cellular_component_unknown|GO:0005575	molecular_function_unknown|GO:0003674	biological_process_unknown|GO:0008150
At1g15280	-0.4375045	-0.23423363	0.06278875	glycine-rich protein			cellular_component_unknown|GO:0005575	molecular_function_unknown|GO:0003674	biological_process_unknown|GO:0008150
At1g15290	0.039103393	0.1116921	0.0034661423	binding			cellular_component_unknown|GO:0005575	binding|GO:0005488	biological_process_unknown|GO:0008150
At1g15310	-0.036395807	-1.6151869	-0.06052568	ATHSRP54A (Arabidopsis thaliana signal recognition particle 54kDa A); 7S RNA binding / GTP binding / mRNA binding			cytoplasm|GO:0005737;signal recognition particle, endoplasmic reticulum targeting|GO:0005786	7S RNA binding|GO:0008312;GTP binding|GO:0005525;mRNA binding|GO:0003729	SRP-dependent cotranslational protein targeting to membrane, signal sequence recognition|GO:0006617
At1g15320	-0.009216541	-0.073857106	0.020357437	unknown protein			endomembrane system|GO:0012505
At1g15330	0.010972018	0.083316304	0.013382075	CBS domain-containing protein			cellular_component_unknown|GO:0005575	molecular_function_unknown|GO:0003674	biological_process_unknown|GO:0008150
At1g15340	-0.15341811	0.032258008	0.13264816	MBD10 (methyl-CpG-binding domain 10); DNA binding			cellular_component_unknown|GO:0005575	DNA binding|GO:0003677;methyl-CpG binding|GO:0008327	biological_process_unknown|GO:0008150
At1g15350	-0.018629182	0.0013125595	0.11332539	similar to unknown protein [Arabidopsis thaliana] (TAIR:AT3G15770.2); similar to hypothetical protein [Glycine max] (GB:AAN03467.1)			chloroplast|GO:0009507	molecular_function_unknown|GO:0003674	biological_process_unknown|GO:0008150
At1g15360	0.057970375	-0.01467557	0.013947107	SHN1/WIN1 (SHINE1); DNA binding / transcription factor			nucleus|GO:0005634	DNA binding|GO:0003677;transcription factor activity|GO:0003700	ethylene mediated signaling pathway|GO:0009873;regulation of transcription, DNA-dependent|GO:0006355;response to water deprivation|GO:0009414;wax metabolic process|GO:0010166
At1g15370	0.17325279	0.41151848	0.019686699	similar to Lon (GB:ABD28727.1); contains InterPro domain Longin-like; (InterPro:IPR011012)				molecular_function_unknown|GO:0003674	transport|GO:0006810
At1g15380	-0.31592804	-0.23276262	0.01147223	lactoylglutathione lyase			cellular_component_unknown|GO:0005575	lactoylglutathione lyase activity|GO:0004462	carbohydrate metabolic process|GO:0005975
At1g15385	0.03389533	0.06794122	0.004000894	unknown protein			cellular_component_unknown|GO:0005575	molecular_function_unknown|GO:0003674	biological_process_unknown|GO:0008150
At1g15390	-0.13565806	0.0043233577	0.01499296	PDF1A (PEPTIDE DEFORMYLASE 1A); peptide deformylase			cellulose and pectin-containing cell wall|GO:0009505;mitochondrion|GO:0005739	peptide deformylase activity|GO:0042586	conversion of met-tRNAf to fmet-tRNA|GO:0001718;translation|GO:0006412
At1g15400	0.012070172	0.38403764	0.041053493	similar to unknown protein [Arabidopsis thaliana] (TAIR:AT1G80180.1); similar to Os06g0601100 [Oryza sativa (japonica cultivar-group)] (GB:NP_001058003.1); similar to hypothetical protein [Oryza sativa (japonica cultivar-group)] (GB:BAD81575.1)			cellular_component_unknown|GO:0005575	molecular_function_unknown|GO:0003674	biological_process_unknown|GO:0008150
At1g15410	-0.0030449396	0.05595465	0.16264483	aspartate-glutamate racemase family				racemase and epimerase activity, acting on amino acids and derivatives|GO:0016855	metabolic process|GO:0008152
At1g15415	-0.16902061	0.13835742	0.04049135	unknown protein			cellular_component_unknown|GO:0005575	molecular_function_unknown|GO:0003674	biological_process_unknown|GO:0008150
At1g15420	0.024433127	0.044246357	0.011074515	similar to transducin family protein / WD-40 repeat family protein [Arabidopsis thaliana] (TAIR:AT5G11240.1); similar to Os12g0634800 [Oryza sativa (japonica cultivar-group)] (GB:NP_001067356.1); similar to Os01g0649000 [Oryza sativa (japonica cultivar-group)] (GB:NP_001043716.1); similar to unnamed protein product [Tetraodon nigroviridis] (GB:CAF99021.1); contains InterPro domain Protein of unkn…			cellular_component_unknown|GO:0005575	molecular_function_unknown|GO:0003674	biological_process_unknown|GO:0008150
At1g15430	0.08261826	0.05121661	0.07216626	similar to unknown protein [Arabidopsis thaliana] (TAIR:AT1G80220.1); similar to Os01g0612600 [Oryza sativa (japonica cultivar-group)] (GB:NP_001043557.1); similar to Pm27 [Prunus mume] (GB:BAE48661.1); contains InterPro domain Protein of unknown function DUF1644; (InterPro:IPR012866)			cellular_component_unknown|GO:0005575	molecular_function_unknown|GO:0003674	biological_process_unknown|GO:0008150
At1g15440	-0.08085829	-0.012415496	0.039785333	transducin family protein / WD-40 repeat family protein			cellular_component_unknown|GO:0005575	nucleotide binding|GO:0000166	biological_process_unknown|GO:0008150
At1g15460	-0.12233087	-1.6345798	0.100054435	anion exchange family protein			integral to membrane|GO:0016021;membrane|GO:0016020	anion exchanger activity|GO:0015380	anion transport|GO:0006820
At1g15470	0.0582067	0.009017452	0.12625653	transducin family protein / WD-40 repeat family protein			cellular_component_unknown|GO:0005575	nucleotide binding|GO:0000166	biological_process_unknown|GO:0008150
At1g15480	0.021785429	-1.3500481	0.16415532	DNA binding				DNA binding|GO:0003677	biological_process_unknown|GO:0008150
At1g15490	-0.12629718	-0.07948477	0.24530996	hydrolase, alpha/beta fold family protein				hydrolase activity|GO:0016787
At1g15500	0.05092185	0.120541304	-0.031898618	chloroplast ADP, ATP carrier protein, putative / ADP, ATP translocase, putative / adenine nucleotide translocase, putative			cytoplasm|GO:0005737;mitochondrion|GO:0005739;plastid|GO:0009536	ATP:ADP antiporter activity|GO:0005471	transport|GO:0006810
At1g15510	0.027155178	-1.4298855	0.067352355	pentatricopeptide (PPR) repeat-containing protein			chloroplast|GO:0009507	binding|GO:0005488	biological_process_unknown|GO:0008150
At1g15520	0.0017893352	-1.6011184	0.050866738	ATPDR12/PDR12 (PLEIOTROPIC DRUG RESISTANCE 12); ATPase, coupled to transmembrane movement of substances			plasma membrane|GO:0005886	ATPase activity, coupled to transmembrane movement of substances|GO:0042626	lead ion transport|GO:0015692;multidrug transport|GO:0006855;response to biotic stimulus|GO:0009607;response to ethylene stimulus|GO:0009723;response to jasmonic acid stimulus|GO:0009753;response to salicylic acid stimulus|GO:0009751
At1g15530	-0.417713	-1.8544351	0.07610666	receptor lectin kinase, putative				carbohydrate binding|GO:0030246;kinase activity|GO:0016301	protein amino acid phosphorylation|GO:0006468
At1g15540	-0.0062436443	-1.5387024	0.16832596	oxidoreductase, 2OG-Fe(II) oxygenase family protein					N-terminal protein myristoylation|GO:0006499
At1g15550	0.08021528	-0.02160684	0.04159458	GA4 (GA REQUIRING 4); gibberellin 3-beta-dioxygenase			cytoplasm|GO:0005737	gibberellin 3-beta-dioxygenase activity|GO:0016707;transcription factor binding|GO:0008134	gibberellic acid mediated signaling|GO:0009740;gibberellin biosynthetic process|GO:0009686;response to gibberellin stimulus|GO:0009739;response to red light|GO:0010114;response to red or far red light|GO:0009639
At1g15570	0.10400851	0.07880342	-0.039124366	CYCA2;3 (CYCLIN A2;3); cyclin-dependent protein kinase regulator			nucleus|GO:0005634	cyclin-dependent protein kinase regulator activity|GO:0016538	DNA endoreduplication|GO:0042023;regulation of progression through cell cycle|GO:0000074
At1g15580	0.015155055	-0.073280275	0.0664451	IAA5 (indoleacetic acid-induced protein 5); transcription factor			nucleus|GO:0005634	transcription factor activity|GO:0003700	response to auxin stimulus|GO:0009733
At1g15590	0.030136272	-0.023547525	0.04551962	similar to zinc finger (C3HC4-type RING finger) family protein [Arabidopsis thaliana] (TAIR:AT1G80400.1); similar to unknown [Phacelia tanacetifolia] (GB:AAD37364.1); similar to Os01g0178700 [Oryza sativa (japonica cultivar-group)] (GB:NP_001042194.1); similar to Os09g0323100 [Oryza sativa (japonica cultivar-group)] (GB:NP_001062870.1)			cellular_component_unknown|GO:0005575	molecular_function_unknown|GO:0003674	biological_process_unknown|GO:0008150
At1g15600	0.15578434	0.0826041	-0.0012419298	similar to unknown protein [Arabidopsis thaliana] (TAIR:AT1G15620.1); similar to putative ATP synthetase alpha chain [Oryza sativa (japonica cultivar-group)] (GB:AAO72570.1); similar to Os02g0787500 [Oryza sativa (japonica cultivar-group)] (GB:NP_001048342.1); similar to Os09g0323100 [Oryza sativa (japonica cultivar-group)] (GB:NP_001062870.1)			cellular_component_unknown|GO:0005575	molecular_function_unknown|GO:0003674	biological_process_unknown|GO:0008150
At1g15610	0.08030461	-0.034293264	0.113910556	similar to unknown protein [Arabidopsis thaliana] (TAIR:AT1G15630.1); similar to Os02g0787500 [Oryza sativa (japonica cultivar-group)] (GB:NP_001048342.1)			cellular_component_unknown|GO:0005575	molecular_function_unknown|GO:0003674	biological_process_unknown|GO:0008150
At1g15620	0.10687719	0.075499274	-0.04223407	similar to unknown protein [Arabidopsis thaliana] (TAIR:AT1G15640.1)			cellular_component_unknown|GO:0005575	molecular_function_unknown|GO:0003674	biological_process_unknown|GO:0008150
At1g15630	0.15296403	0.15348312	-0.17079844	similar to unknown protein [Arabidopsis thaliana] (TAIR:AT1G15610.1); similar to Os09g0323100 [Oryza sativa (japonica cultivar-group)] (GB:NP_001062870.1)			cellular_component_unknown|GO:0005575	molecular_function_unknown|GO:0003674	biological_process_unknown|GO:0008150
At1g15640	0.5582865	0.5870793	0.022127397	similar to unknown protein [Arabidopsis thaliana] (TAIR:AT1G15620.1)			cellular_component_unknown|GO:0005575	molecular_function_unknown|GO:0003674	biological_process_unknown|GO:0008150
At1g15660	0.030168982	0.32779548	-0.08211519	similar to CENP-C [Medicago truncatula] (GB:AAU04617.1); contains domain CENTROMERE PROTEIN C (PTHR16684); contains domain YrdC/RibB (SSF55821); contains domain gb def: CENP-C (Fragment) (PTHR16684:SF3)			cellular_component_unknown|GO:0005575	molecular_function_unknown|GO:0003674	biological_process_unknown|GO:0008150
At1g15670	0.05493267	0.032859713	0.17954937	kelch repeat-containing F-box family protein			cellular_component_unknown|GO:0005575	molecular_function_unknown|GO:0003674	biological_process_unknown|GO:0008150
At1g15680	0.15977278	0.0903922	0.17204542	F-box family protein			cellular_component_unknown|GO:0005575	molecular_function_unknown|GO:0003674	biological_process_unknown|GO:0008150
At1g15690	3.1997952	-0.046365917	0.028078733	AVP1 (vacuolar-type H+-pumping pyrophosphatase 1); ATPase			endosome membrane|GO:0010008;membrane of vacuole with cell cycle-independent morphology|GO:0009705;mitochondrion|GO:0005739;plasma membrane|GO:0005886;vacuolar membrane|GO:0005774	ATPase activity|GO:0016887;hydrogen-translocating pyrophosphatase activity|GO:0009678	auxin polar transport|GO:0009926;establishment and/or maintenance of transmembrane electrochemical gradient|GO:0010248;response to salt stress|GO:0009651;response to water deprivation|GO:0009414
At1g15700	0.014872763	-0.08840017	0.06934857	ATPC2 (ATP synthase gamma chain 2)			chloroplast ATP synthase complex|GO:0009544;chloroplast|GO:0009507	enzyme regulator activity|GO:0030234	ATP synthesis coupled proton transport|GO:0015986
At1g15710	0.07273131	0.0840282	-0.018903974	prephenate dehydrogenase family protein				prephenate dehydrogenase (NADP+) activity|GO:0004665	tyrosine biosynthetic process|GO:0006571
At1g15720	0.0118465945	-0.008409425	-0.02786032	TRFL5 (TRF-LIKE 5); DNA binding / transcription factor			nucleus|GO:0005634	DNA binding|GO:0003677;transcription factor activity|GO:0003700	regulation of transcription|GO:0045449
At1g15730	0.2568792	0.136217	0.07885694	PRLI-interacting factor L, putative			-	-	-
At1g15740	-0.008766964	-1.2315753	0.17926785	leucine-rich repeat family protein			cellular_component_unknown|GO:0005575	protein binding|GO:0005515
At1g15750	-0.019278448	0.040431995	0.053999312	TPL/WSIP1 (WUS-INTERACTING PROTEIN 1)			nucleus|GO:0005634	protein binding|GO:0005515	primary shoot apical meristem specification|GO:0010072
At1g15760	-0.049644846	0.08785423	-0.0052912384	similar to unknown protein [Arabidopsis thaliana] (TAIR:AT1G80520.1); similar to Jp18 [Poncirus trifoliata] (GB:AAN62342.1); contains InterPro domain Sterile alpha motif-type; (InterPro:IPR013761); contains InterPro domain Sterile alpha motif homology; (InterPro:IPR010993)			cellular_component_unknown|GO:0005575	molecular_function_unknown|GO:0003674	biological_process_unknown|GO:0008150
At1g15770	0.124197766	-0.034879617	-0.11472179	similar to unknown protein [Arabidopsis thaliana] (TAIR:AT1G15780.1); similar to CTV.22 [Poncirus trifoliata] (GB:AAN62354.1)			cellular_component_unknown|GO:0005575	molecular_function_unknown|GO:0003674	biological_process_unknown|GO:0008150
At1g15780	-0.15128797	-0.029797297	-0.040911272	similar to unknown protein [Arabidopsis thaliana] (TAIR:AT2G10440.1); similar to Globin-like [Medicago truncatula] (GB:ABE79971.1); similar to Os08g0564800 [Oryza sativa (japonica cultivar-group)] (GB:NP_001062533.1); similar to CTV.22 [Poncirus trifoliata] (GB:AAN62354.1); contains domain no description (G3D.1.10.246.20); contains domain Kix domain of CBP (creb binding protein) (SSF47040)			cellular_component_unknown|GO:0005575
At1g15790	-0.05371847	-0.043725796	0.06504024	similar to unknown protein [Arabidopsis thaliana] (TAIR:AT1G15780.1); similar to Os08g0564800 [Oryza sativa (japonica cultivar-group)] (GB:NP_001062533.1); similar to CTV.22 [Poncirus trifoliata] (GB:AAN62354.1); contains domain no description (G3D.1.10.246.20); contains domain Kix domain of CBP (creb binding protein) (SSF47040)			-	-	-
At1g15800	-0.709124	-2.4061527	0.0343528	similar to unknown protein [Arabidopsis thaliana] (TAIR:AT1G80610.1); similar to Os02g0182700 [Oryza sativa (japonica cultivar-group)] (GB:NP_001046100.1)			cellular_component_unknown|GO:0005575	molecular_function_unknown|GO:0003674	biological_process_unknown|GO:0008150
At1g15810	-0.011449518	0.049919397	0.090880506	ribosomal protein S15 family protein			small ribosomal subunit|GO:0015935	structural constituent of ribosome|GO:0003735	translation|GO:0006412
At1g15820	-0.5427661	-0.48932356	-0.26609793	LHCB6 (LIGHT HARVESTING COMPLEX PSII); chlorophyll binding			chloroplast thylakoid membrane|GO:0009535;photosystem II antenna complex|GO:0009783;plastoglobule|GO:0010287	chlorophyll binding|GO:0016168	photosynthesis|GO:0015979
At1g15825	-0.034933824	-0.10072342	-0.04339529	hydroxyproline-rich glycoprotein family protein			cellular_component_unknown|GO:0005575	molecular_function_unknown|GO:0003674	biological_process_unknown|GO:0008150
At1g15830	0.14404508	-0.1724351	0.08617915	similar to unknown protein [Arabidopsis thaliana] (TAIR:AT4G01985.1); similar to PE-PGRS FAMILY PROTEIN [Mycobacterium tuberculosis H37Rv] (GB:YP_177981.1); similar to Os03g0309300 [Oryza sativa (japonica cultivar-group)] (GB:NP_001049911.1)			cellular_component_unknown|GO:0005575	molecular_function_unknown|GO:0003674	biological_process_unknown|GO:0008150
At1g15840	0.09295874	0.068199605	-0.10229484	similar to unknown protein [Arabidopsis thaliana] (TAIR:AT5G49350.1); similar to PREDICTED: hypothetical protein [Rattus norve (GB:XP_001070790.1)			cellular_component_unknown|GO:0005575	molecular_function_unknown|GO:0003674	biological_process_unknown|GO:0008150
At1g15850	-0.008082718	-0.33266544	0.049793802	transducin family protein / WD-40 repeat family protein			chloroplast|GO:0009507	nucleotide binding|GO:0000166	biological_process_unknown|GO:0008150
At1g15860	-0.08695716	0.14640409	-0.15556486	calcium ion binding				calcium ion binding|GO:0005509	biological_process_unknown|GO:0008150
At1g15870	0.1436711	-0.06462363	0.04010935	mitochondrial glycoprotein family protein / MAM33 family protein			mitochondrial matrix|GO:0005759	molecular_function_unknown|GO:0003674	biological_process_unknown|GO:0008150
At1g15880	-0.032678466	0.038595665	0.012775375	GOS11 (GOLGI SNARE 11); SNARE binding			integral to membrane|GO:0016021	SNARE binding|GO:0000149	intra-Golgi vesicle-mediated transport|GO:0006891;membrane fusion|GO:0006944
At1g15890	0.1273253	-0.0014822315	-0.017388366	disease resistance protein (CC-NBS-LRR class), putative			cellular_component_unknown|GO:0005575	ATP binding|GO:0005524;protein binding|GO:0005515	N-terminal protein myristoylation|GO:0006499;defense response|GO:0006952
At1g15900	0.44021788	-1.0394821	-0.03758303	similar to hypothetical protein [Oryza sativa (japonica cultivar-group)] (GB:BAD45781.1)			cellular_component_unknown|GO:0005575	molecular_function_unknown|GO:0003674	biological_process_unknown|GO:0008150
At1g15910	0.04239387	-1.5996952	0.009803444	XH/XS domain-containing protein / XS zinc finger domain-containing protein				molecular_function_unknown|GO:0003674
At1g15920	0.04978679	-1.1520028	0.072575785	CCR4-NOT transcription complex protein, putative			nucleus|GO:0005634	ribonuclease activity|GO:0004540	RNA modification|GO:0009451
At1g15930	-0.17098206	-0.06252135	1.2268844	40S ribosomal protein S12 (RPS12A)			cytosolic ribosome (sensu Eukaryota)|GO:0005830	structural constituent of ribosome|GO:0003735	translation|GO:0006412
At1g15940	-0.1808104	-1.6044624	-0.21121082	similar to binding [Arabidopsis thaliana] (TAIR:AT1G80810.1); similar to Tudor [Medicago truncatula] (GB:ABE86625.1); contains domain ARM repeat (SSF48371); contains domain no description (G3D.2.30.30.140); contains domain ANDROGEN INDUCED INHIBITOR OF PROLIFERATION (AS3) / PDS5-RELATED (PTHR12663)					biological_process_unknown|GO:0008150
At1g15950	-0.40801322	-1.7720007	-0.084968135	CCR1 (CINNAMOYL COA REDUCTASE 1)			cellular_component_unknown|GO:0005575	cinnamoyl-CoA reductase activity|GO:0016621	lignin biosynthetic process|GO:0009809;response to cold|GO:0009409
At1g15960	-0.18197234	-1.7459145	-0.5869623	NRAMP6 (NRAMP metal ion transporter 6); metal ion transporter			cellular_component_unknown|GO:0005575	inorganic anion transmembrane transporter activity|GO:0015103;metal ion transmembrane transporter activity|GO:0046873	cellular metal ion homeostasis|GO:0006875;metal ion transport|GO:0030001
At1g15970	0.13236712	-1.6062666	-0.06714091	methyladenine glycosylase family protein			cellular_component_unknown|GO:0005575	DNA-3-methyladenine glycosylase I activity|GO:0008725	DNA repair|GO:0006281
At1g15980	0.05487953	-0.22077173	0.03255774	similar to Os08g0276100 [Oryza sativa (japonica cultivar-group)] (GB:NP_001061432.1); similar to COG0859: ADP-heptose:LPS heptosyltransferase [Nostoc punctiforme PCC 73102] (GB:ZP_00111141.1); contains domain UDP-Glycosyltransferase/glycogen phosphorylase (SSF53756)			chloroplast|GO:0009507
At1g15990	0.037007183	0.029540276	-0.048903923	ATCNGC7 (CYCLIC NUCLEOTIDE GATED CHANNEL 7); calmodulin binding / cyclic nucleotide binding / ion channel			membrane|GO:0016020	calmodulin binding|GO:0005516;cyclic nucleotide binding|GO:0030551;ion channel activity|GO:0005216	ion transport|GO:0006811;potassium ion transport|GO:0006813
At1g16000	0.0576467	-2.1696799	0.035040483	similar to unknown protein [Arabidopsis thaliana] (TAIR:AT1G80890.1); similar to Os12g0556400 [Oryza sativa (japonica cultivar-group)] (GB:NP_001067003.1); similar to hypothetical protein LOC_Os12g36930 [Oryza sativa (japonica cultivar-group)] (GB:ABA99557.1)			cellular_component_unknown|GO:0005575	molecular_function_unknown|GO:0003674	biological_process_unknown|GO:0008150
At1g16010	0.06927004	0.007830182	-0.009153463	magnesium transporter CorA-like family protein (MRS2-1)			membrane|GO:0016020	metal ion transmembrane transporter activity|GO:0046873	metal ion transport|GO:0030001
At1g16020	0.015420748	-0.023070164	0.10402645	similar to unknown protein [Arabidopsis thaliana] (TAIR:AT1G80910.1); similar to Os08g0427300 [Oryza sativa (japonica cultivar-group)] (GB:NP_001061842.1); similar to myrosinase precursor [Brassica oleracea] (GB:AAL67437.1); contains domain FAMILY NOT NAMED (PTHR13056); contains domain SUBFAMILY NOT NAMED (PTHR13056:SF2)			cellular_component_unknown|GO:0005575	molecular_function_unknown|GO:0003674	biological_process_unknown|GO:0008150
At1g16025	0.08930926	0.42305565	0.12714991	unknown protein			chloroplast|GO:0009507	molecular_function_unknown|GO:0003674	biological_process_unknown|GO:0008150
At1g16030	0.088865966	-0.023178237	-0.024211138	HSP70B (heat shock protein 70B); ATP binding			cytosol|GO:0005829	ATP binding|GO:0005524	protein folding|GO:0006457;response to heat|GO:0009408
At1g16040	0.1877009	0.10678539	-0.015370131	similar to phosphatidylinositol glycan synthesis class F protein [Oryza sativa (japonica cultivar-group)] (GB:ABH07430.1); similar to Os03g0129000 [Oryza sativa (japonica cultivar-group)] (GB:NP_001048844.1); contains InterPro domain Phospho-ethanolamine N-methyltransferase; (InterPro:IPR009580)			endoplasmic reticulum membrane|GO:0005789;integral to membrane|GO:0016021	molecular_function_unknown|GO:0003674	GPI anchor biosynthetic process|GO:0006506
At1g16060	0.42896912	0.43104905	-0.015994508	ovule development protein, putative			nucleus|GO:0005634	DNA binding|GO:0003677;transcription factor activity|GO:0003700	organ morphogenesis|GO:0009887;regulation of transcription, DNA-dependent|GO:0006355
At1g16070	0.15641458	0.0860274	0.06919226	AtTLP8 (TUBBY LIKE PROTEIN 8)			cellular_component_unknown|GO:0005575	transcription factor activity|GO:0003700	regulation of transcription|GO:0045449
At1g16080	-0.24034853	-0.06948688	-0.11235461	similar to unnamed protein product [Ostreococcus tauri] (GB:CAL54676.1); similar to Os08g0266300 [Oryza sativa (japonica cultivar-group)] (GB:NP_001061403.1)			chloroplast|GO:0009507
At1g16090	0.12500079	-1.1723264	0.018672585	WAKL7 (WALL ASSOCIATED KINASE-LIKE 7)			endomembrane system|GO:0012505
At1g16110	-0.085002296	-1.6223365	0.018216738	WAKL6 (WALL ASSOCIATED KINASE-LIKE 6); kinase			endomembrane system|GO:0012505	kinase activity|GO:0016301	protein amino acid phosphorylation|GO:0006468
At1g16120	0.02653423	-1.6221063	0.12662685	WAKL1 (WALL ASSOCIATED KINASE-LIKE 1); kinase			cell wall|GO:0005618	kinase activity|GO:0016301	protein amino acid phosphorylation|GO:0006468
At1g16130	-0.31201497	-1.1691289	0.07602759	WAKL2 (WALL ASSOCIATED KINASE-LIKE 2); kinase			cellular_component_unknown|GO:0005575	kinase activity|GO:0016301	protein amino acid phosphorylation|GO:0006468
At5g61090	-0.053800754	0.11967695	0.13830611	proline-rich family protein				molecular_function_unknown|GO:0003674	biological_process_unknown|GO:0008150
At1g16150	-0.02810352	-1.6456105	0.09847874	WAKL4 (WALL ASSOCIATED KINASE-LIKE 4); kinase			cell surface|GO:0009986;cellulose and pectin-containing cell wall|GO:0009505;plasma membrane|GO:0005886	kinase activity|GO:0016301	protein amino acid phosphorylation|GO:0006468;response to cadmium ion|GO:0046686;response to nickel ion|GO:0010045;response to zinc ion|GO:0010043
At1g16160	0.21865278	-1.5216142	0.044577036	WAKL5 (WALL ASSOCIATED KINASE-LIKE 5); kinase			chloroplast|GO:0009507	kinase activity|GO:0016301	protein amino acid phosphorylation|GO:0006468
At1g16170	0.07689355	-1.5915146	-0.10641603	similar to unknown protein [Arabidopsis thaliana] (TAIR:AT1G79660.1); similar to Os08g0266200 [Oryza sativa (japonica cultivar-group)] (GB:NP_001061402.1)			cellular_component_unknown|GO:0005575	molecular_function_unknown|GO:0003674	biological_process_unknown|GO:0008150
At1g16180	-0.4157318	-1.9211795	-0.15313818	TMS membrane family protein / tumour differentially expressed (TDE) family protein			membrane|GO:0016020	molecular_function_unknown|GO:0003674
At1g16190	0.10950996	-0.8648388	0.028889691	DNA repair protein RAD23, putative			nucleus|GO:0005634	damaged DNA binding|GO:0003684	base-excision repair|GO:0006284;ubiquitin cycle|GO:0006512
At1g16210	-0.12117786	-1.7464852	0.048131574	similar to cupin family protein [Arabidopsis thaliana] (TAIR:AT2G18540.1); similar to H0211B05.1 [Oryza sativa (indica cultivar-group)] (GB:CAH67164.1); similar to Os04g0561600 [Oryza sativa (japonica cultivar-group)] (GB:NP_001053553.1); contains InterPro domain Protein of unknown function DUF1014; (InterPro:IPR010422); contains InterPro domain High mobility group box; (InterPro:IPR009071)			cellular_component_unknown|GO:0005575	molecular_function_unknown|GO:0003674	biological_process_unknown|GO:0008150
At1g16220	0.040656034	-0.08076891	0.047874417	protein phosphatase 2C family protein / PP2C family protein			cellular_component_unknown|GO:0005575	protein phosphatase type 2C activity|GO:0015071	N-terminal protein myristoylation|GO:0006499
At1g16225	0.12167083	0.13790159	-0.008841816	similar to syntaxin-related family protein [Arabidopsis thaliana] (TAIR:AT1G16230.1); similar to Os02g0119400 [Oryza sativa (japonica cultivar-group)] (GB:NP_001045701.1); similar to Hypothetical protein [Oryza sativa (japonica cultivar-group)] (GB:AAM52319.1); similar to Os08g0277900 [Oryza sativa (japonica cultivar-group)] (GB:NP_001061436.1); contains InterPro domain Target SNARE coiled-coil r…				molecular_function_unknown|GO:0003674	secretory pathway|GO:0045045
At1g16230	0.08607811	0.068981	0.015169296	syntaxin-related family protein			cellular_component_unknown|GO:0005575	molecular_function_unknown|GO:0003674	secretory pathway|GO:0045045
At1g16240	-0.28712416	-0.061995845	-0.015079175	SYP51 (SYNTAXIN OF PLANTS 51)			endosome membrane|GO:0010008	SNAP receptor activity|GO:0005484	vesicle-mediated transport|GO:0016192
At1g16250	0.065375924	0.051008493	0.042136524	kelch repeat-containing F-box family protein			cellular_component_unknown|GO:0005575	molecular_function_unknown|GO:0003674	biological_process_unknown|GO:0008150
At1g16260	0.4700621	0.32383925	0.25512242	protein kinase family protein			endomembrane system|GO:0012505	kinase activity|GO:0016301	protein amino acid phosphorylation|GO:0006468
At1g16270	0.09009364	-0.046774548	0.019454423	protein kinase family protein			cellular_component_unknown|GO:0005575	protein kinase activity|GO:0004672;protein threonine/tyrosine kinase activity|GO:0004712	protein amino acid phosphorylation|GO:0006468
At1g16280	0.016969623	-2.1599605	-0.01781349	DEAD/DEAH box helicase, putative			cellular_component_unknown|GO:0005575	ATP-dependent helicase activity|GO:0008026
At1g16290	0.07596269	-0.013245717	0.115294814	similar to Os02g0170900 [Oryza sativa (japonica cultivar-group)] (GB:NP_001046030.1); contains InterPro domain Lytic transglycosylase, catalytic; (InterPro:IPR008258)			cellular_component_unknown|GO:0005575	molecular_function_unknown|GO:0003674	biological_process_unknown|GO:0008150
At1g16300	-0.02617468	0.06875582	-0.09225421	GAPCP-2; glyceraldehyde-3-phosphate dehydrogenase			plastid|GO:0009536	glyceraldehyde-3-phosphate dehydrogenase activity|GO:0008943	glycolysis|GO:0006096
At1g16310	-0.021254798	0.927595	0.56130004	cation efflux family protein			membrane|GO:0016020	cation transmembrane transporter activity|GO:0008324	cation transport|GO:0006812
At1g16320	0.16760734	-0.09869642	0.012211803	similar to unknown protein [Arabidopsis thaliana] (TAIR:AT1G79510.2); similar to hypothetical protein Npun02005080 [Nostoc punctiforme PCC 73102] (GB:ZP_00108317.1); similar to Os05g0215600 [Oryza sativa (japonica cultivar-group)] (GB:NP_001054933.1); similar to Os04g0613300 [Oryza sativa (japonica cultivar-group)] (GB:NP_001053853.1); contains domain NTF2-like (SSF54427)			chloroplast|GO:0009507	molecular_function_unknown|GO:0003674	biological_process_unknown|GO:0008150
At1g16330	0.01581691	-1.6726604	-0.016989209	CYCB3;1 (CYCLIN B3;1); cyclin-dependent protein kinase			chloroplast|GO:0009507;nucleus|GO:0005634	cyclin-dependent protein kinase activity|GO:0004693	regulation of progression through cell cycle|GO:0000074
At1g16340	-0.2861916	-1.7756087	-0.17625536	ATKDSA2/ATKSDA			cytoplasm|GO:0005737	3-deoxy-8-phosphooctulonate synthase activity|GO:0008676	metabolic process|GO:0008152;rhamnogalacturonan II biosynthetic process|GO:0010306
At1g16350	-0.062376708	-1.6118609	-0.12127568	inosine-5'-monophosphate dehydrogenase, putative			cellular_component_unknown|GO:0005575	IMP dehydrogenase activity|GO:0003938	GMP biosynthetic process|GO:0006177
At1g16360	-2.569845E-4	-1.6411294	-0.005456074	LEM3 (ligand-effect modulator 3) family protein / CDC50 family protein			membrane|GO:0016020		biological_process_unknown|GO:0008150
At1g16370	-0.25496304	-1.2746203	-0.14442769	transporter-related			membrane|GO:0016020	carbohydrate transmembrane transporter activity|GO:0015144;sugar:hydrogen ion symporter activity|GO:0005351	transport|GO:0006810
At1g16380	0.11626734	-1.6928135	0.29220098	ATCHX1 (CATION/H+ EXCHANGER 1); monovalent cation:proton antiporter			integral to membrane|GO:0016021	monovalent cation:proton antiporter activity|GO:0005451;sodium:hydrogen antiporter activity|GO:0015385	cation transport|GO:0006812
At1g16390	-0.037864823	0.23175398	0.71932626	organic cation transporter-related			membrane|GO:0016020	carbohydrate transmembrane transporter activity|GO:0015144;sugar:hydrogen ion symporter activity|GO:0005351	transport|GO:0006810
At1g16400	-0.062094465	-0.99783915	-0.015536571	CYP79F2 (cytochrome P450, family 79, subfamily F, polypeptide 2); oxygen binding			endoplasmic reticulum|GO:0005783	oxidoreductase activity, acting on paired donors, with incorporation or reduction of molecular oxygen, NADH or NADPH as one donor, and incorporation of one atom of oxygen|GO:0016709;oxygen binding|GO:0019825	glucosinolate biosynthetic process|GO:0019761
[truncated: 24,898 more rows]
