# Supplementary material for: Wide Screening of Phage-Displayed Libraries Identifies Immune Targets in Planta
Source: PLoS One. 2013 Jan 25;8(1):e54654. doi: 10.1371/journal.pone.0054654 (PMC3556032; doi:10.1371/journal.pone.0054654)
Supplement: Information S6 — Significance analysis of microarrays, p-values and fold-changes for 26,450 probes. Fold-change (FC) is provided as the absolute value, up or down-regulated. Bio-panning rounds 1 to 5 (1B to 5B) against Pa, Pst or Pst(avrRpt2) (avr) strains. (XLS) [file pone.0054654.s006.xls]

## Sheet: S4 p-values Pa
GeneName	p-value 5B Pa	FCAbsolute 5B Pa	regulation 5B Pa	p-value 1B avr	FCAbsolute 1B avr	regulation 1B avr	p-value 2B avr	FCAbsolute 2B avr	regulation 2B avr	p-value 3B avr	FCAbsolute 3B avr	regulation 3B avr	p-value 1B Pst	FCAbsolute 1B Pst	regulation 1B Pst	p-value 2B Pst	FCAbsolute 2B Pst	regulation 2B Pst	p-value 3B Pst	FCAbsolute 3B Pst	regulation 3B Pst
At1g01010	0.832327	1.01999	down	0.142491	1.13247	up	0.116232	1.07874	up	0.0701163	1.02361	up	0.437408	1.05041	up	0.406014	1.11435	up	0.975624	1.00218	down
At1g01020	0.106489	1.23255	up	0.144789	1.09901	down	0.314468	1.03037	down	0.325005	1.03265	down	0.770135	1.0103	down	0.58281	1.02541	down	0.226112	1.08522	up
At1g01030	0.182531	1.09121	up	0.237597	1.0944	up	0.187387	1.02967	up	0.0685528	1.15967	down	0.568225	1.06695	up	0.108242	1.15871	up	0.960619	1.00624	up
At1g01040	0.10443	1.04504	down	0.0730613	1.06128	down	0.358781	1.04656	down	0.793259	1.01324	up	0.719115	1.00486	down	0.0345354	1.10364	down	0.434908	1.03389	up
At1g01050	0.1758	1.11094	up	0.194124	1.06906	down	0.887662	1.00802	down	0.940113	1.00435	down	0.12201	1.1257	up	0.726406	1.01299	up	0.416031	1.04919	up
At1g01060	0.46914	1.05389	up	0.422089	1.03529	up	0.359857	1.03954	up	0.734122	1.01338	down	0.0858653	1.13701	up	0.469808	1.07259	up	0.424387	1.04807	down
At1g01070	0.148189	1.31474	up	0.142801	1.22194	up	0.101224	1.1229	up	0.313828	1.14664	down	0.129331	1.24861	up	0.134311	1.33082	up	0.409166	1.13301	up
At1g01080	0.11606	1.11188	up	0.0716175	1.08533	up	0.327271	1.04261	down	0.209327	1.03805	up	0.92455	1.00385	up	0.847854	1.00532	down	0.902477	1.00468	up
At1g01090	0.0448139	1.69689	down	0.725199	1.01973	down	0.00852646	1.04449	down	0.588473	1.03593	down	0.13791	1.06785	down	0.322312	1.06077	up	0.829019	1.01207	up
At1g01100	0.365012	1.09222	up	0.898899	1.00769	down	0.154576	1.19579	down	0.614091	1.17877	up	0.0738092	1.13263	down	0.0298367	1.21785	down	0.407201	1.30061	down
At1g01110	0.297045	1.06254	up	0.45859	1.03307	up	0.537989	1.04192	up	0.339174	1.06754	down	0.594938	1.06527	up	0.243754	1.0452	up	0.92759	1.00834	down
At1g01120	0.19677	1.37968	up	0.172274	1.19648	down	0.10548	1.1406	down	0.878967	1.01981	up	0.146768	1.36963	down	0.324628	1.02927	down	0.430925	1.05075	down
At1g01130	0.115208	1.12228	up	0.497285	1.05017	up	0.57871	1.03994	up	0.952335	1.0045	down	0.979133	1.00104	down	0.921141	1.00541	down	0.428998	1.06594	up
At1g01140	0.620187	1.03464	down	0.60319	1.02509	down	0.770499	1.01288	down	0.327282	1.06152	up	0.577537	1.03299	up	0.395609	1.13209	down	0.833873	1.00752	down
At1g01150	0.185324	1.08646	up	0.877489	1.01086	down	0.741267	1.02321	up	0.482607	1.11839	down	0.169533	1.08038	up	0.216711	1.0782	up	0.841041	1.01958	down
At1g01160	0.00857719	1.09996	up	0.321092	1.2725	down	0.131947	1.0798	down	0.534643	1.06707	up	0.246469	1.33357	down	0.297562	1.07308	down	0.855355	1.01131	up
At1g01170	0.0140932	1.10903	up	0.717901	1.02896	up	0.782047	1.01331	down	0.64917	1.03341	down	0.520909	1.13076	up	0.172067	1.05122	up	0.552238	1.0799	up
At1g01180	0.00512135	1.0939	up	0.175255	1.01941	up	0.105733	1.06615	up	0.459787	1.04085	down	0.37896	1.13531	up	0.412379	2.49689	down	0.877886	1.01795	down
At1g01190	0.68147	1.02045	up	0.914364	1.00586	down	0.190832	1.05196	up	0.165399	1.07334	down	0.108439	1.05044	up	0.245063	1.06076	up	0.483032	1.01961	down
At1g01200	0.146532	1.13063	up	0.316647	1.06688	up	0.394299	1.1208	up	0.998906	1.00006	down	0.648742	1.01105	down	0.290522	1.02674	up	0.818825	1.00523	up
At1g01210	0.362412	1.04976	up	0.652982	1.03699	up	0.571478	1.01701	up	0.364429	1.02512	up	0.797498	1.00835	up	0.346309	1.02845	down	0.13908	1.08167	down
At1g01220	0.517246	1.03523	up	0.484058	1.05716	up	0.487773	1.02093	down	0.740909	1.02624	up	0.987921	1.00115	down	0.440643	1.04973	up	0.919804	1.00488	down
At1g01225	0.0663212	1.21079	down	0.798925	1.00745	up	0.626169	1.02458	down	0.524215	1.03219	up	0.856749	1.00767	down	0.839276	1.01441	up	0.224792	1.04544	up
At1g01230	0.362694	1.1965	up	0.798903	1.0104	down	0.888333	1.00459	up	0.114041	1.04742	up	0.382599	1.04318	down	0.648152	1.02535	up	0.0343926	1.14024	up
At1g01240	0.496827	1.02954	up	0.0925769	1.09088	up	0.653691	1.01283	down	0.0854549	1.08409	up	0.095623	1.0414	down	0.640509	1.06274	up	0.0967675	1.13527	down
At1g01250	0.0545548	1.59181	up	0.327481	1.0338	up	0.278123	1.08968	up	0.946534	1.00597	up	0.320517	1.0383	up	0.217078	1.04573	up	0.307231	1.05866	up
At1g01260	0.186135	1.10175	up	0.883889	1.00739	down	0.496683	1.015	down	0.892851	1.00692	down	0.509404	1.03962	up	0.62709	1.01277	down	0.453475	1.03874	up
At1g01280	0.860761	1.00746	up	0.109314	1.07481	up	0.817713	1.00511	up	0.215376	1.04675	down	0.931551	1.00182	up	0.388711	1.16079	up	0.335715	1.04385	down
At1g01290	0.233514	1.08665	up	0.256923	1.06762	up	0.495011	1.06144	up	0.142005	1.09233	up	0.706792	1.01789	up	0.457952	1.07114	up	0.657805	1.02154	up
At1g01300	0.0786055	2.0004	up	0.285979	1.07632	down	0.0940001	1.03351	up	0.738821	1.03722	down	0.0217595	1.06403	up	0.609141	1.05017	up	0.747061	1.01278	down
At1g01310	0.55537	1.07183	up	0.407873	1.05144	up	0.275492	1.14912	up	0.385306	1.06682	up	0.269532	1.06085	up	0.780486	1.0118	up	0.869982	1.00975	down
At1g01320	0.0186994	1.20408	down	0.303761	1.07837	up	0.518149	1.02592	up	0.0184413	1.1262	down	0.486643	1.04762	up	0.641113	1.0296	down	0.156484	1.10462	up
At1g01340	0.781781	1.01084	up	0.781474	1.02319	up	0.3453	1.04073	down	0.246756	1.08602	down	0.99998	1	down	0.117218	1.06915	up	0.742497	1.0254	up
At1g01350	0.219693	1.04658	up	0.144067	1.57041	up	0.756421	1.01628	down	0.99539	1.00033	up	0.436584	1.04697	down	0.0316618	2.48325	up	0.336334	1.71885	up
At1g01360	0.292504	1.04597	up	0.0833224	1.05181	down	0.0422491	1.11024	down	0.283779	1.21341	up	0.27743	1.09506	down	0.517072	1.12714	up	0.748708	1.03246	down
At1g01370	0.314181	1.07003	up	0.286048	1.04565	up	0.10265	1.10597	up	0.404301	1.21021	down	0.403642	1.07781	up	0.392199	2.08538	down	0.222584	1.04548	up
At1g01380	0.458713	1.07878	up	0.127419	1.06825	up	0.439576	1.03814	down	0.0307782	1.06546	up	0.497298	1.01154	up	0.810499	1.00653	down	0.18417	1.04637	down
At1g01390	0.983231	1.00072	up	0.267179	1.12263	up	0.341498	1.0398	down	0.795347	1.00728	down	0.182368	1.07029	up	0.24141	1.05927	up	0.754867	1.01626	up
At1g01400	0.257729	1.02669	up	0.979812	1.00228	up	0.287034	1.09366	up	0.253591	1.06321	up	0.443654	1.03127	down	0.319548	1.10902	up	0.914128	1.00549	up
At1g01410	0.226965	1.04229	down	0.615853	1.02337	up	0.403536	1.02482	up	0.0129762	1.05036	down	0.881338	1.00298	down	0.26259	1.03418	up	0.748084	1.02636	up
At1g01420	0.0208681	1.06936	up	0.670723	1.03978	up	0.421569	1.08233	up	0.348342	1.03462	up	0.105762	1.18365	up	0.159158	1.05884	down	0.242262	1.04456	down
At1g01430	0.167077	1.07346	down	0.0367034	1.23057	down	0.0993106	1.21995	down	0.29921	1.29574	up	0.271671	1.11723	down	0.264318	2.94817	down	0.842469	1.09299	down
At1g01440	0.276522	1.05739	up	0.395039	1.04606	up	0.313884	1.02975	down	0.665358	1.02807	down	0.496769	1.0142	up	0.518431	1.06022	up	0.986567	1.00072	up
At1g01450	0.183304	1.30782	up	0.328323	1.04095	up	0.575897	1.02353	down	0.892661	1.00877	down	0.307036	1.11942	up	0.20293	1.21759	up	0.670112	1.06541	up
At1g01460	0.152829	1.28011	up	0.897463	1.01223	up	0.574302	1.02157	up	0.249599	1.05454	down	0.316706	1.1193	up	0.177102	1.14909	up	0.535802	1.0615	down
At1g01470	0.419069	1.08077	up	0.148699	1.27675	down	0.0234287	1.65196	down	0.450454	1.5215	up	0.00353934	1.39604	down	0.0136283	1.83484	down	0.543895	1.2804	down
At1g01480	0.458015	1.04758	up	0.420351	1.0436	up	0.106619	1.01731	up	0.946927	1.00231	up	0.293675	1.05878	up	0.499397	1.03006	up	0.691495	1.02607	up
At1g01490	0.0357613	1.18243	down	0.149458	1.39521	down	0.00399776	1.57699	down	0.293146	1.55706	up	0.00248674	2.00924	down	0.0225869	1.61063	down	0.870143	1.08339	up
At1g01500	0.10808	1.28689	up	0.928419	1.00319	down	0.00931045	1.14361	down	0.0996934	1.05823	up	0.5792	1.05852	up	0.916231	1.00782	down	0.477785	1.04026	up
At1g01510	0.0858285	1.12536	up	0.371257	1.03557	up	0.33666	1.09727	up	0.0220317	1.06564	down	0.406889	1.11877	up	0.0450024	1.14846	up	0.82508	1.0129	up
At1g01520	0.219104	1.10681	up	0.785955	1.00754	down	0.968302	1.0016	down	0.284385	1.0731	down	0.4327	1.02542	up	0.304957	1.08095	up	0.0366297	1.05404	up
At1g01530	0.310868	1.05946	up	0.493792	1.0439	up	0.293296	1.05618	up	0.211866	1.06683	down	0.0591855	1.07442	up	0.119727	1.03998	up	0.0934111	1.06833	up
At1g01540	0.952765	1.00097	up	0.393792	1.10685	down	0.271114	1.16057	down	0.170419	1.06646	up	0.330392	1.04883	down	0.349038	1.03906	up	0.399185	1.05477	down
At1g01550	0.471039	1.29192	up	0.883833	1.00839	down	0.600541	1.0235	up	0.120568	1.08066	down	0.320324	1.04178	up	0.142808	1.08333	up	0.778238	1.02301	down
At1g01560	0.363033	1.07958	up	0.693097	1.01807	down	0.868148	1.00914	up	0.505753	1.02197	down	0.311716	1.13039	up	0.383102	1.04651	up	0.33227	1.05491	up
At1g01570	0.160521	1.08466	up	0.00354585	1.08026	down	0.0490019	1.09077	up	0.242231	1.07346	down	0.257034	1.14199	up	0.274639	1.05281	up	0.475034	1.0433	up
At1g01580	0.0235822	1.1222	up	0.289031	1.06064	up	0.267556	1.03768	down	0.359064	1.045	up	0.206568	1.06594	down	0.416939	1.1705	up	0.995327	1.00013	down
At1g01590	0.613035	1.06144	up	0.00134426	1.04081	down	0.967118	1.00358	up	0.20177	1.02867	up	0.404619	1.03139	up	0.656354	1.04443	down	0.991653	1.00125	up
At1g01600	0.0367135	1.1321	down	0.454809	1.0687	down	0.1416	1.12626	down	0.506954	1.11547	up	0.302085	1.12647	down	0.327996	2.87445	down	0.710493	1.06954	down
At1g01610	0.358408	1.09964	up	0.379532	1.0902	up	0.337761	1.08412	down	0.313533	1.03973	up	0.213235	1.08483	down	0.519779	1.06411	down	0.51702	1.12094	down
At1g01620	0.756682	1.12431	up	0.0436172	1.16602	down	0.200608	1.15644	down	0.386026	1.18264	up	0.603628	1.05104	down	0.0292868	1.19618	down	0.495	1.05009	down
At1g01630	0.813853	1.01141	down	0.845213	1.0072	down	0.487844	1.03839	down	0.725596	1.01475	up	0.394608	1.06929	up	0.412185	3.02712	down	0.471921	1.02775	up
At1g01640	0.232725	1.08331	up	0.27638	1.06509	up	9.44891e-05	1.10525	up	0.0412193	1.06844	down	0.296513	1.04617	up	0.449601	1.03999	up	0.31888	1.06433	up
At1g01650	0.559065	1.01828	up	0.505834	1.02468	up	0.998915	1.00005	up	0.281804	1.18461	up	0.905622	1.00248	down	0.386777	3.19453	down	0.392707	1.05228	down
At1g01660	0.0556435	1.20594	up	0.460213	1.05109	up	0.913018	1.00456	up	0.444812	1.02365	up	0.334176	1.11704	up	0.210785	1.15973	up	0.136306	1.05514	down
At1g01670	0.120007	1.33258	up	0.085661	1.06405	up	0.117481	1.03795	up	0.54441	1.04406	down	0.129817	1.19913	up	0.170589	1.18497	up	0.434454	1.08346	up
At1g01680	0.264609	1.07527	up	0.571977	1.01826	down	0.108043	1.0228	up	0.220718	1.06774	up	0.424456	1.0806	up	0.543044	1.01835	up	0.340227	1.06179	up
At4g13750	0.280679	1.13333	up	0.624426	1.02643	up	0.680307	1.03814	up	0.0941695	1.11772	down	0.455132	1.06634	up	0.404203	3.0817	down	0.664794	1.06588	down
At1g01700	0.308124	1.03862	down	0.462036	1.02484	up	0.372839	1.02904	up	0.381359	1.02805	up	0.0834199	1.04844	up	0.426756	1.03977	up	0.111393	1.09996	down
At1g01710	0.961023	1.00166	down	0.326761	1.10841	down	0.412128	1.04858	down	0.522868	1.0197	up	0.983559	1.00078	up	0.639315	1.02407	down	0.378026	1.07122	up
At1g01720	0.211467	1.07415	down	0.935647	1.00422	up	0.608712	1.03232	up	0.443691	1.04189	down	0.303752	1.05018	down	0.300028	1.06848	down	0.311099	1.07882	down
At1g01725	0.0379264	1.09882	up	0.0125892	1.13798	down	0.546478	1.05291	up	0.897739	1.0161	up	0.252375	1.2977	up	0.182004	1.13654	down	0.423934	1.04889	up
At1g01730	0.0422095	1.30964	down	0.374626	1.03746	up	0.000614029	1.05258	up	0.0829322	1.07403	up	0.0464885	1.05594	up	0.810131	1.01226	up	0.699711	1.01668	down
At1g01740	0.740396	1.01405	down	0.398966	1.01845	up	0.297894	1.03155	down	0.192452	1.08211	up	0.310181	1.02363	down	0.038783	1.06379	down	0.582338	1.01907	down
At1g01750	0.87982	1.01041	up	0.76639	1.01916	down	0.638433	1.02533	up	0.559032	1.03028	down	0.582265	1.0307	up	0.408531	1.05602	down	0.483759	1.02409	up
At1g01760	0.253715	1.02148	down	0.272657	1.05534	down	0.981045	1.00189	up	0.616752	1.02928	down	0.586469	1.02475	up	0.859183	1.00957	up	0.478086	1.09119	up
At1g01770	0.106326	1.06004	up	0.590675	1.0306	up	0.422043	1.04897	up	0.134888	1.02831	down	0.000377348	1.09014	up	0.208625	1.04153	up	0.850073	1.01407	down
At1g01780	0.309734	1.04932	up	0.887995	1.00686	up	0.449421	1.0312	down	0.219283	1.03706	up	0.624023	1.01678	up	0.221572	1.06231	down	0.244941	1.05708	down
At1g01790	0.268251	1.19928	up	0.362346	1.07695	up	0.788872	1.00567	down	0.627769	1.02373	up	0.230926	1.07705	down	0.0731686	1.06801	up	0.945077	1.00283	up
At1g01800	0.245307	1.1514	up	0.684414	1.01443	up	0.176112	1.03043	down	0.0849131	1.08273	down	0.374984	1.05178	up	0.407955	1.03425	up	0.0496541	1.10421	up
At1g01810	0.587231	1.0185	up	0.44228	1.02135	up	0.0580489	1.08512	up	0.522903	1.05026	down	0.213284	1.05939	up	0.804001	1.00957	down	0.312115	1.0696	up
At1g01820	0.0054781	1.09445	down	0.113936	1.08225	up	0.14903	1.09857	up	0.209401	1.4105	down	0.676422	1.06158	up	0.59867	1.57182	down	0.104731	1.26546	up
At1g01830	0.305083	1.10579	up	0.572924	1.04406	up	0.862987	1.011	down	0.853509	1.01127	up	0.676757	1.03439	down	0.295033	1.057	up	0.859096	1.0233	up
At1g01840	0.0849993	1.17101	up	0.555239	1.02087	up	0.148543	1.21437	up	0.378943	1.19885	down	0.2568	1.16665	up	0.51435	1.03918	down	0.645657	1.04096	up
At1g01860	0.186884	1.0911	up	0.294432	1.02895	up	0.0218055	1.04571	up	0.64297	1.03142	down	0.561607	1.03244	up	0.0193816	1.12846	up	0.228684	1.12926	up
At1g01880	0.453671	1.09611	up	0.343369	1.07739	up	0.653772	1.01396	down	0.527143	1.06144	down	0.437323	1.04426	up	0.0489802	1.07306	up	0.701383	1.02897	down
At1g01900	0.974131	1.00151	up	0.827015	1.01466	up	0.0144599	1.36683	up	0.933887	1.02103	down	0.171983	1.22615	up	0.228305	1.17989	down	0.851324	1.03789	up
At1g01910	0.184785	1.26324	up	0.0783675	1.11299	up	0.0967322	1.13693	up	0.252685	1.27155	down	0.161528	1.33964	up	0.201221	1.12584	down	0.761579	1.16856	down
At1g01920	0.448405	1.08147	up	0.193165	1.08825	up	0.216105	1.09195	up	0.159689	1.07537	down	0.285454	1.04039	up	0.139342	1.07277	up	0.457513	1.01649	down
At1g01930	0.330306	1.10373	up	0.315446	1.15347	down	0.00739561	1.20101	down	0.210369	1.31471	up	0.0651243	1.2413	down	0.0847264	1.13788	down	0.933039	1.01187	up
At1g01940	0.484975	1.03742	up	0.368087	1.08285	up	0.0829194	1.10298	down	0.746758	1.03828	up	0.867917	1.01018	down	0.206456	1.08359	up	0.674854	1.04611	down
At1g01950	0.0345882	1.06011	up	0.127973	1.25112	down	0.116546	1.27402	down	0.571348	1.12409	up	0.285532	1.23633	down	0.0867856	1.13851	down	0.836882	1.02883	down
At1g01960	0.0185525	1.08845	up	0.406449	1.10445	up	0.305332	1.233	up	0.441774	1.07471	down	0.310799	1.31407	up	0.254053	1.11545	up	0.953857	1.00224	down
At1g01970	0.456281	1.05314	up	0.318426	1.45382	up	0.262145	1.07183	down	0.742565	1.00641	down	0.266062	1.1109	up	0.387006	1.03469	up	0.340676	1.04325	up
At1g01980	0.547081	1.04316	up	0.745734	1.01202	up	0.168987	1.03408	up	0.85887	1.01095	down	0.0365592	1.01366	down	0.62788	1.02405	up	0.83559	1.01194	down
At1g01990	0.599707	1.03154	up	0.656355	1.0233	down	0.91448	1.00421	down	0.0897899	1.05512	up	0.186405	1.10713	down	0.672391	1.02867	down	0.296981	1.06159	down
At1g02000	0.992829	1.00058	down	0.173391	1.06364	down	0.284462	1.08128	up	0.181779	1.14499	down	0.305548	1.12505	up	0.635623	1.02839	down	0.3267	1.04389	down
At1g02010	0.31926	1.09738	up	0.613873	1.0311	up	0.130156	1.0718	up	0.106133	1.12123	down	0.249969	1.06016	up	0.000880089	1.06734	up	0.595831	1.01944	down
At1g02020	0.832118	1.00987	up	0.912	1.00377	up	0.10901	1.07656	up	0.215187	1.04673	down	0.23793	1.10071	up	0.0684444	1.05311	down	0.00492986	1.04634	down
At1g02030	0.588435	1.0371	up	0.254575	1.02861	down	0.0888451	1.08093	up	0.409269	1.06191	down	0.625105	1.01865	down	0.938054	1.00236	up	0.850828	1.0108	down
At1g02040	0.77565	1.01295	up	0.336846	1.06323	up	0.205404	1.04916	down	0.701373	1.01247	up	0.280151	1.06551	down	0.199141	1.0717	up	0.226934	1.09514	down
At1g02050	0.384654	1.11016	down	0.578779	1.02793	down	0.748625	1.00913	up	0.678465	1.00971	up	0.0861934	1.22724	up	0.467826	2.21258	down	0.0925916	1.1702	up
At1g02060	0.401893	1.04133	up	0.673111	1.04615	up	0.239634	1.08055	up	0.126033	1.07265	down	0.48586	1.07807	up	0.432994	1.0458	up	0.63326	1.07461	down
At1g02065	0.154349	1.27451	up	0.373032	1.19286	up	0.161863	1.16081	up	0.228476	1.17803	down	0.229395	1.22932	up	0.0364897	1.07513	up	0.908784	1.02194	up
At1g02070	0.445591	1.01868	up	0.124489	1.08069	down	0.386029	1.05456	down	0.42284	1.07235	up	0.0823916	1.29821	down	0.0441306	1.11189	down	0.766293	1.05713	up
At1g02080	0.403999	1.08813	up	0.183745	1.09377	up	0.720061	1.03021	up	0.954093	1.00128	up	0.107477	1.05953	up	0.407076	2.52604	down	0.353856	1.06047	up
At1g02090	0.204854	1.168	up	0.0896433	1.079	up	0.631209	1.01534	up	0.43161	1.08254	down	0.342294	1.11981	up	0.211432	1.44648	up	0.597821	1.0637	up
At1g02100	0.707191	1.00376	up	0.0639972	1.06497	down	0.489439	1.01662	down	0.513289	1.02429	up	0.868554	1.00406	up	0.001484	1.05207	down	0.907195	1.00338	up
At1g02110	0.93061	1.0036	down	0.606312	1.01897	down	0.961698	1.00302	down	0.0562723	1.03945	down	0.586962	1.02802	up	0.556277	1.10374	down	0.865361	1.0093	up
At1g02120	0.345363	1.02825	up	0.933853	1.00328	down	0.366174	1.03725	up	0.594976	1.01626	down	0.576907	1.0552	up	0.0582456	1.10661	up	0.492656	1.04275	down
At1g02130	0.527103	1.01761	up	0.754543	1.00792	up	0.869187	1.009	down	0.59636	1.04143	down	0.534352	1.02099	up	0.275477	1.18236	up	0.70585	1.04387	down
At1g02140	0.820566	1.01055	up	0.0542536	1.14654	down	0.191708	1.19232	up	0.355976	1.11526	down	0.00407104	1.169	up	0.248436	1.05645	down	0.337018	1.06404	down
At1g02150	0.497676	1.01804	up	0.929626	1.00122	up	0.914601	1.00238	up	0.572047	1.0176	down	0.181704	1.08934	up	0.810859	1.00896	up	0.4987	1.07988	down
At1g02160	0.0253978	1.16413	down	0.172334	1.03727	down	0.025598	1.32946	down	0.233978	1.26345	up	0.0239526	1.30081	down	0.113561	1.214	down	0.782934	1.06705	down
At1g02170	0.435982	1.06803	up	0.318722	1.0235	up	0.572672	1.03054	down	0.457191	1.03801	down	0.317569	1.10994	up	0.837804	1.00993	up	0.620753	1.03388	down
At1g02180	0.143527	1.18223	up	0.206558	1.10232	up	0.552753	1.04097	up	0.189674	1.16879	down	0.29742	1.04253	up	0.868955	1.00534	up	0.821683	1.01688	down
At1g02190	0.408419	1.10356	up	0.263163	1.03796	up	0.360294	1.01628	down	0.68863	1.01875	down	0.018907	1.14499	up	0.616958	1.06405	down	0.579778	1.10905	down
At1g02205	0.00626902	1.19541	down	0.331614	1.073	down	0.141548	1.03255	down	0.58483	1.02355	down	0.944118	1.00198	up	0.911552	1.00511	up	0.319994	1.05897	down
At1g02210	0.0924838	1.114	up	0.496825	1.06999	up	0.718198	1.02057	down	0.0964802	1.11326	down	0.184469	1.12026	up	0.395087	3.13583	down	0.0447523	1.1191	down
At1g02220	0.00537638	1.09816	up	0.319696	1.08577	up	0.828618	1.01536	up	0.397021	1.10484	down	0.776413	1.01439	up	0.344112	1.09479	up	0.861094	1.0093	down
At1g02230	0.663613	1.01765	up	0.856171	1.01906	up	0.498521	1.05829	down	0.902225	1.00664	down	0.664675	1.02009	down	0.246937	1.04975	up	0.90851	1.01748	down
At1g02250	0.529908	1.23974	up	0.605423	1.0135	up	0.35617	1.04501	up	0.387044	1.08256	down	0.26357	1.18256	up	0.416728	3.00197	down	0.336808	1.07639	down
At1g02260	0.783532	1.02213	up	0.131764	1.07158	up	0.182793	1.04193	down	0.524414	1.03037	up	0.282305	1.03264	up	0.609649	1.01907	up	0.486294	1.037	down
At1g02270	0.0262153	1.09363	up	0.736531	1.00977	down	0.836167	1.01453	down	0.536627	1.03063	down	0.615723	1.07029	up	0.47765	1.02961	up	0.389576	1.04681	down
At1g02280	0.592495	1.03179	up	0.0557964	1.18466	down	0.0188729	1.35957	down	0.502973	1.12928	up	0.0383755	1.35352	down	0.0114584	1.25556	down	0.744921	1.03656	up
At1g02290	0.28455	1.14436	up	0.0876895	1.10569	up	0.725927	1.02872	up	0.25542	1.12665	down	0.10287	1.05335	up	0.0578836	1.20581	up	0.981236	1.00516	down
At1g02300	0.170311	1.0546	up	0.192166	1.06743	down	0.481112	1.01931	down	0.372297	1.03533	up	0.189357	1.10252	up	0.300133	1.07785	up	0.93544	1.00961	up
At1g02305	0.0576228	2.73265	up	0.232957	1.11384	down	0.230788	1.05037	down	0.705949	1.01991	up	0.174075	1.07254	up	0.425206	1.06582	up	0.493692	1.08079	up
At1g02310	0.0635041	1.06556	up	0.152843	1.04742	up	0.138801	1.04587	up	0.778614	1.01611	down	0.0940358	1.08876	up	0.854019	1.01645	up	0.515871	1.01531	down
At1g02320	0.208386	1.09929	up	0.248726	1.05859	up	0.439889	1.02229	up	0.379331	1.02289	down	0.327186	1.12869	up	0.830044	1.01261	up	0.213712	1.03019	up
At1g02330	0.0293054	1.08522	up	0.390064	1.03385	up	0.12835	1.22311	up	0.336882	1.03632	up	0.0579538	1.3467	up	0.180967	1.13257	up	0.956139	1.00315	up
At1g02340	0.141353	1.07118	up	0.0379014	1.093	up	0.513378	1.0085	down	0.425152	1.02949	down	0.375739	1.06116	up	0.474243	1.03435	up	0.49877	1.02272	down
At1g02350	0.444891	1.08597	up	0.62996	1.06535	up	0.502861	1.04238	up	0.280433	1.08157	up	0.26849	1.17212	up	0.0554147	1.09791	down	0.718774	1.0246	down
At1g02360	0.2335	1.5526	up	0.451235	1.07499	down	0.680931	1.01936	up	0.910331	1.0048	up	0.217614	1.24332	up	0.506462	1.06372	down	0.160643	1.12371	up
At1g02370	0.539349	1.03782	down	0.107506	1.07862	up	0.734234	1.01073	up	0.0566496	1.03219	down	0.783903	1.0126	up	0.73107	1.0179	up	0.729641	1.01291	up
At1g02380	0.992644	1.00036	down	0.135426	1.12862	up	0.290655	1.06316	up	0.332428	1.0702	down	0.179961	1.1388	up	0.0303929	1.18221	up	0.370327	1.19517	up
At1g02390	0.559722	1.02297	up	0.840505	1.01087	down	0.321584	1.06626	up	0.0993249	1.06756	down	0.492865	1.02415	up	0.0782194	1.023	down	0.835834	1.01486	up
At1g02400	0.0996595	1.05158	up	0.162528	1.21122	down	0.0447452	1.05874	down	0.571925	1.06531	up	0.380218	1.20107	down	0.369586	1.03191	down	0.297067	1.05786	down
At1g02405	0.870729	1.01753	up	0.242878	1.69823	up	0.205157	1.10789	up	0.40255	1.33734	down	0.124565	1.26738	up	0.0017142	2.30388	up	0.0577187	1.92804	up
At1g02410	0.975713	1.0021	down	0.228416	1.0988	down	0.756004	1.00741	up	0.311671	1.18833	up	0.419385	1.08773	down	0.394899	3.13707	down	0.960171	1.01044	down
At1g02420	0.312601	1.20692	up	0.0690493	1.03516	up	0.908304	1.00488	up	0.048739	1.15759	down	0.419386	1.05618	up	0.282219	1.01942	up	0.756531	1.03022	up
At1g02430	0.10995	1.14774	up	0.330412	1.07788	up	0.733013	1.01503	up	0.408927	1.02502	down	0.169784	1.13626	up	0.0491979	1.06476	up	0.255381	1.03672	up
At1g02440	0.630275	1.0337	up	0.997746	1.00008	up	0.428368	1.03674	down	0.506002	1.04478	up	0.74211	1.01727	up	0.830511	1.00769	down	0.246757	1.0915	up
At1g02450	0.642467	1.02611	up	0.957312	1.0033	up	0.450841	1.05633	down	0.263039	1.14712	up	0.378214	1.10556	down	0.0598498	1.09883	up	0.265202	1.12995	up
At1g02460	0.0090127	1.18327	down	0.497484	1.03536	up	0.772854	1.01599	up	0.470459	1.03298	up	0.323038	1.0441	up	0.619816	1.04968	up	0.283431	1.0635	up
At1g02470	0.373253	1.05631	up	0.98185	1.00121	up	0.550136	1.04351	up	0.747043	1.02145	down	0.214246	1.0695	up	0.414245	2.42692	down	0.969753	1.00144	down
At1g02475	0.320988	1.15685	up	0.838832	1.01348	down	0.651096	1.02136	down	0.681369	1.02436	up	0.602621	1.06106	up	0.276842	1.20228	up	0.373581	1.06999	down
At1g02490	0.681066	1.03406	up	0.299636	1.03062	down	0.871034	1.00716	down	0.0472168	1.04515	up	0.634223	1.02572	down	0.746892	1.01275	up	0.850024	1.02244	down
At1g02500	0.396396	1.07328	up	0.807762	1.01555	down	0.590529	1.01515	down	0.913964	1.00433	down	0.901939	1.00308	up	0.408206	1.02215	up	0.828936	1.0104	up
At1g02510	0.784488	1.02167	up	0.418614	1.01792	up	0.879172	1.00686	up	0.658055	1.02378	down	0.231121	1.04273	down	0.766694	1.00656	down	0.390659	1.05434	down
At1g02520	0.42593	1.0259	up	0.688498	1.00902	up	0.773151	1.00746	up	0.393051	1.04055	up	0.271938	1.03793	up	0.939136	1.00507	up	0.904571	1.00602	down
At1g02530	0.67763	1.01315	up	0.9246	1.00417	down	0.0254445	1.07867	up	0.136585	1.05381	up	0.710866	1.01987	up	0.509932	1.03439	up	0.953013	1.0033	up
At1g02540	0.0293341	1.09357	up	0.737798	1.01271	down	0.189774	1.05485	up	0.988809	1.00096	up	0.345283	1.07576	up	0.13303	1.05577	up	0.0575388	1.0964	up
At1g02550	0.142827	1.24239	up	0.961778	1.00084	down	0.0250337	1.04728	up	0.453267	1.0361	up	0.46506	1.03046	up	0.0460107	1.08008	up	0.904913	1.00581	up
At1g02560	0.193438	1.09286	up	0.19236	1.16298	down	0.0128542	1.32843	down	0.523071	1.10624	up	0.0386718	1.26936	down	0.133028	1.20284	down	0.962138	1.0071	up
At1g02570	0.929375	1.00559	up	0.0174576	1.06342	down	0.0321654	1.13529	up	0.28184	1.14574	down	0.587906	1.02275	up	0.121581	1.11635	down	0.858386	1.02169	down
At1g02580	0.200857	1.03346	down	0.17286	1.03696	down	0.972214	1.00069	up	0.235703	1.08266	up	0.124315	1.06387	up	0.281122	1.02504	down	0.685963	1.02635	down
At1g02590	0.0905663	1.83683	up	0.875013	1.01093	up	0.0553904	1.19413	up	0.387201	1.0206	up	0.34119	1.05081	up	0.0441948	1.1904	up	0.172049	1.31042	up
At1g02610	0.951601	1.00699	up	0.0667063	1.08186	up	0.102839	1.1302	up	0.864424	1.00776	down	0.231356	1.14049	up	0.363917	1.02055	down	0.467189	1.04432	down
At1g02620	0.168188	1.26124	up	0.539775	1.06328	up	0.23393	1.08705	up	0.468071	1.05471	down	0.0766522	1.16151	up	0.0118059	1.17174	up	0.405866	1.17332	up
At1g02630	0.244276	1.16612	down	0.401908	1.0493	up	0.772892	1.01726	up	0.379269	1.05156	up	0.20201	1.07659	up	0.121941	1.05028	down	0.543369	1.01342	down
At1g02640	0.742544	1.01064	up	0.109749	1.07725	up	0.667285	1.02112	up	0.166689	1.04662	down	0.826859	1.00586	up	0.239989	1.03333	up	0.126993	1.04785	up
At1g02650	0.968867	1.00447	up	0.979494	1.00128	down	0.89952	1.00776	up	0.351667	1.04605	up	0.365416	1.06472	down	0.331575	1.07847	down	0.512828	1.08472	up
At1g02660	0.209842	1.13916	up	0.758467	1.01609	up	0.658086	1.04325	down	0.206568	1.17066	up	0.534284	1.03529	down	0.387854	1.80858	down	0.32554	1.12772	up
At1g02670	0.9991	1.00008	down	0.199046	1.07854	up	0.418554	1.01702	down	0.106282	1.10112	up	0.984742	1.00008	up	0.787028	1.01199	up	0.721972	1.02205	up
At1g02680	0.47541	1.04574	up	0.896967	1.01089	up	0.454104	1.01833	up	0.574782	1.02685	up	0.244329	1.07445	up	0.198901	1.06902	up	0.0917364	1.06457	up
At1g02690	0.42935	1.13692	up	0.312465	1.07984	up	0.0369244	1.04094	up	0.690018	1.02225	down	0.16754	1.05603	up	0.979195	1.00107	up	0.00901069	1.07226	up
At1g02700	0.0234748	1.54654	up	0.861434	1.01485	up	0.762993	1.0577	down	0.942369	1.02328	down	0.494732	1.11809	down	0.256381	1.73867	down	0.141236	1.56888	up
At1g02710	0.0988745	1.16624	up	0.379416	1.17201	up	0.222219	1.23014	up	0.921911	1.01289	down	0.202758	1.36295	up	0.00605605	1.51323	up	0.567592	1.08673	up
At1g02720	0.244653	1.04111	up	0.756559	1.01028	up	0.537164	1.03366	down	0.659128	1.01314	up	0.461135	1.01674	down	0.565886	1.04788	up	0.78237	1.01959	down
At1g02730	0.596032	1.02764	up	0.391885	1.1063	up	0.325612	1.07901	down	0.948379	1.00219	up	0.512892	1.11178	up	0.804708	1.01455	down	0.133505	1.14982	down
At1g02740	0.248408	1.05659	down	0.242591	1.02777	down	0.344649	1.055	up	0.586514	1.01387	down	0.385156	1.09787	up	0.220359	1.12035	up	0.742576	1.04367	down
At1g02750	0.253287	1.05613	up	0.23438	1.03816	down	0.792708	1.01182	down	0.76768	1.02135	down	0.11291	1.05357	up	0.846731	1.01097	down	0.659055	1.01862	down
At1g02770	0.362049	1.03547	up	0.759374	1.01868	up	0.494349	1.04485	up	0.453633	1.01775	down	0.0851363	1.0333	up	0.951322	1.00423	down	0.806361	1.01885	up
At1g02780	0.0704647	1.61268	down	0.186787	2.73922	up	0.0255477	13.3088	up	0.788138	1.82755	up	0.00723628	28.1902	up	0.194236	1.27227	down	0.909429	1.04256	down
At1g02790	0.461614	1.01247	up	0.27768	1.07567	up	0.0556255	1.2774	up	0.554109	1.21845	down	0.0700271	1.29309	up	0.184518	1.05979	up	0.707248	1.10137	up
At1g02800	0.751796	1.01641	up	0.291656	1.06614	down	0.147022	1.03539	up	0.439975	1.05018	down	0.500039	1.12666	up	0.935998	1.00322	up	0.415823	1.11183	up
At1g02810	0.0535976	1.11922	down	0.396427	1.031	up	0.436669	1.02266	down	0.926613	1.00881	down	0.121951	1.07476	up	0.100608	1.19889	up	0.866833	1.01433	up
At1g02813	0.229107	1.07542	down	0.45561	1.07604	up	0.198928	1.12585	up	0.28898	1.08201	down	0.392578	1.05538	up	0.253632	1.12561	up	0.649575	1.03939	up
At1g02816	0.271439	1.01846	down	0.94404	1.00504	up	0.680789	1.03403	up	0.130359	1.06631	up	0.318738	1.06922	up	0.375997	2.00791	down	0.317285	1.10662	down
At1g02820	0.970558	1.00175	down	0.105862	1.09681	up	0.402455	1.03643	down	0.712459	1.02943	down	0.350986	1.06814	down	0.416992	2.99834	down	0.830239	1.01901	down
At1g02830	0.229091	1.03625	down	0.0395245	1.10443	up	0.862781	1.01518	up	0.196504	1.06401	down	0.977293	1.00186	down	0.408502	3.05219	down	0.711418	1.02279	up
At1g02840	0.624783	1.02382	up	0.560517	1.03447	up	0.289245	1.05311	up	0.286071	1.06433	down	0.188865	1.08686	up	0.463546	1.23867	down	0.788808	1.01103	down
At1g02850	0.106013	1.0644	down	0.474494	1.03859	up	0.148368	1.06588	up	0.545444	1.04899	down	0.0730181	1.06403	up	0.384933	3.20309	down	0.587927	1.01473	up
At1g02860	0.286697	1.13449	up	0.37655	1.09766	up	0.202512	1.13803	up	0.439888	1.38153	down	0.0758674	1.1734	up	0.496707	2.02185	down	0.116479	1.25652	up
At1g02870	0.326215	1.24431	up	0.216175	1.05762	up	0.998615	1.00006	down	0.544438	1.02429	up	0.362704	1.07675	up	0.322908	1.15326	up	0.948356	1.00338	up
At1g02880	0.495992	1.03294	up	0.632273	1.02843	up	0.630913	1.03096	up	0.224993	1.12997	down	0.310755	1.09337	up	0.0939951	1.04981	up	0.305118	1.03938	up
At1g02890	0.282778	1.2639	up	0.140033	1.1208	down	0.0360096	1.04809	down	0.33672	1.03045	up	0.430199	1.02409	down	0.0158015	1.08507	down	0.744509	1.01514	down
At1g02900	0.544868	1.0407	down	0.0799734	1.20019	up	0.669176	1.02481	down	0.0695442	1.06803	up	0.698503	1.01736	up	0.0425147	1.50018	up	0.26091	1.07851	up
At1g02910	0.00189172	1.6648	down	0.0815118	1.12675	down	0.0667819	1.18828	down	0.541034	1.07435	up	0.0950887	1.22608	down	0.294659	1.08314	down	0.466574	1.02847	down
At1g02920	0.676899	1.01619	down	0.668799	1.02132	up	0.0691777	1.08673	up	0.823851	1.01677	down	0.441242	1.05739	up	0.193256	1.02119	up	0.789993	1.02296	up
At1g02930	0.00723835	1.27768	down	0.0815528	1.59716	down	0.00968488	1.84255	down	0.920591	1.03219	down	0.0891192	1.70294	down	0.201495	1.42176	down	0.440141	1.35446	down
At1g02940	0.96247	1.00228	up	0.717429	1.00834	down	0.218311	1.0626	down	0.128541	1.02438	up	0.314036	1.03739	down	0.633581	1.02697	up	0.449693	1.29428	up
At1g02950	0.270982	1.12868	up	0.785306	1.00582	down	0.968424	1.00082	down	0.715045	1.01657	up	0.407063	1.02654	up	0.412103	1.2445	down	0.933574	1.00297	down
At1g02960	0.192916	1.05133	up	0.416797	1.0463	up	0.424701	1.04284	up	0.93321	1.0048	down	0.646821	1.02377	up	0.387302	3.18694	down	0.251894	1.06866	up
At1g02965	0.412916	1.05826	up	0.940839	1.00776	down	0.804548	1.00335	up	0.867039	1.01617	up	0.26651	1.11298	up	0.421805	2.97294	down	0.0023197	1.06594	up
At1g02970	0.0358136	1.09393	up	0.794687	1.01697	up	0.353956	1.08228	up	0.447469	1.06901	down	0.136485	1.09402	up	0.440669	2.86247	down	0.0341246	1.18403	up
At1g02980	0.858316	1.016	down	0.0298109	1.10532	up	0.739545	1.01251	up	0.370378	1.1382	down	0.324455	1.13087	up	0.381518	1.0584	up	0.440575	1.07385	up
At1g02990	0.0736705	1.10812	up	0.559169	1.00853	up	0.0861804	1.14906	up	0.69947	1.0456	down	0.185595	1.0734	up	0.402452	3.08815	down	0.34572	1.03492	up
At1g03000	0.509901	1.03244	up	0.778074	1.01669	down	0.98247	1.00158	up	0.981414	1.00141	down	0.128134	1.14561	up	0.517232	2.34864	down	0.872892	1.01318	down
At1g03010	0.275215	1.05406	up	0.396684	1.03383	up	0.167114	1.015	up	0.165349	1.05638	down	0.48718	1.04125	up	0.415983	3.00529	down	0.0629428	1.18416	up
At1g03020	0.336071	1.06596	down	0.109707	1.05965	up	0.716989	1.00637	up	0.928371	1.00296	up	0.410256	1.03421	up	0.339654	1.02653	up	0.927765	1.00478	up
At1g03030	0.157202	1.08954	up	0.3865	1.07439	up	0.333149	1.07132	up	0.211422	1.04975	down	0.218539	1.16593	up	0.352024	1.0282	up	0.796943	1.01395	up
At1g03040	0.332359	1.0249	down	0.691747	1.00951	down	0.828344	1.02183	down	0.333496	1.05902	down	0.290659	1.27638	up	0.105818	1.21304	down	0.464153	1.10687	up
At1g03050	0.0941399	1.05493	up	0.260892	1.04465	up	0.0900976	1.08947	up	0.237134	1.06573	down	0.826941	1.00352	up	0.0250228	1.10027	up	0.432384	1.13239	up
At1g03055	0.997669	1.00014	up	0.476007	1.01874	down	0.907228	1.00355	up	0.364863	1.04543	up	0.227897	1.08226	up	0.326298	1.10442	up	0.080854	1.06166	up
At1g03060	0.726055	1.01131	up	0.796143	1.00471	up	0.892441	1.00796	up	0.743804	1.01177	up	0.116076	1.09898	up	0.40851	1.04601	down	0.278336	1.04769	down
At1g03070	0.466623	1.02936	up	0.392231	1.09532	up	0.699499	1.02048	up	0.230483	1.06337	down	0.222028	1.1562	up	0.857544	1.00991	up	0.386884	1.02263	up
At1g03080	0.920219	1.00356	up	0.024904	1.03331	down	0.0072761	1.19112	down	0.373598	1.1338	up	0.164219	1.14465	down	0.2251	1.05894	down	0.411107	1.03032	down
At1g03090	0.939926	1.00306	down	0.104361	1.13529	down	0.0533891	1.16402	down	0.375509	1.14209	up	0.0264058	1.11677	down	0.89256	1.00568	up	0.678386	1.04076	up
At1g03100	0.166556	1.08008	up	0.516215	1.01889	down	0.261035	1.0401	up	0.775499	1.00596	down	0.243097	1.03078	up	0.236682	1.08187	up	0.520858	1.04466	down
At1g03103	0.460483	1.06287	up	0.695305	1.01888	up	0.103906	1.14279	up	0.381299	1.03073	down	0.137519	1.08157	up	0.240463	1.05924	up	0.97795	1.00192	up
At1g03106	0.286646	1.5353	up	0.963614	1.00364	down	0.459677	1.0627	up	0.941413	1.00347	down	0.369106	1.07683	up	0.457148	1.90848	down	0.74062	1.01888	up
At1g03110	0.347702	1.03613	up	0.105306	1.10511	up	0.468913	1.0457	down	0.649318	1.02695	down	0.349919	1.12976	up	0.390894	2.4626	down	0.213715	1.07974	down
At1g03120	0.255395	1.08243	up	0.206758	1.06054	up	0.15499	1.07472	down	0.847001	1.01291	up	0.51995	1.03764	down	0.405906	3.06756	down	0.874241	1.00717	down
At1g03130	0.352072	1.05861	down	0.068848	1.36936	down	0.241073	1.29826	down	0.438428	1.41169	up	0.0641699	1.50451	down	0.286664	2.60731	down	0.688147	1.22117	down
At1g03140	0.207175	1.10133	up	0.278158	1.05853	up	0.841965	1.01103	up	0.174081	1.08594	up	0.561329	1.05023	up	0.392713	3.15128	down	0.832691	1.01471	down
At1g03150	0.444745	1.06112	up	0.953527	1.00514	up	0.274153	1.09497	up	0.167742	1.10297	down	0.170187	1.1889	up	0.391448	1.04365	up	0.538216	1.04799	up
At1g03160	0.520159	1.0563	up	0.131234	1.04558	up	0.125815	1.12721	up	0.863744	1.01362	up	0.310992	1.17063	up	0.420097	2.97992	down	0.754716	1.05056	up
At1g03170	0.194482	1.03295	down	0.0937932	1.11956	up	0.99453	1.0005	up	0.731139	1.02591	down	0.895514	1.01287	up	0.394888	3.1398	down	0.91609	1.0053	down
At1g03180	0.666639	1.01995	up	0.0882924	1.06445	up	0.127011	1.11076	up	0.450902	1.03465	down	0.718031	1.0112	up	0.407839	3.05667	down	0.0934105	1.09439	down
At1g03190	0.440967	1.07018	up	0.559184	1.05001	up	0.0274464	1.11116	up	0.257842	1.29104	down	0.193839	1.23154	up	0.615811	1.4981	down	0.765475	1.10981	up
At1g03200	0.326542	1.16601	up	0.563179	1.05308	up	0.25037	1.0939	up	0.288073	1.21017	down	0.292569	1.12138	up	0.44146	2.85782	down	0.354274	1.21969	up
At1g03210	0.392851	1.04012	up	0.8087	1.0059	up	0.152202	1.04955	up	0.662531	1.01798	down	0.206345	1.11513	up	0.323559	1.0413	up	0.0969229	1.06794	up
At1g03220	0.291361	1.04129	down	0.327205	1.12479	up	0.277146	1.22636	up	0.317559	1.24709	down	0.0926067	1.08885	up	0.197446	1.11608	up	0.0967603	1.03948	up
At1g03230	0.759297	1.02135	down	0.422255	1.03151	up	0.989892	1.0005	down	0.165555	1.03251	down	0.129628	1.04899	up	0.510301	1.03029	up	0.981371	1.00115	up
At1g03240	0.867424	1.00776	up	0.486652	1.03125	down	0.154021	1.04178	up	0.468697	1.04981	down	0.0679325	1.02033	up	0.53518	1.05681	up	0.962398	1.00459	down
At1g03250	0.252494	1.0992	up	0.0573654	1.04002	up	0.757378	1.01309	up	0.944201	1.00378	up	0.195873	1.03822	up	0.137722	1.02019	up	0.610028	1.02679	up
At1g03260	0.277813	1.11404	up	0.643203	1.01373	down	0.178483	1.03937	up	0.745687	1.02191	up	0.0107996	1.10984	up	0.0123429	1.08651	up	0.805072	1.02194	up
At1g03270	0.544036	1.03538	up	0.378661	1.02236	down	0.843844	1.01491	up	0.274081	1.16998	up	0.0243873	1.15171	up	0.37709	1.07092	down	0.606167	1.06091	down
At1g03280	0.916809	1.00339	up	0.180373	1.02737	up	0.00882497	1.17933	up	0.668206	1.02578	up	0.0746032	1.20038	up	0.656665	1.02276	up	0.519025	1.03775	down
At1g03290	0.0802744	1.65998	down	0.311073	1.22352	down	0.0684126	1.20851	down	0.341714	1.15757	up	0.171021	1.26177	down	0.347437	1.07337	down	0.780667	1.0178	down
At1g03300	0.898469	1.00461	down	0.118991	1.03788	down	0.339904	1.04763	down	0.773927	1.01343	down	0.428231	1.0367	down	0.477654	1.03279	up	0.846309	1.01587	down
At1g03310	0.379798	1.07303	up	0.490058	1.0175	down	0.573001	1.01365	up	0.851398	1.01015	up	0.0747378	1.12473	up	0.129482	1.01514	down	0.919237	1.00926	up
At1g03320	0.268054	1.02673	down	0.340692	1.04705	up	0.70995	1.01981	up	0.433589	1.03052	down	0.0203816	1.08431	up	0.0941078	1.22655	up	0.456214	1.06828	up
At1g03330	0.891646	1.00612	down	0.22758	1.09266	down	0.360374	1.07948	down	0.513402	1.10966	up	0.117354	1.10619	down	0.383369	3.21342	down	0.907431	1.02856	down
At1g03340	0.145291	1.0712	down	0.338292	1.03358	up	0.00603305	1.06982	down	0.814564	1.02065	down	0.720111	1.03164	up	0.403514	3.08246	down	0.525222	1.02858	down
At1g03350	0.392943	1.02198	down	0.373526	1.06307	up	0.123572	1.06018	up	0.262095	1.10845	down	0.463565	1.10104	up	0.41836	2.83276	down	0.568058	1.12716	down
At1g03360	0.139294	1.06746	down	0.9907	1.00043	up	0.666458	1.01534	down	0.183777	1.07908	down	0.102182	1.07813	down	0.395543	3.13284	down	0.833241	1.02054	down
At1g03370	0.833005	1.01464	down	0.154309	1.05857	down	0.3287	1.06124	down	0.93364	1.02329	down	0.043465	1.32457	up	0.22991	1.96964	down	0.79951	1.04385	down
At1g03380	0.107595	1.10957	up	0.385038	1.06441	down	0.12229	1.12127	up	0.480303	1.0835	down	0.656176	1.01919	up	0.394696	3.13818	down	0.630985	1.02154	down
At1g03390	0.72839	1.01785	down	0.400519	1.03792	up	0.473518	1.04505	down	0.555822	1.03693	down	0.871284	1.00592	down	0.0422394	1.1079	up	0.0869547	1.14807	up
At1g03400	0.0612134	1.18222	down	0.599491	1.03274	up	0.834534	1.0178	down	0.570349	1.03689	up	0.205072	1.10524	up	0.430891	2.91811	down	0.768662	1.02629	up
At1g03410	0.64291	1.01325	down	0.534451	1.05095	up	0.74994	1.02453	up	0.40754	1.10248	down	0.270251	1.04769	up	0.416537	2.75307	down	0.628832	1.02778	down
At1g03420	0.935421	1.00635	down	0.624634	1.0168	up	0.214219	1.03386	down	0.941181	1.00414	down	0.13611	1.02561	up	0.386461	3.19329	down	0.55938	1.08723	down
At1g03430	0.251471	1.06749	up	0.0505654	1.01683	down	0.269836	1.16139	up	0.695934	1.06001	down	0.103288	1.22683	up	0.410925	3.03686	down	0.517529	1.05522	up
At1g03440	0.284393	1.15561	up	0.765262	1.00619	up	0.188136	1.12267	up	0.674296	1.11207	down	0.170204	1.11641	up	0.368621	3.31933	down	0.010395	1.28564	up
At1g03445	0.241373	1.26488	up	0.507649	1.04389	up	0.687439	1.01952	down	0.204006	1.03409	up	0.405469	1.20464	up	0.497044	1.05231	up	0.605703	1.00923	up
At1g03457	0.174166	1.07783	up	0.738384	1.01934	up	0.636652	1.02245	up	0.154378	1.06807	down	0.530031	1.04529	up	0.35426	1.06663	up	0.731089	1.00721	down
At1g03470	0.492167	1.08254	up	0.0717946	1.08236	down	0.907025	1.0058	up	0.723036	1.03868	up	0.276564	1.04564	down	0.601444	1.053	up	0.125981	1.08861	up
At1g03475	0.108626	1.38852	down	0.183935	1.36526	down	0.0488555	1.81894	down	0.471084	1.34139	up	0.0087465	2.07356	down	0.0968238	1.30201	down	0.449999	1.27646	down
At1g03490	0.364072	1.63336	up	0.826032	1.00684	down	0.215413	1.04596	up	0.577553	1.03736	down	0.52639	1.02928	up	0.345757	1.05652	up	0.458872	1.05084	down
At1g03510	0.240384	1.32054	up	0.27218	1.16027	up	0.124193	1.14461	up	0.282931	1.35679	down	0.23237	1.38094	up	0.108267	1.28656	up	0.733584	1.12614	up
At1g03520	0.609541	1.0226	up	0.357093	1.03583	up	0.0983615	1.06724	down	0.208485	1.09442	down	0.348822	1.05352	down	0.305954	1.10596	up	0.897408	1.01534	up
At1g03530	0.380117	1.01571	down	0.767995	1.01818	down	0.777713	1.0128	down	0.989345	1.00039	down	0.487333	1.02564	up	0.570973	1.02917	up	0.754532	1.01141	up
At1g03540	0.538317	1.02941	down	0.50522	1.01809	down	0.364282	1.04391	up	0.0279326	1.12828	down	0.454485	1.02881	down	0.133051	1.25568	up	0.580494	1.04775	down
At1g03550	0.391615	1.12421	up	0.740121	1.03745	up	0.986552	1.00138	down	0.347879	1.05246	up	0.245432	1.14988	up	0.850711	1.02927	down	0.96505	1.00724	up
At1g03560	0.817413	1.01163	up	0.407599	1.07004	up	0.092566	1.22603	up	0.277308	1.05323	down	0.44622	1.03996	up	0.632699	1.03864	up	0.947108	1.00515	up
At1g03590	0.00178692	1.37615	down	0.491289	1.06435	down	0.638739	1.03878	down	0.555717	1.06943	up	0.452606	1.04331	down	0.396538	2.75918	down	0.935047	1.00965	down
At1g03600	0.980447	1.00097	up	0.149451	1.34763	down	0.571501	1.10254	down	0.270388	1.34561	up	0.0590678	1.5481	down	0.21171	1.70224	down	0.478765	1.57648	down
At1g03610	0.0757452	1.41616	down	0.00508866	1.09167	down	0.101261	1.15199	down	0.214341	1.59463	up	0.0182991	1.18978	down	0.337519	3.55253	down	0.532187	1.15238	down
At1g03620	0.0224811	1.0387	up	0.949489	1.00483	down	0.399934	1.04341	up	0.173339	1.08358	up	0.110271	1.13722	up	0.400343	3.10271	down	0.481347	1.06497	down
At1g03630	0.740405	1.02421	up	0.322949	1.05393	up	0.287668	1.08039	down	0.705383	1.02183	down	0.392718	1.12148	up	0.38149	3.22928	down	0.0328589	1.03465	up
At1g03650	0.734501	1.00956	down	0.635615	1.0372	down	0.344496	1.06096	up	0.69008	1.02454	down	0.414557	1.07348	up	0.391153	3.1645	down	0.857792	1.00494	up
At1g03660	0.0352767	1.0585	down	0.361537	1.05067	up	0.392603	1.0472	up	0.484725	1.04649	down	0.247386	1.06125	up	0.411384	2.80053	down	0.934651	1.00544	up
At1g03670	0.64907	1.0198	down	0.4578	1.07747	down	0.0512543	1.04267	down	0.492041	1.03343	down	0.20984	1.11015	up	0.355679	3.41171	down	0.43719	1.1401	up
At1g03680	0.0610869	1.10457	down	0.400546	1.17686	down	0.0179304	1.63387	up	0.92157	1.03975	up	0.0132507	2.00664	up	0.100307	2.35879	down	0.469992	1.32656	down
At1g03687	0.217274	1.03577	up	0.131871	1.0839	up	0.0709931	1.03757	up	0.195692	1.10927	up	0.502619	1.0235	down	0.417144	1.13828	down	0.455344	1.01076	down
At1g03700	0.431382	1.07279	up	0.257025	1.0503	up	0.0538472	1.0621	up	0.254599	1.13816	down	0.238475	1.1591	up	0.499264	1.06256	down	0.194552	1.19719	up
At1g03710	0.00278366	1.08378	up	0.593318	1.05393	up	0.778538	1.01944	up	0.145633	1.13386	down	0.552942	1.10189	up	0.135718	1.15651	up	0.471	1.16149	down
At1g03720	0.296456	1.13265	up	0.0220533	1.10576	up	0.0554484	1.05299	up	0.182931	1.15925	down	0.329843	1.18894	up	0.0109595	1.25876	up	0.548156	1.11151	up
At1g03730	0.133304	1.05226	up	0.200608	1.14616	down	0.137921	1.14171	down	0.84264	1.02682	up	0.0572123	1.2708	down	0.0525201	1.15167	down	0.220305	1.06923	down
At1g03740	0.474988	1.05161	up	0.675027	1.02972	up	0.264026	1.06445	down	0.739812	1.02113	up	0.00131061	1.10234	down	0.0667945	1.05094	up	0.883716	1.00517	up
At1g03750	0.10807	1.51811	up	0.837499	1.01267	up	0.911811	1.00618	down	0.908417	1.00558	down	0.245165	1.12514	up	0.336973	1.0604	up	0.897382	1.00968	down
At1g03760	0.827439	1.01172	down	0.95072	1.00247	up	0.193486	1.01078	down	0.432604	1.07944	up	0.19644	1.08626	up	0.553034	1.0166	down	0.564339	1.01815	up
At1g03770	0.26528	1.31362	up	0.693019	1.01724	down	0.657049	1.01157	down	0.395385	1.06728	down	0.132328	1.07042	down	0.592806	1.0413	up	0.916693	1.00559	up
At1g03780	0.164435	1.04983	up	0.450186	1.02533	up	0.236549	1.0168	down	0.339288	1.04048	up	0.183307	1.07778	up	0.530479	1.02676	down	0.284064	1.06681	up
At1g03790	0.0716658	1.45605	up	0.273865	1.2697	up	0.0113591	1.24185	up	0.650176	1.04238	up	0.428263	1.17328	up	0.072645	1.30613	up	0.968601	1.00393	down
At1g03800	0.28863	1.04058	up	0.609258	1.03472	up	0.0508422	1.10183	up	0.62749	1.0151	down	0.0496884	1.13833	up	0.431718	2.61821	down	0.574331	1.04259	up
At1g03810	0.85117	1.00621	down	0.607837	1.02572	up	0.872142	1.0051	up	0.404038	1.08315	down	0.0693522	1.02784	up	0.429338	2.92693	down	0.729875	1.01982	down
At1g03820	0.384954	1.33918	up	0.809672	1.0132	up	0.13489	1.1162	up	0.920061	1.00964	down	0.286026	1.17002	up	0.414888	2.45591	down	0.36129	1.04689	up
At1g03830	0.632449	1.0283	down	0.0664126	1.06517	down	0.530941	1.01385	down	0.218411	1.13375	down	0.312409	1.07743	up	0.371176	3.30014	down	0.549352	1.01194	up
At1g03840	0.232826	1.2042	up	0.146596	1.07767	up	0.0248343	1.06694	up	0.581019	1.0086	up	0.220461	1.12823	up	0.587435	1.01916	down	0.046102	1.04015	up
At1g03850	0.429749	1.02536	up	0.275909	1.0341	up	0.586217	1.01534	down	0.174063	1.01886	down	0.862004	1.00211	up	0.366811	1.32672	down	0.881348	1.00729	down
At1g03860	0.809935	1.00778	up	0.195696	1.04433	down	0.0970115	1.10465	up	0.170278	1.03566	down	0.219423	1.20302	up	0.36007	3.38062	down	0.617136	1.0393	down
At1g03870	0.0838167	1.31056	up	0.515257	1.09347	down	0.269315	1.22961	down	0.186452	1.23186	up	0.451142	1.15191	down	0.0616211	1.18794	down	0.811684	1.07071	up
At1g03880	0.839811	1.01424	up	0.13218	1.02277	down	0.254829	1.0389	up	0.325008	1.08892	up	0.155774	1.27384	up	0.221763	1.13489	down	0.760691	1.01911	up
At1g03890	0.404927	1.03836	up	0.520789	1.06897	up	0.0504278	1.0823	up	0.516789	1.07015	down	0.171757	1.14326	up	0.14554	1.06876	up	0.449584	1.05298	up
At1g03900	0.055142	1.31772	down	0.323119	1.11985	down	0.197514	1.10124	down	0.40633	1.08887	up	0.201638	1.19822	down	0.249575	1.07467	down	0.787468	1.02682	down
At1g03905	0.6931	1.00921	down	0.236633	1.01889	up	0.818675	1.01431	down	0.742875	1.01598	up	0.194935	1.05468	up	0.259386	1.05473	up	0.423376	1.05932	up
At1g03910	0.589858	1.02657	up	0.657043	1.02336	up	0.299107	1.02188	down	0.443877	1.04257	down	0.579814	1.06234	up	0.412475	1.04215	up	0.65143	1.02851	up
At1g03920	0.403834	1.10147	up	0.752083	1.02068	up	0.187228	1.06489	up	0.206123	1.03261	down	0.87417	1.00673	up	0.493604	1.05378	up	0.600858	1.04926	down
At1g03930	0.990221	1.00085	down	0.165388	1.06561	down	0.036959	1.17584	down	0.700766	1.02718	up	0.0819946	1.20275	down	0.183277	1.12468	down	0.883134	1.01349	down
At1g03940	0.0838244	1.10931	up	0.139359	1.11247	up	0.925837	1.00524	down	0.457055	1.0299	up	0.211497	1.14388	up	0.00748234	1.11596	up	0.0818066	1.08293	up
At1g03950	0.986355	1.00058	down	0.676594	1.03043	up	0.514534	1.01441	down	0.284886	1.08908	down	0.666274	1.02884	up	0.555393	1.05514	up	0.361689	1.04427	down
At1g03960	0.398488	1.10242	up	0.151738	1.06558	up	0.0979975	1.1188	up	0.715557	1.01653	down	0.226928	1.10329	up	0.156444	1.11915	up	0.506541	1.06626	down
At1g03970	0.230195	1.11841	up	0.314855	1.03535	down	0.0488686	1.1408	down	0.931668	1.00226	up	0.248995	1.05769	down	0.0130494	1.13673	down	0.411359	1.04002	down
At1g03980	0.0629248	1.09814	up	0.0726522	1.06887	up	0.123442	1.04362	up	0.495042	1.0269	down	0.021623	1.10427	up	0.436613	2.57506	down	0.094731	1.08987	up
At1g03990	0.0409207	1.06675	down	0.403203	1.0741	down	0.101665	1.08981	down	0.893294	1.01109	up	0.386688	1.13882	up	0.349262	3.46078	down	0.341364	1.10581	down
At1g04000	0.593708	1.04164	down	0.268422	1.02747	down	0.0790224	1.05816	down	0.204205	1.06911	up	0.850418	1.00661	up	0.37627	3.26322	down	0.488977	1.03762	down
At1g04010	0.882504	1.0054	down	0.857094	1.0032	up	0.902551	1.01126	up	0.480278	1.08351	up	0.923928	1.00795	up	0.362577	3.36055	down	0.919194	1.01172	down
At1g04020	0.0410022	1.06841	up	0.269035	1.06749	up	0.739044	1.01665	up	0.738653	1.01124	down	0.441616	1.07787	up	0.234921	1.0637	up	0.379276	1.03831	up
At1g04030	0.365308	1.22088	up	0.507937	1.1283	up	0.954574	1.00424	up	0.253427	1.07254	up	0.939168	1.01109	up	0.347872	2.36038	down	0.525768	1.16741	down
At1g04040	0.883802	1.00587	up	0.256827	1.06549	down	0.318016	1.06289	up	0.0458737	1.04597	up	0.487841	1.02548	up	0.377234	3.25555	down	0.395284	1.03724	up
At1g04050	0.989776	1.00049	down	0.726232	1.02169	down	0.76887	1.00744	down	0.0769304	1.07848	up	0.103273	1.10791	up	0.383557	3.21214	down	0.265474	1.0739	up
At1g04070	0.908162	1.00253	up	0.636397	1.04224	down	0.997636	1.00013	up	0.420708	1.02294	up	0.607809	1.02704	up	0.420231	2.39009	down	0.856015	1.01857	down
At1g04080	0.38135	1.04688	up	0.305229	1.07175	up	0.931907	1.003	up	0.314834	1.06338	up	0.999752	1.00002	down	0.65741	1.02726	down	0.915541	1.00506	down
At1g04090	0.612769	1.01623	down	0.445087	1.0402	up	0.921418	1.00439	down	0.431697	1.02119	down	0.504331	1.02263	up	0.976023	1.00127	up	0.346689	1.05985	up
At1g04100	0.0295698	1.08913	up	0.258019	1.06969	up	0.0310449	1.0495	up	0.787994	1.01565	down	0.0638616	1.10784	up	0.740605	1.0084	up	0.856001	1.00987	down
At1g04110	0.279768	1.05337	up	0.670531	1.02878	up	0.721651	1.02056	down	0.933381	1.00644	up	0.354951	1.02986	up	0.123556	1.03428	up	0.0234483	1.05364	up
At1g04120	0.192613	1.11997	up	0.152147	1.11904	up	0.376789	1.04763	up	0.302739	1.15718	down	0.0914759	1.0938	up	0.0943508	1.22594	up	0.106679	1.1696	up
At1g04130	0.915295	1.00652	up	0.220687	1.09214	down	0.738829	1.01772	up	0.604287	1.0396	down	0.139117	1.11072	up	0.574288	1.05027	up	0.778913	1.01531	down
At1g04140	0.276363	1.08839	up	0.134522	1.08113	up	0.0134056	1.07374	up	0.176031	1.0545	down	0.0808316	1.06366	up	0.200803	1.0403	up	0.859763	1.00249	up
At1g04150	0.752738	1.01249	down	0.379331	1.12827	up	0.47135	1.0222	up	0.0455755	1.06029	down	0.818784	1.00638	up	0.0612415	1.11427	up	0.663761	1.07171	up
At1g04160	0.118366	1.18519	up	0.868343	1.00729	up	0.938417	1.00238	up	0.70587	1.02827	up	0.417542	1.06059	up	0.484638	1.06092	up	0.182729	1.15495	up
At1g04170	0.181918	1.10859	up	0.517104	1.08492	down	0.151711	1.08604	up	0.384374	1.0411	up	0.429242	1.07377	down	0.221088	1.02544	up	0.45633	1.0361	down
At1g04180	0.0707642	1.06223	up	0.0982802	1.09895	up	0.312794	1.05285	down	0.31992	1.10097	up	0.303171	1.02922	down	0.165006	1.11048	down	0.537714	1.0394	down
At1g04190	0.833303	1.00825	up	0.890546	1.00637	down	0.119526	1.04184	down	0.750149	1.01526	down	0.183737	1.10664	up	0.398636	3.11296	down	0.764287	1.01558	down
At1g04200	0.181917	1.0766	up	0.148959	1.05961	up	0.0645012	1.05731	up	0.49381	1.03951	down	0.264999	1.07955	up	0.386918	3.19083	down	0.818669	1.01892	down
At1g04210	0.244223	1.12021	up	0.469804	1.01132	down	0.691613	1.01427	down	0.492426	1.05289	up	0.198212	1.06993	up	0.387797	3.18398	down	0.301701	1.04565	up
At1g04220	0.887817	1.00565	down	0.982662	1.00087	down	0.955877	1.00144	up	0.0828612	1.08358	up	0.572068	1.0366	up	0.408643	3.05133	down	0.865978	1.01684	up
At1g04230	0.275646	1.0924	up	0.31975	1.07858	down	0.347186	1.06495	down	0.397516	1.03773	down	0.0920123	1.10068	up	0.371422	3.29832	down	0.201366	1.05274	down
At1g04240	0.630901	1.04545	down	0.186166	1.18948	up	0.800822	1.01195	up	0.394238	1.06144	down	0.291346	1.18024	up	0.390038	1.08507	up	0.332	1.09499	up
At1g04250	0.565177	1.02692	up	0.162105	1.11962	down	0.156721	1.17189	down	0.474588	1.04846	up	0.352788	1.15518	down	0.467485	1.07894	up	0.952482	1.00516	up
At1g04260	0.532669	1.02964	down	0.600594	1.02746	down	0.617814	1.01883	up	0.437978	1.03875	down	0.0902686	1.02725	down	0.37451	3.27433	down	0.310025	1.05031	up
At1g04270	0.749551	1.01456	down	0.173619	1.11722	down	0.00948916	1.19811	down	0.412967	1.22215	up	0.102188	1.16161	down	0.366443	3.3351	down	0.799283	1.05586	down
At1g04280	0.376076	1.03862	down	0.212735	1.06105	down	0.41559	1.04668	up	0.850351	1.00429	down	0.211039	1.04782	up	0.431548	2.79199	down	0.0920898	1.23332	up
At1g04290	0.575253	1.04369	up	0.822831	1.01432	down	0.188187	1.06033	up	0.829483	1.01473	up	0.0411275	1.248	up	0.410915	2.68758	down	0.0178941	1.17487	up
At1g04300	0.444747	1.06169	up	0.396796	1.06231	up	0.788103	1.01677	down	0.100011	1.1365	up	0.42082	1.26636	up	0.195848	1.17198	up	0.824757	1.01279	up
At1g04310	0.0447251	1.06223	down	0.774899	1.02372	up	0.561128	1.04581	down	0.298247	1.08566	up	0.333229	1.19613	up	0.372036	1.07962	down	0.800897	1.01908	up
At1g04330	0.552647	1.05867	up	0.336434	1.15402	up	0.777475	1.01222	up	0.657356	1.01878	up	0.49797	1.19095	up	0.751712	1.02704	down	0.132425	1.07714	up
At1g04340	0.418387	1.02836	down	0.309447	1.11817	up	0.543232	1.02966	down	0.686104	1.02172	up	0.452676	1.1767	up	0.727272	1.01621	down	0.519278	1.0696	down
At1g04350	0.417907	1.48173	up	0.875761	1.01495	down	0.144498	1.08689	down	0.281164	1.07644	down	0.415047	1.28273	up	0.176852	1.06465	up	0.314543	1.03375	down
At1g04360	0.649257	1.0237	up	0.204383	1.07126	up	0.743434	1.01896	up	0.22141	1.04921	up	0.664	1.01011	up	0.463241	1.08896	up	0.570663	1.03086	down
At1g04370	0.284178	1.06013	up	0.190656	1.19515	up	0.639065	1.00644	down	0.181941	1.04859	up	0.480295	1.02398	up	0.212139	1.06298	up	0.832761	1.01141	up
At1g04380	0.91816	1.00419	down	0.101083	1.08384	down	0.763868	1.00953	down	0.593168	1.02586	down	0.0129713	1.06648	up	0.836469	1.0148	down	0.444074	1.03417	up
At1g04390	0.174829	1.07523	up	0.178243	1.07038	up	0.176837	1.0394	up	0.338268	1.0452	down	0.975483	1.00044	down	0.970763	1.00086	up	0.514028	1.02591	up
At1g04400	0.501007	1.02598	down	0.327309	1.03995	up	0.305479	1.03796	up	0.199526	1.09802	up	0.593618	1.01959	up	0.139743	1.05116	down	0.304639	1.04916	up
At1g04410	0.159213	1.06256	up	0.0338474	1.15683	down	0.0836528	1.30382	down	0.344846	1.12177	up	0.231576	1.27851	down	0.0517528	1.15362	down	0.495	1.11575	down
At1g04420	0.817972	1.01058	down	0.249938	1.31286	up	0.651721	1.01516	up	0.50266	1.02456	up	0.297612	1.35619	up	0.455241	1.03933	up	0.411086	1.06214	up
At1g04430	0.310357	1.15829	up	0.2838	1.12069	up	0.11353	1.1034	up	0.180273	1.04236	down	0.393267	1.31864	up	0.34734	1.0339	up	0.205753	1.06479	down
At1g04440	0.554254	1.0367	up	0.45056	1.08889	up	0.0939574	1.14058	down	0.292756	1.17771	up	0.493733	1.1533	up	0.809957	1.02158	down	0.965501	1.00651	down
At1g04445	0.693329	1.02809	up	0.419291	1.08876	up	0.611687	1.01228	up	0.373885	1.06129	up	0.334502	1.241	up	0.238281	1.09629	up	0.312192	1.06378	down
At1g04450	0.168253	1.21922	up	0.587766	1.06993	up	0.0267512	1.06861	up	0.91644	1.00213	up	0.408791	1.10591	up	0.38626	3.1955	down	0.151545	1.09205	up
At1g04470	0.597969	1.05521	up	0.41898	1.06871	up	0.115063	1.08737	up	0.302981	1.11144	down	0.319456	1.23695	up	0.464691	2.19001	down	0.36825	1.10797	down
At1g04480	0.405814	1.12085	up	0.28423	1.1597	up	0.901053	1.0111	up	0.265945	1.21111	up	0.783174	1.03662	down	0.723007	1.04314	down	0.912137	1.03286	down
At1g04490	0.753066	1.01918	up	0.853337	1.01149	up	0.970502	1.00184	up	0.787671	1.01539	down	0.236618	1.14089	up	0.39073	1.01085	up	0.0762648	1.04642	down
At1g04500	0.0511684	1.15278	up	0.91709	1.00303	down	0.785713	1.01721	down	0.000451559	1.10092	down	0.124885	1.05649	up	0.29927	1.26282	up	0.481647	1.05951	up
At1g04510	0.478277	1.02468	up	0.514132	1.01232	up	0.714749	1.02098	down	0.929804	1.00341	up	0.406882	1.1244	down	0.365581	1.03173	up	0.314353	1.03514	down
At1g04520	0.0975054	1.16108	up	0.341797	1.04697	up	0.213823	1.06032	up	0.177423	1.06395	up	0.826639	1.01525	up	0.58662	1.03104	down	0.487675	1.03259	down
At1g04530	0.838562	1.01405	up	0.440559	1.019	up	0.423973	1.05815	up	0.966544	1.00249	down	0.171313	1.09965	up	0.393717	3.14524	down	0.617297	1.05172	down
At1g04540	0.869763	1.00556	up	0.59052	1.02677	up	0.178121	1.06057	up	0.896906	1.00577	up	0.123437	1.07063	up	0.4004	1.13405	up	0.333154	1.04358	up
At1g04550	0.175635	1.08418	up	0.302616	1.05155	up	0.389205	1.38905	up	0.830944	1.00159	up	0.270598	1.05758	up	0.308329	1.41763	up	0.90921	1.00524	down
At1g04560	0.130603	1.19847	up	0.779155	1.00747	down	0.564029	1.02718	down	0.0734826	1.07262	up	0.741883	1.01237	up	0.105322	1.04383	up	0.199184	1.05026	up
At1g04570	0.151266	1.19803	up	0.644884	1.04277	down	0.0902568	1.08975	up	0.6615	1.03365	down	0.0384608	1.04294	up	0.765912	1.01065	down	0.961576	1.00358	down
At1g04580	0.856808	1.01272	up	0.337774	1.09905	up	0.713657	1.02376	up	0.0732643	1.06085	up	0.249494	1.09202	up	0.374308	1.1197	up	0.652348	1.01598	down
At1g04590	0.0403693	1.09591	up	0.234294	1.02566	up	0.0211344	1.05008	up	0.730317	1.01535	down	0.021029	1.09526	up	0.666762	1.02175	up	0.783083	1.01131	down
At1g04600	0.561136	1.02757	up	0.00233189	1.04372	up	0.727082	1.01522	up	0.674312	1.0205	down	0.989325	1.00072	down	0.072213	1.07902	up	0.357747	1.05945	up
At1g04610	0.0542348	1.53304	up	0.5978	1.02426	down	0.428618	1.03571	up	0.00458372	1.12623	down	0.712174	1.01873	up	0.681076	1.04071	down	0.60519	1.01802	up
At1g04620	0.123316	1.1908	up	0.533237	1.0524	up	0.0737803	1.07032	up	0.314941	1.05736	up	0.0934122	1.10194	up	0.977872	1.00078	up	0.238005	1.04931	up
At1g04630	0.0996797	1.19707	up	0.039074	1.19796	down	0.734549	1.05407	down	0.160235	1.29684	up	0.169513	1.15613	down	0.283443	1.11179	down	0.933533	1.02328	down
At1g04635	0.40895	1.04179	up	0.7036	1.02595	up	0.657675	1.0108	up	0.765731	1.01135	up	0.0657503	1.05584	up	0.633088	1.00587	up	0.0222931	1.09237	up
At1g04640	0.0504152	1.65062	down	0.579163	1.02154	up	0.112732	1.03174	up	0.772038	1.02517	up	0.117456	1.06826	up	0.403158	3.08469	down	0.47257	1.05747	up
At1g04645	0.00882072	1.10173	up	0.357105	1.0625	up	0.413253	1.04249	up	0.324156	1.04932	up	0.798278	1.00764	up	0.734823	1.01089	down	0.221531	1.12023	up
At1g04650	0.265172	1.04953	up	0.969605	1.00303	up	0.90076	1.01175	down	0.277692	1.02329	up	0.369773	1.103	up	0.432194	2.08105	down	0.997932	1.00044	up
At1g04660	0.771101	1.022	down	0.388896	1.08567	up	0.15565	1.06993	up	0.0571028	1.10323	up	0.378113	1.06353	up	0.948229	1.00504	up	0.562619	1.0375	down
At1g04670	0.634826	1.03554	up	0.0591181	1.08158	up	0.94923	1.0033	up	0.969809	1.00221	down	0.378494	1.05108	down	0.55726	1.02882	up	0.844865	1.01293	down
At1g04680	0.242482	1.07306	up	0.306187	1.16733	down	0.647035	1.0201	down	0.550089	1.06228	up	0.309052	1.2565	down	0.393215	1.01817	up	0.472474	1.03671	up
At1g04690	0.719797	1.02591	up	0.719912	1.01425	up	0.866161	1.00338	down	0.585348	1.0319	up	0.830788	1.0075	up	0.298362	1.04625	up	0.359332	1.06872	up
At1g04700	0.058456	1.1023	up	0.464501	1.03435	down	0.664374	1.01047	up	0.0736986	1.05759	up	0.596865	1.01169	up	0.309479	1.03854	down	0.837616	1.02143	down
At1g04710	0.116164	1.07833	up	0.067705	1.11327	down	0.072952	1.33442	down	0.444246	1.18945	up	0.110819	1.49349	down	0.223354	2.94397	down	0.625723	1.2559	down
At1g04730	0.124004	1.07005	up	0.205058	1.09231	up	0.825105	1.00935	up	0.338036	1.03117	up	0.0859213	1.04836	up	0.239063	1.03124	up	0.596563	1.02607	down
At1g04750	0.0675187	1.28892	down	0.0604952	1.07945	down	0.152639	1.13468	down	0.758291	1.02138	up	0.94862	1.00263	up	0.716711	1.01205	down	0.431287	1.0941	up
At1g04760	0.152208	2.30775	up	0.597317	1.02488	down	0.304304	1.02327	down	0.295127	1.0276	up	0.67105	1.04484	up	0.313064	1.05454	up	0.606111	1.03632	up
At1g04770	0.197707	1.64723	up	0.465346	1.0163	up	0.536659	1.034	up	0.958033	1.0039	down	0.922785	1.00272	up	0.492987	1.04744	down	0.352881	1.0514	up
At1g04780	0.187871	1.04173	up	0.103452	1.08275	up	0.807034	1.01181	down	0.140674	1.04333	up	0.662954	1.02854	up	0.384881	1.08458	up	0.79847	1.01129	up
At1g04790	0.815941	1.00994	down	0.790826	1.01046	up	0.168419	1.04232	up	0.774792	1.01186	up	0.801244	1.01341	up	0.535943	1.02949	down	0.123337	1.12894	up
At1g04800	0.178183	1.11284	up	0.546583	1.03262	up	0.257071	1.10817	up	0.412081	1.0263	up	0.105205	1.03411	up	0.659078	1.02086	up	0.375694	1.03644	down
At1g04810	0.203347	1.08828	up	0.144462	1.17336	up	0.927828	1.00288	down	0.960997	1.00177	up	0.571601	1.18557	up	0.445675	1.03502	up	0.204864	1.07488	up
At1g04820	0.0262775	1.79884	down	0.162003	1.2752	down	0.0385595	3.71505	up	0.629678	1.46997	up	0.01438	3.26545	up	0.0255142	1.87189	down	0.601798	1.28533	down
At1g04830	0.1813	1.18541	up	0.807741	1.01291	down	0.509921	1.03907	up	0.58657	1.01823	up	0.139589	1.0352	up	0.209801	1.056	up	0.491463	1.03376	up
At1g04840	0.166855	1.07786	up	0.597333	1.0213	up	0.0823151	1.14632	up	0.366924	1.10291	down	0.0123894	1.11746	up	0.157788	1.06378	up	0.20919	1.08932	up
At1g04850	0.172022	1.35041	down	0.752446	1.01772	up	0.28328	1.06898	up	0.978879	1.00129	down	0.628133	1.0223	down	0.929898	1.00505	up	0.994588	1.00043	up
At1g04860	0.00158502	1.14902	up	0.580057	1.07784	down	0.171212	1.18111	down	0.162368	1.31056	up	0.188806	1.19922	down	0.547398	1.08018	down	0.820373	1.09082	up
At1g04870	0.194453	1.0545	up	0.867453	1.01426	up	0.278697	1.0476	up	0.226933	1.05346	up	0.807883	1.01904	down	0.287628	1.06092	up	0.10396	1.10366	up
At1g04880	0.0144911	1.06194	up	0.973024	1.00179	down	0.606176	1.01818	up	0.264796	1.07036	up	0.375856	1.07035	up	0.757659	1.00635	down	0.150596	1.05211	up
At1g04890	0.249584	1.05384	up	0.97296	1.0031	down	0.638188	1.00866	up	0.904985	1.00736	up	0.157193	1.11904	up	0.373663	3.28026	down	0.266494	1.12328	down
At1g34020	0.32912	1.02277	up	0.297446	1.1255	down	0.103328	1.25957	down	0.475112	1.17375	up	0.00928034	1.25786	down	0.334471	3.57751	down	0.699306	1.06928	down
At1g04910	0.539412	1.0354	up	0.0372902	1.05192	up	0.0989	1.08591	up	0.000249371	1.13955	up	0.425758	1.07279	down	0.097845	1.0259	up	0.883587	1.01034	up
At1g04920	0.206314	1.03354	down	0.62508	1.02733	down	0.722159	1.03074	down	0.376628	1.06012	up	0.0936729	1.09127	up	0.00137979	1.11254	up	0.281384	1.10418	up
At1g04930	0.886404	1.0076	up	0.952642	1.002	down	0.803046	1.01173	down	0.596652	1.03125	up	0.418471	1.08545	down	0.574691	1.0532	up	0.613171	1.01863	up
At1g04945
At1g04950	0.288377	1.05814	down	0.882004	1.01714	up	0.702775	1.03844	down	0.119961	1.14229	up	0.754712	1.02352	up	0.428618	2.07822	down	0.310443	1.02583	up
At1g04960	0.942478	1.00448	up	0.993049	1.00075	up	0.561274	1.02546	up	0.890622	1.00282	up	0.566291	1.02753	up	0.0963633	1.06653	up	0.905204	1.00562	up
At1g04970	0.147188	1.06889	up	0.919549	1.00205	up	0.206825	1.06218	up	0.20948	1.04906	down	0.0205124	1.08102	up	0.348011	1.53963	up	0.212645	1.04418	down
At1g04980	0.479553	1.05001	up	0.423853	1.04239	down	0.668143	1.01757	up	0.433629	1.03427	up	0.629701	1.03001	down	0.964969	1.00216	down	0.598815	1.01067	up
At1g04985	0.0490193	1.03543	up	0.966595	1.00198	down	0.77726	1.0222	up	0.185005	1.07971	up	0.38469	1.03513	up	0.385787	1.02223	up	0.75569	1.01893	up
At1g04990	0.725516	1.03025	up	0.405437	1.05682	up	0.454336	1.06234	up	0.262762	1.07278	up	0.160432	1.08242	up	0.198687	1.27567	up	0.663937	1.0208	down
At1g05000	0.181673	1.21877	up	0.0698018	1.05822	up	0.691665	1.01471	up	0.925949	1.00531	down	0.237876	1.02585	up	0.0826672	1.17984	up	0.485675	1.05531	down
At1g05010	0.0685194	1.12576	down	0.0891719	1.16835	down	0.0839054	1.1021	down	0.731064	1.03415	up	0.447659	1.07168	down	0.272541	1.06959	down	0.168587	1.08074	up
At1g05020	0.0907152	1.02197	up	0.196008	1.04024	up	0.186646	1.05567	up	0.824308	1.00711	down	0.367566	1.02201	up	0.882367	1.00733	up	0.300071	1.04468	up
At1g05030	0.310865	1.07574	down	0.0434366	1.09938	up	0.135308	1.38678	up	0.654356	1.04981	down	0.195646	1.41328	up	0.121802	1.09594	up	0.574287	1.03355	up
At1g05040	0.00603593	1.0266	up	0.918529	1.00564	up	0.181291	1.07769	up	0.124814	1.03381	up	0.666516	1.0112	down	0.737579	1.01185	up	0.055063	1.06058	up
At1g05055	0.172909	1.09886	up	0.729295	1.03155	up	0.0419066	1.08665	up	0.119612	1.11435	up	0.520127	1.0409	up	0.935404	1.00877	down	0.125599	1.10779	up
At1g05060	0.414519	1.10711	up	0.828135	1.02153	up	0.396397	1.03844	down	0.684578	1.02308	up	0.552708	1.07585	down	0.896948	1.00906	up	0.872156	1.0106	up
At1g05065	0.316535	1.05345	up	0.486909	1.03296	down	0.748281	1.01776	down	0.225778	1.04482	up	0.784143	1.01094	down	0.394671	3.13903	down	0.177352	1.06207	up
At1g05070	0.0220033	2.14186	down	0.881872	1.00561	down	0.950044	1.00477	down	0.0332706	1.11835	up	0.720488	1.0269	down	0.831335	1.0095	down	0.661362	1.03432	up
At1g05080	0.334559	1.04159	up	0.518773	1.03636	up	0.745602	1.02187	up	0.00284716	1.12933	up	0.227109	1.07381	up	0.745133	1.00733	up	0.183609	1.1407	up
At1g05085	0.359308	1.01951	down	0.166813	1.03773	up	0.848182	1.01279	down	0.227102	1.11906	up	0.0545393	1.14583	up	0.374542	3.27515	down	0.177575	1.107	up
At1g05090	0.353838	1.04118	up	0.991339	1.00105	down	0.866928	1.0148	up	0.75255	1.03437	up	0.685481	1.03954	down	0.488456	1.1407	down	0.961902	1.00369	down
At1g05100	0.260773	1.09925	up	0.478259	1.06344	up	0.275858	1.01465	up	0.767456	1.08023	down	0.544361	1.10981	up	0.308539	1.23285	down	0.587674	1.07344	up
At1g05120	0.238358	1.09975	up	0.424529	1.09075	down	0.822807	1.01808	up	0.573423	1.08822	down	0.760586	1.03988	down	0.433101	1.04256	up	0.360815	1.08556	up
At1g05140	0.276865	1.19287	down	0.338071	1.05946	down	0.0389517	1.06585	up	0.0987818	1.07837	up	0.243856	1.05046	down	0.394474	3.14246	down	0.428175	1.05003	up
At1g05150	0.923623	1.00421	down	0.158282	1.03553	up	0.200272	1.03592	up	0.0583047	1.0992	up	0.476821	1.04812	up	0.794821	1.01126	down	0.357614	1.09931	up
At1g05160	0.456693	1.03343	down	0.573979	1.04103	down	0.270883	1.0416	up	0.958532	1.00346	up	0.417185	1.06637	up	0.363214	3.3576	down	0.237959	1.11772	up
At1g05170	0.764908	1.01284	up	0.153719	1.1711	up	0.184552	1.09428	up	0.53244	1.02797	up	0.391146	1.49747	up	0.848129	1.00794	down	0.167272	1.09695	down
At1g05180	0.221691	1.14546	up	0.26618	1.08876	up	0.344379	1.03235	up	0.520581	1.02668	up	0.393966	1.19034	up	0.796444	1.01427	up	0.319188	1.04696	up
At1g05190	0.0486899	1.53834	down	0.786372	1.01114	down	0.685501	1.00911	down	0.395318	1.05842	up	0.452341	1.23922	up	0.301353	1.08696	up	0.0998078	1.07889	down
At1g05200	0.0389927	1.12834	down	0.73051	1.02546	down	0.719555	1.03907	up	0.371706	1.06115	up	0.381469	1.24194	up	0.821064	1.01863	down	0.471743	1.05433	up
At1g05205	0.422406	1.06638	down	0.835514	1.02072	up	0.179495	1.09215	down	0.628783	1.02637	up	0.0351429	1.21871	down	0.352375	1.10464	down	0.838116	1.01678	up
At1g05210	0.198379	1.13032	up	0.004286	1.06142	up	0.218783	1.05143	down	0.368112	1.04308	down	0.532187	1.0372	up	0.951488	1.00288	up	0.307962	1.03243	down
At1g05220	0.0602981	1.03193	up	0.236173	1.04411	up	0.838596	1.00664	up	0.622832	1.02358	down	0.279026	1.08079	up	0.371961	1.0932	up	0.914055	1.01436	up
At1g05230	0.694958	1.02397	up	0.621635	1.02909	up	0.724176	1.01585	up	0.243487	1.10437	down	0.202427	1.04379	up	0.0475785	1.03685	up	0.998914	1.00007	down
At1g05250	0.643676	1.1822	down	0.746347	1.00776	down	0.250063	1.04324	up	0.249767	1.07985	down	0.36565	1.02851	up	0.381729	1.02122	down	0.779814	1.02805	down
At1g05260	0.649714	1.04002	up	0.199123	1.17107	up	0.393722	1.03243	up	0.599091	1.02307	up	0.427679	1.21278	up	0.565859	1.038	up	0.0958097	1.1042	up
At1g05270	0.0313065	1.06901	up	0.589813	1.08197	up	0.150378	1.0767	up	0.832907	1.00867	up	0.342904	1.36114	up	0.0302624	1.10032	up	0.681959	1.02679	down
At1g05280	0.393948	1.13329	up	0.192341	1.11923	up	0.604897	1.05128	up	0.530479	1.07917	down	0.563355	1.15251	up	0.236673	1.06274	down	0.709538	1.01281	up
At1g05290	0.20945	1.03799	down	0.441621	1.08545	up	0.146568	1.07128	up	0.442081	1.0689	up	0.266437	1.12993	up	0.388672	3.17907	down	0.660825	1.01716	up
At1g05300	0.249254	1.04349	up	0.525846	1.08626	up	0.50944	1.04165	up	0.254253	1.13662	down	0.337423	1.24833	up	0.81987	1.03744	down	0.219902	1.15369	up
At1g05310	0.44266	1.0496	down	0.600688	1.08451	down	0.0894043	1.09016	down	0.0936622	1.09348	up	0.219553	1.08019	down	0.807117	1.0045	up	0.0661732	1.03331	down
At1g05320	0.650484	1.03916	up	0.529824	1.03863	up	0.244543	1.02913	up	0.90863	1.00974	up	0.626584	1.01808	down	0.344397	1.01465	up	0.824063	1.02059	up
At1g05330	0.292097	1.31741	up	0.163772	1.04395	up	0.792233	1.00762	up	0.560244	1.01651	down	0.838872	1.00363	up	0.0581676	1.06805	up	0.964021	1.00091	up
At1g05340	0.250542	1.09452	up	0.0773602	1.08233	up	0.143605	1.09916	down	0.227891	1.21589	down	0.0877026	1.18899	up	0.259006	1.24378	down	0.061845	1.25341	up
At1g05350	0.319762	1.06326	up	0.758684	1.01404	down	0.291465	1.06234	up	0.301779	1.06924	up	0.44181	1.06691	up	0.323642	1.05941	up	0.652425	1.03914	up
At1g05360	0.239613	1.05232	up	0.587882	1.07202	down	0.315382	1.12875	up	0.758007	1.02646	up	0.413322	1.16384	down	0.384996	2.09501	down	0.616287	1.03941	up
At1g05370	0.671769	1.03084	up	0.65393	1.02222	down	0.658818	1.01301	up	0.925315	1.00304	down	0.319706	1.0358	down	0.0899003	1.05318	up	0.941775	1.00625	down
At1g05380	0.0281209	1.17306	up	0.739829	1.02144	up	0.924664	1.00285	down	0.0781724	1.04131	up	0.37022	1.04899	up	0.578758	1.02378	up	0.385649	1.03829	down
At1g05385	0.820514	1.01144	down	0.530491	1.05567	down	0.387065	1.05439	down	0.766265	1.01941	up	0.431513	1.07384	down	0.255145	1.14007	down	0.881158	1.00501	up
At1g05400	0.070435	1.11154	up	0.722663	1.01752	down	0.372331	1.02632	up	0.597825	1.03003	down	0.0975893	1.07072	up	0.136332	1.06554	up	0.90315	1.00635	down
At1g05410	0.351085	1.11054	up	0.639627	1.01788	up	0.882881	1.00446	down	0.936957	1.00348	up	0.047848	1.04143	up	0.928	1.00563	down	0.00810955	1.11956	up
At1g05420	0.209774	1.30387	up	0.675479	1.01894	down	0.590932	1.05081	up	0.571108	1.01737	up	0.5684	1.02893	up	0.800385	1.00573	up	0.995804	1.00015	up
At1g05430	0.0268902	1.25978	up	0.578868	1.02375	up	0.251985	1.08784	up	0.896563	1.01629	down	0.237254	1.06682	up	0.255952	1.1589	up	0.877114	1.02976	down
At1g05440	0.509436	1.03376	down	0.708558	1.02017	up	0.891595	1.00919	down	0.888069	1.01039	down	0.620305	1.03002	down	0.444818	1.04678	up	0.812154	1.02195	up
At1g05450	0.15891	1.19959	up	0.0288162	1.08529	up	0.0716774	1.3973	up	0.570754	1.09056	down	0.12611	1.4924	up	0.105556	1.12637	up	0.150843	1.07034	up
At3g15570	0.453277	1.01461	down	0.59761	1.02605	up	0.137724	1.12707	down	0.511302	1.01361	up	0.113463	1.03911	down	0.226121	1.03899	up	0.30246	1.04402	down
At1g05460	0.0207902	1.10316	down	0.211569	1.13896	down	0.623173	1.04415	up	0.778553	1.01917	down	0.587177	1.03074	up	0.307318	1.05866	up	0.40129	1.14048	up
At1g05470	0.924817	1.00434	up	0.508558	1.06718	up	0.00796601	1.05525	up	0.51124	1.02215	up	0.447093	1.0577	up	0.133092	1.04186	up	0.334751	1.16906	down
At1g05490	0.328979	1.18923	up	0.677434	1.01088	up	0.155632	1.03099	up	0.632448	1.04497	up	0.355534	1.02742	up	0.0484002	1.0467	down	0.83998	1.0103	down
At1g05500	0.00663126	1.13651	up	0.150961	1.10512	up	0.0830009	1.0422	up	0.674163	1.02022	down	0.920291	1.00415	down	0.386505	1.05021	up	0.203395	1.04333	up
At1g05510	0.176126	1.044	up	0.471427	1.04382	down	0.262225	1.04659	up	0.181799	1.07884	up	0.0954672	1.045	down	0.376426	3.26216	down	0.362517	1.04169	up
At1g05520	0.840007	1.00713	up	0.486958	1.02087	up	0.20487	1.0927	up	0.928481	1.00954	up	0.473622	1.04815	up	0.429707	2.92326	down	0.0108005	1.19038	up
At1g05530	0.27164	1.06229	up	0.703616	1.03694	up	0.990969	1.00078	down	0.292914	1.04962	up	0.406149	1.02064	down	0.606939	1.03473	down	0.837878	1.01991	up
At1g05540	0.0978286	1.17139	up	0.874723	1.01445	up	0.802623	1.00973	down	0.58786	1.03104	down	0.165972	1.03804	up	0.205559	1.05572	up	0.0588292	1.07231	up
At1g05550	0.290315	1.04422	down	0.0290631	1.07795	up	0.406592	1.02213	up	0.631065	1.02143	up	0.143144	1.02742	up	0.297901	1.06728	up	0.207896	1.04204	up
At1g05560	0.643351	1.03405	up	0.327899	1.06919	down	0.948172	1.00255	down	0.0126801	1.06425	up	0.305579	1.12295	down	0.364572	1.07198	down	0.531663	1.03006	down
At1g05570	0.116773	1.13695	up	0.214324	1.0806	up	0.940985	1.00682	down	0.71287	1.04367	down	0.311224	1.12713	up	0.376531	1.143	up	0.00125104	1.22632	up
At1g05575	0.44334	1.02002	down	0.928407	1.0048	up	0.830335	1.0154	down	0.876735	1.01154	down	0.500681	1.11387	down	0.447227	2.27419	down	0.875015	1.02013	up
At1g05577	0.675173	1.02734	up	0.624985	1.01731	down	0.0888463	1.0232	down	0.599387	1.03215	up	0.602108	1.01892	down	0.200942	1.02501	up	0.58252	1.00659	down
At1g05580	0.684444	1.0291	up	0.782653	1.01288	down	0.0417411	1.0649	up	0.996175	1.00035	up	0.268974	1.03315	up	0.746354	1.03179	up	0.440271	1.02518	up
At1g05590	0.0228582	1.38324	down	0.723641	1.01269	down	0.662995	1.01786	up	0.617534	1.01966	up	0.619279	1.04298	down	0.484407	1.02962	up	0.462528	1.03549	down
At1g05600	0.43037	1.01406	up	0.298934	1.0524	up	0.636463	1.01813	up	0.527624	1.03207	up	0.865008	1.01133	down	0.871638	1.00355	down	0.54367	1.04251	down
At1g05610	0.23516	1.02981	up	0.544534	1.03621	up	0.534016	1.02286	down	0.606573	1.04698	up	0.355575	1.03453	up	0.0414241	1.48238	up	0.200921	1.12099	up
At1g05615	0.572925	1.10508	down	0.520094	1.11453	down	0.81561	1.02142	up	0.769306	1.02259	up	0.59643	1.05909	down	0.86526	1.0068	up	0.035228	1.3498	up
At1g05620	0.304073	1.08547	up	0.543744	1.0148	up	0.814504	1.02299	up	0.87658	1.00574	up	0.232433	1.02754	up	0.188055	1.07459	up	0.0780986	1.06183	down
At1g05630	0.481005	1.03334	up	0.893269	1.0088	up	0.86827	1.0083	down	0.601521	1.03263	down	0.142163	1.06243	up	0.639869	1.02731	down	0.557196	1.02321	down
At1g05640	0.671365	1.01339	down	0.492638	1.0694	up	0.400918	1.03642	up	0.531977	1.03721	up	0.174324	1.13982	up	0.440591	1.04858	up	0.999228	1.00001	down
At1g05650	0.157239	1.17926	up	0.93325	1.00366	up	0.265675	1.08601	up	0.270689	1.07867	down	0.247043	1.06245	up	0.215706	1.09339	up	0.85854	1.03652	down
At1g05660	0.352712	1.05721	up	0.880897	1.01805	up	0.922208	1.00676	down	0.559861	1.04445	up	0.694222	1.04855	down	0.846773	1.01424	up	0.672666	1.03718	down
At1g05670	0.0667717	1.0952	down	0.454866	1.04973	up	0.376384	1.18595	up	0.465013	1.03842	down	0.287044	1.02878	up	0.426605	1.0616	up	0.219613	1.10452	up
At1g05680	0.928264	1.00384	up	0.285634	1.09996	up	0.547185	1.06714	up	0.161204	1.07042	up	0.857159	1.01262	down	0.389163	3.17557	down	0.497604	1.01561	up
At1g05690	0.299469	1.12898	up	0.0890735	1.03168	up	0.0625515	1.05468	up	0.101998	1.05607	up	0.0172304	1.14563	up	0.754631	1.01828	up	0.729643	1.02039	down
At1g05700	0.996357	1.00017	up	0.44688	1.02515	up	0.548286	1.01558	down	0.42222	1.01696	up	0.173618	1.03655	up	0.398535	3.11344	down	0.130794	1.08905	up
At1g05710	0.5725	1.01812	up	0.280039	1.12085	down	0.235643	1.10951	down	0.144546	1.16795	up	0.369156	1.15323	down	0.334369	1.11539	down	0.994616	1.00059	down
At1g05720	0.619933	1.03328	up	0.253178	1.06892	up	0.976927	1.00148	down	0.35266	1.08036	up	0.730657	1.01977	up	0.502763	1.0114	down	0.0214487	1.10573	down
At1g05730	0.191783	1.04107	up	0.204148	1.07301	up	0.113336	1.07343	up	0.660537	1.02576	up	0.0777463	1.07447	up	0.547063	1.0231	up	0.415072	1.05668	down
At1g05740	0.639563	1.03123	up	0.382159	1.04989	up	0.827287	1.00702	down	0.119452	1.08938	up	0.366438	1.01263	up	0.420902	2.97549	down	0.65123	1.02202	down
At1g05750	0.0841164	1.02868	down	0.306057	1.03012	up	0.135075	1.22473	up	0.301743	1.37393	down	0.691214	1.04165	up	0.801643	1.02149	up	0.294987	1.08574	up
At1g05760	0.23077	1.06834	up	0.203451	1.08206	down	0.826827	1.02828	down	0.373785	1.10868	down	0.0409166	1.18081	up	0.405488	3.06955	down	0.471686	1.08132	up
At1g05770	0.653436	1.03806	down	0.667403	1.01603	up	0.48002	1.04903	down	0.453357	1.05249	up	0.831315	1.02518	down	0.397575	3.12338	down	0.285548	1.07582	up
At1g05780	0.0313976	1.55461	up	0.260214	1.25871	up	0.192791	1.05436	up	0.997274	1.0002	down	0.259831	1.07749	up	0.162351	1.02865	up	0.746113	1.02062	up
At1g05785	0.156114	1.1562	up	0.546793	1.03825	up	0.219208	1.11593	up	0.835244	1.0109	down	0.212258	1.17852	up	0.0707629	1.12684	up	0.829859	1.01235	up
At1g05790	0.415868	1.14254	up	0.339714	1.08686	down	0.133959	1.02158	up	0.350379	1.06672	up	0.251071	1.08396	down	0.141732	1.08247	down	0.103004	1.03625	up
At1g05800	0.0238408	1.06349	down	0.682088	1.06534	down	0.358814	1.0207	down	0.902495	1.00607	down	0.110239	1.09156	up	0.348511	1.04832	up	0.407039	1.05136	up
At1g05805	0.108332	1.18237	up	0.606874	1.0141	up	0.997023	1.00034	up	0.855348	1.01118	up	0.616199	1.0211	up	0.919581	1.00436	up	0.842487	1.01673	up
At1g05810	0.842098	1.01459	up	0.719129	1.01168	down	0.211399	1.05677	up	0.489601	1.03159	up	0.343008	1.05056	up	0.141542	1.06965	up	0.772587	1.00624	down
At1g05820	0.0184336	1.07125	up	0.460002	1.02839	up	0.0924688	1.25384	up	0.493069	1.02742	down	0.981811	1.00097	down	0.775063	1.02418	up	0.649146	1.01837	up
At1g05830	0.818051	1.01549	down	0.294544	1.0762	up	0.587043	1.01603	up	0.787979	1.00765	up	0.122235	1.06825	up	0.617368	1.01852	up	0.167458	1.05972	up
At1g05840	0.400108	1.21956	up	0.355238	1.04734	down	0.279489	1.02245	up	0.942456	1.0037	up	0.102487	1.05015	up	0.681991	1.01628	up	0.66096	1.02515	down
At1g05850	0.0595513	1.47431	down	0.114494	1.46333	down	0.0129761	1.51786	down	0.45769	1.39326	up	0.115608	1.54244	down	0.138468	1.49143	down	0.711715	1.20718	down
At1g05860	0.62039	1.02461	down	0.30515	1.158	down	0.249154	1.1297	down	0.528478	1.04885	up	0.26289	1.21673	down	0.290631	1.17035	down	0.48896	1.10909	up
At1g05870	0.164412	1.14202	up	0.593794	1.05541	up	0.0447244	1.36908	up	0.788404	1.04637	up	0.106437	1.29768	up	0.948095	1.00235	down	0.134906	1.1162	up
At1g05880	0.842439	1.01208	up	0.151694	1.03833	up	0.650646	1.03358	down	0.00485979	1.06567	up	0.488209	1.0476	down	0.338592	1.01926	down	0.0846648	1.10964	up
At1g05890	0.131434	1.21069	down	0.184541	1.13452	down	0.816767	1.01734	down	0.126528	1.31557	up	0.467582	1.13151	down	0.593759	1.02438	down	0.964049	1.00547	down
At1g05900	0.364436	1.05763	up	0.143465	1.0348	up	0.774322	1.01871	up	0.593622	1.02459	up	0.222062	1.0571	up	0.908955	1.06047	up	0.158817	1.03092	up
At1g05910	0.76465	1.01273	down	0.534482	1.02226	up	0.593619	1.02746	down	0.366259	1.02998	up	0.296936	1.05471	down	0.400805	3.09942	down	0.0601436	1.02098	up
At1g05920	0.804872	1.00981	up	0.395437	1.03542	down	0.640322	1.03357	down	0.0427399	1.12575	up	0.691615	1.03801	down	0.518559	1.05137	down	0.364744	1.08641	up
At1g05930	0.703461	1.0352	down	0.252565	1.08176	down	0.568047	1.04806	down	0.517725	1.03168	up	0.106435	1.04374	up	0.520283	1.0166	up	0.163141	1.09508	up
At1g05940	0.126393	1.77673	down	0.715045	1.02972	up	0.461012	1.0697	up	0.281948	1.11707	down	0.834944	1.01444	down	0.40475	3.07439	down	0.27639	1.09343	up
At1g05950	0.456617	1.04333	down	0.565411	1.12858	up	0.383318	1.07423	up	0.462682	1.05844	up	0.30725	1.33654	up	0.9037	1.00929	down	0.570189	1.03016	down
At1g05960	0.116328	1.12449	down	0.45853	1.14114	up	0.13883	1.06847	up	0.624916	1.00806	up	0.257413	1.36025	up	0.668155	1.01794	up	0.549642	1.02521	up
At1g05970	0.760231	1.00641	down	0.722496	1.04093	up	0.7331	1.01155	up	0.0962726	1.05774	up	0.315112	1.26152	up	0.270505	1.02993	up	0.591978	1.04608	up
At1g05990	0.689041	1.02476	up	0.974296	1.00147	up	0.0520341	1.06651	up	0.652972	1.01078	down	0.315594	1.275	up	0.387535	3.18645	down	0.154325	1.09449	up
At1g06000	0.505117	1.04711	down	0.854819	1.01381	up	0.48621	1.06268	up	0.578788	1.02994	up	0.443046	1.19643	up	0.514473	1.02587	up	0.673163	1.0322	up
At1g06010	0.467373	1.01204	up	0.619614	1.03501	up	0.425508	1.02651	up	0.674355	1.02159	down	0.572148	1.03518	up	0.589469	1.01575	down	0.089746	1.08541	up
At1g06020	0.552604	1.03806	up	0.29296	1.03682	up	0.881548	1.01202	up	0.281718	1.02288	down	0.0857291	1.07515	up	0.40542	1.03065	down	0.914231	1.0047	up
At1g06030	0.508378	1.0346	up	0.839736	1.00299	up	0.0120494	1.03663	down	0.639345	1.01773	down	0.171165	1.04462	up	0.0297406	1.10371	up	0.0933582	1.04884	up
At1g06040	0.992651	1.00049	down	0.0490242	1.09387	down	0.130075	1.10485	down	0.453098	1.35119	down	0.211721	1.1024	down	0.103597	1.06776	down	0.106236	1.1214	up
At1g06050	0.940789	1.00624	down	0.384889	1.12451	up	0.347413	1.03508	down	0.150896	1.04312	up	0.392017	1.21779	up	0.116238	1.11979	up	0.994423	1.00087	down
At1g06060	0.00660043	1.08376	down	0.295436	1.11252	up	0.787217	1.02233	down	0.948218	1.00407	down	0.273919	1.27233	up	0.425584	2.94744	down	0.803748	1.01214	down
At1g06070	0.551398	1.02087	up	0.272215	1.11873	up	0.447412	1.03375	up	0.122693	1.07576	up	0.289668	1.22626	up	0.412083	3.02778	down	0.619549	1.02942	down
At1g06080	0.260885	1.12658	up	0.236247	1.08265	up	0.395943	1.03414	up	0.399047	1.0651	down	0.429477	1.11661	up	0.415041	3.0112	down	0.686459	1.05212	down
At1g06090	0.255374	1.13145	up	0.236768	1.14509	up	0.935501	1.00422	down	0.415629	1.1375	down	0.384409	1.17882	up	0.421143	2.9736	down	0.874602	1.02329	up
At1g06100	0.8008	1.01268	up	0.357344	1.11938	up	0.345664	1.07289	up	0.916966	1.00961	up	0.327164	1.3293	up	0.395629	3.13435	down	0.0768958	1.10592	up
At1g06110	0.85855	1.01295	down	0.100908	1.17551	down	0.434049	1.14447	down	0.502831	1.12013	up	0.564453	1.01902	down	0.437393	1.05185	down	0.953507	1.00655	down
At1g06120	0.382542	1.14975	up	0.862626	1.00626	up	0.428814	1.0521	up	0.32372	1.09989	down	0.285616	1.03136	up	0.41388	3.01737	down	0.968345	1.00913	down
At1g06130	0.302255	1.05587	up	0.702648	1.01007	down	0.957985	1.00134	down	0.379688	1.02619	up	0.616366	1.01608	up	0.436147	2.8863	down	0.940579	1.00507	up
At1g06135	0.25171	1.10657	up	0.650231	1.05253	down	0.960415	1.00146	down	0.484632	1.05754	up	0.128161	1.05637	up	0.401769	3.09259	down	0.24158	1.13108	up
At1g06140	0.743611	1.01727	up	0.346174	1.05963	up	0.0568509	1.13985	up	0.618935	1.03237	down	0.776513	1.01862	up	0.633487	1.04038	down	0.87924	1.00591	down
At1g06145
At1g06160	0.218127	1.16839	up	0.726412	1.01731	down	0.829083	1.02812	up	0.619909	1.01983	down	0.631172	1.02954	up	0.0950793	1.1949	up	0.279872	1.03102	up
At1g06170	0.524907	1.06971	up	0.645753	1.0252	up	0.293969	1.07876	up	0.178587	1.0295	up	0.102828	1.25709	up	0.143039	1.05528	down	0.96692	1.00251	up
At1g06180	0.76854	1.01362	down	0.444301	1.04985	up	0.578212	1.02425	up	0.586842	1.02269	down	0.00608108	1.11527	up	0.601924	1.04301	up	0.474089	1.01972	down
At1g06190	0.236269	1.05221	up	0.22141	1.0963	down	0.367697	1.05012	down	0.420436	1.07111	up	0.539572	1.0466	down	0.491536	1.04949	up	0.750031	1.01669	up
At1g06200	0.584349	1.03842	up	0.328669	1.07847	up	0.726707	1.0206	up	0.551662	1.03169	down	0.396268	1.06295	up	0.202307	1.09654	up	0.0104565	1.11713	up
At1g06210	0.47368	1.02817	up	0.25514	1.20783	down	0.120339	1.06344	down	0.141999	1.11943	up	0.335136	1.06872	down	0.771092	1.00529	up	0.896186	1.00671	up
At1g06225	0.8701	1.00303	up	0.461946	1.06071	down	0.646848	1.03258	up	0.924851	1.013	down	0.374112	1.04859	up	0.461315	1.05516	up	0.151586	1.12956	up
At1g06230	0.957553	1.0013	up	0.967081	1.00381	down	0.630179	1.03025	up	0.302848	1.03665	up	0.743338	1.01926	down	0.388199	3.18237	down	0.139109	1.13599	up
At1g06240	0.989579	1.00071	down	0.769054	1.01371	up	0.379701	1.06349	down	0.588145	1.02085	up	0.456661	1.04518	down	0.393143	3.14851	down	0.544559	1.04363	down
At1g06250	0.320466	1.01985	up	0.558752	1.02476	down	0.481859	1.04974	down	0.905045	1.00933	up	0.79353	1.03093	down	0.398838	3.11138	down	0.146857	1.05793	up
At1g06260	0.219306	1.11825	up	0.462474	1.03621	down	0.824644	1.01146	down	0.553042	1.05479	up	0.0848495	1.03014	down	0.384043	3.20971	down	0.81898	1.01501	down
At1g06270	0.116144	1.0847	up	0.371694	1.12596	up	0.8765	1.00708	down	0.776586	1.02964	down	0.00133683	1.12443	up	0.439386	1.38091	down	0.861976	1.01407	up
At1g06280	0.320106	1.06807	up	0.11532	1.12708	down	0.170439	1.02155	down	0.131579	1.03775	up	0.0706883	1.11811	up	0.404009	3.07853	down	0.112074	1.09964	up
At1g06290	0.940686	1.00646	down	0.979636	1.00156	down	0.324053	1.05512	down	0.11661	1.09522	up	0.884498	1.00533	up	0.393767	3.14553	down	0.54063	1.02477	up
At1g06310	0.636205	1.01728	down	0.738316	1.01437	up	0.807811	1.00589	down	0.81524	1.00833	up	0.0421168	1.11524	up	0.413382	3.01972	down	0.060157	1.12236	up
At1g06320	0.0432314	1.17064	up	0.374921	1.05768	down	0.928455	1.0036	down	0.966115	1.00271	up	0.730152	1.03518	down	0.39895	3.1106	down	0.523219	1.03828	down
At1g06330	0.216698	1.04778	down	0.776532	1.01835	down	0.445171	1.03022	down	0.984172	1.00351	up	0.642206	1.06127	down	0.385502	3.19941	down	0.528025	1.07541	down
At1g06340	0.797947	1.01397	up	0.098031	1.02444	up	0.767502	1.02153	up	0.668149	1.09498	down	0.693477	1.0451	up	0.409485	1.4971	down	0.155657	1.11498	up
At1g06350	0.930765	1.00268	down	0.743967	1.01997	down	0.377709	1.05717	down	0.0311351	1.11113	up	0.802558	1.01272	up	0.409872	3.0425	down	0.0209667	1.15347	up
At1g06360	0.505009	1.00859	up	0.396548	1.03802	up	0.559311	1.03159	up	0.67692	1.02657	down	0.0379337	1.0586	up	0.0586384	1.10456	up	0.95998	1.00355	up
At1g06380	0.540652	1.01503	down	0.215211	1.06579	down	0.204488	1.02834	up	0.120535	1.02084	up	0.137278	1.14932	up	0.151257	1.08988	up	0.195417	1.1023	down
At1g06390	0.184735	1.02863	down	0.0962433	1.09616	down	0.314288	1.04179	down	0.029409	1.1003	up	0.336859	1.14318	down	0.757496	1.00869	up	0.346129	1.04265	up
At1g06400	0.179193	1.09588	down	0.21501	1.14511	down	0.617824	1.06345	down	0.104342	1.12415	up	0.590564	1.03685	down	0.293633	3.94179	down	0.576053	1.09702	up
At1g06410	0.401595	1.03239	down	0.545656	1.06862	down	0.292302	1.04111	up	0.147256	1.11862	up	0.913671	1.01147	up	0.52738	1.02062	up	0.0960156	1.11451	up
At1g06420	0.334881	1.05651	down	0.748362	1.02196	up	0.771021	1.02726	up	0.0263767	1.09421	up	0.215126	1.10138	up	0.502891	1.11363	down	0.547406	1.05459	down
At1g06430	0.015213	1.77746	down	0.0605397	1.12696	up	0.967957	1.00327	down	0.17748	1.20773	up	0.0464055	1.23048	up	0.824354	1.03677	up	0.998342	1.00027	up
At1g06440	0.034483	1.10395	down	0.637547	1.01	up	0.723065	1.01696	down	0.614734	1.02834	down	0.0782534	1.15441	up	0.042506	1.03462	up	0.393934	1.06095	up
At1g06450	0.455215	1.15355	up	0.223322	1.12505	down	0.912917	1.00605	down	0.254892	1.08589	up	0.553632	1.05989	down	0.0497887	1.04147	down	0.0714555	1.11345	up
At1g06460	0.40629	1.23974	up	0.722963	1.02745	down	0.556961	1.12262	down	0.038921	1.1418	up	0.108696	1.10748	up	0.173865	1.11946	up	0.855584	1.02021	up
At1g06470	0.107605	1.12074	up	0.891766	1.00735	up	0.890201	1.00524	up	0.00622015	1.15373	up	0.674431	1.01404	up	0.456407	1.13559	down	0.364739	1.06826	up
At1g06475	0.322161	1.08747	up	0.518291	1.03011	down	0.461465	1.01867	up	0.562607	1.03364	up	0.813344	1.02785	down	0.426804	2.432	down	0.593857	1.07141	up
At1g06490	0.33851	1.08177	up	0.896912	1.00905	down	0.239848	1.03614	down	0.809993	1.00698	up	0.688756	1.01447	down	0.429757	2.92157	down	0.815253	1.02024	up
At1g06500	0.26682	1.04162	up	0.815257	1.01357	up	0.202761	1.03447	down	0.357916	1.08292	up	0.441474	1.04325	down	0.421375	2.9713	down	0.0913848	1.16691	up
At1g06510	0.453631	1.02947	down	0.941232	1.00315	up	0.641206	1.05878	down	0.76332	1.01482	down	0.55318	1.01859	up	0.450951	2.80353	down	0.400493	1.09274	up
At1g06520	0.704226	1.04856	up	0.507821	1.03847	down	0.651975	1.03456	down	0.583301	1.04797	down	0.178236	1.10613	up	0.408109	3.05267	down	0.0434451	1.15168	up
At1g06530	0.530493	1.02592	up	0.338765	1.03316	down	0.240999	1.04522	up	0.637312	1.0312	up	0.691335	1.01394	up	0.388819	3.17716	down	0.275669	1.07814	up
At1g06540	0.311776	1.03225	down	0.382911	1.13772	up	0.987949	1.00068	down	0.550903	1.04757	up	0.176809	1.03502	up	0.402644	3.08801	down	0.315122	1.09047	up
At1g06550	0.0289487	1.05577	up	0.0533715	1.13023	down	0.196047	1.11475	down	0.109508	1.22251	up	0.540053	1.0462	down	0.390582	3.16506	down	0.976525	1.00271	down
At1g06560	0.241642	1.04195	up	0.74579	1.01249	up	0.229314	1.0585	down	0.443064	1.06488	up	0.67603	1.06572	up	0.404394	3.07623	down	0.802548	1.01476	down
At1g06570	0.171122	1.06258	up	0.904662	1.01197	up	0.204687	1.09779	down	0.0421625	1.30684	up	0.333475	1.12172	down	0.573214	1.30419	down	0.028114	1.22711	up
At1g06580	0.408343	1.10831	up	0.802788	1.01631	down	0.319725	1.07833	up	0.149361	1.04623	up	0.350623	1.09147	up	0.4371	2.88415	down	0.964339	1.00602	down
At1g06590	0.134612	1.09132	up	0.541207	1.02378	up	0.0384468	1.16574	up	0.354423	1.04721	down	0.0135591	1.08993	up	0.162024	1.09474	up	0.379812	1.06258	up
At1g06620	0.165956	1.1607	down	0.865916	1.00651	up	0.354075	1.04134	up	0.0295708	1.06396	up	0.0254453	1.06389	up	0.968334	1.00396	up	0.094351	1.08988	up
At1g06630	0.125447	1.3144	up	0.255777	1.15979	up	0.0766939	1.5108	up	0.330371	1.17174	down	0.244987	1.32011	up	0.13443	1.23158	up	0.196218	1.11747	up
At1g06640	0.676707	1.09872	up	0.133943	1.18935	down	0.127424	1.23005	down	0.339124	1.32557	up	0.203835	1.27427	down	0.353781	1.09387	down	0.875456	1.03749	up
At1g06650	0.419635	1.03637	down	0.110548	1.44056	down	0.0177757	1.51195	down	0.429071	1.20383	up	0.0982223	1.67141	down	0.801412	1.09799	up	0.822409	1.06279	up
At1g06660	0.273201	1.08401	up	0.644246	1.02544	up	0.583365	1.02384	up	0.0227183	1.1129	up	0.426032	1.05687	up	0.62539	1.03327	up	0.347823	1.03852	up
At1g06670	0.878136	1.0066	up	0.243524	1.23265	down	0.149908	1.21148	down	0.264785	1.08908	up	0.229962	1.33394	down	0.161136	1.10145	down	0.96546	1.00319	down
At1g06680	0.0124834	2.11783	down	0.170986	1.47157	down	0.107327	1.66401	down	0.367033	1.39923	up	0.015997	1.95738	down	0.0686487	1.86742	down	0.823962	1.09945	down
At1g06690	0.10961	1.091	down	0.438989	1.13292	down	0.564929	1.02981	up	0.224455	1.10027	up	0.887265	1.01708	up	0.383202	3.21478	down	0.893891	1.01275	down
At1g06700	0.663135	1.04429	up	0.0805674	1.27196	up	0.638233	1.03885	down	0.0161569	1.11991	up	0.388672	1.08599	down	0.0181795	1.31817	up	0.27715	1.12529	up
At1g06710	0.499538	1.0115	down	0.541896	1.03434	down	0.523513	1.03387	up	0.135017	1.06401	up	0.0116386	1.10553	up	0.419687	2.8344	down	0.459947	1.06235	up
At1g06720	0.281488	1.06188	up	0.813561	1.01878	down	0.689373	1.01734	up	0.567918	1.08073	down	0.508174	1.01878	up	0.415966	3.00895	down	0.821355	1.02128	down
At1g06730	0.189212	1.35593	down	0.322649	1.03915	down	0.769794	1.00968	down	0.724174	1.03059	up	0.550265	1.03095	down	0.397095	3.12272	down	0.773451	1.01984	up
At1g06750	0.3895	1.33661	up	0.320674	1.0308	down	0.845582	1.0082	down	0.193035	1.0803	up	0.673073	1.03251	down	0.382021	3.22564	down	0.561931	1.0601	up
At1g06760	0.58206	1.05782	up	0.272689	1.12265	down	0.242824	1.18989	down	0.262755	1.30001	up	0.240526	1.15744	down	0.36778	3.32272	down	0.911468	1.02315	up
At1g06770	0.952069	1.0025	up	0.983899	1.00116	down	0.339206	1.03465	down	0.0513258	1.09436	up	0.91437	1.00979	up	0.380954	1.30379	down	0.732556	1.03466	up
At1g06780	0.702577	1.02801	down	0.485986	1.1022	down	0.279686	1.10967	down	0.909768	1.00888	up	0.504525	1.13876	down	0.384046	3.20923	down	0.818161	1.0174	up
At1g06790	0.295666	1.1062	up	0.323801	1.06887	up	0.446095	1.02245	down	0.692593	1.01416	up	0.371413	1.17039	up	0.382557	1.31289	down	0.640245	1.02673	up
At1g06800	0.0955859	1.11837	up	0.324261	1.13473	up	0.085721	1.06896	up	0.23646	1.02717	down	0.336105	1.23649	up	0.370742	1.05496	up	0.817754	1.0112	up
At1g06810	0.249531	1.03855	down	0.48614	1.02561	up	0.0390254	1.08173	up	0.650408	1.02556	down	0.441749	1.20207	up	0.0268372	1.1068	up	0.15937	1.08513	up
At1g06820	0.321853	1.0543	up	0.0668266	1.09526	up	0.0774206	1.03325	up	0.176488	1.02025	up	0.501055	1.04317	up	0.678226	1.02515	up	0.174143	1.03915	up
At1g06830	0.846497	1.01948	up	0.298988	1.11226	down	0.121354	1.14269	down	0.339015	1.05907	up	0.0608378	1.13409	down	0.125912	1.10225	down	0.387364	1.09247	up
At1g06840	0.389379	1.05807	up	0.226072	1.02698	up	0.139539	1.09725	up	0.936285	1.00422	up	0.100591	1.16108	up	0.413819	3.01818	down	0.746617	1.01336	up
At1g06850	0.86071	1.00363	down	0.182034	1.03323	down	0.585334	1.02698	up	0.965755	1.00285	up	0.614527	1.01954	up	0.241661	1.10462	up	0.407714	1.0231	down
At1g06870	0.685113	1.01684	down	0.52852	1.03546	down	0.252637	1.01991	down	0.179062	1.07849	up	0.735161	1.0123	up	0.404237	1.08051	up	0.237726	1.11881	up
At1g06890	0.197012	1.08251	up	0.909466	1.00428	down	0.363237	1.0524	up	0.10145	1.10346	up	0.417282	1.05236	up	0.128262	1.34938	up	0.264247	1.05152	up
At1g06900	0.0120493	1.15905	down	0.35097	1.20281	up	0.580265	1.04666	down	0.118591	1.0574	up	0.399027	1.26918	up	0.890509	1.01243	down	0.632893	1.04058	down
At1g06910	0.102249	1.07753	down	0.534075	1.08721	up	0.0564372	1.09021	up	0.431701	1.02101	up	0.355428	1.34633	up	0.230101	1.08375	up	0.642235	1.04004	up
At1g06920	0.0715839	1.05135	up	0.612763	1.05957	up	0.278054	1.11516	up	0.971961	1.00234	down	0.438329	1.20335	up	0.415933	3.00451	down	0.363443	1.07315	up
At1g06925	0.440052	1.05625	up	0.714924	1.01671	up	0.797591	1.0058	down	0.237128	1.0767	down	0.419331	1.1209	up	0.417309	2.99714	down	0.679644	1.01561	down
At1g06930	0.362763	1.04048	up	0.601183	1.06715	up	0.505225	1.03049	up	0.103723	1.04405	up	0.370698	1.13353	up	0.413899	3.01654	down	0.731023	1.01645	up
At1g06950	0.914285	1.00408	down	0.633603	1.02988	up	0.257619	1.06935	up	0.517037	1.05204	up	0.392974	1.23836	up	0.402876	3.08555	down	0.554101	1.06661	up
At1g06960	0.961193	1.00122	up	0.52497	1.02772	up	0.554402	1.02292	down	0.105473	1.08201	up	0.250874	1.05653	up	0.347631	1.35173	down	0.217573	1.05049	up
At1g06970	0.0977678	1.07644	up	0.646523	1.03031	up	0.0215779	1.13116	down	0.351675	1.0496	up	0.664281	1.01692	down	0.380585	3.23344	down	0.37275	1.10422	down
At1g06980	0.380288	1.03126	up	0.293501	1.07256	up	0.0569208	1.14573	up	0.466531	1.13151	down	0.0863737	1.42644	up	0.541208	1.48083	down	0.199369	1.21453	up
At1g06990	0.435594	1.01652	down	0.872517	1.00673	up	0.892489	1.00461	up	0.314615	1.03884	up	0.183582	1.10405	up	0.381565	3.22562	down	0.065569	1.09244	up
At1g07000	0.371494	1.06714	down	0.552762	1.04635	up	0.185681	1.07299	up	0.0429098	1.06238	up	0.211898	1.048	up	0.383338	1.06435	up	0.663441	1.02174	up
At1g07010	0.497987	1.08795	up	0.730474	1.04886	down	0.421183	1.03163	down	0.502498	1.05307	up	0.539322	1.02401	up	0.400643	1.04473	down	0.468268	1.05051	up
At1g07020	0.265219	1.05256	up	0.542869	1.02223	up	0.612125	1.02394	up	0.199644	1.02509	down	0.108061	1.03965	up	0.868405	1.00752	up	0.0270012	1.1104	up
At1g07025	0.374406	1.02491	up	0.792305	1.00831	up	0.988988	1.00082	up	0.646952	1.04444	down	0.840465	1.00382	up	0.147561	1.40706	up	0.704507	1.02459	down
At1g07030	0.16819	1.04459	up	0.240616	1.05287	up	0.140032	1.03427	down	0.27707	1.02049	up	0.0885559	1.04428	up	0.385355	1.06949	up	0.0348666	1.19515	up
At1g07040	0.338607	1.04619	down	0.15023	1.02944	up	0.84492	1.01744	up	0.0841106	1.09641	up	0.204012	1.06789	up	0.166216	1.11183	up	0.103319	1.10238	up
At1g07050	0.435155	1.07382	up	0.285704	1.09527	up	0.236839	1.04465	up	0.668395	1.01371	up	0.783038	1.00734	up	0.00230348	1.07205	up	0.778874	1.01291	up
At1g07060	0.130675	1.08734	up	0.615572	1.03676	up	0.0330478	1.07296	up	0.678735	1.02048	up	0.522327	1.03182	up	0.779975	1.00876	up	0.672322	1.0335	up
At1g07070	0.392611	1.15268	up	0.450558	1.14312	down	0.863744	1.00505	up	0.202662	1.1329	up	0.318487	1.18113	down	0.462134	1.05779	down	0.283506	1.0572	down
At1g07080	0.313195	1.05169	up	0.404927	1.06169	down	0.107437	1.11026	down	0.130133	1.25898	up	0.191071	1.3476	down	0.0204404	1.12203	down	0.564721	1.09456	up
At1g07090	0.320609	1.21281	up	0.365283	1.10379	down	0.279594	1.04696	down	0.307808	1.0586	up	0.603216	1.10253	down	0.176634	1.11055	up	0.312083	1.09869	up
At1g07110	0.0420194	1.0519	up	0.692846	1.02913	down	0.654972	1.01935	up	0.449831	1.02508	up	0.275509	1.05061	up	0.50889	1.03354	up	0.558268	1.02036	up
At1g07120	0.135249	1.08861	up	0.0270305	1.17937	up	0.739951	1.02068	up	0.201619	1.0698	up	0.499489	1.05763	up	0.42139	1.02265	down	0.251872	1.02848	up
At1g07130	0.0432423	1.04218	down	0.156369	1.04562	down	0.114227	1.12604	down	0.161978	1.10492	up	0.790069	1.01239	down	0.367261	3.32594	down	0.275904	1.06997	up
At1g07135	0.200252	1.16485	up	0.413551	1.2612	up	0.133249	1.94189	up	0.946057	1.01139	down	0.0339859	1.31433	up	0.352358	1.74444	down	0.788892	1.09141	down
At1g07140	0.0278398	1.63684	down	0.0339693	1.07994	down	0.0308491	1.17281	down	0.220148	1.12737	up	0.238332	1.29307	down	0.343956	3.50138	down	0.462237	1.09503	down
At1g07150	0.517459	1.04126	up	0.0825389	1.19907	down	0.259478	1.35307	down	0.941553	1.02921	up	0.180868	1.15018	down	0.223179	2.04178	down	0.502886	1.08448	down
At1g07160	0.21657	1.14378	up	0.177103	1.11875	down	0.404315	1.0639	down	0.29429	1.30206	up	0.307409	1.08531	down	0.364634	3.34471	down	0.729487	1.0971	down
At1g07170	0.0339948	1.60261	up	0.352671	1.1476	up	0.309318	1.14284	up	0.283305	1.06772	up	0.756029	1.01975	up	0.000815267	1.18244	up	0.463021	1.11564	up
At1g07180	0.535109	1.0379	up	0.644121	1.02755	up	0.581841	1.0207	up	0.287993	1.03987	down	0.316536	1.09132	up	0.553799	1.01713	up	0.539998	1.03566	up
At1g07190	0.166688	1.03852	up	0.884924	1.00232	down	0.8793	1.00812	down	0.462219	1.04793	down	0.306272	1.03156	up	0.401751	3.09383	down	0.132192	1.09145	up
At1g07200	0.0883059	1.18442	down	0.182805	1.20859	down	0.321355	1.1497	down	0.373556	1.23931	up	0.14559	1.27321	down	0.366177	3.33742	down	0.877836	1.03473	down
At1g07210	0.399676	1.04453	up	0.707195	1.0232	down	0.6743	1.02038	up	0.933807	1.00383	up	0.371791	1.06317	down	0.387657	3.18461	down	0.180562	1.14402	up
At1g07220	0.00316564	1.0795	up	0.522758	1.09429	down	0.90234	1.00555	down	0.57835	1.0178	up	0.322366	1.05362	up	0.408875	3.04782	down	0.374796	1.07865	down
At1g07230	0.00923232	2.24946	down	0.245089	1.18901	up	0.470711	1.00559	down	0.161703	1.02978	up	0.168154	1.10827	up	0.685821	1.01907	up	0.442279	1.02875	up
At1g07240	0.299713	1.05968	down	0.362872	1.04263	up	0.716235	1.02713	down	0.00275382	1.07994	up	0.79528	1.0073	down	0.812219	1.023	down	0.921076	1.00661	down
At1g07250	0.162416	1.24508	up	0.519822	1.03366	up	0.253928	1.04168	up	0.68811	1.01074	down	0.237045	1.06883	up	0.714584	1.02574	up	0.846371	1.01804	down
At1g07260	0.553079	1.03739	up	0.905264	1.01251	down	0.160677	1.05466	up	0.975446	1.00366	up	0.616008	1.02938	down	0.120226	1.38781	up	0.973916	1.00585	up
At1g07270	0.438101	1.06455	up	0.709961	1.02024	up	0.148408	1.03394	down	0.15918	1.12835	up	0.137822	1.04284	up	0.406985	1.09244	up	0.498915	1.04394	up
At1g07280	0.0195063	1.42302	up	0.584625	1.06467	down	0.0824687	1.12175	up	0.815706	1.04605	up	0.146709	1.22174	up	0.249849	1.23403	down	0.85195	1.07194	up
At1g07290	0.119782	1.16074	down	0.357945	1.07909	up	0.395394	1.16004	up	0.473638	1.02375	down	0.721344	1.00848	down	0.585481	1.0397	down	0.715801	1.01647	down
At1g07300	0.500648	1.02631	down	0.289198	1.04036	down	0.981935	1.00082	up	0.435436	1.05248	up	0.0633436	1.03025	up	0.813656	1.00816	down	0.118018	1.06073	up
At1g07310	0.289676	1.03544	up	0.0806435	1.09996	down	0.384703	1.06241	down	0.201407	1.24156	up	0.24455	1.18216	down	0.25376	1.06175	up	0.725341	1.0185	up
At1g07320	0.0077465	1.11419	down	0.142531	1.17239	down	0.0426997	1.30211	down	0.245458	1.31593	up	0.078321	1.38357	down	0.108317	1.23871	down	0.792988	1.07726	up
At1g07330	0.0300858	1.12209	up	0.181051	1.0439	up	0.779079	1.01843	up	0.0106504	1.0872	up	0.827679	1.00776	up	0.459699	1.03197	up	0.0355823	1.14983	up
At1g07340	0.640347	1.02064	down	0.0263693	1.07407	up	0.114416	1.04839	up	0.802343	1.01721	down	0.197205	1.0888	up	0.406687	1.0313	down	0.346303	1.0578	down
At1g07350	0.559961	1.01401	up	0.343002	1.03155	down	0.109711	1.05285	down	0.783606	1.01005	up	0.604045	1.03622	up	0.397423	2.39583	down	0.282172	1.08934	up
At1g07360	0.0888337	1.0965	up	0.311311	1.36697	down	0.331997	1.12404	down	0.376879	1.4765	up	0.960354	1.00548	down	0.27445	3.43836	down	0.569827	1.18583	down
At1g07370	0.0200984	3.41842	up	0.975262	1.00268	up	0.792254	1.03023	down	0.0338693	1.16553	up	0.692032	1.03305	up	0.294817	1.14647	down	0.421642	1.14632	up
At1g07380	0.602759	1.0056	up	0.333263	1.155	up	0.0810836	1.03964	up	0.150678	1.07959	up	0.0636376	1.05636	up	0.955983	1.00099	down	0.387202	1.04689	up
At1g07390	0.0967784	1.09629	up	0.204837	1.06746	down	0.467985	1.03586	down	0.947043	1.00258	down	0.436613	1.01989	up	0.388464	3.17918	down	0.242565	1.06644	up
At1g07400	0.877343	1.00687	up	0.746242	1.01531	down	0.819259	1.00852	down	0.865642	1.00631	up	0.316056	1.05263	up	0.390406	3.16636	down	0.164426	1.10634	up
At1g07410	0.252426	1.05095	up	0.325321	1.05894	down	0.28244	1.07064	down	0.208135	1.08122	up	0.413921	1.09544	down	0.39495	3.13753	down	0.090241	1.1705	up
At1g07420	0.2583	1.0549	up	0.805372	1.01173	down	0.992768	1.00057	up	0.667528	1.0239	up	0.299727	1.02572	up	0.375695	1.1683	down	0.216235	1.05768	up
At1g07430	0.235261	1.03566	down	0.699119	1.03044	up	0.840041	1.01643	down	0.209757	1.14734	down	0.980427	1.00341	down	0.916755	1.0057	down	0.244692	1.04244	up
At1g07440	0.100317	1.06742	up	0.99769	1.00029	up	0.0746833	1.1796	down	0.220705	1.1375	up	0.20527	1.67669	down	0.711635	1.04492	down	0.866041	1.03696	down
At1g07450	0.178327	1.29727	up	0.987678	1.00088	up	0.384643	1.06335	up	0.397345	1.11678	down	0.0440198	1.08534	up	0.025906	1.17327	up	0.182222	1.21268	up
At1g07460	0.125103	1.01521	down	0.411312	1.03456	down	0.296488	1.05716	up	0.384864	1.0505	down	0.0291628	1.11539	up	0.300104	1.0394	up	0.206616	1.06537	up
At1g07470	0.058883	1.08134	up	0.255778	1.11608	up	0.146217	1.11773	up	0.501882	1.02941	up	0.383062	1.04858	up	0.467919	1.04941	up	0.777825	1.01858	up
At1g07473	0.615182	1.00858	up	0.40842	1.03002	down	0.781592	1.01076	up	0.809859	1.02041	up	0.712663	1.00979	up	0.736604	1.01106	down	0.402321	1.06263	up
At1g07476	0.104441	1.02602	down	0.0613955	1.0358	up	0.503233	1.04994	down	0.0396946	1.10338	up	0.0647651	1.06688	up	0.499396	1.04812	up	0.465014	1.06418	up
At1g07480	0.0431884	1.4941	up	0.308826	1.12331	down	0.246489	1.07756	down	0.0633537	1.14281	up	0.327918	1.14806	down	0.221355	1.05552	down	0.0978606	1.14046	up
At1g07490	0.0587399	1.1176	up	0.341236	1.08888	up	0.476827	1.04248	up	0.0809626	1.08689	up	0.3649	1.09126	up	0.348143	1.08331	up	0.924346	1.00725	up
At1g07500	0.31099	1.08764	up	0.364843	1.11774	down	0.155687	1.24953	down	0.214476	1.08638	up	0.284209	1.15049	down	0.112099	1.23976	down	0.953606	1.01922	down
At1g07510	0.86168	1.00524	down	0.226889	1.1369	down	0.612813	1.03736	down	0.102157	1.0908	up	0.464356	1.07018	down	0.397317	3.12309	down	0.510237	1.09772	up
At1g07520	0.11586	1.04578	up	0.183152	1.03067	down	0.442089	1.11038	up	0.613541	1.03676	up	0.234002	1.03038	up	0.373297	3.28389	down	0.177667	1.08833	up
At1g07530	0.777278	1.01158	down	0.572784	1.02331	up	0.881589	1.00732	down	0.0319136	1.12647	up	0.96214	1.00369	down	0.391387	3.15989	down	0.43765	1.12084	up
At1g07540	0.123395	1.03596	down	0.571264	1.04327	down	0.030364	1.03165	up	0.47936	1.15	down	0.801299	1.02318	down	0.32949	2.17035	down	0.0541713	1.14991	up
At1g07550	0.780297	1.01456	up	0.168567	1.07023	up	0.525835	1.03905	up	0.0953552	1.08988	up	0.7844	1.00427	down	0.318739	1.01857	up	0.551401	1.04637	up
At1g07560	0.983478	1.00048	up	0.535562	1.02124	up	0.596319	1.02159	up	0.262267	1.09062	up	0.738933	1.01744	down	0.736261	1.00612	up	0.439173	1.06827	up
At1g07570	0.600211	1.03347	up	0.470293	1.08373	down	0.691677	1.03156	down	0.556837	1.11402	down	0.538153	1.05625	down	0.419821	2.78195	down	0.322549	1.09353	down
At1g07590	0.193247	1.32429	down	0.0457163	1.92764	down	0.00670708	1.82921	down	0.837724	1.15608	up	0.00900383	2.64949	down	0.0471438	3.28093	down	0.411244	1.46346	down
At1g07600	0.00215788	3.51245	down	0.283889	1.59493	down	0.00620384	1.38177	down	0.457286	1.44131	up	0.0146247	1.98261	down	0.0419703	4.31506	down	0.231798	1.92162	down
At1g07610	0.192656	1.09767	down	0.126554	1.1987	down	0.118193	1.2588	down	0.656193	1.06455	up	0.177276	1.15112	down	0.160584	1.32397	down	0.909925	1.02035	up
At1g07615
At1g07630	0.899152	1.00284	down	0.346876	1.02861	up	0.0892517	1.05157	up	0.401352	1.02208	down	0.881846	1.00995	down	0.744366	1.02792	down	0.445008	1.08458	up
At1g07640	0.0278277	1.80364	down	0.627991	1.03531	up	0.0240335	1.09934	up	0.185467	1.04493	down	0.105844	1.08344	up	0.198426	1.02619	up	0.94211	1.00685	down
At1g07650	0.157108	1.16799	down	0.393199	1.06948	down	0.13325	1.15422	up	0.315747	1.09953	down	0.192308	1.08514	up	0.579034	1.02897	up	0.0579336	1.19089	up
At1g07645	0.0573862	2.52046	up	0.931494	1.00264	up	0.395005	1.06862	up	0.0421064	1.10796	down	0.105559	1.14195	up	0.147332	1.06259	down	0.983223	1.00176	down
At1g07660	0.231124	1.07811	down	0.686434	1.00267	up	0.244309	1.19764	down	0.0660072	1.09005	up	0.165234	1.17946	down	0.581197	1.05991	down	0.880376	1.00693	down
At1g07670	0.960401	1.00307	down	0.30741	1.10648	down	0.98591	1.00116	up	0.875398	1.00634	down	0.249567	1.06969	up	0.0934298	1.27306	up	0.203085	1.11359	up
At1g07680	0.187958	1.08776	up	0.699286	1.02956	up	0.744661	1.01267	down	0.339401	1.03086	down	0.537729	1.04394	down	0.447696	1.02652	down	0.0332515	1.06189	down
At1g07690	0.299863	1.05443	down	0.516351	1.01318	down	0.933731	1.00591	down	0.992889	1.00072	up	0.489796	1.04442	down	0.614257	1.04326	up	0.632271	1.03407	up
At1g07700	0.00362179	1.14888	down	0.42528	1.04308	down	0.963392	1.00286	up	0.15094	1.0614	up	0.181285	1.04184	up	0.541018	1.0261	up	0.108812	1.07624	up
At1g07705	0.128931	1.06096	up	0.0635423	1.04933	up	0.476644	1.03783	up	0.0486561	1.12413	up	0.286626	1.04105	up	0.00539097	1.15168	up	0.841095	1.00998	up
At1g07710	0.171701	1.09669	down	0.98974	1.00051	up	0.039184	1.08714	up	0.708909	1.04376	down	0.601063	1.03528	up	0.53131	1.04944	down	0.936874	1.00595	down
At1g07720	0.473963	1.0293	down	0.614739	1.04911	down	0.632251	1.02373	down	0.0382466	1.13791	up	0.673027	1.02671	down	0.405816	3.06785	down	0.671251	1.0594	down
At1g07725	0.149065	2.05192	down	0.639268	1.03492	down	0.663593	1.0191	down	0.355345	1.0672	up	0.880278	1.01147	down	0.35921	3.38438	down	0.784495	1.03073	up
At1g07740	0.486419	1.02962	up	0.837216	1.02474	up	0.263618	1.25845	up	0.482402	1.23129	down	0.2299	1.27899	up	0.895747	1.01272	down	0.0336498	1.28587	up
At1g07745	0.954403	1.00373	down	0.938379	1.00335	down	0.426082	1.04885	down	0.132781	1.03409	up	0.404144	1.09992	down	0.390809	1.0851	up	0.618528	1.03849	up
At1g07750	0.952536	1.00331	up	0.448452	1.04599	down	0.16695	1.06602	down	0.969176	1.00233	up	0.17065	1.06682	down	0.711573	1.0174	down	0.528643	1.02326	up
At1g07770	0.373613	1.036	down	0.0764934	1.07262	down	0.03854	1.22036	down	0.210604	1.32336	up	0.053005	1.11261	down	0.057655	1.14893	down	0.904696	1.02902	down
At1g07780	0.111471	1.1992	up	0.745076	1.03529	down	0.991058	1.00095	down	0.851309	1.00463	up	0.712787	1.02551	down	0.389784	1.09163	up	0.672515	1.01427	up
At5g05590	0.313588	1.0754	up	0.803359	1.0144	up	0.86383	1.00579	down	0.0612475	1.05587	down	0.09118	1.05992	down	0.303431	1.02694	up	0.458959	1.02832	down
At1g07790	0.805947	1.00752	down	0.791004	1.0242	up	0.854826	1.00841	up	0.960195	1.00218	up	0.646367	1.03995	up	0.232161	1.0396	down	0.957824	1.0058	up
At1g07795	0.871904	1.01019	down	0.497681	1.03294	down	0.91051	1.00822	down	0.292549	1.08533	down	0.664312	1.03287	up	0.485976	1.08937	up	0.754872	1.03409	down
At1g07810	0.817929	1.03708	up	0.398091	1.05748	up	0.0579433	1.11445	down	0.563377	1.02933	down	0.499796	1.03141	up	0.945106	1.00438	up	0.864755	1.01093	up
At1g07820	0.512936	1.04081	up	0.938338	1.01078	up	0.219833	1.02679	down	0.698915	1.02481	down	0.50753	1.05452	up	0.236387	1.19922	up	0.781429	1.03027	up
At1g07830	0.210453	1.08419	up	0.227762	1.19359	up	0.19253	1.10399	up	0.0657607	1.15969	down	0.516995	1.07588	up	0.0966347	1.21945	up	0.822552	1.02047	up
At1g07840	0.00643618	2.36497	up	0.375207	1.1131	up	0.146239	1.07262	up	0.666699	1.01733	down	0.470761	1.11675	up	0.197277	1.12361	up	0.640731	1.04793	down
At1g07850	0.582058	1.03457	up	0.710414	1.02625	up	0.850826	1.01678	up	0.211344	1.08075	down	0.472019	1.10447	up	0.377753	1.09348	up	0.277937	1.08832	down
At1g07860	0.0660496	1.10014	up	0.969392	1.00423	up	0.957954	1.0044	down	0.0300054	1.20993	down	0.578985	1.05673	up	0.591308	1.03886	down	0.524236	1.07644	down
At1g07870	0.271767	1.0318	down	0.126409	1.04923	down	0.684595	1.02689	up	0.09667	1.13244	down	0.480674	1.11235	up	0.512637	1.06993	down	0.78492	1.0119	down
At1g07880	0.710888	1.0165	down	0.674504	1.02151	up	0.890902	1.01331	up	0.728149	1.01552	down	0.456792	1.14695	up	0.366909	3.33647	down	0.831928	1.02073	down
At1g07890	0.322916	1.09024	up	0.3914	1.10924	up	0.908589	1.00577	up	0.0343285	1.16324	down	0.328246	1.2312	up	0.333259	1.18618	up	0.554284	1.0794	down
At1g07900	0.2883	1.0179	down	0.691115	1.05371	up	0.701928	1.04171	up	0.355109	1.15684	down	0.552995	1.08856	up	0.56569	1.02392	up	0.887473	1.01157	down
At1g07910	0.125835	1.54705	up	0.149438	1.41005	up	0.00444756	1.26411	up	0.277132	1.7449	down	0.0883447	1.26352	up	0.0267209	1.45743	up	0.961669	1.02717	up
At1g07920	0.00508128	1.25688	down	0.0163051	1.09124	down	0.117606	1.11917	down	0.935555	1.0119	down	0.321086	1.12211	down	0.474934	1.07155	up	0.711144	1.07013	down
At1g07930	0.632004	1.02184	up	0.365711	1.04305	down	0.983054	1.00087	up	0.129429	1.10305	down	0.58531	1.07986	up	0.329376	2.1796	down	0.264988	1.0839	down
At1g07940	0.502993	1.1083	up	0.155133	1.21905	up	0.593077	1.03854	up	0.326842	1.07115	down	0.614886	1.05777	up	0.379219	1.24847	up	0.237134	1.08796	down
At1g07950	0.0100663	1.14823	down	0.482677	1.07875	down	0.00907941	1.15623	down	0.985023	1.00199	up	0.562126	1.08012	down	0.103948	1.21954	down	0.739391	1.02497	up
At1g07960	0.162511	1.05371	up	0.527249	1.03461	up	0.196558	1.03527	up	0.35755	1.0479	down	0.416493	1.07904	up	0.222748	1.16121	up	0.551159	1.04291	down
At1g07970	0.373217	1.08454	up	0.554871	1.03012	up	0.451664	1.13502	up	0.51321	1.04389	down	0.889353	1.00204	up	0.390118	1.18892	up	0.0794691	1.07997	down
At1g07980	0.686699	1.03829	up	0.658537	1.04061	up	0.15909	1.10656	down	0.994485	1.00037	down	0.222275	1.02754	down	0.312248	1.06975	down	0.244723	1.06759	down
At1g07985	0.0678826	1.06423	down	0.312191	1.05701	down	0.379455	1.04185	down	0.208377	1.05602	down	0.958919	1.00225	down	0.686809	1.03256	down	0.849801	1.00515	down
At1g07990	0.129111	1.09782	up	0.243813	1.08213	up	0.0685831	1.05704	down	0.376304	1.04861	down	0.297754	1.03741	down	0.188663	1.1393	up	0.684363	1.04279	up
At1g08000	0.274151	1.14646	up	0.387796	1.09779	up	0.735197	1.01159	up	0.149046	1.0835	down	0.260531	1.12855	up	0.466386	1.07779	up	0.544775	1.0429	up
At1g08010	0.107758	1.09814	up	0.261966	1.12219	up	0.572987	1.03443	up	0.270814	1.07892	down	0.573661	1.03876	up	0.367894	1.15357	up	0.434143	1.07364	down
At1g08020	0.452724	1.03956	up	0.396176	1.09599	up	0.586069	1.02972	up	0.134285	1.15986	down	0.535507	1.07338	up	0.235189	1.03692	down	0.241019	1.06287	down
At1g08030	0.285657	1.09749	up	0.857259	1.00776	up	0.0869247	1.14595	up	0.0183697	1.17952	down	0.428192	1.14224	up	0.237038	1.11001	up	0.375226	1.0706	down
At1g08035	0.165591	1.07904	up	0.459556	1.10087	up	0.364308	1.05199	up	0.00156215	1.13793	down	0.504923	1.06166	up	0.867707	1.00993	up	0.486058	1.06018	down
At1g08040	0.0138015	1.07956	down	0.549507	1.02813	down	0.938433	1.0025	up	0.522126	1.04185	up	0.534401	1.15542	up	0.514958	1.04206	up	0.96484	1.00331	down
At1g08050	0.465316	1.03055	up	0.9314	1.00715	up	0.654897	1.02368	up	0.232116	1.07685	down	0.502877	1.08948	up	0.355321	2.7691	down	0.930807	1.00841	down
At1g08060	0.642744	1.02648	up	0.198235	1.1249	up	0.849307	1.01349	down	0.0350232	1.10375	down	0.268473	1.13793	up	0.80721	1.01634	down	0.366736	1.09186	down
At1g08065	0.125284	1.10507	up	0.674149	1.02991	up	0.501255	1.01893	down	0.0909228	1.09876	down	0.370125	1.18596	up	0.608853	1.02335	up	0.0700459	1.11161	down
At1g08070	0.626602	1.02269	down	0.694419	1.01702	down	0.205853	1.10046	up	0.134051	1.3413	down	0.155046	1.20913	up	0.454321	1.03732	up	0.971292	1.0038	down
At1g08080	0.280889	1.07311	down	0.750471	1.01428	up	0.6265	1.02644	up	0.211518	1.05616	down	0.60665	1.03677	up	0.609373	1.04176	down	0.0194317	1.08592	down
At1g08090	0.608912	1.03193	up	0.628787	1.01808	down	0.601752	1.02079	down	0.801818	1.01174	up	0.404131	1.10366	up	0.268152	1.08447	down	0.547007	1.06587	down
At1g08100	0.693042	1.03408	up	0.676424	1.02683	down	0.109001	1.03687	down	0.928826	1.0049	up	0.930257	1.00564	up	0.360832	3.38477	down	0.844142	1.01391	down
At1g08110	0.843463	1.01177	down	0.305752	1.01891	up	0.655652	1.01392	up	0.273221	1.03768	down	0.56051	1.04385	up	0.362926	1.5293	up	0.936135	1.00516	up
At1g08120	0.0910679	1.32025	up	0.983618	1.00092	up	0.0485057	1.10333	up	0.368925	1.12829	down	0.181425	1.14321	up	0.0725985	1.15907	up	0.819811	1.02185	up
At1g08125	0.508722	1.01987	down	0.749239	1.01677	down	0.0083165	1.06885	down	0.774387	1.00841	up	0.434916	1.05272	up	0.692911	1.02366	down	0.33053	1.04379	up
At1g08130	0.0788183	1.16786	up	0.718362	1.01155	down	0.515254	1.01825	down	0.828488	1.01306	down	0.436974	1.05539	up	0.29127	1.07117	up	0.142329	1.09093	down
At1g08135	0.166816	1.09268	down	0.238008	1.0603	up	0.0162569	1.08472	down	0.581467	1.03672	up	0.112869	1.04871	down	0.326003	1.09639	down	0.361389	1.09444	down
At1g08140	0.156855	1.04703	up	0.469248	1.04199	down	0.766502	1.0189	up	0.249005	1.03814	down	0.929827	1.00581	down	0.611762	1.01616	down	0.773188	1.01394	up
At1g08150	0.896518	1.00618	down	0.365173	1.05425	up	0.157505	1.08899	up	0.174303	1.09003	down	0.158584	1.08374	up	0.542918	1.1265	up	0.498113	1.02403	down
At1g08160	0.295231	1.06353	up	0.965771	1.00169	up	0.194724	1.05483	down	0.0218922	1.07587	down	0.851482	1.00778	down	0.0688955	1.0789	up	0.370563	1.02296	down
At1g08170	0.884424	1.01515	up	0.104021	1.05308	down	0.876825	1.00966	up	0.25534	1.0345	up	0.0716301	1.06771	down	0.0373181	1.10005	down	0.744153	1.01222	down
At1g08180	0.785469	1.01013	up	0.893465	1.00519	up	0.684842	1.01193	down	0.434536	1.02207	up	0.368921	1.06554	up	0.444271	1.04163	up	0.0638089	1.09057	up
At1g08190	0.323942	1.0605	up	0.102591	1.07997	up	0.0838061	1.15836	up	0.455943	1.16078	down	0.266456	1.13174	up	0.284166	1.0846	up	0.96903	1.0047	up
At1g08200	0.191356	1.03364	down	0.00831473	1.26816	down	0.0179203	1.4282	down	0.532928	1.20991	up	0.0101283	1.30505	down	0.00472783	1.15499	down	0.614616	1.19074	down
At1g08210	0.245797	1.20329	up	0.58708	1.05724	up	0.680428	1.06059	up	0.22032	1.09321	down	0.25056	1.29992	up	0.544854	1.07111	up	0.580039	1.10197	down
At1g08220	0.433318	1.03853	up	0.46953	1.08935	down	0.0956369	1.11664	down	0.89658	1.02212	up	0.139556	1.27617	down	0.00651446	1.09519	down	0.694901	1.03543	down
At1g08230	0.207586	1.17098	up	0.42693	1.14324	up	0.271365	1.02979	up	0.304838	1.17234	up	0.451076	1.03262	down	0.550898	1.04508	down	0.184743	1.20775	down
At1g08250	0.326469	1.02905	up	0.198383	1.07701	up	0.480634	1.01491	up	0.249429	1.05054	down	0.291271	1.16473	up	0.356992	2.10531	down	0.167246	1.12036	down
At1g08260	0.050671	1.0886	up	0.221031	1.11598	up	0.335843	1.09517	up	0.0397776	1.11557	down	0.131587	1.1168	up	0.0985981	1.1298	up	0.212983	1.15628	down
At1g08270	0.74711	1.01601	up	0.593806	1.00858	up	0.391992	1.13933	up	0.15363	1.3039	down	0.167512	1.24492	up	0.264235	1.02895	up	0.845772	1.01906	up
At1g08280	0.880522	1.01077	up	0.826846	1.02851	up	0.497401	1.0344	down	0.182757	1.07559	down	0.317954	1.22503	up	0.296083	1.08256	up	0.532077	1.06279	up
At1g08290	0.719866	1.01034	down	0.792202	1.00592	up	0.508641	1.02252	down	0.151983	1.06748	down	0.26883	1.09367	up	0.389444	3.18185	down	0.168789	1.07681	down
At1g08300	0.861165	1.00285	up	0.337886	1.0347	up	0.500672	1.05569	up	0.485244	1.04627	up	0.410353	1.06231	up	0.151001	1.13279	up	0.240108	1.06035	down
At1g08310	0.158668	1.04665	down	0.323488	1.02227	down	0.627279	1.02497	up	0.676044	1.03431	down	0.221275	1.05237	up	0.48679	1.05467	up	0.410486	1.04084	up
At1g08315	0.798227	1.01719	down	0.292124	1.21056	up	0.0933016	1.33332	up	0.48434	1.26545	down	0.0012757	1.4026	up	0.0500921	1.47534	up	0.236321	1.29518	up
At1g08320	0.302251	1.3186	down	0.635293	1.0156	down	0.835222	1.01221	up	0.90693	1.00775	down	0.653729	1.01913	up	0.961928	1.00263	down	0.0300366	1.08338	up
At1g08340	0.0855972	1.33511	up	0.563201	1.08875	down	0.882488	1.01454	down	0.588768	1.03244	up	0.669951	1.02969	up	0.519439	1.06369	down	0.213768	1.07575	up
At1g08350	0.537333	1.02906	up	0.573392	1.02899	down	0.966382	1.00206	up	0.992506	1.00022	down	0.328506	1.06417	down	0.176362	1.08733	down	0.735609	1.02742	down
At1g08360	0.251816	1.05985	down	0.728951	1.02458	down	0.149446	1.11348	down	0.495949	1.05436	up	0.66474	1.06328	up	0.122964	1.11284	up	0.750857	1.02027	down
At1g08370	0.436689	1.08219	up	0.315887	1.17087	down	0.130613	1.19914	down	0.438439	1.1662	up	0.582333	1.07936	down	0.311596	1.07632	up	0.754988	1.0713	up
At1g08380	0.189462	1.47266	down	0.173947	1.46313	down	0.064816	1.93093	down	0.520311	1.40546	up	0.0419716	1.80232	down	0.0276945	1.92382	down	0.659526	1.41885	down
At1g08390	0.514116	1.02341	up	0.222202	1.1023	down	0.977347	1.0025	down	0.0938062	1.09689	up	0.201117	1.08564	down	0.954135	1.00537	up	0.199455	1.06802	up
At1g08400	0.764335	1.01379	up	0.641918	1.03224	down	0.434642	1.04315	up	0.599611	1.02918	up	0.272529	1.0915	up	0.493194	1.07011	up	0.178937	1.10632	up
At1g08410	0.121685	1.07428	down	0.482187	1.055	up	0.100169	1.06266	up	0.300088	1.08284	up	0.637663	1.0126	down	0.800669	1.01106	down	0.0663701	1.07841	up
At1g08420	0.0131966	1.10593	up	0.879663	1.01009	down	0.555421	1.03388	up	0.925587	1.00328	down	0.719684	1.04636	down	0.935995	1.00923	up	0.000139813	1.11673	up
At1g08430	0.231595	1.07711	up	0.63494	1.0213	up	0.54303	1.0364	up	0.0351089	1.14291	up	0.713673	1.01781	up	0.412172	3.02764	down	0.212142	1.0969	up
At1g08440	0.505715	1.02487	up	0.677267	1.0135	up	0.733998	1.03151	down	0.514597	1.08227	up	0.841498	1.01222	down	0.110979	1.02656	down	0.994684	1.0006	down
At1g08450	0.23255	1.23656	down	0.283683	1.05517	down	0.0632125	1.31285	down	0.474758	1.1647	up	0.199397	1.23352	down	0.899481	1.03105	up	0.110419	1.13108	down
At1g08460	0.0151057	1.19795	down	0.35855	1.19592	down	0.0895565	1.26257	down	0.38411	1.15093	up	0.182847	1.3679	down	0.100689	1.29492	down	0.971113	1.00987	up
At1g08470	0.562173	1.03975	up	0.178722	1.11011	down	0.923354	1.0062	up	0.18223	1.06441	up	0.676548	1.01995	down	0.126004	1.02706	down	0.0914589	1.09318	up
At1g08480	0.0134563	1.15725	down	0.175583	1.26159	down	0.0319941	1.24093	down	0.220113	1.25548	up	0.191535	1.31249	down	0.583154	1.05509	down	0.753238	1.04276	up
At1g08490	0.667222	1.02061	up	0.347766	1.22526	down	0.187995	1.23531	down	0.0709349	1.10793	up	0.23083	1.24543	down	0.380502	1.12949	down	0.280812	1.12613	down
At1g08500	0.274913	1.09065	up	0.464424	1.07366	down	0.624888	1.05595	down	0.0210689	1.10771	up	0.529549	1.03846	down	0.565752	1.03162	up	0.571758	1.05949	up
At1g08510	0.45259	1.20153	down	0.534942	1.15865	up	0.0386312	5.73347	up	0.910024	1.16423	down	0.0644558	4.74438	up	0.398327	2.0105	down	0.576371	1.24038	up
At1g08520	0.0258093	1.6758	up	0.901806	1.01367	up	0.720747	1.01999	up	0.00127152	1.20231	down	0.621886	1.06335	up	0.489541	1.20992	up	0.732949	1.03643	down
At1g08530	0.196158	1.13914	down	0.291354	1.08643	up	0.368076	1.0613	down	0.252905	1.08441	down	0.485484	1.08268	up	0.962014	1.00219	up	0.461578	1.01777	up
At1g08540	0.133127	1.01755	up	0.831609	1.01209	up	0.446824	1.29738	up	0.199657	1.07564	down	0.887642	1.01076	down	0.979408	1.00265	down	0.376801	1.04563	down
At1g08550	0.152394	1.28288	down	0.359634	1.03	up	0.615102	1.05983	down	0.407381	1.03608	down	0.864494	1.02005	up	0.489204	1.09472	up	0.466264	1.09778	down
At1g08560	0.164153	1.03937	down	0.97031	1.00226	down	0.976801	1.00127	up	0.39438	1.04845	down	0.516746	1.06493	up	0.451082	1.05663	up	0.0463959	1.23767	down
At1g08570	0.378803	1.07157	down	0.663387	1.02304	up	0.0283761	1.24851	up	0.11913	1.27178	down	0.188185	1.39853	up	0.063587	1.21636	up	0.68292	1.02393	up
At1g08580	0.0127761	1.62727	down	0.0273599	1.30514	down	0.0529396	1.39138	down	0.974337	1.00849	up	0.0039655	1.49711	down	0.0839996	1.4283	down	0.955043	1.0117	down
At1g08590	0.520771	1.06481	up	0.239258	1.06635	up	0.488249	1.04747	up	0.67095	1.01045	down	0.533869	1.05062	up	0.649477	1.06327	up	0.772391	1.01464	down
At1g08600	0.780331	1.00906	up	0.150666	1.12592	up	0.997195	1.00024	down	0.755802	1.01396	down	0.554119	1.04799	up	0.799619	1.01192	up	0.83531	1.00879	up
At1g08610	0.846444	1.01026	up	0.0635141	1.06478	up	0.460103	1.04456	down	0.173108	1.05888	down	0.565833	1.02566	down	0.979733	1.00082	up	0.51603	1.06596	down
At1g08620	0.376818	1.33354	up	0.621324	1.04252	down	0.956408	1.0019	down	0.0725375	1.04732	down	0.611229	1.04551	up	0.626606	1.05497	up	0.268418	1.11875	down
At1g08630	0.275765	1.07253	down	0.627255	1.03627	down	0.481156	1.05348	down	0.490055	1.03268	up	0.606825	1.03426	down	0.0967965	1.05078	down	0.143499	1.03085	down
At1g08640	0.265127	1.06715	up	0.432259	1.09183	up	0.455378	1.04343	up	0.0502785	1.098	down	0.381912	1.17683	up	0.499408	1.11257	up	0.7092	1.05286	down
At1g08650	0.397942	1.09179	up	0.312565	1.07191	up	0.45183	1.04903	up	0.422858	1.06796	down	0.491365	1.17338	up	0.208166	1.14914	up	0.811355	1.0521	down
At1g08660	0.371914	1.07372	up	0.672099	1.02516	up	0.586932	1.05052	up	0.220046	1.07656	down	0.525471	1.05432	up	0.240436	1.08632	down	0.741523	1.02569	down
At1g08670	0.119052	1.70612	down	0.101301	1.03157	down	0.434274	1.16749	up	0.182902	1.20143	down	0.229341	1.33821	up	0.451201	1.97166	down	0.314743	1.11595	up
At1g08680	0.0943455	2.11431	up	0.36486	1.08109	up	0.883826	1.00835	down	0.00490531	1.13899	down	0.497129	1.0661	up	0.389663	1.09084	up	0.7357	1.06369	down
At1g08700	0.382357	1.16051	up	0.541885	1.0474	down	0.205774	1.11392	down	0.628642	1.04314	up	0.0425109	1.14607	down	0.0857853	1.07606	down	0.579841	1.1032	up
At1g08710	0.624675	1.12715	down	0.849862	1.01258	up	0.161872	1.04688	down	0.926876	1.00486	down	0.496945	1.13083	up	0.386	3.20137	down	0.888223	1.01408	down
At1g08720	0.09738	1.21471	down	0.934596	1.00325	up	0.489855	1.04154	up	0.118892	1.08604	down	0.799292	1.01161	down	0.458153	1.95432	down	0.916601	1.01275	up
At1g08730	0.764543	1.0195	up	0.873425	1.01095	down	0.273562	1.14132	down	0.910266	1.00343	down	0.611003	1.0335	up	0.803612	1.01502	up	0.796619	1.0234	down
At5g44890
At1g08750	0.0881379	1.33131	up	0.464652	1.04535	up	0.228587	1.03659	up	0.189311	1.08491	down	0.305632	1.15458	up	0.200461	1.07273	up	0.992741	1.00059	up
At1g08760	0.0323997	1.34796	down	0.251116	1.08728	up	0.496931	1.04024	up	0.860138	1.00905	up	0.386747	1.06024	down	0.722835	1.02061	up	0.474472	1.01505	up
At1g08770	0.000778169	1.03574	down	0.365211	1.01997	down	0.216879	1.16237	down	0.233692	1.06607	up	0.247949	1.20056	down	0.444679	1.04206	down	0.904929	1.01194	up
At1g08780	0.0404632	1.07617	up	0.580509	1.03681	up	0.268543	1.0599	down	0.363722	1.03985	down	0.190971	1.09107	down	0.714245	1.03089	up	0.187012	1.06065	up
At1g08790	0.302426	1.01805	up	0.941449	1.00355	down	0.419694	1.0474	down	0.728005	1.02334	down	0.149526	1.06132	down	0.795536	1.01969	up	0.0883369	1.14474	down
At1g08800	0.353396	1.18321	up	0.392211	1.03314	down	0.907366	1.01135	up	0.787226	1.01378	down	0.8519	1.00797	down	0.61185	1.03425	up	0.230214	1.15484	down
At1g08810	0.248244	1.1111	up	0.515789	1.03686	up	0.491199	1.01369	down	0.120535	1.06847	down	0.441324	1.08707	up	0.32237	1.05691	up	0.733757	1.04438	down
At1g08820	0.235178	1.08695	up	0.916922	1.0069	down	0.0695199	1.12453	up	0.40486	1.10522	down	0.264316	1.53146	up	0.248465	1.0601	down	0.0529539	1.07001	down
At1g08830	0.158976	1.13211	up	0.10572	2.1301	up	0.0154323	1.19454	down	0.463235	1.08943	up	0.515814	1.08557	down	0.839626	1.01595	down	0.120822	1.18139	down
At1g08840	0.275506	1.1249	up	0.996414	1.00037	down	0.332236	1.03632	down	0.0939551	1.0511	down	0.64708	1.06591	up	0.982996	1.00174	down	0.038586	1.12072	down
At1g08845	0.528084	1.08125	down	0.74603	1.01579	down	0.911399	1.00635	up	0.101333	1.22382	down	0.824485	1.00891	up	0.413399	1.79225	down	0.161663	1.12692	up
At1g08860	0.125185	1.08592	down	0.977751	1.00141	down	0.495621	1.04128	down	0.584935	1.04549	down	0.824041	1.02557	down	0.295528	1.4208	up	0.657682	1.06904	up
At1g08880	0.720018	1.02325	down	0.871953	1.00798	up	0.259826	1.04374	down	0.227426	1.0669	down	0.257835	1.11753	up	0.946541	1.00275	down	0.88884	1.01516	down
At1g08890	0.61041	1.02258	down	0.536397	1.06465	down	0.937048	1.00582	down	0.204074	1.09297	down	0.491512	1.03638	up	0.163505	1.14101	down	0.179613	1.0798	down
At1g08900	0.171657	1.04341	down	0.374031	1.07468	down	0.893185	1.00258	down	0.0209889	1.11383	down	0.382068	1.08256	down	0.241993	1.06319	down	0.64745	1.02917	down
At1g08910	0.107062	1.07725	up	0.828349	1.02984	up	0.129455	1.05519	down	0.63122	1.03958	up	0.643134	1.02687	up	0.129723	1.26752	up	0.486747	1.11622	up
At1g08920	0.0202447	1.57016	down	0.781672	1.01584	up	0.0624237	1.09925	up	0.0652159	1.10955	down	0.431954	1.07096	up	0.0207695	1.1195	up	0.902488	1.01189	up
At1g08930	0.214811	1.07422	down	0.462166	1.20325	up	0.0196701	15.1052	up	0.826312	1.63416	up	0.00134684	13.3306	up	0.00486085	1.34418	down	0.770679	1.08927	up
At1g08940	0.058232	1.07363	down	0.427605	1.09237	up	0.00524227	1.10364	down	0.734726	1.0222	up	0.409277	1.15023	up	0.265498	1.07315	up	0.882444	1.0096	down
At1g08960	0.202872	1.17999	up	0.789618	1.02425	down	0.251887	1.0435	down	0.670806	1.01437	down	0.195314	1.23657	up	0.317973	1.16356	up	0.229322	1.08843	down
At1g08970	0.825897	1.01371	up	0.0659093	1.12035	down	0.238195	1.04978	down	0.352277	1.08494	up	0.256349	1.18553	down	0.902431	1.00279	up	0.270788	1.04851	down
At1g08980	0.306838	1.03809	down	0.786395	1.01426	down	0.242073	1.07975	up	0.0642917	1.08353	down	0.894615	1.00837	up	0.186141	1.11254	down	0.0525556	1.06199	down
At1g08985	0.291094	1.16948	down	0.423741	1.02925	up	0.528062	1.02422	up	0.383727	1.01259	up	0.438378	1.10024	up	0.567146	1.07126	up	0.980783	1.00147	up
At1g08990	0.465479	1.01776	down	0.339874	1.11947	up	0.134052	2.09719	up	0.310138	1.07713	down	0.322868	1.36139	up	0.578138	1.01502	up	0.971254	1.0023	down
At1g09000	0.247152	1.11489	up	0.730209	1.00628	down	0.471242	1.03697	up	0.0520988	1.33475	down	0.473585	1.01735	down	0.520103	1.11783	up	0.83693	1.01077	up
At1g09010	0.777072	1.04211	up	0.955024	1.00373	up	0.898636	1.00687	down	0.0282512	1.05012	down	0.362	1.10166	up	0.728938	1.02147	up	0.661258	1.01258	up
At1g09020	0.133256	1.29035	up	0.70683	1.01886	up	0.00244811	1.21331	up	0.00102937	1.13679	down	0.284517	1.29328	up	0.168571	1.07436	up	0.87453	1.01545	up
At1g09030	0.208626	1.0315	down	0.3615	1.01568	up	0.147837	1.07786	up	0.118571	1.06175	down	0.261878	1.16696	up	0.703573	1.00639	down	0.94405	1.00912	down
At1g09040	0.877611	1.00981	up	0.15725	1.14016	up	0.282721	1.03707	up	0.264031	1.06454	down	0.315925	1.12386	up	0.619645	1.03921	up	0.534204	1.10392	down
At1g09050	0.71717	1.0201	up	0.375578	1.08375	up	0.926741	1.00529	down	0.160355	1.07469	down	0.333	1.17867	up	0.15649	1.03728	down	0.123199	1.11901	down
At1g09060	0.375179	1.04677	up	0.632692	1.01421	down	0.359816	1.04661	up	0.587621	1.02898	down	0.217814	1.07096	up	0.299552	1.06531	up	0.640086	1.07201	up
At1g09070	0.181525	1.42072	up	0.545871	1.09577	down	0.185271	1.44079	down	0.618255	1.16096	up	0.210841	1.14009	down	0.0149397	3.12429	up	0.816292	1.14287	down
At1g09080	0.203262	1.47425	down	0.346068	1.06991	up	0.386901	1.05143	down	0.413203	1.12935	up	0.217405	1.07185	down	0.566657	1.57282	down	0.139781	1.1014	up
At1g09090	0.969447	1.00325	up	0.210304	1.08891	up	0.29353	1.03246	up	0.0620893	1.1193	down	0.57426	1.04926	up	0.0491568	1.39931	up	0.897861	1.02229	up
At1g09100	0.0632449	1.19723	down	0.217598	1.1075	up	0.815605	1.01788	up	0.077468	1.10501	down	0.394326	1.121	up	0.186505	1.16534	up	0.975203	1.00489	down
At1g09130	0.0289322	4.3167	up	0.876723	1.02002	up	0.335078	1.05317	down	0.754543	1.03643	down	0.0256598	1.27797	down	0.131411	1.19385	down	0.282161	1.10528	down
At1g09140	0.293079	1.04976	up	0.23649	1.16735	down	0.239023	1.0802	down	0.532801	1.12453	up	0.208305	1.49496	down	0.367212	1.05584	up	0.701398	1.04075	up
At1g09150	0.325126	1.0527	down	0.855097	1.01867	down	0.152011	1.23035	down	0.401729	1.35718	up	0.0627851	1.54583	down	0.90524	1.02227	up	0.977687	1.01961	down
At1g09155	0.432405	1.15729	down	0.989734	1.00145	down	0.536662	1.02079	up	0.461873	1.04812	down	0.793326	1.01626	down	0.363283	3.35692	down	0.946607	1.00548	down
At1g09160	0.377997	1.11949	up	0.959925	1.00234	down	0.34688	1.0278	up	0.270084	1.04028	up	0.226309	1.06961	up	0.245963	1.05946	up	0.613522	1.01674	up
At1g09170	0.595792	1.03911	up	0.568037	1.03258	down	0.466074	1.03751	up	0.477018	1.04741	up	0.878324	1.01573	down	0.376689	1.04278	up	0.311389	1.07059	down
At1g09180	0.79999	1.01511	up	0.390421	1.07196	down	0.543722	1.0445	up	0.0777816	1.0738	up	0.130205	1.03463	up	0.271801	1.06856	up	0.181096	1.08733	up
At1g09190	0.177057	1.14446	down	0.436798	1.15869	down	0.803097	1.0162	up	0.815158	1.00615	up	0.212216	1.10121	up	0.266166	1.07839	down	0.284162	1.09146	up
At1g09200	0.218036	1.12671	down	0.267899	1.0873	down	0.0824045	1.1212	down	0.16861	1.12452	up	0.113924	1.22243	down	0.017938	1.10365	down	0.866054	1.0155	up
At1g09210	0.0800482	1.21147	down	0.450241	1.2165	down	0.0585569	1.45746	down	0.270627	1.30774	up	0.134703	1.3402	down	0.0418339	1.19415	down	0.706963	1.1056	up
At1g09220	0.966043	1.00189	up	0.333807	1.06409	down	0.391576	1.02608	up	0.560909	1.03821	up	0.816511	1.00755	up	0.572565	1.05697	up	0.580683	1.05791	up
At1g09230	0.00918438	1.74197	up	0.176774	1.38107	up	0.0173911	1.39672	up	0.730848	1.16631	down	0.00387587	1.69349	up	0.0388385	1.97838	up	0.31103	1.38755	up
At1g09240	0.107526	1.0908	up	0.493438	1.06188	down	0.618558	1.04045	down	0.521891	1.06804	up	0.673069	1.02973	up	0.877319	1.01342	down	0.883923	1.01295	down
At1g09245	0.629853	1.01837	down	0.281426	1.09197	down	0.688968	1.03794	down	0.0531716	1.1564	up	0.934449	1.00884	down	0.509377	1.05919	up	0.294785	1.06721	up
At1g09250	0.78092	1.01419	down	0.911472	1.0091	down	0.2554	1.02031	up	0.791352	1.02408	up	0.721882	1.02695	up	0.0642409	1.08642	up	0.943732	1.00528	up
At1g09260	0.64728	1.05168	up	0.994742	1.00026	up	0.75999	1.0122	up	0.361256	1.03498	down	0.993507	1.00032	up	0.40238	2.21209	down	0.288728	1.09852	up
At1g09270	0.353716	1.06866	up	0.876137	1.00532	up	0.337601	1.18503	up	0.388689	1.17251	down	0.515828	1.0655	up	0.401711	2.87203	down	0.945926	1.01731	up
At3g15095	0.0616327	1.2973	down	0.571874	1.02675	down	0.879691	1.01186	down	0.0740017	1.10775	up	0.0279131	1.05735	down	0.962204	1.002	up	0.838287	1.01126	up
At1g09280	0.444395	1.86471	up	0.181149	1.05957	down	0.69702	1.06128	down	0.0985799	1.14751	up	0.984061	1.00075	down	0.400195	3.10423	down	0.918623	1.01368	down
At1g09290	0.275737	1.3948	down	0.513855	1.04845	down	0.342431	1.0857	up	0.0869928	1.1484	up	0.449804	1.04927	up	0.403043	3.08538	down	0.260306	1.11885	up
At1g09300	0.647798	1.03705	up	0.592394	1.05778	down	0.796411	1.01612	down	0.0520912	1.24337	up	0.475632	1.09915	down	0.235411	1.15782	up	0.19627	1.28992	up
At1g09310	0.0256388	1.70896	up	0.135409	3.51542	up	0.0297002	2.20972	down	0.454503	1.46822	up	0.00796887	1.70303	down	0.00142646	12.6585	up	0.315361	3.51847	up
At1g09320	0.449057	1.01691	up	0.59823	1.02602	up	0.998609	1.00003	up	0.610728	1.07302	down	0.80507	1.02938	down	0.479109	1.94199	down	0.0703134	1.17931	up
At1g09330	0.339158	1.11156	up	0.362828	1.07794	down	0.865199	1.01138	down	0.608044	1.032	up	0.644275	1.04774	down	0.393155	3.14653	down	0.943392	1.00689	down
At1g09340	0.00273688	5.47096	up	0.217772	1.109	down	0.590205	1.06506	down	0.142523	1.38446	up	0.133968	1.34046	down	0.290216	2.44329	down	0.871183	1.07411	down
At1g09350	0.28702	1.36858	down	0.889587	1.01137	down	0.383061	1.05413	up	0.0522771	1.15304	up	0.81842	1.02065	down	0.39192	3.16185	down	0.325895	1.12022	up
At1g09360	0.520555	1.03806	up	0.503571	1.05531	up	0.475907	1.03443	up	0.104962	1.14937	down	0.382189	1.11332	up	0.987674	1.00105	down	0.643296	1.06162	down
At1g09370	0.064477	1.29196	down	0.77419	1.01256	down	0.860688	1.00986	up	0.0913619	1.12304	down	0.544095	1.10154	up	0.706673	1.03629	up	0.367742	1.0912	down
At1g09380	0.615364	1.03745	up	0.871714	1.0177	up	0.613768	1.01116	down	0.708673	1.03049	down	0.242997	1.1294	up	0.266497	1.10255	up	0.442425	1.09306	down
At1g09390	0.214632	1.1087	up	0.476693	1.08356	up	0.510271	1.0293	down	0.425533	1.05936	down	0.736512	1.00632	up	0.437298	1.06948	up	0.896892	1.00837	down
At1g09400	0.0680093	1.08861	up	0.639567	1.03284	down	0.61631	1.03888	up	0.820537	1.01772	down	0.502096	1.12098	up	0.446931	1.05889	up	0.434734	1.04801	down
At1g09410	0.912087	1.0315	down	0.580642	1.03389	down	0.301431	1.06814	down	0.875503	1.01474	up	0.39083	1.13052	up	0.333159	1.09736	up	0.119981	1.34584	up
At1g09415	0.525989	1.05163	up	0.337109	1.0462	down	0.607065	1.03939	down	0.277693	1.07139	down	0.888358	1.0092	up	0.655224	1.01836	down	0.985075	1.00107	up
At1g09420	0.251317	1.04831	down	0.679479	1.04642	up	0.960068	1.00467	up	0.457142	1.04337	down	0.800223	1.02418	up	0.335927	1.20942	up	0.422443	1.09592	down
At1g09430	0.268368	1.06109	down	0.350003	1.18746	down	0.0291709	1.41229	down	0.778498	1.04311	up	0.0425875	1.31112	down	0.294538	1.12334	down	0.77873	1.03855	down
At1g09440	0.507991	1.02411	down	0.262598	1.07066	up	0.623744	1.05846	up	0.968351	1.00243	up	0.0398567	1.08764	down	0.276717	1.07047	down	0.666084	1.03553	up
At1g09450	0.367603	1.08794	down	0.96459	1.00309	up	0.15965	1.04849	down	0.445201	1.08868	down	0.342592	1.26875	up	0.625356	1.03755	down	0.795839	1.0326	down
At1g09460	0.323718	1.03208	down	0.848178	1.00945	down	0.24196	1.20258	up	0.735052	1.02796	down	0.209791	1.29922	up	0.388485	1.09713	up	0.90582	1.0155	up
At1g09470	0.486886	1.02091	down	0.629364	1.02872	up	0.48847	1.05467	up	0.115356	1.14429	down	0.456486	1.05558	up	0.331554	1.09652	up	0.889305	1.01988	up
At1g09480	0.0716323	1.7114	up	0.381759	1.14277	up	0.216559	1.37796	up	0.120963	1.07451	down	0.218077	1.16538	up	0.35539	1.88671	down	0.642193	1.09179	up
At1g09483	0.0675375	1.16966	up	0.315338	1.10959	up	0.400052	1.03784	up	0.0329367	1.17954	down	0.434876	1.10669	up	0.388454	3.18076	down	0.868753	1.01713	down
At1g09490	0.210354	1.36103	up	0.359257	1.07328	up	0.417863	1.04365	up	0.0305978	1.22462	down	0.355391	1.12899	up	0.38912	3.17502	down	0.344407	1.04273	down
At1g09500	0.0136354	1.56093	up	0.595666	1.0752	up	0.201852	1.05741	up	0.139011	1.1367	down	0.36042	1.17711	up	0.284631	1.25134	down	0.79569	1.01721	down
At1g09510	0.198335	1.15423	up	0.32383	1.14891	up	0.96619	1.00404	up	0.0177633	1.21594	down	0.210901	1.2253	up	0.447673	1.80733	down	0.70269	1.07294	up
At1g09520	0.413775	1.06062	up	0.36529	1.06188	up	0.836111	1.00719	up	0.172402	1.12264	down	0.307258	1.09289	up	0.402944	2.73788	down	0.851965	1.02295	down
At1g09530	0.311965	1.01478	up	0.166723	1.11489	up	0.253333	1.15645	up	0.104278	1.30957	down	0.732901	1.02563	up	0.382836	3.22532	down	0.744391	1.04168	up
At1g09540	0.275179	1.16952	up	0.620452	1.02702	down	0.845928	1.01433	up	0.0886129	1.13347	down	0.402249	1.06712	up	0.320854	2.34468	down	0.561798	1.03632	down
At1g09550	0.291982	1.10981	up	0.85559	1.01395	up	0.762354	1.01515	down	0.607445	1.03559	up	0.27208	1.11044	up	0.286314	3.51885	down	0.294996	1.15047	up
At1g09560	0.0746884	1.13211	down	0.205721	1.05249	down	0.0745503	1.08165	down	0.278276	1.05786	down	0.486405	1.16269	up	0.461772	1.02998	down	0.147909	1.11092	down
At1g09570	0.0329331	2.54649	up	0.191855	1.11105	down	0.147363	1.11414	down	0.992411	1.00085	up	0.295841	1.08883	down	0.305282	1.11413	down	0.337975	1.05579	down
At1g09575	0.838616	1.00745	up	0.925063	1.00592	up	0.579154	1.02856	down	0.254624	1.09306	down	0.31039	1.18911	up	0.554214	1.03616	up	0.600246	1.02524	down
At1g09580	0.280424	1.05784	up	0.747541	1.02206	down	0.847169	1.01841	down	0.281007	1.05852	down	0.823428	1.01272	up	0.982793	1.00153	down	0.276442	1.06705	up
At1g09590	0.00118689	3.12777	down	0.185675	1.13437	down	0.0031078	1.29431	down	0.538766	1.24294	up	0.0226276	1.33218	down	0.0764458	1.19567	down	0.502136	1.21582	down
At1g09600	0.0957097	1.07752	down	0.682461	1.01275	down	0.452965	1.03277	down	0.0262286	1.1053	down	0.12811	1.32885	up	0.764953	1.01355	up	0.503283	1.05991	up
At1g09610	0.00421616	1.12486	down	0.118026	1.05932	up	0.788678	1.02078	down	0.816257	1.00755	down	0.429697	1.05908	up	0.297628	1.11591	down	0.28671	1.05039	down
At1g09620	0.14213	1.14287	up	0.290777	1.06461	down	0.919482	1.00532	down	0.321265	1.06534	down	0.997085	1.00035	up	0.0551643	1.06637	down	0.579943	1.04767	down
At1g09630	0.0158235	1.34991	down	0.24498	1.26039	down	0.138396	1.13462	down	0.759021	1.02488	up	0.286963	1.12628	down	0.768416	1.02487	down	0.575507	1.02543	up
At1g09640	0.0600135	1.17732	up	0.334133	1.06064	up	0.422117	1.03488	down	0.0102819	1.11478	down	0.240389	1.0315	down	0.949951	1.00452	down	0.60823	1.02374	down
At1g09645	0.100937	1.38539	down	0.238303	1.05151	down	0.232337	1.10482	down	0.485754	1.05768	down	0.475636	1.13226	up	0.401569	1.07449	up	0.855171	1.01077	down
At1g09650	0.266798	1.05499	down	0.611287	1.02196	up	0.387055	1.04552	up	0.380781	1.08075	down	0.239059	1.62651	up	0.397107	1.12641	up	0.19525	1.06999	down
At1g09660	0.116777	1.06161	up	0.174378	1.07887	up	0.00857101	1.12598	up	0.116337	1.11649	down	0.273742	1.10445	up	0.361996	1.32603	down	0.498941	1.06482	down
At1g09665	0.0978754	1.09905	up	0.147174	1.03559	up	0.69095	1.03549	up	0.15772	1.09952	down	0.917114	1.00825	up	0.376001	3.2672	down	0.48139	1.02592	down
At1g09680	0.0453726	1.05955	up	0.364468	1.05777	up	0.413517	1.04352	up	0.632276	1.01471	up	0.499405	1.04027	up	0.362939	2.56754	down	0.0591946	1.10559	up
At1g09690	0.0239359	2.10819	down	0.347733	1.06093	down	0.509255	1.05316	up	0.0688491	1.47151	up	0.581901	1.12125	up	0.235694	2.06207	down	0.700916	1.13379	down
At1g09700	0.569304	1.02937	up	0.988494	1.0008	down	0.709914	1.02818	up	0.138117	1.10113	down	0.466184	1.08784	up	0.393736	3.1446	down	0.916966	1.01393	up
At1g09710	0.975143	1.00195	up	0.216228	1.10869	up	0.263204	1.09783	up	0.122678	1.10924	down	0.264377	1.13831	up	0.395668	3.13266	down	0.965849	1.00452	up
At1g09720	0.280492	1.07968	up	0.842444	1.01955	up	0.0773093	1.13217	up	0.127336	1.22152	down	0.368313	1.15991	up	0.376742	3.26155	down	0.345807	1.10465	down
At1g09730	0.181739	1.08549	up	0.932646	1.0055	up	0.87948	1.00514	up	0.0193684	1.1492	down	0.582002	1.03794	up	0.389661	3.17318	down	0.633118	1.06602	down
At1g09740	0.0735895	1.27474	down	0.600266	1.07858	up	0.120294	1.13071	up	0.293422	1.0987	down	0.35141	1.12882	up	0.475748	1.94337	down	0.752982	1.07342	up
At1g09750	0.351581	1.05531	down	0.702163	1.01655	up	0.554994	1.03172	down	0.814185	1.0254	down	0.0352749	1.16981	down	0.406677	3.06185	down	0.895197	1.02281	down
At1g09760	0.361728	1.10284	up	0.318605	1.04679	up	0.910226	1.00202	down	0.128817	1.07747	down	0.133529	1.16368	up	0.47526	1.06325	up	0.104688	1.0696	down
At1g09770	0.276548	1.07007	up	0.774651	1.01394	up	0.442265	1.07664	up	0.0759309	1.17764	down	0.0562194	1.09379	up	0.426119	1.02375	down	0.858822	1.00664	down
At1g09780	0.304025	1.07384	down	0.259596	1.04213	up	0.138112	1.12708	up	0.273408	1.10255	down	0.252372	1.11421	up	0.962267	1.00344	up	0.951654	1.0058	down
At1g09790	0.177096	1.07643	up	0.632767	1.01427	up	0.833004	1.01478	up	0.5309	1.04951	up	0.939643	1.0033	down	0.24698	1.09739	up	0.943464	1.00583	down
At1g09795	0.344076	1.05143	down	0.0157436	1.03459	down	0.525417	1.03389	down	0.214692	1.27943	down	0.276607	1.20265	up	0.409987	1.0775	up	0.330466	1.07455	down
At1g09800	0.051426	1.13199	down	0.777885	1.01387	up	0.0697444	1.04514	up	0.725928	1.0612	down	0.0721437	1.50224	up	0.0861285	1.0976	down	0.956211	1.00415	up
At1g09810	0.432709	1.04225	up	0.503783	1.02729	up	0.0175419	1.08951	down	0.40215	1.0333	down	0.48054	1.06398	up	0.547879	1.02226	up	0.0395894	1.12914	down
At1g09812	0.94514	1.0042	down	0.390094	1.02275	up	0.3247	1.08505	up	0.261277	1.03539	down	0.485231	1.02007	up	0.577075	1.02274	up	0.0872963	1.08243	down
At1g09815	0.0319889	1.18057	down	0.327961	1.0868	up	0.0930821	1.17935	down	0.89495	1.01994	up	0.0761781	1.32811	down	0.0412132	1.18937	up	0.953934	1.00257	down
At1g09820	0.267773	1.08366	up	0.455273	1.02293	up	0.745007	1.02276	up	0.0667968	1.12178	down	0.678345	1.02386	up	0.378283	1.03898	up	0.674845	1.07865	up
At1g09830	0.570793	1.14679	up	0.890945	1.00989	down	0.376695	1.02204	down	0.0315024	1.06675	up	0.381039	1.06341	up	0.918966	1.00631	up	0.496325	1.02035	down
At1g09840	0.868862	1.00634	down	0.341372	1.05987	up	0.172229	1.08894	up	0.162885	1.10292	down	0.462306	1.0701	up	0.882334	1.0124	up	0.456194	1.04559	down
At1g09850	0.214375	1.04217	down	0.214985	1.03431	down	0.195837	1.31726	up	0.165298	1.28742	down	0.07775	1.12553	up	0.358692	3.38937	down	0.131589	1.10887	down
At1g09860	0.479692	1.04953	up	0.180294	1.11227	up	0.0445183	1.18967	up	0.0996075	1.19925	down	0.310426	1.13202	up	0.487281	2.61532	down	0.964501	1.00773	down
At1g09870	0.202467	1.09226	up	0.218831	1.03855	down	0.387217	1.05077	up	0.657603	1.02039	down	0.849247	1.0109	down	0.371826	3.29423	down	0.988142	1.00086	down
At1g09880	0.120307	1.20225	down	0.671734	1.06387	up	0.627149	1.04798	up	0.977206	1.00068	down	0.683335	1.02763	down	0.379202	3.24277	down	0.419888	1.04165	up
At5g60400	0.01968	1.14001	down	0.18796	1.10604	down	0.159355	1.10448	down	0.528492	1.06058	up	0.0708742	1.2353	down	0.198546	1.21869	down	0.708438	1.03198	down
At1g09900	0.529957	1.07378	up	0.233081	1.03561	down	0.689474	1.05392	up	0.381751	1.04536	down	0.516144	1.04755	down	0.520555	1.02344	down	0.441407	1.05876	down
At1g09910	0.0964442	1.10851	down	0.30957	1.11523	up	0.693769	1.01605	up	0.497464	1.07058	down	0.255983	1.13126	up	0.414122	3.01654	down	0.587343	1.09311	up
At1g09920	0.592029	1.0716	up	0.360731	1.06258	up	0.661847	1.02905	down	0.629765	1.03994	down	0.853282	1.02027	down	0.415601	2.22347	down	0.994289	1.00085	up
At1g09930	0.0743324	2.86008	up	0.114725	1.51349	up	0.160665	1.32705	up	0.764706	1.13811	down	0.0753069	1.37217	up	0.573886	1.44345	down	0.764845	1.12542	up
At1g09932	0.915416	1.00468	down	0.594549	1.03941	up	0.67629	1.0183	down	0.398009	1.02649	up	0.592571	1.01989	up	0.379529	3.24526	down	0.290226	1.06176	down
At1g09935	0.739599	1.00987	up	0.137863	1.11655	up	0.227605	1.16513	down	0.829828	1.03568	up	0.789251	1.03746	down	0.473058	2.64012	down	0.29777	1.24435	up
At1g09940	0.772071	1.01335	down	0.891976	1.00643	down	0.0438972	1.08225	up	0.762712	1.01542	up	0.670392	1.02378	down	0.717538	1.01893	up	0.890462	1.0068	down
At1g09950	0.196037	1.11441	up	0.229491	1.05297	up	0.167917	1.06977	up	0.543599	1.05348	down	0.0418651	1.13172	up	0.0285147	1.12005	up	0.788825	1.01076	down
At1g09960	0.552387	1.0489	up	0.678569	1.04069	up	0.477451	1.03415	up	0.486976	1.03037	down	0.713509	1.01782	down	0.367909	1.05304	up	0.78465	1.02307	up
At1g09970	0.817165	1.00552	up	0.147852	1.20666	down	0.0246564	1.20477	down	0.300959	1.20252	up	0.16563	1.22751	down	0.0135259	1.15564	down	0.792311	1.05774	up
At1g09980	0.513816	1.06665	up	0.544967	1.01742	down	0.188172	1.03136	down	0.891632	1.00645	up	0.144019	1.09755	down	0.94348	1.00705	up	0.165874	1.08951	up
At1g09995	0.0380689	1.09282	up	0.295313	1.06321	down	0.829005	1.0081	down	0.627611	1.01647	up	0.497251	1.03257	up	0.758869	1.03377	up	0.498738	1.03861	up
At1g10000	0.437109	1.15405	up	0.995837	1.00033	up	0.518181	1.06378	up	0.709836	1.03376	down	0.463997	1.0902	up	0.586452	1.11792	up	0.71853	1.01392	down
At1g10010	0.577782	1.03002	up	0.277688	1.06033	down	0.511367	1.02232	up	0.0394428	1.13584	up	0.932446	1.0046	down	0.874863	1.0105	down	0.359449	1.06338	up
At1g10020	0.0502101	1.05871	down	0.704088	1.03807	down	0.805304	1.01738	up	0.319784	1.02204	up	0.881399	1.01506	down	0.064607	1.4859	up	0.173652	1.42303	up
At1g10030	0.559359	1.09511	up	0.461413	1.04691	up	0.86129	1.01779	up	0.375404	1.02803	up	0.631797	1.05104	up	0.123998	1.07765	up	0.237745	1.13258	up
At1g10040	0.162351	1.03078	down	0.730935	1.0122	down	0.0149441	1.10255	up	0.672956	1.03007	up	0.0285799	1.12521	up	0.181167	1.04797	up	0.176122	1.18568	up
At1g10050	0.482241	1.0245	down	0.531454	1.06582	down	0.525163	1.08007	down	0.395911	1.29681	down	0.554668	1.11282	down	0.38637	3.1946	down	0.31541	1.11239	down
At1g10060	0.408229	1.04811	down	0.959617	1.00189	up	0.572348	1.03446	up	0.406174	1.04666	down	0.235192	1.06698	up	0.397782	2.07629	down	0.895415	1.01424	up
At1g10070	0.370077	1.03172	up	0.202868	1.14453	down	0.173383	1.21802	down	0.244426	1.20888	up	0.262939	1.29025	down	0.63345	1.02495	down	0.995105	1.00141	down
At1g10090	0.950874	1.00184	up	0.622383	1.01176	up	0.980707	1.00148	down	0.271967	1.09919	up	0.298363	1.17567	down	0.729093	1.01969	up	0.95564	1.00315	up
At1g10095	0.26747	1.04493	down	0.6683	1.0131	down	0.465524	1.06388	down	0.0302154	1.15892	up	0.619441	1.02799	up	0.388862	2.00988	down	0.609882	1.03824	up
At1g10100	0.267518	1.03919	down	0.494074	1.03805	down	0.517262	1.06915	down	0.011515	1.20131	up	0.0217244	1.05761	down	0.412102	3.02902	down	0.738524	1.02242	up
At1g10110	0.63066	1.02417	up	0.43755	1.05205	down	0.54011	1.05654	down	0.598998	1.05613	down	0.459398	1.1345	down	0.364924	3.34236	down	0.548851	1.0734	up
At1g10120	0.799535	1.01508	up	0.817889	1.01492	down	0.418139	1.05872	up	0.815708	1.032	down	0.524019	1.05675	up	0.411282	3.03384	down	0.340593	1.07487	up
At1g10130	0.0809869	1.0414	down	0.222873	1.15265	up	0.497362	1.05318	down	0.373136	1.06784	down	0.559911	1.08784	up	0.718792	1.01968	up	0.497403	1.05836	down
At1g10140	0.170614	1.06879	down	0.0162338	1.03699	down	0.202827	1.0786	down	0.125861	1.12064	down	0.446517	1.07994	up	0.0211823	1.14289	down	0.538503	1.05833	down
At1g10150	0.75634	1.02614	up	0.774347	1.02918	up	0.260103	1.09902	up	0.15548	1.08267	down	0.239166	1.09491	up	0.391835	1.11868	up	0.84528	1.02853	up
At1g10155	0.418057	1.04547	up	0.897179	1.01078	up	0.430642	1.05332	up	0.699243	1.02856	up	0.787574	1.01576	down	0.391883	1.09403	up	0.337507	1.0459	down
At1g10170	0.245533	1.07717	up	0.578474	1.05858	up	0.815356	1.01253	up	0.462108	1.0395	down	0.347537	1.06198	up	0.984671	1.00129	down	0.0336113	1.10754	down
At1g10180	0.60784	1.03747	up	0.480423	1.07179	up	0.298467	1.05988	up	0.0461656	1.11671	down	0.288281	1.14438	up	0.36907	1.07352	down	0.782328	1.02075	up
At1g10190	0.402651	1.03795	up	0.472381	1.04701	up	0.7549	1.01722	up	0.393841	1.03671	up	0.373204	1.11807	up	0.523232	1.09638	up	0.327843	1.07187	down
At1g10200	0.46672	1.03155	down	0.462053	1.03145	down	0.521307	1.02704	down	0.101495	1.09133	down	0.655729	1.02876	up	0.675325	1.03944	up	0.27136	1.14956	down
At1g10210	0.55734	1.00891	down	0.538928	1.05551	up	0.423855	1.11526	down	0.288552	1.3562	up	0.810199	1.01217	up	0.358218	1.12536	up	0.441027	1.06621	up
At1g10220	0.541391	1.01811	down	0.732869	1.02694	up	0.448411	1.07501	up	0.99302	1.00032	up	0.606103	1.03058	up	0.256458	1.07211	up	0.648944	1.01653	up
At1g10230	0.227056	1.01912	up	0.556793	1.05692	up	0.395985	1.05212	up	0.769221	1.01567	down	0.209571	1.07348	up	0.863065	1.01334	down	0.00640022	1.1192	down
At1g10240	0.89579	1.01019	up	0.325984	1.09957	up	0.484249	1.02966	up	0.445135	1.04765	down	0.648861	1.06757	up	0.33664	1.08564	up	0.263097	1.0507	up
At1g10250	0.213259	1.13866	up	0.710673	1.0567	up	0.715026	1.02671	up	0.0250862	1.12902	down	0.354529	1.26902	up	0.289662	1.19969	up	0.731526	1.06631	down
At1g10270	0.67295	1.0103	up	0.15289	1.09179	up	0.381458	1.01467	up	0.163926	1.08632	down	0.505546	1.09759	up	0.409762	1.11012	up	0.761255	1.07865	up
At1g10280	0.0440232	1.26588	up	0.45956	1.13865	up	0.184469	1.17819	up	0.201124	1.16674	down	0.5948	1.06819	up	0.452189	1.63895	down	0.532432	1.06399	down
At1g10290	0.282303	1.07893	up	0.397701	1.06727	up	0.0407489	1.31241	up	0.208278	1.43126	down	0.0923732	1.24398	up	0.496335	1.93734	down	0.8914	1.04535	down
At1g10300	0.16025	1.15427	up	0.517846	1.07498	up	0.699066	1.01513	down	0.906247	1.00655	up	0.4698	1.06723	up	0.367373	3.32706	down	0.22099	1.1077	down
At1g10310	0.484888	1.04939	down	0.791156	1.0088	down	0.940022	1.00592	up	0.123047	1.06937	down	0.272511	1.11858	up	0.371388	3.29694	down	0.294458	1.14732	up
At1g10320	0.993042	1.00051	down	0.92734	1.00723	down	0.965082	1.00335	down	0.0809332	1.18585	down	0.503218	1.11305	up	0.332786	1.04448	down	0.60739	1.09284	up
At1g10330	0.961958	1.00311	down	0.498141	1.09544	up	0.640253	1.02944	down	0.0517969	1.20513	down	0.751565	1.03761	up	0.712499	1.02537	up	0.814894	1.02634	down
At1g10340	0.356646	1.16137	up	0.562027	1.05287	up	0.542246	1.03115	up	0.191725	1.07216	down	0.65985	1.03881	up	0.37459	2.42088	down	0.606305	1.04492	down
At1g10350	0.136893	1.0428	down	0.981078	1.00115	up	0.116567	1.13005	up	0.299111	1.09751	down	0.854089	1.00889	up	0.378367	3.24861	down	0.954768	1.00823	up
At1g10360	0.162521	1.18211	up	0.904234	1.01066	up	0.160488	1.10282	down	0.712594	1.01797	down	0.0405796	1.147	down	0.99519	1.00086	up	0.0095173	1.2032	down
At1g10370	0.32341	1.05394	up	0.866506	1.0112	down	0.644197	1.04325	up	0.0175106	1.13956	down	0.366839	1.0949	up	0.332363	1.05645	down	0.260444	1.04674	down
At1g10380	0.162989	1.19033	up	0.86756	1.00991	up	0.621626	1.02361	down	0.293192	1.05684	down	0.799866	1.0163	up	0.953793	1.00339	up	0.116579	1.10258	up
At1g10385	0.109278	1.08023	up	0.974481	1.00203	down	0.252549	1.03468	up	0.138466	1.13657	down	0.210392	1.09137	down	0.832663	1.01696	up	0.171364	1.10065	down
At1g10390	0.0617818	1.10603	down	0.938185	1.00779	up	0.763072	1.00872	down	0.303214	1.0978	down	0.232599	1.06072	down	0.962344	1.00524	up	0.279363	1.11617	down
At1g10400	0.637094	1.02341	down	0.974401	1.0025	down	0.465827	1.02991	up	0.0241698	1.10697	down	0.390148	1.21822	up	0.904771	1.01077	down	0.420008	1.10876	up
At1g10410	0.0520065	1.14194	down	0.524398	1.02294	down	0.758161	1.02446	up	0.206295	1.08099	down	0.542846	1.0174	up	0.306778	1.0446	down	0.865498	1.01219	up
At1g10420	0.235714	1.06618	down	0.933013	1.00122	down	0.0757498	1.08323	down	0.961209	1.00333	down	0.728303	1.01836	up	0.39618	1.08587	down	0.617512	1.0323	up
At1g10430	0.251875	1.09676	up	0.704563	1.02723	up	0.181533	1.14838	up	0.0486721	1.21046	down	0.372573	1.1592	up	0.0868712	1.16133	up	0.943542	1.01298	up
At1g10450	0.387877	1.07179	up	0.435154	1.16528	up	0.707398	1.01945	down	0.393569	1.07437	down	0.304097	1.08607	down	0.090043	1.26469	up	0.971358	1.00844	up
At1g10455	0.470365	1.05843	up	0.571018	1.07784	up	0.174099	1.07483	up	0.395649	1.07669	down	0.427083	1.12055	up	0.106611	1.31836	up	0.985129	1.00341	down
At1g10460	0.32025	1.02135	down	0.963421	1.00508	up	0.204362	1.13774	up	0.706719	1.03714	down	0.451054	1.1229	up	0.222362	1.06452	up	0.999921	1.00001	down
At1g10470	0.529548	1.02973	down	0.0835872	1.59413	down	0.0338805	1.47378	down	0.884275	1.07124	up	0.0180833	1.73896	down	0.0300011	1.76929	down	0.275579	1.51363	down
At1g10480	0.158181	1.16936	up	0.894047	1.00504	down	0.734083	1.00904	down	0.234288	1.0999	down	0.417397	1.13949	up	0.578758	1.06436	up	0.388497	1.11154	down
At1g10490	0.00579099	1.50972	down	0.103044	1.22727	down	0.0147076	1.24887	down	0.484678	1.30262	up	0.175131	1.21991	down	0.281886	3.30405	down	0.928008	1.02324	down
At1g10500	0.0579733	1.08649	down	0.577454	1.0566	up	0.100727	1.1896	down	0.491735	1.20648	up	0.419575	1.1085	down	0.350011	3.45909	down	0.588661	1.1555	down
At1g10510	0.987346	1.00162	down	0.322825	1.03182	down	0.495481	1.04524	up	0.546634	1.03218	down	0.46336	1.0807	up	0.373146	3.28723	down	0.96641	1.00196	down
At1g10520	0.0680163	1.06566	down	0.763244	1.01568	up	0.33363	1.07535	up	0.197491	1.14685	down	0.206738	1.10829	up	0.380906	3.23556	down	0.193429	1.07109	down
At1g10522	0.239304	1.22104	up	0.115285	1.1921	up	0.689542	1.02845	down	0.00589633	1.14445	down	0.28059	1.17202	up	0.44152	2.8559	down	0.945505	1.01022	down
At1g10530	0.159917	1.06766	up	0.0709171	1.20255	up	0.0177933	1.42996	up	0.24726	1.19628	down	0.189345	1.28722	up	0.0737105	1.30912	up	0.738766	1.16382	up
At1g10540	0.0491992	1.40568	down	0.926033	1.00735	up	0.585432	1.04179	down	0.0386573	1.21335	down	0.230838	1.1984	up	0.397097	2.05218	down	0.88923	1.01984	up
At1g10550	0.529456	1.0511	down	0.577497	1.0203	down	0.365559	1.09682	up	0.0947563	1.22381	down	0.209709	1.08822	up	0.414268	3.01485	down	0.929203	1.02604	up
At1g10560	0.961854	1.00266	up	0.482984	1.0421	down	0.613446	1.03143	up	0.806742	1.01588	down	0.890664	1.00665	up	0.384982	3.20609	down	0.105283	1.16081	up
At1g10570	0.219824	1.10994	up	0.197241	1.06209	up	0.824024	1.00923	up	0.0244093	1.09028	down	0.624757	1.03209	up	0.248293	1.13056	down	0.21231	1.13044	down
At1g10580	0.273309	1.09888	up	0.529701	1.03999	down	0.125862	1.04681	up	0.584736	1.03856	down	0.236953	1.10455	up	0.478163	1.02735	up	0.951974	1.00152	down
At1g10585	0.358792	1.0634	up	0.630737	1.01624	down	0.312202	1.07201	down	0.0611402	1.13316	down	0.199142	1.14259	down	0.806947	1.05316	up	0.0533046	1.09109	down
At1g10590	0.142332	1.15644	up	0.695888	1.01922	down	0.414666	1.03653	up	0.90518	1.00305	down	0.443934	1.04994	up	0.351707	1.03453	down	0.254592	1.11336	up
At1g10600	0.456813	1.06986	up	0.334899	1.0372	up	0.277388	1.0589	down	0.0458982	1.14136	down	0.510231	1.08712	up	0.741181	1.02242	down	0.94155	1.00378	down
At1g10610	0.36017	1.05677	up	0.683696	1.01434	up	0.746333	1.02442	up	0.529093	1.03219	up	0.24088	1.06686	up	0.512158	1.03346	up	0.598205	1.02181	down
At1g10620	0.659105	1.0141	up	0.326638	1.04968	down	0.403337	1.03605	up	0.110166	1.18188	down	0.561395	1.01208	up	0.387891	1.04648	up	0.0211266	1.09244	down
At1g10630	0.31244	1.07464	up	0.0745271	1.12812	down	0.151712	1.07975	down	0.612994	1.04224	up	0.0105262	1.13851	down	0.924832	1.01439	down	0.862883	1.00809	down
At1g10640	0.209097	1.07647	up	0.822887	1.01879	up	0.878236	1.00804	up	0.0272689	1.18278	down	0.729574	1.01679	down	0.491339	1.06151	up	0.717993	1.01886	down
At1g10650	0.377578	1.03529	up	0.332202	1.03473	up	0.398364	1.06718	up	0.973195	1.00183	down	0.388445	1.06509	up	0.234045	1.04571	down	0.687685	1.03938	up
At1g10660	0.606245	1.00918	down	0.576258	1.02729	up	0.368121	1.02642	up	0.0235758	1.05523	down	0.460999	1.0603	up	0.264444	1.28635	down	0.5704	1.0472	down
At1g10670	0.00810227	1.08188	down	0.674158	1.01345	up	0.649637	1.02772	up	0.0254592	1.08055	down	0.358152	1.10717	up	0.353103	1.18363	down	0.637778	1.02512	up
At1g10680	0.340925	1.07103	down	0.0218662	1.07257	up	0.0874091	1.40854	up	0.288247	1.72622	down	0.0272736	1.15995	up	0.704259	1.02335	down	0.895807	1.00732	down
At1g10690	0.313211	1.03749	up	0.834106	1.01964	up	0.22464	1.21833	up	0.0436382	1.13129	down	0.153051	1.26658	up	0.405327	2.00733	down	0.309128	1.07403	down
At1g10700	0.0545566	1.04117	up	0.637964	1.01684	down	0.372078	1.03082	up	0.6111	1.05062	down	0.973241	1.00163	up	0.410842	3.03564	down	0.658027	1.06429	down
At1g10710	0.21721	1.29605	up	0.222764	1.21968	up	0.763437	1.01373	up	0.470571	1.08714	down	0.622851	1.01	up	0.904414	1.11016	up	0.311448	2.52964	up
At1g10720	0.152896	1.02531	down	0.421069	1.04962	up	0.17099	1.10454	up	0.708216	1.01337	down	0.0175482	1.17939	up	0.413067	3.02344	down	0.180096	1.10816	up
At1g10730	0.151179	1.07064	up	0.554196	1.02677	down	0.424302	1.02462	down	0.139873	1.09978	down	0.340127	1.03492	up	0.3409	1.05768	up	0.276547	1.01511	up
At1g10740	0.286819	1.05913	up	0.631025	1.04341	up	0.00489463	1.05681	up	0.597166	1.01517	down	0.838815	1.01006	up	0.122109	1.10546	up	0.228034	1.035	up
At1g10750	0.138847	1.35644	up	0.344943	1.06167	up	0.404287	1.01961	up	0.526307	1.02555	up	0.814016	1.01609	up	0.912607	1.00216	down	0.347148	1.06604	down
At1g10760	0.323952	1.04476	down	0.373244	1.18809	down	0.0373662	1.3138	down	0.363128	1.1577	up	0.196086	1.25766	down	0.900362	1.01024	down	0.274442	1.09677	down
At1g10770	0.422799	1.04711	down	0.342396	1.04331	up	0.36631	1.04477	up	0.476268	1.13446	down	0.192694	1.09304	up	0.207049	1.05818	down	0.444571	1.05709	down
At1g10780	0.38655	1.05522	up	0.710261	1.00979	up	0.584603	1.03202	down	0.999543	1.00002	down	0.995378	1.00013	down	0.0824817	1.02477	down	0.934565	1.00641	down
At1g10790	0.46496	1.02382	up	0.675388	1.02081	up	0.47561	1.01626	down	0.980189	1.0018	down	0.370994	1.11435	up	0.625195	1.01755	down	0.278612	1.03159	down
At1g10800	0.0910972	1.14329	down	0.247553	1.41006	up	0.141891	1.17618	up	0.688509	1.04748	down	0.46476	1.21825	up	0.0322651	2.35689	up	0.672139	1.24032	up
At1g10810	0.93217	1.00191	down	0.899745	1.00655	down	0.50837	1.0258	up	0.711038	1.02441	down	0.244567	1.10098	up	0.662601	1.01821	up	0.566826	1.04036	up
At1g10820	0.598702	1.01085	up	0.222891	1.0224	up	0.963994	1.00198	up	0.0569828	1.034	down	0.130514	1.1006	up	0.422286	1.02281	up	0.99827	1.00027	down
At1g10830	0.587038	1.02839	up	0.423735	1.04394	down	0.330024	1.03257	down	0.540324	1.03856	down	0.270028	1.13876	up	0.120047	1.06481	up	0.553751	1.05721	down
At1g10840	0.196251	1.11314	up	0.258843	1.03532	up	0.0535104	1.14244	up	0.751752	1.07038	down	0.148435	1.25022	up	0.0958942	1.11566	up	0.58467	1.07969	up
At1g10870	0.654351	1.02196	down	0.416183	1.03126	up	0.477748	1.02511	up	0.282685	1.04611	up	0.380249	1.07699	up	0.212345	1.01232	down	0.269052	1.08281	down
At1g10880	0.437452	1.02616	up	0.164503	1.04451	down	0.511414	1.0246	up	0.320183	1.08051	down	0.551134	1.06681	up	0.21876	1.02276	down	0.752606	1.01736	down
At1g10890	0.979036	1.0014	up	0.909254	1.00904	down	0.482797	1.02845	down	0.0746525	1.04826	down	0.306771	1.09651	up	0.365095	1.04433	up	0.527825	1.02359	down
At1g10900	0.888811	1.0143	down	0.655032	1.03056	up	0.60193	1.03869	down	0.310866	1.04491	down	0.538199	1.0837	up	0.00720531	1.08491	up	0.389461	1.07252	down
At1g10910	0.506655	1.03471	up	0.649483	1.0366	up	0.153388	1.06459	down	0.184787	1.11456	up	0.337744	1.10137	up	0.698802	1.03717	down	0.930343	1.00613	up
At1g10920	0.674893	1.02055	up	0.611657	1.02371	up	0.216548	1.04343	up	0.249431	1.0986	down	0.224583	1.21229	up	0.384032	3.21045	down	0.199708	1.13429	down
At1g10930	0.605445	1.02657	down	0.44052	1.02845	up	0.302443	1.02394	up	0.507875	1.03461	down	0.42154	1.04603	up	0.353587	1.14672	up	0.0506471	1.02947	down
At1g10940	0.740122	1.04671	up	0.542482	1.05997	down	0.0595807	1.08513	down	0.368835	1.20124	up	0.157759	1.14556	down	0.0375492	2.14739	up	0.236901	1.32495	down
At1g10950	0.229271	1.0479	up	0.00827631	1.11074	down	0.178533	1.05689	down	0.472236	1.02943	up	0.802062	1.01163	up	0.638351	1.0278	down	0.0964092	1.08864	down
At1g10960	0.0478662	1.55243	up	0.210689	1.22134	down	0.0114453	1.40611	down	0.272634	1.43423	up	0.0686352	1.4231	down	0.0103893	1.26284	down	0.879815	1.0438	up
At1g10970	0.251074	1.28024	up	0.352369	1.08241	up	0.15736	1.13433	up	0.299255	1.18304	down	0.10522	1.14817	up	0.078989	1.15331	up	0.85975	1.05079	up
At1g10980	0.673793	1.01221	up	0.877032	1.00722	up	0.489271	1.02909	down	0.733404	1.03194	up	0.769366	1.01057	up	0.408222	1.02651	down	0.702869	1.02113	down
At1g10990	0.0263696	1.48327	up	0.935862	1.00296	up	0.279152	1.14542	up	0.116852	1.11883	down	0.18713	1.17723	up	0.2716	1.08538	up	0.885471	1.01342	up
At1g11000	0.171165	1.13559	up	0.804678	1.00669	up	0.255263	1.04364	down	0.811462	1.02378	down	0.505981	1.01736	down	0.139417	1.05423	up	0.417569	1.09134	down
At1g11020	0.469615	1.04979	up	0.105575	1.1129	down	0.849818	1.01473	up	0.710435	1.0221	down	0.786923	1.01561	down	0.779809	1.00522	down	0.526133	1.04115	down
At1g11040	0.176786	1.05242	up	0.484021	1.08337	down	0.387001	1.07583	down	0.560623	1.02865	up	0.990034	1.00113	down	0.730571	1.02436	down	0.515658	1.04363	down
At1g11050	0.497401	1.14129	down	0.494546	1.05012	down	0.171346	1.05699	down	0.26317	1.05576	down	0.356557	1.08799	down	0.108897	1.07339	up	0.0758487	1.13698	down
At1g11060	0.275245	1.84788	up	0.335567	1.0431	up	0.84067	1.01357	up	0.249269	1.05895	down	0.16979	1.19815	up	0.264877	1.11645	down	0.707896	1.08209	up
At1g11070	0.749494	1.01707	down	0.00300469	1.13539	down	0.176311	1.09515	down	0.774498	1.02528	up	0.216212	1.07886	up	0.312976	1.03426	down	0.635953	1.02993	down
At1g11080	0.106287	1.08267	up	0.292593	1.34661	down	0.0530182	1.27328	down	0.48641	1.21819	up	0.148997	1.6465	down	0.0581969	1.23705	down	0.961864	1.00634	up
At1g11090	0.282679	1.03771	up	0.63657	1.04198	up	0.780242	1.01332	down	0.504392	1.06031	down	0.499394	1.1204	up	0.457089	1.05513	up	0.807996	1.01289	up
At1g11100	0.118568	1.06299	up	0.305037	1.03217	down	0.931695	1.0066	down	0.491189	1.20656	down	0.576668	1.07064	up	0.365597	2.06772	down	0.0205116	1.70679	up
At1g11110	0.447918	1.11262	down	0.38443	1.04389	up	0.152299	1.05925	down	0.303507	1.08357	down	0.81223	1.01497	up	0.327455	1.11598	up	0.846462	1.00688	up
At1g11120	0.350673	1.03301	up	0.644812	1.01863	up	0.134567	1.04446	down	0.913571	1.00399	down	0.523764	1.02415	up	0.0813076	1.02702	up	0.753682	1.04852	down
At1g11130	0.0273173	1.08216	up	0.990679	1.00067	down	0.914107	1.00487	up	0.351315	1.06024	down	0.0814853	1.06997	up	0.0925505	1.05863	up	0.713031	1.07682	up
At1g11145	0.324022	1.11789	up	0.483891	1.02574	up	0.956131	1.00383	up	0.496228	1.08196	down	0.37181	1.03816	down	0.322205	1.06621	up	0.621357	1.0838	up
At1g11160	0.155158	1.08103	up	0.888118	1.00691	up	0.422226	1.05132	up	0.927145	1.00377	up	0.383251	1.08125	up	0.830984	1.01696	up	0.705748	1.02324	up
At1g11170	0.283779	1.05484	up	0.194707	1.02547	up	0.76856	1.01015	down	0.779581	1.01255	down	0.572562	1.0176	up	0.831819	1.00569	down	0.282326	1.07387	up
At1g11180	0.102553	1.15719	up	0.0727163	1.10355	down	0.612035	1.03989	down	0.670214	1.02323	down	0.276379	1.08642	down	0.194158	1.16584	down	0.625206	1.01266	up
At1g11190	0.278037	1.03012	up	0.557298	1.01375	down	0.65871	1.014	down	0.10567	1.03342	up	0.530358	1.00497	up	0.720495	1.04046	up	0.751103	1.00784	down
At1g11200	0.980812	1.00219	up	0.10936	1.08256	down	0.0240979	1.09818	down	0.373749	1.03584	down	0.194593	1.1433	down	0.462159	1.06033	down	0.830961	1.02364	down
At1g11210	0.974084	1.00109	down	0.149809	1.24875	down	0.0185967	1.48964	down	0.269519	1.27603	up	0.0812685	1.26241	down	0.161007	1.2718	down	0.952833	1.01533	down
At1g11220	0.641488	1.03186	down	0.572262	1.03934	up	0.277265	1.05954	down	0.0928259	1.05068	down	0.0183869	1.05918	down	0.240496	1.10566	down	0.726898	1.02419	down
At1g11230	0.49965	1.06358	up	0.533823	1.04546	up	0.31669	1.10547	down	0.0979644	1.05153	up	0.768472	1.01633	down	0.403439	1.07318	down	0.0851998	1.06032	down
At1g11240	0.103227	1.3397	down	0.306878	1.06017	down	0.724864	1.00867	up	0.228057	1.05141	up	0.259599	1.08482	up	0.231302	1.06224	down	0.252025	1.03359	up
At1g11250	0.750479	1.01078	up	0.862085	1.00589	up	0.710945	1.0205	up	0.205899	1.0245	up	0.943576	1.00142	down	0.954008	1.00119	up	0.0569207	1.0558	down
At1g11260	0.0246385	1.35191	up	0.222092	1.25956	up	0.295998	1.1037	up	0.321024	1.23508	down	0.473427	1.24626	up	0.144242	1.20055	down	0.254605	1.14859	up
At1g11270	0.743979	1.01514	down	0.458231	1.01785	up	0.378782	1.02965	down	0.483317	1.02776	down	0.900315	1.0022	up	0.277779	1.02231	up	0.479713	1.06572	down
At1g11280	0.479526	1.04871	up	0.0432362	1.05625	down	0.557283	1.04652	down	0.415418	1.04871	down	0.397955	1.08399	down	0.889044	1.01472	up	0.212956	1.03775	down
At1g11290	0.515496	1.02806	up	0.03319	1.04397	down	0.868769	1.00517	up	0.0260861	1.08674	down	0.370578	1.06426	up	0.959271	1.00152	up	0.205759	1.07171	down
At1g11300	0.179288	1.0977	up	0.543312	1.02026	up	0.250303	1.04145	up	0.855268	1.00721	down	0.908483	1.00267	down	0.427457	1.02185	up	0.293261	1.0875	down
At1g11310	0.783894	1.01086	up	0.123977	1.20092	down	0.0119369	1.17469	down	0.584341	1.0745	up	0.384651	1.09304	down	0.822434	1.02013	down	0.41505	1.11905	down
At1g11320	0.774871	1.01283	down	0.953837	1.00214	down	0.316728	1.02603	down	0.310378	1.06713	down	0.132937	1.09576	up	0.372042	3.29193	down	0.419373	1.04065	up
At1g11330	0.939155	1.01326	down	0.927754	1.00527	down	0.345004	1.0244	up	0.519575	1.02253	down	0.0355587	1.15996	up	0.678099	1.03691	down	0.974465	1.0069	up
At1g11340	0.26629	1.04049	down	0.253453	1.06382	down	0.027899	1.11141	up	0.752618	1.01141	down	0.0275732	1.14015	up	0.09303	1.14571	down	0.641615	1.04799	down
At1g11350	0.205954	1.11379	up	0.458215	1.03081	down	0.98374	1.00057	down	0.674973	1.0374	down	0.324139	1.0815	up	0.388835	3.17762	down	0.440704	1.04716	up
At1g11360	0.871419	1.00543	down	0.385061	1.01854	down	0.182602	1.02884	down	0.673609	1.02403	down	0.6772	1.01482	up	0.390247	1.3366	down	0.705629	1.02356	up
At1g11370	0.635175	1.02813	down	0.288885	1.071	up	0.116773	1.03394	up	0.644186	1.02271	down	0.189077	1.08431	up	0.30897	1.1594	up	0.567976	1.02794	down
At1g11380	0.653094	1.03714	up	0.859224	1.0104	down	0.925852	1.00351	down	0.824456	1.00977	up	0.613124	1.01515	up	0.977935	1.00234	down	0.864809	1.0068	down
At1g11390	0.87708	1.00982	up	0.333035	1.01243	up	0.78835	1.01772	down	0.370273	1.04838	up	0.28614	1.112	up	0.370184	1.06149	up	0.43388	1.03385	up
At1g11400	0.169356	1.0388	down	0.0526246	1.05605	up	0.196218	1.02596	up	0.659721	1.00999	up	0.0970044	1.025	up	0.370014	1.40221	up	0.0504718	1.03102	up
At1g11410	0.358255	1.07232	down	0.629233	1.022	up	0.712662	1.01837	up	0.476867	1.02169	down	0.108571	1.10666	up	0.310536	1.14748	down	0.16165	1.04746	down
At1g11420	0.0976024	1.23834	down	0.264029	1.09786	up	0.852744	1.00652	up	0.263877	1.0665	up	0.362807	1.07397	up	0.919884	1.00871	down	0.148152	1.03021	up
At1g11430	0.251495	1.06526	up	0.533752	1.03129	down	0.634667	1.01422	down	0.796736	1.03116	down	0.536376	1.06509	up	0.445662	1.02334	up	0.0350574	1.03028	up
At1g11440	0.0628999	1.06677	up	0.0935862	1.05939	up	0.0938982	1.0437	up	0.370304	1.03763	down	0.28173	1.05103	up	0.0113985	1.06063	up	0.584698	1.02243	up
At1g11450	0.0420687	1.16397	down	0.716811	1.02068	up	0.798508	1.00642	down	0.0316139	1.0933	up	0.753123	1.01386	down	0.713149	1.005	down	0.79498	1.01582	down
At1g11460	0.346494	1.1284	up	0.993608	1.00042	down	0.553843	1.02159	down	0.456251	1.06998	up	0.0772784	1.03336	up	0.393266	1.0921	down	0.687084	1.02747	up
At1g11470	0.297577	1.20519	down	0.836157	1.01065	up	0.977311	1.00188	down	0.72259	1.01766	down	0.254344	1.05148	up	0.526876	1.02193	down	0.486376	1.09249	down
At1g11475	0.231218	1.04789	down	0.409044	1.03433	down	0.199668	1.03573	down	0.978281	1.00269	up	0.399977	1.14945	down	0.701127	1.01372	down	0.26284	1.04695	up
At1g11480	0.285074	1.13688	up	0.0593307	1.10752	up	0.876147	1.00613	down	0.575911	1.0488	down	0.273365	1.1201	up	0.00531807	1.07637	up	0.321799	1.13729	up
At1g11490	0.835923	1.01162	up	0.952601	1.00267	up	0.0934353	1.055	up	0.679489	1.02736	down	0.9829	1.00042	down	0.0727425	1.10939	up	0.46338	1.04079	down
At1g11500	0.44663	1.0184	up	0.35139	1.03584	up	0.795445	1.00712	up	0.284415	1.11573	down	0.603866	1.02641	down	0.110208	1.05675	up	0.569643	1.0593	down
At1g11510	0.402376	1.04815	up	0.552292	1.02748	up	0.809701	1.01071	up	0.0690689	1.22131	down	0.0501018	1.16746	up	0.38297	2.52313	down	0.132042	1.22108	up
At1g11520	0.537679	1.09318	down	0.992034	1.00057	down	0.44319	1.04386	up	0.241123	1.04219	down	0.523611	1.05366	up	0.911532	1.00537	down	0.263806	1.08932	down
At1g11530	0.686296	1.02144	down	0.36935	1.03198	down	0.358176	1.05789	down	0.724507	1.01844	down	0.19126	1.1336	down	0.430457	1.03897	down	0.269912	1.08216	up
At3g20650	0.0314649	1.02932	up	0.212976	1.06814	up	0.298438	1.07814	up	0.218576	1.09241	down	0.685326	1.04049	up	0.372772	3.29078	down	0.50435	1.07817	down
At1g11545	0.0853623	1.21155	down	0.66759	1.01555	up	0.474838	1.02461	up	0.620578	1.04022	down	0.203605	1.04383	up	0.263212	1.03937	up	0.120348	1.06543	up
At1g11560	0.0467146	1.14998	down	0.913592	1.00626	up	0.245328	1.0327	down	0.824282	1.01471	up	0.728451	1.00816	down	0.588237	1.03992	down	0.938488	1.00231	up
At1g11570	0.235827	1.05862	up	0.80169	1.01467	down	0.411356	1.06127	down	0.959436	1.00537	down	0.495102	1.05272	up	0.316153	1.92901	down	0.115399	1.28525	up
At1g11580	0.114788	1.11343	down	0.26019	1.04586	up	0.951279	1.00199	down	0.0464143	1.05779	down	0.403256	1.03616	up	0.685143	1.02877	up	0.260285	1.06345	up
At1g11590	0.236771	1.06826	up	0.734609	1.01168	down	0.209235	1.07874	up	0.0538732	1.05949	down	0.338575	1.1095	up	0.991743	1.00073	up	0.426032	1.04126	down
At1g11600	0.875004	1.00738	up	0.553143	1.00635	up	0.0196623	1.10848	up	0.215455	1.08886	down	0.208518	1.07834	up	0.227293	1.14057	up	0.763389	1.0428	down
At1g11610	0.258484	1.07353	up	0.648399	1.01886	down	0.377622	1.01492	up	0.797005	1.02268	down	0.152542	1.16683	up	0.662739	1.01812	up	0.82454	1.0359	down
At1g11620	0.0159713	1.10323	down	0.438954	1.02825	up	0.365247	1.02361	down	0.828129	1.00944	up	0.103865	1.10805	up	0.123573	1.06903	up	0.29913	1.08778	down
At1g11630	0.637798	1.02442	up	0.506728	1.01589	up	0.548428	1.03114	up	0.0466095	1.09155	down	0.758767	1.00591	up	0.22134	1.13644	down	0.828641	1.01989	down
At1g11650	0.187809	1.06139	up	0.180783	1.11477	down	0.216682	1.05973	down	0.243396	1.1086	up	0.576105	1.06374	up	0.0497271	1.17609	down	0.960617	1.00551	down
At1g11655	0.313943	1.11827	down	0.272054	1.07261	up	0.399424	1.01859	up	0.201709	1.08602	up	0.368518	1.07574	up	0.930114	1.00384	up	0.902458	1.00933	down
At1g11660	0.775238	1.04918	down	0.410541	1.04298	up	0.28417	1.13577	up	0.552377	1.04529	down	0.0203739	1.11213	up	0.0967087	1.24482	up	0.500952	1.06643	up
At1g11670	0.313627	1.21573	up	0.0613965	1.13199	up	0.174956	1.66931	up	0.0891591	1.13638	down	0.139549	1.56118	up	0.786702	1.0232	down	0.950641	1.00609	up
At1g11680	0.452786	1.02662	down	0.830814	1.00679	down	0.534691	1.02935	down	0.542766	1.05753	up	0.10513	1.198	up	0.382533	3.21903	down	0.0275983	1.10066	down
At1g11690	0.0406485	1.07355	up	0.393836	1.04245	up	0.457793	1.06816	up	0.237154	1.10425	down	0.0949155	1.14551	up	0.0743873	1.04655	down	0.974747	1.00277	up
At1g11700	0.223407	1.03228	down	0.336797	1.03316	up	0.887502	1.00602	down	0.00271853	1.14907	down	0.947435	1.00517	up	0.383189	3.21496	down	0.659139	1.02688	up
At1g11710	0.188755	1.11789	up	0.361772	1.10248	up	0.355874	1.07561	down	0.549452	1.0979	down	0.569264	1.05057	up	0.285606	1.14654	up	0.104734	1.09229	down
At1g11720	0.750388	1.01189	up	0.389498	1.06596	up	0.968774	1.00339	down	0.506058	1.05056	down	0.447542	1.0434	up	0.396742	3.12489	down	0.925401	1.0102	up
At1g11730	0.861799	1.00952	up	0.880775	1.01598	down	0.116292	1.08163	down	0.176952	1.10629	down	0.499215	1.04739	down	0.361158	1.04584	up	0.309102	1.07235	down
At1g11740	0.769808	1.00936	up	0.214747	1.04157	down	0.111415	1.11382	up	0.918439	1.00404	down	0.449717	1.057	up	0.558992	1.04167	up	0.154786	1.115	down
At1g11750	0.0664418	1.09397	down	0.0571097	1.13045	down	0.705691	1.0227	up	0.732937	1.01874	up	0.406732	1.06076	up	0.119759	1.06836	down	0.108973	1.27576	down
At1g11760	0.478084	1.06134	up	0.633856	1.04845	up	0.479408	1.06936	up	0.118044	1.13683	down	0.329097	1.06017	down	0.099217	1.10855	down	0.547478	1.07073	up
At1g11765	0.509073	1.08774	up	0.964298	1.00277	down	0.649652	1.02711	down	0.454933	1.06401	down	0.62224	1.0255	up	0.0479886	1.07204	up	0.424452	1.04665	down
At1g11770	0.967597	1.00702	down	0.107981	1.16818	up	0.0906085	1.33579	up	0.351572	1.67686	down	0.210884	1.41639	up	0.559069	1.4911	down	0.456638	1.19984	up
At1g11780	0.0876055	1.05395	up	0.59443	1.03424	up	0.27653	1.06292	up	0.744671	1.02839	down	0.39664	1.04816	up	0.542565	1.06403	down	0.112481	1.06216	down
At1g11790	0.0409826	1.21446	down	0.1793	1.10251	down	0.290489	1.0449	down	0.0496718	1.04103	down	0.838097	1.03491	up	0.902257	1.00949	down	0.86253	1.00451	up
At1g11800	0.306981	1.02218	up	0.129866	1.121	down	0.318811	1.10395	up	0.588643	1.05995	up	0.131472	1.10773	up	0.738256	1.03428	up	0.669134	1.02288	down
At1g11810	0.264516	1.24407	up	0.0748406	1.0342	up	0.48931	1.0348	up	0.0583986	1.14032	down	0.604516	1.04378	up	0.136807	1.12257	up	0.878261	1.01711	up
At1g11820	0.0571192	1.39479	down	0.0613533	1.05881	down	0.193449	1.05075	down	0.249028	1.09986	up	0.231305	1.13044	up	0.310905	1.04481	up	0.954385	1.00364	up
At1g11840	0.0828356	1.21287	down	0.0724039	1.15816	down	0.0445352	1.04997	down	0.783644	1.02254	up	0.23663	1.10493	down	0.68603	1.02122	up	0.100039	1.05253	down
At1g11850	0.125544	1.21872	up	0.0774007	1.25316	down	0.0289094	1.45309	down	0.466196	1.35619	up	0.177016	1.18812	down	0.0751281	1.38243	down	0.132011	1.2181	down
At1g11860	0.0415497	1.0317	up	0.745765	1.00727	up	0.0142442	1.12061	down	0.893715	1.00603	down	0.570006	1.07698	down	0.806164	1.01066	down	0.911958	1.00371	up
At1g11870	0.0350876	1.1793	down	0.0634906	1.07804	down	0.175383	1.06977	down	0.690947	1.03562	up	0.0599365	1.0674	down	0.953797	1.00299	down	0.566093	1.03597	up
At1g11880	0.265304	1.03555	down	0.293726	1.07502	up	0.232084	1.23835	up	0.908008	1.0057	up	0.496965	1.03798	up	0.602715	1.04008	down	0.990963	1.00089	up
At1g11890	0.283414	1.05032	down	0.593065	1.06879	down	0.0715492	1.20384	down	0.536967	1.06435	up	0.131568	1.25406	down	0.0320345	1.11647	down	0.813739	1.02621	up
At1g11900	0.924762	1.00441	up	0.893887	1.00394	down	0.155115	1.04233	down	0.231795	1.06642	down	0.522838	1.03268	down	0.0610012	1.03416	down	0.495681	1.06022	up
At1g11905	0.356977	1.07613	up	0.510895	1.06389	up	0.659595	1.02369	down	0.782929	1.01752	up	0.356056	1.07549	up	0.0490925	1.46789	up	0.267203	1.47748	up
At1g11910	0.175483	1.26091	down	0.853447	1.01388	up	0.2197	1.09097	down	0.449445	1.14006	up	0.225938	1.15714	down	0.548646	1.65802	down	0.952505	1.00755	up
At1g11915	0.85334	1.00515	down	0.364285	1.03249	up	0.775691	1.00411	up	0.0801723	1.12872	down	0.24715	1.06412	up	0.621885	1.04116	up	0.568167	1.05174	down
At1g11920	0.554345	1.03825	up	0.212182	1.06157	up	0.388907	1.04521	up	0.043665	1.14544	down	0.435761	1.06385	up	0.193249	1.08053	up	0.657201	1.04743	down
At1g11925	0.273041	1.2132	up	0.544574	1.0541	up	0.240252	1.07908	up	0.677227	1.09443	down	0.115524	1.22421	up	0.0260335	1.11912	up	0.706287	1.11933	up
At1g11930	0.505507	1.03147	up	0.191337	1.03072	down	0.61893	1.02683	down	0.587565	1.03619	down	0.386559	1.02209	up	0.669532	1.0362	down	0.48943	1.06463	up
At1g11940	0.242998	1.03562	down	0.923088	1.00363	down	0.884943	1.01018	up	0.187336	1.02098	down	0.620254	1.02671	up	0.614394	1.05072	up	0.908187	1.00992	down
At1g11950	0.857885	1.01582	up	0.232341	1.06221	down	0.395277	1.02929	down	0.225416	1.03488	down	0.568046	1.02724	down	0.508909	1.03605	up	0.314232	1.04035	down
At1g11960	0.0164248	1.06053	down	0.46155	1.02761	down	0.0868876	1.08688	down	0.447754	1.02075	down	0.862023	1.00566	up	0.698329	1.01984	up	0.447832	1.06057	down
At1g11970	0.373022	1.05745	up	0.879148	1.00592	down	0.444729	1.027	up	0.863251	1.00642	up	0.672806	1.00748	down	0.966518	1.00184	up	0.203468	1.10088	down
At1g11980	0.181932	1.27147	down	0.166539	1.06952	down	0.986616	1.00027	up	0.582367	1.02615	down	0.239751	1.02649	up	0.316957	1.04749	up	0.328378	1.09676	down
At1g11990	0.197978	1.12846	down	0.694013	1.00887	up	0.345813	1.02207	up	0.674902	1.03824	down	0.0390994	1.10433	up	0.504221	1.02461	down	0.427724	1.06002	down
At1g12000	0.412494	1.03365	down	0.199292	1.06735	up	0.460393	1.04356	down	0.84388	1.00705	up	0.458336	1.04033	up	0.619545	1.07641	up	0.492631	1.04454	down
At1g12010	0.411228	1.05203	down	0.919236	1.00545	down	0.138783	1.08236	down	0.925734	1.00646	up	0.870719	1.01132	down	0.658871	1.03285	up	0.673577	1.02743	up
At1g12020	0.641663	1.02222	up	0.549317	1.01096	up	0.954141	1.0023	up	0.50884	1.03481	up	0.177328	1.12187	up	0.276556	1.07866	up	0.637341	1.01037	up
At1g12030	0.284061	1.05808	down	0.185153	1.06686	down	0.538058	1.02347	down	0.926658	1.00413	up	0.863216	1.00586	down	0.475404	1.04495	up	0.418287	1.01509	up
At1g12040	0.759413	1.02787	down	0.207393	1.1061	up	0.107815	1.1453	up	0.334986	1.08617	up	0.0564818	1.19848	up	0.140206	1.13603	down	0.495743	1.03881	up
At1g12050	0.423992	1.05171	down	0.388734	1.04152	up	0.589102	1.02866	up	0.180884	1.03801	down	0.26722	1.0306	up	0.548059	1.01861	down	0.887149	1.01264	up
At1g12060	0.635509	1.02666	down	0.0182217	1.09012	up	0.709329	1.01509	down	0.301924	1.07359	down	0.394014	1.11306	up	0.579759	1.04542	up	0.190312	1.08255	down
At1g12070	0.349732	1.05576	up	0.0421372	1.08606	up	0.748662	1.00852	up	0.217806	1.04896	down	0.451876	1.042	up	0.345012	1.02194	up	0.684724	1.02848	up
At1g12080	0.098733	1.1664	up	0.910723	1.00447	up	0.11077	1.09001	down	0.279856	1.22694	up	0.0139459	1.09508	down	0.357703	1.19972	down	0.963507	1.00838	up
At1g12090	0.261163	1.12047	up	0.156292	1.56669	down	0.014184	2.07706	down	0.786356	1.35097	up	0.0359552	2.5931	down	0.173658	2.31095	down	0.286832	1.78633	down
At1g12100	0.284278	1.01867	up	0.0900295	1.0912	up	0.0869616	1.541	up	0.291694	1.10754	down	0.0608938	1.74875	up	0.725527	1.0181	up	0.907692	1.01349	down
At1g12110	0.386723	1.08162	up	0.0623308	1.07667	up	0.63924	1.02481	up	0.0721595	1.14424	down	0.262472	1.16162	up	0.215138	1.07874	up	0.81187	1.02595	down
At1g12120	0.379026	1.05241	up	0.203991	1.12166	up	0.0802304	1.03889	down	0.455842	1.03607	down	0.754245	1.00743	down	0.209298	1.04304	up	0.364418	1.1002	down
At1g12130	0.117857	1.09575	up	0.909042	1.00462	down	0.712566	1.01394	up	0.331298	1.07355	up	0.827238	1.00596	down	0.446928	1.02309	up	0.642147	1.03209	down
At1g12140	0.11923	1.12077	up	0.529635	1.09467	down	0.915914	1.00327	up	0.267488	1.04804	up	0.258182	1.11471	down	0.397206	3.12297	down	0.783471	1.00761	down
At1g12150	0.298086	1.09817	up	0.932479	1.00178	up	0.532608	1.03652	down	0.767344	1.03524	down	0.140696	1.04129	down	0.378055	3.25142	down	0.794769	1.01433	up
At1g12160	0.0500884	1.08092	up	0.424386	1.04548	up	0.736403	1.02294	up	0.0538377	1.07301	down	0.224329	1.06176	up	0.487122	1.02193	down	0.324979	1.03845	down
At1g12170	0.869886	1.01336	down	0.391287	1.09987	up	0.624641	1.04229	up	0.160541	1.06462	down	0.414094	1.13639	up	0.939612	1.00255	up	0.635717	1.03543	up
At1g12180	0.752503	1.02163	down	0.416434	1.02204	up	0.240594	1.08809	up	0.266806	1.03796	up	0.139392	1.05979	up	0.738507	1.01713	up	0.242436	1.125	down
At1g12190	0.915939	1.00571	down	0.0125324	1.06264	up	0.458321	1.01273	down	0.346262	1.06112	down	0.930793	1.00255	down	0.973992	1.00116	down	0.312536	1.05189	down
At1g12200	0.461698	1.04243	down	0.398287	1.02361	up	0.339609	1.04384	up	0.239186	1.08615	up	0.114549	1.09533	up	0.223985	1.0464	down	0.816877	1.01904	down
At1g12210	0.271835	1.03647	up	0.249197	1.06724	down	0.406949	1.08045	up	0.302887	1.17123	down	0.0852296	1.1457	up	0.390006	1.01104	up	0.561221	1.03385	up
At1g12220	0.0205433	1.11916	down	0.0339244	1.40062	down	0.0612989	1.637	down	0.720523	1.08926	down	0.342541	1.30568	down	0.129084	1.53998	down	0.969421	1.00656	down
At1g12230	0.00903679	1.56099	down	0.18335	1.06305	down	0.714597	1.03854	up	0.503161	1.04426	up	0.502956	1.05138	up	0.848756	1.00985	down	0.934289	1.00391	down
At1g12240	0.131911	1.07051	up	0.322554	1.10497	down	0.0123546	1.18979	down	0.984543	1.00093	up	0.0544758	1.13302	down	0.0780622	1.15814	down	0.0501167	1.06979	up
At1g12250	0.123521	1.08768	down	0.493892	1.01924	up	0.657899	1.01458	down	0.347471	1.0598	up	0.136156	1.0711	down	0.449976	1.04317	up	0.920619	1.00245	up
At1g12260	0.865891	1.00884	up	0.480758	1.0222	up	0.870906	1.00586	up	0.0402514	1.1624	up	0.256148	1.06514	up	0.955847	1.0012	down	0.395489	1.08105	up
At1g12270	0.110596	2.03795	up	0.958814	1.00178	up	0.377829	1.14805	up	0.569187	1.05622	down	0.318606	1.22601	up	0.00453913	1.09583	up	0.447065	1.04312	up
At1g12280	0.90526	1.00531	down	0.0574156	1.10475	up	0.281657	1.02921	down	0.237168	1.04723	down	0.212496	1.1111	up	0.624805	1.02089	up	0.523902	1.07425	down
At1g12290	0.967394	1.00281	down	0.116204	1.07398	down	0.710719	1.01622	down	0.492048	1.05541	up	0.595919	1.02274	up	0.236737	1.09401	down	0.377222	1.06462	up
At1g12300	0.196132	1.14974	up	0.677448	1.02278	down	0.415604	1.03456	up	0.110742	1.09361	down	0.628907	1.05025	up	0.761196	1.00825	up	0.900997	1.01087	down
At1g12310	0.0960487	1.07973	up	0.492192	1.11164	down	0.605369	1.04711	down	0.453868	1.06744	up	0.377369	1.27433	down	0.748749	1.01105	down	0.727932	1.03386	up
At1g12320	0.246933	1.0386	down	0.372457	1.17316	up	0.917925	1.01012	up	0.631847	1.06948	down	0.247287	1.05402	up	0.246407	1.09877	up	0.141411	1.09047	up
At1g12330	0.0432511	1.1185	up	0.483092	1.0279	up	0.985328	1.00115	up	0.0772644	1.10355	up	0.153752	1.10894	up	0.406303	3.0638	down	0.347481	1.10748	up
At1g12340	0.00457195	1.09712	down	0.13947	1.09848	up	0.986474	1.00065	up	0.489092	1.02916	down	0.473012	1.02984	up	0.922151	1.00241	down	0.563716	1.08622	down
At1g12350	0.107481	1.11872	down	0.365657	1.04466	up	0.181063	1.04605	up	0.743718	1.01033	down	0.0584774	1.03607	up	0.382349	3.22168	down	0.101334	1.05834	up
At1g12360	0.869678	1.00969	down	0.400596	1.03661	down	0.0255689	1.03017	down	0.490241	1.03873	down	0.962559	1.00148	down	0.437714	1.04048	down	0.682795	1.02631	down
At1g12370	0.0434738	1.29123	down	0.0934056	1.04005	down	0.675455	1.02145	up	0.134753	1.04149	up	0.605612	1.03767	down	0.388983	1.20645	down	0.172682	1.04742	up
At1g12380	0.0542972	1.12457	up	0.418248	1.04222	up	0.672248	1.03221	down	0.193029	1.06711	up	0.48752	1.06445	up	0.565644	1.04201	down	0.438969	1.04199	down
At1g12390	0.304421	1.0545	down	0.106267	1.05541	up	0.234919	1.0388	down	0.148419	1.07471	up	0.535364	1.03164	up	0.466217	1.0868	down	0.363931	1.02908	up
At1g12400	0.1066	1.09065	up	0.667996	1.02356	down	0.222459	1.08594	up	0.329493	1.11241	down	0.21256	1.09196	up	0.0278031	1.10542	up	0.572345	1.02378	up
At1g12410	0.01543	5.92663	up	0.0054125	1.11594	down	0.0197046	1.23431	down	0.44768	1.11118	up	0.149595	1.04498	down	0.0984652	1.06807	down	0.385129	1.03896	down
At1g12420	0.399409	1.14777	up	0.777651	1.01316	down	0.807591	1.00911	down	0.085079	1.0453	down	0.0801151	1.06034	up	0.592711	1.0267	down	0.425494	1.08341	up
At1g12430	0.656667	1.01282	down	0.0413498	1.06384	up	0.760665	1.01185	up	0.108685	1.07609	down	0.307454	1.16423	up	0.589555	1.08286	up	0.905893	1.00254	down
At1g12440	0.386124	1.06152	up	0.248143	1.10622	up	0.147212	1.11625	up	0.384381	1.08016	down	0.261205	1.17312	up	0.047229	1.07701	up	0.606182	1.07191	up
At1g12450	0.00309272	9.40493	up	0.425938	1.08318	up	0.748235	1.01215	up	0.629569	1.02595	down	0.394198	1.221	up	0.806811	1.0186	down	0.384457	1.11733	down
At1g12460	0.198547	1.04229	up	0.330896	1.03664	up	0.192475	1.05465	up	0.364506	1.03722	down	0.300526	1.07675	up	0.0381543	1.20536	up	0.943558	1.00642	up
At1g12470	0.10966	1.03622	down	0.0501137	1.09017	down	0.178636	1.07697	down	0.767473	1.02064	down	0.554393	1.06735	down	0.688565	1.01324	down	0.479326	1.04358	up
At1g12480	0.128149	1.07752	down	0.701671	1.02354	up	0.280573	1.01982	down	0.336227	1.12103	down	0.139827	1.05653	up	0.386289	3.19382	down	0.801141	1.02408	down
At1g12490	0.109949	1.07326	up	0.709624	1.01622	up	0.592211	1.03289	up	0.163983	1.08565	down	0.349848	1.12767	up	0.379905	2.57721	down	0.196534	1.11372	down
At1g12500	0.714086	1.03217	up	0.126963	1.13282	up	0.47531	1.06149	down	0.824936	1.02136	up	0.674912	1.01404	down	0.386169	3.19488	down	0.258999	1.15942	down
At1g12520	0.0716495	1.10722	up	0.154804	1.01817	down	0.850781	1.01094	down	0.219496	1.31622	down	0.206932	1.19462	down	0.36662	3.28164	down	0.850695	1.02288	up
At1g12530	0.75252	1.02575	up	0.499228	1.02674	up	0.569284	1.02662	down	0.288237	1.06118	down	0.219369	1.14454	up	0.410357	3.0396	down	0.190261	1.11442	up
At1g12540	0.415335	1.0592	up	0.418835	1.03056	down	0.33326	1.06196	up	0.768549	1.02401	down	0.404075	1.08876	up	0.431701	1.0368	up	0.875326	1.02012	down
At1g12550	0.0263888	1.16165	up	0.453923	1.09015	up	0.317062	1.05134	up	0.207372	1.07824	down	0.386232	1.08901	up	0.52464	1.58832	down	0.912065	1.05098	up
At1g12560	0.0455098	1.03459	up	0.729194	1.01942	up	0.702501	1.01739	down	0.0124013	1.14239	down	0.78295	1.02152	up	0.365429	3.33941	down	0.691358	1.04822	down
At1g12570	0.193619	1.0788	up	0.589248	1.01998	down	0.692057	1.02856	up	0.440204	1.03833	down	0.114288	1.0567	down	0.374956	3.27183	down	0.369828	1.05595	down
At1g12580	0.11785	1.14686	down	0.848055	1.00953	down	0.199429	1.0748	down	0.65626	1.05164	up	0.512101	1.03229	up	0.383267	3.2166	down	0.795192	1.01322	up
At1g12600	0.360711	1.04609	up	0.0414549	1.05703	up	0.83293	1.01621	down	0.0288742	1.13073	down	0.0722935	1.12097	up	0.413079	3.02247	down	0.14011	1.16465	up
At1g12610	0.490282	1.06862	up	0.242046	1.14293	down	0.0256992	1.34355	down	0.673208	1.09822	down	0.157688	1.37296	down	0.20379	1.12382	down	0.714423	1.03435	down
At1g12620	0.731186	1.00949	up	0.832861	1.01257	up	0.75153	1.01111	down	0.23951	1.1649	down	0.149897	1.04312	up	0.300159	1.04008	down	0.330025	1.12561	down
At1g12630	0.0788805	1.09414	up	0.390265	1.10665	up	0.25601	1.35464	up	0.124397	1.08238	up	0.394856	1.13639	up	0.840802	1.01407	up	0.193057	1.10363	up
At1g12640	0.757799	1.00666	up	0.509863	1.02882	up	0.55809	1.02965	down	0.64074	1.02317	down	0.960286	1.00296	down	0.428546	1.02876	up	0.718422	1.02884	up
At1g12650	0.346548	1.16115	up	0.783278	1.02005	down	0.506421	1.02089	down	0.54233	1.01799	down	0.779414	1.00817	down	0.944656	1.00547	down	0.830649	1.00853	down
At1g12660	0.144625	1.04855	up	0.404856	1.02424	up	0.715474	1.01453	up	0.350967	1.05729	down	0.160751	1.19348	up	0.0443292	1.06639	down	0.727448	1.01278	up
At4g22340	0.199504	1.03481	up	0.274307	1.09195	up	0.315863	1.03767	up	0.120791	1.13616	down	0.404827	1.11468	up	0.387122	3.19281	down	0.683392	1.03502	down
At1g12680	0.401948	1.03603	down	0.310861	1.06781	up	0.254372	1.06967	up	0.127329	1.08783	down	0.822284	1.01146	down	0.961207	1.00141	down	0.540182	1.06865	down
At1g12700	0.348302	1.01788	up	0.803121	1.01847	up	0.0623182	1.41502	up	0.295674	1.05097	down	0.145222	1.09985	up	0.230205	1.0615	up	0.493218	1.03229	down
At1g12710	0.722163	1.02579	up	0.387214	1.02973	up	0.300113	1.01882	down	0.267625	1.09637	down	0.147019	1.1026	up	0.16903	1.03677	up	0.560865	1.12194	down
At1g12725	0.12206	1.08491	up	0.578184	1.05209	up	0.437131	1.05183	down	0.453996	1.01874	down	0.211874	1.20463	up	0.332673	1.0939	down	0.777498	1.0311	up
At1g12730	0.477002	1.02344	down	0.432936	1.04587	up	0.693478	1.01538	up	0.127258	1.0728	down	0.673924	1.02278	up	0.35853	1.1958	down	0.722615	1.01087	up
At1g12740	0.933856	1.0034	up	0.618455	1.02888	up	0.27182	1.05086	up	0.322834	1.0522	down	0.476453	1.07797	up	0.419213	2.98755	down	0.76907	1.04112	up
At1g12750	0.260014	1.03104	up	0.121612	1.10721	up	0.258989	1.08955	up	0.133	1.15075	down	0.551466	1.05033	up	0.362342	3.36275	down	0.468569	1.04241	down
At1g12760	0.364033	1.10826	up	0.79374	1.01863	down	0.965044	1.0013	up	0.161824	1.11653	down	0.645675	1.01574	up	0.396034	2.88896	down	0.0532911	1.0801	down
At1g12770	0.475012	1.0253	up	0.752584	1.01175	down	0.574857	1.01607	down	0.207961	1.18066	up	0.433467	1.06302	down	0.389287	3.17404	down	0.169499	1.15888	down
At1g12780	0.142071	1.03499	up	0.0766447	1.03163	down	0.660771	1.01444	down	0.640252	1.07096	up	0.343142	1.06646	down	0.386449	3.19427	down	0.17857	1.18501	up
At1g12790	0.0678404	1.09189	down	0.307634	1.10131	up	0.0607403	1.51074	up	0.594738	1.32713	down	0.108189	1.84864	up	0.611033	1.02827	up	0.732976	1.03275	down
At1g12800	0.879312	1.0085	down	0.859833	1.00815	up	0.591703	1.01154	down	0.130601	1.17703	down	0.754143	1.02424	up	0.528255	1.66715	down	0.853594	1.06107	up
At1g12805	0.178346	1.49514	up	0.0421069	1.09785	up	0.133136	1.22411	up	0.288427	1.29406	down	0.18842	1.32475	up	0.502523	1.51957	down	0.950149	1.03342	up
At1g12810	0.341448	1.16799	up	0.231725	1.08982	up	0.0894068	1.07624	down	0.800612	1.02031	up	0.11568	1.04754	down	0.372773	2.01442	down	0.211049	1.05702	down
At1g12820	0.807886	1.02067	up	0.402906	1.03003	down	0.647635	1.01362	up	0.131952	1.10776	down	0.461558	1.03978	up	0.396771	3.12505	down	0.457431	1.03939	down
At1g12830	0.00152988	1.0778	up	0.225467	1.0623	down	0.210566	1.13808	down	0.34749	1.25737	up	0.386644	1.16154	down	0.351223	3.45096	down	0.875899	1.04411	down
At1g12840	0.61311	1.03647	up	0.718367	1.01051	up	0.743863	1.01008	up	0.0862223	1.05097	down	0.799919	1.01367	up	0.162553	1.1047	up	0.842939	1.00827	up
At1g12845	0.144852	1.11352	up	0.653305	1.01659	up	0.0380747	1.12456	down	0.0899769	1.05211	down	0.81965	1.02046	down	0.414803	1.06094	up	0.576238	1.04682	down
At1g12850	0.89899	1.008	up	0.211549	1.03541	down	0.418475	1.04175	up	0.198045	1.05536	down	0.52248	1.02351	up	0.756222	1.01461	up	0.72685	1.04662	down
At1g12860	0.794169	1.0067	up	0.828858	1.00927	down	0.0528158	1.0774	up	0.478263	1.04154	down	0.390557	1.06128	up	0.241907	1.0243	down	0.600868	1.1244	up
At1g12870	0.461352	1.13981	up	0.845769	1.01669	up	0.25203	1.06412	up	0.0345061	1.07544	down	0.807341	1.01226	up	0.863517	1.01201	up	0.93143	1.00669	up
At1g12880	0.464568	1.05535	down	0.477203	1.01867	down	0.0828941	1.09125	up	0.276297	1.15775	down	0.0343168	1.19666	up	0.382826	3.21726	down	0.746722	1.02176	down
At1g12890	0.795467	1.01125	up	0.637248	1.0239	up	0.493682	1.02932	down	0.0919871	1.09312	down	0.206177	1.04583	up	0.147345	1.0294	up	0.37974	1.06486	down
At1g12900	0.319257	1.06814	up	0.666405	1.01999	down	0.0199352	1.05619	up	0.893179	1.00977	up	0.298774	1.08797	up	0.614635	1.02495	up	0.812819	1.02159	down
At1g12910	0.392445	1.06883	down	0.769362	1.01346	up	0.398931	1.0607	up	0.576911	1.0433	down	0.529598	1.03379	up	0.236118	1.14129	up	0.0330008	1.01977	up
At1g12920	0.139735	1.37935	up	0.0241932	1.17999	up	0.0506845	1.26264	up	0.458582	1.13364	down	0.1437	1.2382	up	0.240891	1.06776	up	0.464471	1.45319	up
At1g12930	0.374197	1.07044	up	0.195871	1.08817	up	0.994824	1.00039	down	0.180153	1.03606	down	0.183326	1.11576	up	0.254402	1.04764	up	0.877091	1.00917	down
At1g12940	0.40946	1.041	down	0.729046	1.00745	down	0.795785	1.0161	up	0.450838	1.02435	down	0.0291002	1.06371	up	0.716975	1.01251	down	0.228386	1.09559	up
At1g12950	0.437222	1.03418	up	0.590644	1.0322	up	0.517264	1.03194	up	0.0303543	1.02205	down	0.558471	1.04312	up	0.198284	1.05561	up	0.789242	1.03234	down
At1g12960	0.26642	1.0601	up	0.649653	1.01894	up	0.170561	1.05959	up	0.290496	1.11149	down	0.404875	1.06059	up	0.43451	2.89612	down	0.571097	1.06132	up
At1g12970	0.263127	1.20679	up	0.171236	1.08717	up	0.0173407	1.05227	up	0.448348	1.16431	down	0.322242	1.13566	up	0.458828	1.88346	down	0.940614	1.02568	up
At1g12980	0.429527	1.03258	up	0.155687	1.10551	up	0.930059	1.00608	down	0.841358	1.01082	down	0.0845033	1.11674	up	0.39938	3.10905	down	0.0575054	1.04911	up
At1g12990	0.963943	1.00149	up	0.242907	1.07522	down	0.339671	1.02725	up	0.193761	1.05075	up	0.843754	1.00752	up	0.454282	2.79743	down	0.821607	1.01046	down
At1g13000	0.112846	1.0902	up	0.494809	1.04991	down	0.410214	1.0559	up	0.163605	1.20521	down	0.638689	1.03915	up	0.373911	3.27923	down	0.207496	1.23239	up
At1g13020	0.799731	1.01315	down	0.239704	1.0685	up	0.628342	1.01471	up	0.0981487	1.17132	down	0.16794	1.0399	up	0.30796	1.05784	up	0.689723	1.09235	up
At1g13030	0.366018	1.05484	down	0.384177	1.02553	down	0.790795	1.00761	down	0.85483	1.00672	down	0.0910728	1.13877	up	0.402238	3.10038	down	0.409352	1.03546	down
At1g13040	0.287543	1.0462	up	0.530685	1.03806	down	0.325867	1.01399	down	0.863688	1.0069	up	0.401067	1.03705	down	0.393093	3.14957	down	0.654445	1.03302	down
At1g13050	0.413357	1.06869	up	0.38385	1.03916	down	0.03215	1.10984	down	0.269006	1.04745	down	0.339924	1.10435	down	0.364726	3.34436	down	0.584885	1.03373	down
At1g13060	0.0820465	1.45646	down	0.593771	1.03352	down	0.966397	1.0021	down	0.439427	1.06226	down	0.658597	1.01099	up	0.426215	2.95532	down	0.290671	1.13147	down
At1g13080	0.473639	1.0347	up	0.0870611	1.0265	up	0.319042	1.01746	up	0.103937	1.09386	down	0.0426938	1.05961	up	0.46126	1.04799	down	0.959911	1.00204	up
At1g13090	0.345546	1.03181	down	0.167457	1.06156	up	0.831893	1.00748	down	0.787547	1.01716	up	0.724454	1.02011	up	0.564819	1.01999	up	0.482815	1.0335	up
At1g13100	0.641251	1.01898	down	0.950136	1.00186	up	0.355712	1.04595	up	0.802117	1.00778	up	0.489238	1.05348	up	0.587292	1.02493	up	0.696088	1.04433	up
At1g13110	0.602595	1.03723	up	0.510027	1.01267	down	0.735147	1.01307	down	0.563852	1.02168	down	0.150855	1.04727	up	0.0879992	1.08085	up	0.50509	1.02554	down
At1g13120	0.194918	1.14509	down	0.0906989	1.05601	down	0.0132842	1.19267	up	0.215646	1.0358	down	0.0794978	1.19326	up	0.778104	1.01075	down	0.0122402	1.13211	up
At1g13130	0.0834345	1.10843	down	0.414145	1.04166	up	0.0222043	1.07608	up	0.0758182	1.04629	down	0.514079	1.03023	up	0.0827696	1.08657	up	0.0490428	1.05546	down
At1g13140	0.0259218	1.09804	down	0.179656	1.05861	up	0.871783	1.00699	up	0.304035	1.04715	down	0.149344	1.13435	up	0.531953	1.03882	up	0.176685	1.07998	down
At1g13150	0.179262	1.05197	down	0.112156	1.04995	up	0.151012	1.03121	down	0.730794	1.0127	down	0.891008	1.00379	down	0.589937	1.02455	up	0.807399	1.01142	down
At1g13160	0.468858	1.07199	up	0.0143735	1.08078	up	0.094109	1.04795	up	0.152334	1.07264	up	0.634539	1.06517	down	0.638823	1.03082	down	0.114756	1.07163	up
At1g13170	0.386737	1.07006	up	0.823553	1.01114	up	0.934174	1.00161	up	0.866649	1.00495	up	0.158783	1.04758	up	0.252063	1.08093	up	0.674719	1.02758	up
At1g13180	0.864753	1.01109	down	0.906049	1.00811	up	0.328249	1.05152	up	0.98002	1.00274	down	0.10072	1.03305	up	0.487602	1.02348	up	0.371609	1.05428	up
At1g13190	0.974348	1.00107	up	0.755059	1.01096	up	0.629144	1.03396	up	0.448468	1.04559	down	0.414224	1.09836	down	0.395804	3.13136	down	0.0594382	1.07139	down
At1g13195	0.0304194	2.1057	up	0.918716	1.00456	down	0.304221	1.04241	down	0.13164	1.05328	up	0.764934	1.02436	up	0.359634	3.38208	down	0.518422	1.0384	down
At1g13200	0.844664	1.00878	down	0.480612	1.04114	down	0.871192	1.00991	down	0.0682529	1.1153	up	0.273456	1.05918	down	0.44371	2.8431	down	0.15415	1.05428	up
At1g13210	0.0711656	1.20728	down	0.433344	1.12417	down	0.0616484	1.29232	down	0.810425	1.05598	up	0.231607	1.20211	down	0.330649	3.61083	down	0.130295	1.15745	down
At1g13220	0.527538	1.03331	down	0.42631	1.08777	down	0.391493	1.03639	down	0.455985	1.03876	down	0.368281	1.13975	down	0.394685	3.13815	down	0.469713	1.07632	up
At1g13230	0.607505	1.05011	up	0.000434318	1.04638	up	0.613907	1.04272	up	0.456892	1.0975	down	0.0742401	1.15063	up	0.0490339	1.07745	up	0.970809	1.00547	down
At1g13245	0.077035	2.13918	up	0.590871	1.05416	down	0.120481	1.27783	down	0.434877	1.26511	up	0.00562666	1.09146	down	0.361337	2.90597	down	0.887285	1.02997	down
At1g13250	0.540136	1.03674	up	0.52894	1.03627	down	0.862496	1.00876	up	0.731469	1.01729	up	0.764392	1.01976	up	0.366129	3.33433	down	0.430121	1.02566	down
At1g13260	0.740564	1.02646	up	0.725176	1.03427	up	0.0715743	1.15739	down	0.397576	1.0209	up	0.370199	1.06753	down	0.369144	3.31439	down	0.7494	1.07715	up
At1g13270	0.24947	1.02607	down	0.22777	1.07352	down	0.161069	1.0589	down	0.509572	1.07435	up	0.161968	1.05946	down	0.981528	1.00979	down	0.814145	1.02311	down
At1g13280	0.44723	1.05394	up	0.839254	1.02439	up	0.0822486	1.0714	down	0.667116	1.02062	up	0.526967	1.03606	down	0.135395	1.14915	up	0.658112	1.04509	up
At1g13290	0.581774	1.01728	down	0.13101	1.06386	down	0.956569	1.00194	up	0.303024	1.092	down	0.377575	1.03956	down	0.656961	1.04831	up	0.87396	1.00679	down
At1g13300	0.60987	1.03757	up	0.111613	1.03542	down	0.545358	1.01521	down	0.799529	1.01462	down	0.516091	1.03902	up	0.0746951	1.15674	up	0.579487	1.02433	up
At1g13310	0.317705	1.07473	up	0.772687	1.01712	up	0.436325	1.03195	up	0.978301	1.00084	up	0.355991	1.092	up	0.0911429	1.10636	up	0.297942	1.13708	up
At1g13320	0.288011	1.05656	down	0.0518334	1.07299	up	0.0801457	1.17224	up	0.235264	1.14571	down	0.0764286	1.25039	up	0.140671	1.16719	down	0.779798	1.00395	up
At1g13330	0.0440242	1.05566	up	0.75535	1.0146	up	0.427847	1.04294	down	0.52157	1.01513	down	0.534331	1.04233	up	0.713077	1.02424	down	0.269082	1.07069	down
At1g13340	0.262345	1.11419	up	0.130108	1.03076	down	0.845295	1.01285	up	0.478429	1.06289	down	0.441197	1.04905	up	0.352568	1.01462	down	0.92123	1.00625	down
At1g13350	0.0601838	1.05349	up	0.391244	1.15019	down	0.656113	1.02773	down	0.941511	1.00824	up	0.241744	1.1387	down	0.682323	1.07377	up	0.816085	1.01191	down
At1g13360	0.48644	1.03216	up	0.932694	1.00614	down	0.952035	1.00174	down	0.226637	1.07649	down	0.168616	1.1538	up	0.894143	1.00905	up	0.477241	1.04392	down
At1g13370	0.191934	1.09821	up	0.173372	1.06187	down	0.124329	1.08417	up	0.0295014	1.15502	down	0.285694	1.13888	up	0.993504	1.00043	down	0.796405	1.02455	down
At1g13380	0.659907	1.0237	down	0.760471	1.01382	down	0.0104954	1.05818	down	0.1705	1.02741	down	0.241395	1.13657	up	0.907821	1.00546	down	0.287988	1.06885	down
At1g13390	0.134576	1.12939	up	0.388479	1.01471	down	0.752305	1.02289	down	0.518934	1.06078	up	0.632661	1.04701	up	0.33463	1.34049	down	0.71621	1.05148	down
At1g13400	0.916224	1.00305	up	0.954322	1.00151	down	0.23879	1.04035	up	0.634313	1.04125	down	0.429423	1.04823	up	0.40787	2.53247	down	0.86162	1.02401	up
At1g13410	0.51814	1.02909	up	0.638525	1.02435	down	0.269895	1.01581	up	0.374291	1.10527	down	0.307137	1.04965	up	0.387253	3.18865	down	0.376198	1.10188	up
At1g13420	0.670808	1.01422	down	0.592875	1.02384	up	0.945053	1.00274	down	0.636795	1.04022	down	0.157263	1.13077	up	0.372856	3.28831	down	0.118386	1.09612	down
At1g13430	0.264592	1.07052	down	0.139522	1.09018	up	0.800622	1.0098	down	0.155994	1.13735	down	0.64415	1.02019	up	0.328471	1.03224	down	0.689873	1.02206	down
At1g13440	0.173708	1.57762	up	0.138307	1.10775	up	0.0243764	1.08663	down	0.426609	1.06967	down	0.761704	1.01968	up	0.367361	1.19258	down	0.0549045	1.37422	down
At1g13450	0.158912	1.07253	up	0.328281	1.02727	down	0.890676	1.00658	down	0.144445	1.11725	down	0.0378032	1.0895	up	0.392545	2.02191	down	0.983332	1.00194	down
At1g13460	0.785896	1.0143	up	0.876984	1.02075	down	0.0744314	1.04904	up	0.236696	1.07475	down	0.274749	1.06097	up	0.418952	2.98717	down	0.888522	1.00865	down
At1g13470	0.164805	1.07324	down	0.448066	1.05179	up	0.624125	1.01744	up	0.542823	1.07332	up	0.769622	1.0195	down	0.347633	3.47429	down	0.785724	1.04406	up
At1g13480	0.0153924	1.04499	down	0.715707	1.02182	up	0.191517	1.03281	down	0.0863873	1.08717	up	0.895604	1.01463	up	0.347721	3.47185	down	0.929423	1.01116	down
At1g13490	0.89492	1.008	down	0.719978	1.02805	up	0.947627	1.00315	up	0.245428	1.11027	down	0.202232	1.05213	up	0.396352	1.04998	down	0.153331	1.07695	down
At1g13500	0.531737	1.07015	up	0.187617	1.04921	up	0.291814	1.06327	up	0.587745	1.03685	down	0.284685	1.1183	up	0.443542	1.07982	up	0.226435	1.12588	down
At1g13510	0.405744	1.02192	up	0.510663	1.02524	down	0.524746	1.01689	up	0.474694	1.05866	up	0.91379	1.01082	down	0.419896	1.07046	up	0.930978	1.00438	down
At1g13520	0.61	1.04695	up	0.807001	1.01442	up	0.281039	1.04508	up	0.480752	1.02254	down	0.800526	1.01102	down	0.592974	1.07508	up	0.800812	1.0255	down
At1g13530	0.867788	1.00748	up	0.0673769	1.16452	up	0.510761	1.0251	down	0.455342	1.06263	down	0.0991064	1.03112	up	0.138175	1.39334	up	0.822434	1.02144	up
At1g13540	0.417731	1.05778	up	0.20242	1.07288	up	0.0288589	1.11437	up	0.358963	1.09031	down	0.393489	1.06406	up	0.206766	1.04157	up	0.421299	1.08462	up
At1g13550	0.97061	1.00208	up	0.514174	1.05235	up	0.782949	1.01586	up	0.0573207	1.07101	down	0.644291	1.03296	up	0.643162	1.01176	down	0.250541	1.06218	down
At1g13560	0.3002	1.05117	up	0.280316	1.11834	up	0.128763	1.07383	up	0.781536	1.01854	down	0.0706795	1.09419	up	0.327426	1.5395	up	0.934282	1.01409	up
At1g13570	0.617182	1.0167	down	0.139009	1.08871	up	0.167826	1.05801	up	0.089348	1.14171	down	0.262293	1.03626	down	0.249224	1.12152	up	0.846654	1.01251	down
At1g13580	0.0287735	1.11798	up	0.938935	1.00577	down	0.960105	1.00172	up	0.624219	1.02113	down	0.274838	1.12386	up	0.455674	1.05526	up	0.545684	1.11315	up
At1g13590	0.157675	1.07829	up	0.317356	1.02632	down	0.968643	1.00113	down	0.0868343	1.1707	down	0.514576	1.02302	up	0.83394	1.00992	up	0.959438	1.00161	down
At1g13600	0.647445	1.04893	up	0.217579	1.04663	up	0.869861	1.0082	up	0.20929	1.15559	down	0.254562	1.08577	up	0.946819	1.00374	down	0.553543	1.04691	up
At1g13610	0.379325	1.08874	up	0.392956	1.05327	up	0.10154	1.04209	up	0.457506	1.04201	down	0.816658	1.01663	down	0.353414	3.42777	down	0.523792	1.08461	down
At1g13620	0.525709	1.02608	up	0.0182474	1.0797	down	0.157568	1.04852	up	0.199879	1.13447	down	0.256551	1.05464	down	0.364978	3.34258	down	0.0267088	1.07595	up
At1g13630	0.132142	1.01914	down	0.820718	1.01547	up	0.496565	1.03962	up	0.767934	1.01894	down	0.424145	1.06805	up	0.382529	3.22037	down	0.928201	1.00894	down
At1g13635	0.699911	1.03876	up	0.891157	1.00731	down	0.260045	1.04993	up	0.445626	1.03646	up	0.374219	1.04303	up	0.411112	3.03719	down	0.795677	1.02416	up
At1g13640	0.397855	1.03736	up	0.68349	1.01552	down	0.038454	1.11041	up	0.327173	1.14553	up	0.331398	1.09824	up	0.386743	3.1953	down	0.759548	1.04793	up
At1g13650	0.71692	1.01631	down	0.425141	1.04491	up	0.0478176	1.10556	down	0.0739728	1.1697	down	0.303121	1.10254	up	0.343888	1.02972	down	0.620809	1.04407	up
At1g13670	0.005636	1.09938	down	0.62829	1.01715	up	0.0768453	1.09013	up	0.182297	1.04891	down	0.529355	1.05076	down	0.128609	1.05669	down	0.757301	1.03166	down
At1g13680	0.164091	1.07305	up	0.346241	1.03834	down	0.753012	1.02205	up	0.0487204	1.13322	down	0.191209	1.09744	up	0.401299	3.10028	down	0.36889	1.08102	up
At1g13690	0.872593	1.00716	up	0.182973	1.08255	down	0.172864	1.14071	down	0.370053	1.11056	up	0.418241	1.0882	down	0.36729	3.3269	down	0.321766	1.12939	down
At1g13700	0.995343	1.0003	down	0.682174	1.02295	down	0.690779	1.02914	up	0.817688	1.01864	down	0.948107	1.00225	down	0.398221	3.11835	down	0.973264	1.00204	down
At1g13710	0.772736	1.01504	up	0.470857	1.01902	down	0.765484	1.01215	down	0.348999	1.12812	down	0.0923411	1.14507	up	0.382275	3.22326	down	0.985321	1.00103	down
At1g13730	0.833446	1.00923	down	0.115283	1.06527	up	0.735126	1.02501	up	0.645283	1.01658	up	0.734505	1.01204	down	0.19798	1.16622	down	0.00655233	1.06899	down
At1g13740	0.356784	1.03943	up	0.839222	1.01928	up	0.953244	1.00564	up	0.861165	1.01122	down	0.128354	1.2775	up	0.058714	1.09381	down	0.897429	1.02183	down
At1g13750	0.28018	1.07403	up	0.120238	1.07423	down	0.083457	1.20793	down	0.670041	1.05393	up	0.313722	1.21945	down	0.144312	1.03904	down	0.781358	1.01331	down
At1g13760	0.456988	1.02407	down	0.570391	1.02171	up	0.0656229	1.04425	down	0.978178	1.00213	down	0.0634427	1.03547	down	0.553924	1.01406	up	0.454777	1.02892	up
At1g13770	0.2709	1.02913	down	0.129173	1.20607	down	0.0442303	1.24726	down	0.503775	1.16445	up	0.229716	1.39297	down	0.162166	1.1642	down	0.830224	1.03396	up
At1g13780	0.276492	1.05595	down	0.3671	1.07972	up	0.186612	1.04923	down	0.631641	1.05287	down	0.894298	1.00931	up	0.819257	1.01332	up	0.269141	1.143	up
At1g13790	0.963735	1.00519	up	0.0948067	1.07687	up	0.179406	1.04824	up	0.185253	1.0399	down	0.965543	1.00209	up	0.482184	1.04904	up	0.274451	1.04657	down
At1g13800	0.165435	1.09924	up	0.563367	1.0186	up	0.971218	1.00223	up	0.457361	1.05108	down	0.172562	1.10424	up	0.658004	1.03794	up	0.706443	1.05661	up
At1g13810	0.190461	1.08968	up	0.332266	1.11812	up	0.636878	1.01329	down	0.207792	1.05458	up	0.175224	1.04929	up	0.200136	1.07369	up	0.264461	1.05899	down
At1g13820	0.607373	1.02905	down	0.409609	1.06439	down	0.542771	1.03617	down	0.229749	1.07648	down	0.212273	1.02116	down	0.61833	1.00866	down	0.420725	1.01843	down
At1g13830	0.973726	1.00144	down	0.372318	1.03821	up	0.459652	1.02827	up	0.606759	1.03156	down	0.169177	1.03665	up	0.262587	1.05678	up	0.0411257	1.06298	up
At1g13860	0.710014	1.01475	up	0.475262	1.06928	down	0.179533	1.11234	down	0.332429	1.18346	up	0.166669	1.28293	down	0.507375	1.30476	up	0.941961	1.01323	up
At1g13870	0.488642	1.04126	up	0.236607	1.06382	up	0.0666391	1.04081	up	0.238603	1.05232	down	0.43381	1.05669	up	0.773534	1.01534	up	0.0926358	1.14117	down
At1g13880	0.0518074	1.10647	up	0.424333	1.03459	up	0.354332	1.02168	down	0.113363	1.03291	down	0.318353	1.05892	up	0.806794	1.01863	up	0.922482	1.01642	down
At1g13890	0.0383743	1.01495	down	0.953487	1.00323	down	0.741722	1.01068	down	0.646798	1.03324	down	0.12886	1.11139	up	0.387063	3.193	down	0.841109	1.00505	up
At1g13900	0.189332	1.03896	up	0.122081	1.07371	down	0.177437	1.0517	down	0.723007	1.02397	down	0.536884	1.0266	down	0.382403	3.21999	down	0.539499	1.05652	down
At1g13910	0.15184	1.06357	up	0.717472	1.01765	down	0.716713	1.01914	up	0.118676	1.16569	down	0.331434	1.05032	up	0.423313	2.96631	down	0.520653	1.07216	up
At1g13920	0.510161	1.04485	down	0.888021	1.00661	up	0.354903	1.03377	up	0.65548	1.0163	down	0.469094	1.03067	up	0.342933	3.51223	down	0.769227	1.02564	up
At1g13930	0.320309	1.08356	down	0.11551	1.76725	down	0.936899	1.02118	down	0.781822	1.10465	up	0.0977261	1.18856	down	0.0276937	2.37687	down	0.642537	1.53583	down
At1g13940	0.912044	1.00491	down	0.220647	1.09319	down	0.301372	1.07094	down	0.853191	1.01863	up	0.200649	1.06243	down	0.357442	3.39734	down	0.621889	1.0934	down
At1g13950	0.00270402	1.20051	down	0.58636	1.0135	up	0.159647	1.04517	up	0.302689	1.06733	down	0.0220637	1.10589	up	0.409393	3.04444	down	0.238551	1.14933	up
At1g13960	0.600874	1.01136	down	0.105151	1.06858	down	0.326511	1.01744	up	0.895301	1.00547	up	0.220751	1.08632	up	0.390878	3.1633	down	0.737408	1.02363	up
At1g13970	0.856861	1.01205	down	0.953949	1.00338	down	0.281912	1.0196	down	0.267761	1.04918	down	0.91279	1.00499	up	0.67523	1.04158	up	0.693124	1.0221	down
At1g13980	0.000506846	1.30388	down	0.670288	1.02278	up	0.151977	1.05829	up	0.393788	1.05229	down	0.0441021	1.0799	up	0.888322	1.00519	up	0.0425767	1.05975	down
At1g13990	0.814134	1.01098	down	0.207525	1.04882	up	0.194679	1.05122	down	0.0304819	1.04876	up	0.525867	1.04111	down	0.809546	1.01066	down	0.614663	1.03266	up
At1g14000	0.895032	1.0064	up	0.908711	1.01016	up	0.252556	1.05702	up	0.54159	1.02732	down	0.556159	1.00429	down	0.915884	1.00438	down	0.469083	1.05033	up
At1g14010	0.303631	1.30215	up	0.505239	1.03394	down	0.456467	1.07416	down	0.551274	1.05781	down	0.602686	1.06839	down	0.140038	1.11108	up	0.101979	1.15929	up
At1g14020	0.0878833	1.07703	up	0.528165	1.05166	down	0.0421667	1.13592	up	0.874734	1.00678	down	0.190656	1.15539	up	0.368319	3.32008	down	0.913864	1.00341	down
At1g14030	0.0271773	1.09325	up	0.0882719	1.05685	up	0.99548	1.00017	down	0.340007	1.03584	down	0.583986	1.01018	up	0.439595	1.0779	down	0.250257	1.13025	down
At1g14040	0.0730791	1.10572	down	0.605489	1.0215	down	0.14402	1.03743	up	0.308759	1.08376	down	0.82116	1.00947	up	0.100326	1.03146	up	0.843555	1.01131	down
At1g14060	0.8424	1.00819	down	0.459119	1.01961	up	0.483498	1.04897	up	0.116352	1.10227	down	0.056482	1.10771	up	0.825971	1.00924	up	0.566958	1.02765	up
At1g14070	0.392552	1.07239	up	0.144046	1.06224	up	0.990684	1.00053	up	0.776156	1.01897	down	0.862511	1.0064	down	0.103602	1.06948	up	0.134559	1.01633	down
At1g14080	0.50997	1.03227	up	0.95335	1.00431	down	0.303303	1.02677	up	0.430775	1.04913	up	0.907294	1.00272	up	0.186292	1.03369	up	0.696125	1.02167	up
At4g36050	0.396348	1.11999	up	0.247311	1.12625	down	0.187185	1.03817	down	0.596705	1.01151	up	0.392752	1.086	down	0.278446	1.16443	down	0.819273	1.01312	down
At1g14120	0.168887	1.04065	down	0.0140442	1.07892	up	0.60011	1.02402	down	0.502255	1.04771	down	0.92096	1.00385	down	0.744404	1.01224	up	0.316349	1.04339	down
At1g14130	0.856001	1.0078	down	0.812261	1.00743	down	0.0565204	1.07219	down	0.463817	1.05632	down	0.769558	1.02109	down	0.367046	3.32782	down	0.801871	1.02867	up
At1g14140	0.319187	1.0959	down	0.695182	1.00864	up	0.0551399	1.04276	down	0.00783271	1.11098	down	0.724676	1.01064	up	0.382258	3.10003	down	0.41556	1.06081	down
At1g14150	0.0454648	1.32681	down	0.184181	1.13269	down	0.0306128	1.12677	down	0.44833	1.16366	up	0.244459	1.21815	down	0.349916	3.45615	down	0.735598	1.05246	down
At1g14160	0.561001	1.04786	up	0.147478	1.06724	up	0.799871	1.00874	down	0.0910744	1.12901	down	0.294379	1.02813	up	0.510232	1.04024	up	0.406092	1.05724	up
At1g14170	0.0815196	1.95951	up	0.15494	1.02597	down	0.266358	1.05959	down	0.333326	1.12011	down	0.774012	1.03773	up	0.12109	1.19527	down	0.45872	1.12529	up
At1g14180	0.412816	1.06352	down	0.617347	1.02196	down	0.251692	1.27409	up	0.640234	1.07165	up	0.0631862	1.40003	up	0.401101	3.09745	down	0.313783	1.13292	up
At1g14185	0.171374	1.07735	down	0.28773	1.13608	down	0.791236	1.01264	up	0.974831	1.00289	down	0.386825	1.16712	down	0.386129	3.19493	down	0.635023	1.04224	down
At1g14190	0.106972	1.33959	down	0.153799	1.14541	down	0.230526	1.09905	down	0.304591	1.09575	up	0.4773	1.07512	down	0.38006	3.23739	down	0.537666	1.04571	down
At1g14200	0.302365	1.12524	down	0.441784	1.09246	down	0.0574235	1.00953	down	0.324268	1.0446	up	0.496728	1.01565	down	0.366922	3.32828	down	0.807115	1.0214	up
At1g14205	0.255956	1.07005	down	0.671758	1.00949	up	0.754833	1.00992	down	0.328172	1.03839	up	0.0332107	1.05156	up	0.805099	1.00949	up	0.660345	1.02638	down
At1g14210	0.074879	1.24998	down	0.0525594	1.1913	down	0.133388	1.12466	down	0.926651	1.00723	down	0.102155	1.18793	down	0.0157819	1.08151	down	0.589557	1.03787	up
At1g14220	0.243031	1.08976	up	0.143651	1.01291	up	0.390873	1.04266	up	0.337042	1.06557	down	0.451701	1.05407	up	0.0943859	1.03174	up	0.422802	1.03568	down
At1g14230	0.637276	1.03656	up	0.835164	1.00968	down	0.657174	1.02148	up	0.879014	1.00647	up	0.513914	1.05917	up	0.386738	1.02699	up	0.899223	1.0107	up
At1g14240	0.0941368	1.07631	down	0.376217	1.0429	up	0.719352	1.01551	down	0.36269	1.01949	down	0.0654493	1.13866	up	0.37259	1.37019	up	0.840049	1.00356	up
At1g14250	0.0774798	1.14288	up	0.638226	1.0215	up	0.324969	1.08687	up	0.173355	1.07925	down	0.539442	1.0175	down	0.763156	1.01201	down	0.447274	1.06296	down
At1g14260	0.0835971	1.21617	down	0.546522	1.14426	up	0.457564	1.02384	up	0.13093	1.06211	down	0.724493	1.01567	up	0.314248	1.05655	up	0.52537	1.02975	up
At1g14270	0.38299	1.0907	up	0.197865	1.04075	down	0.0942759	1.12928	down	0.601155	1.04667	up	0.36462	1.09144	down	0.332616	1.03354	down	0.364333	1.09827	up
At1g14280	0.678562	1.02087	down	0.840218	1.00568	down	0.109578	1.04903	down	0.551962	1.01795	up	0.80422	1.0173	up	0.161978	1.05811	down	0.555629	1.01437	up
At1g14290	0.37393	1.09427	up	0.0776823	1.07769	up	0.174826	1.07605	up	0.0529386	1.06516	down	0.180631	1.08946	up	0.45084	1.05423	up	0.385279	1.06137	up
At1g14300	0.175154	1.04673	up	0.0549214	1.08248	up	0.0566549	1.14754	up	0.762773	1.02417	down	0.0464058	1.12068	up	0.517468	1.01043	up	0.333577	1.10031	down
At1g14310	0.60073	1.03699	up	0.25501	1.04004	up	0.369152	1.05864	up	0.148195	1.04592	down	0.0568809	1.04046	up	0.794183	1.01058	down	0.995624	1.00056	down
At1g14320	0.017502	2.30072	down	0.162197	1.19297	down	0.0364149	1.34364	down	0.427021	1.34433	up	0.0568859	1.37333	down	0.0707882	1.26829	down	0.833241	1.11798	down
At1g14330	0.164282	1.07805	down	0.68015	1.02255	down	0.0344782	1.09778	down	0.165927	1.06615	up	0.355036	1.10829	down	0.150213	1.0919	down	0.508313	1.11656	up
At1g14340	0.496139	1.04032	down	0.0044739	1.09016	up	0.0580418	1.05388	up	0.887722	1.00598	up	0.377761	1.07369	up	0.376692	3.26107	down	0.00694228	1.10344	up
At1g14345	0.0497391	1.40738	up	0.385872	1.10268	up	0.248574	1.06797	up	0.539789	1.03936	up	0.0908517	1.09397	up	0.300628	1.13504	down	0.638054	1.0317	up
At1g14350	0.623962	1.02959	down	0.701218	1.01855	up	0.439072	1.02689	down	0.230039	1.07125	up	0.0831283	1.16441	up	0.673077	1.0203	up	0.979831	1.00138	down
At1g14360	0.840034	1.01842	up	0.470419	1.05273	down	0.107924	1.20353	up	0.676301	1.0914	down	0.0432628	1.14761	up	0.642904	1.04855	up	0.603068	1.11341	up
At1g14370	0.27652	1.12431	down	0.425637	1.03645	down	0.743388	1.02434	down	0.431482	1.04255	up	0.24817	1.19138	down	0.651514	1.02267	down	0.0541542	1.07026	down
At1g14380	0.19925	1.09961	down	0.299502	1.02016	down	0.358856	1.05368	down	0.112514	1.09459	up	0.530564	1.05404	down	0.149986	1.05871	down	0.274046	1.03117	up
At1g14390	0.564004	1.03308	down	0.00801583	1.07212	up	0.0420339	1.13933	up	0.334424	1.17165	down	0.0403995	1.24136	up	0.377346	3.25643	down	0.00583235	1.17557	up
At1g14400	0.254358	1.03244	up	0.124525	1.38546	down	0.0212281	1.45114	down	0.361748	1.19182	up	0.055488	1.5786	down	0.0645589	1.54268	down	0.886358	1.06214	up
At1g14410	0.563986	1.02733	up	0.893882	1.00947	up	0.644175	1.03468	down	0.0566166	1.08213	down	0.110456	1.02266	up	0.179574	1.06227	up	0.0326536	1.07501	down
At1g14420	0.158633	1.1487	up	0.838594	1.00528	up	0.957822	1.00111	up	0.0800257	1.07998	up	0.282249	1.02534	up	0.514843	1.02732	up	0.102877	1.08569	up
At1g14430	0.0221353	1.07555	up	0.705522	1.02233	up	0.251821	1.06164	up	0.228669	1.054	down	0.0178137	1.10621	up	0.676321	1.02118	up	0.133504	1.06675	up
At1g14440	0.0954566	1.05204	down	0.123903	1.09391	up	0.452185	1.05946	up	0.2378	1.02794	up	0.152266	1.03172	up	0.314746	1.04105	down	0.449774	1.02335	up
At1g14450	0.165708	1.15441	down	0.153992	1.21708	down	0.0382887	1.14567	down	0.48078	1.0587	up	0.130443	1.19963	down	0.129527	1.11039	up	0.620317	1.01761	down
At1g14460	0.457152	1.03598	down	0.909857	1.00213	down	0.252867	1.0568	up	0.330919	1.0538	down	0.0307101	1.03856	up	0.125873	1.0157	up	0.463098	1.02032	down
At1g14470	0.023103	1.04719	up	0.0707771	1.06952	down	0.0326555	1.04163	up	0.273947	1.06398	down	0.990894	1.00044	up	0.0418975	1.06896	up	0.397218	1.07546	down
At1g14480	0.471268	1.03558	up	0.25624	1.04078	up	0.00375193	1.04819	up	0.94576	1.00181	up	0.0719871	1.10274	up	0.173155	1.03767	up	0.915442	1.00625	down
At1g14490	0.0518661	1.97262	up	0.275107	1.131	up	0.0798075	1.57275	up	0.364904	1.25901	down	0.12128	1.64618	up	0.429902	1.11431	up	0.454822	1.03775	up
At1g14500	0.3444	1.18565	up	0.231414	1.12887	up	0.897937	1.00444	down	0.827698	1.00825	up	0.259833	1.14352	up	0.186002	1.07777	up	0.769639	1.0745	down
At1g14510	0.0903547	1.08028	up	0.0923527	1.05189	up	0.0403981	1.02832	up	0.0970368	1.04438	up	0.0513089	1.09804	up	0.106051	1.04653	up	0.853533	1.00886	down
At1g14520	0.339133	1.03605	up	0.880432	1.00487	up	0.424894	1.02594	up	0.134216	1.12059	up	0.686115	1.01594	down	0.670381	1.01161	up	0.204531	1.04995	up
At1g14530	0.272725	1.06077	down	0.0171213	1.05873	up	0.238127	1.0926	up	0.392667	1.10023	down	0.132097	1.05089	up	0.363196	1.08599	up	0.608888	1.03714	up
At1g14540	0.379558	1.05761	up	0.113597	1.05762	up	0.306409	1.03751	up	0.914496	1.00694	up	0.0774201	1.17802	up	0.384943	3.20336	down	0.896736	1.01833	up
At1g14550	0.864142	1.00936	down	0.597356	1.03945	down	0.0831499	1.04181	up	0.361009	1.07287	up	0.939729	1.00356	up	0.121692	1.02446	down	0.691849	1.02158	down
At1g14560	0.139768	1.10232	up	0.281204	1.17624	down	0.497998	1.06717	down	0.383725	1.01109	up	0.440729	1.07587	down	0.504609	1.06449	down	0.23147	1.10207	up
At1g14570	0.188653	1.14808	up	0.395913	1.0537	down	0.214851	1.11933	down	0.434122	1.0427	up	0.155065	1.16776	down	0.635281	1.01907	up	0.825806	1.02396	up
At1g14580	0.600693	1.04529	up	0.947372	1.00224	down	0.269351	1.04142	up	0.835702	1.00732	down	0.416775	1.06674	down	0.196328	1.06308	up	0.718052	1.018	up
At1g14590	0.190282	1.26028	up	0.17214	1.08954	up	0.423038	1.06532	down	0.412688	1.05207	up	0.867391	1.00784	up	0.305826	1.05249	up	0.903731	1.02963	up
At1g14600	0.613321	1.02414	down	0.924045	1.00444	down	0.373508	1.04125	up	0.226097	1.07695	up	0.1388	1.123	up	0.403151	3.08373	down	0.621844	1.05527	down
At1g14610	0.429817	2.36955	up	0.903359	1.00917	up	0.614491	1.03392	up	0.172966	1.05598	up	0.832101	1.01734	down	0.42111	1.04436	down	0.307835	1.03309	down
At1g14620	0.475988	1.49262	up	0.517317	1.01627	up	0.751416	1.01584	up	0.113003	1.10682	down	0.252428	1.12671	up	0.411268	1.11661	up	0.518388	1.02935	down
At1g14630	0.305856	1.05639	down	0.115851	1.11028	down	0.0864393	1.16627	down	0.317805	1.09564	up	0.650347	1.03312	down	0.840894	1.0157	up	0.721933	1.01832	down
At1g14640	0.562431	1.03937	down	0.82961	1.007	down	0.235052	1.07213	up	0.558921	1.02601	down	0.181708	1.02048	up	0.731197	1.00745	up	0.686132	1.01784	up
At1g14650	0.591394	1.07237	up	0.321495	1.05689	down	0.345205	1.05627	down	0.211691	1.0643	up	0.44839	1.0269	up	0.971298	1.00283	down	0.206216	1.03707	down
At1g14660	0.724857	1.0336	down	0.158489	1.04708	up	0.360326	1.10306	up	0.366792	1.03818	down	0.187091	1.07706	up	0.960975	1.0018	down	0.247805	1.06762	up
At1g14670	0.920483	1.00529	down	0.458251	1.02441	up	0.320459	1.04826	down	0.668748	1.01987	up	0.632	1.03016	up	0.531101	1.10173	down	0.476403	1.02772	up
At1g14680	0.0957659	1.06108	down	0.0514851	1.04418	up	0.85497	1.00508	up	0.671763	1.02988	up	0.0653062	1.10705	up	0.386055	1.05936	up	0.121447	1.09737	up
At1g14685	0.125618	1.28773	up	0.612362	1.02288	down	0.648202	1.01179	up	0.940204	1.00217	down	0.578774	1.02441	up	0.500501	1.03004	up	0.581108	1.02002	up
At1g14686	0.104251	1.03017	down	0.30686	1.02997	up	0.000153087	1.12033	up	0.391282	1.03181	up	0.104263	1.0446	up	0.872228	1.00601	up	0.242041	1.04852	up
At1g14687	0.375784	1.04838	down	0.638402	1.01328	up	0.133354	1.05928	up	0.347415	1.09712	up	0.0729354	1.07939	down	0.404593	1.03605	up	0.0257928	1.07228	up
At1g14690	0.926333	1.00663	down	0.831137	1.01276	down	0.135442	1.07124	up	0.656158	1.01673	down	0.28894	1.07533	up	0.655867	1.02061	down	0.425982	1.03251	down
At1g14700	0.826303	1.01492	down	0.886036	1.00932	down	0.0601324	1.35649	up	0.432885	1.12965	down	0.207803	1.1166	up	0.213926	1.0333	down	0.139917	1.08564	up
At1g14710	0.624742	1.01544	up	0.116328	1.06868	up	0.512409	1.02871	up	0.230218	1.05763	down	0.40298	1.02169	down	0.00378643	1.08102	up	0.491294	1.04986	down
At1g14720	0.43359	1.07697	up	0.823431	1.01123	down	0.535508	1.0359	up	0.166905	1.0869	down	0.343426	1.28404	down	0.893239	1.01004	up	0.0917707	1.05787	up
At1g14730	0.277434	1.07953	up	0.205216	1.13652	down	0.372592	1.03252	down	0.558592	1.05182	up	0.656537	1.02963	down	0.408826	1.03975	down	0.0035449	1.07714	up
At1g14740	0.440928	1.05666	up	0.58221	1.04267	down	0.382692	1.02737	up	0.142857	1.10973	up	0.648216	1.03577	up	0.370305	3.30407	down	0.346989	1.19066	down
At1g14750	0.428989	1.16081	down	0.513196	1.05569	down	0.408154	1.02802	up	0.99535	1.00034	up	0.789371	1.00954	up	0.946177	1.00633	down	0.308631	1.02951	down
At1g14760	0.0486608	1.044	up	0.0820656	1.06962	up	0.19898	1.12741	up	0.575106	1.02147	down	0.744374	1.01531	up	0.54287	1.02228	up	0.866784	1.00925	down
At1g14770	0.494092	1.02558	up	0.909393	1.00452	down	0.578019	1.02372	down	0.25217	1.02217	up	0.341048	1.0172	up	0.436076	1.2742	down	0.130983	1.09594	up
At1g14780	0.771988	1.01043	down	0.985773	1.00085	up	0.242692	1.05544	up	0.736618	1.03426	down	0.0299995	1.10295	up	0.383669	3.21163	down	0.488681	1.17885	down
At1g14790	0.41659	1.07986	up	0.0676143	1.13817	up	0.644541	1.01633	down	0.896215	1.01014	down	0.345895	1.05615	up	0.177582	1.14999	up	0.282367	1.05205	down
At1g14800	0.0531874	1.10833	up	0.194295	1.06858	up	0.329792	1.03169	up	0.837407	1.01008	down	0.11017	1.11923	up	0.166727	1.1022	up	0.622482	1.03556	down
At1g14810	0.149279	1.07019	down	0.937735	1.00807	up	0.789202	1.00894	up	0.136028	1.06414	down	0.601864	1.03608	down	0.405954	1.07552	up	0.3606	1.01534	up
At1g14820	0.966131	1.00103	down	0.746837	1.01766	up	0.298518	1.17483	up	0.717821	1.01335	up	0.332087	1.02745	up	0.204116	1.1743	up	0.838669	1.00741	down
At1g14830	0.000656571	6.70629	up	0.40278	1.14725	down	0.0420362	1.24332	down	0.404749	1.1032	up	0.0644425	1.31057	down	0.76951	1.01257	up	0.837857	1.0175	down
At1g14840	0.0963493	1.03381	down	0.733131	1.01537	down	0.0865487	1.46335	up	0.586858	1.02789	down	0.175691	1.08233	up	0.0763392	1.07039	down	0.404041	1.05356	down
At1g14850	0.210371	1.05428	up	0.622964	1.03059	down	0.325724	1.06027	up	0.0238945	1.07186	down	0.179319	1.06921	up	0.578865	1.01455	up	0.604241	1.03809	up
At1g14860	0.744217	1.03073	down	0.0675072	1.0291	up	0.835036	1.01147	up	0.359316	1.0331	up	0.0131121	1.08865	up	0.266182	1.08296	up	0.8602	1.01479	up
At1g14870	0.0787062	1.62002	up	0.382086	1.07918	down	0.493073	1.16073	down	0.447038	1.07169	up	0.0517202	1.1102	down	0.791081	1.0239	down	0.250426	1.11419	down
At1g14880	0.00109384	1.06694	down	0.207801	1.25408	down	0.02081	1.15025	down	0.185698	1.35843	up	0.013778	1.26856	down	0.228336	1.21682	down	0.1734	1.14748	down
At1g14890	0.140412	1.04863	down	0.969433	1.00207	up	0.768054	1.02995	down	0.191279	1.06249	up	0.879077	1.00828	up	0.445544	1.0583	up	0.597196	1.04474	up
At1g14900	0.0805416	1.18385	up	0.354724	1.21256	up	0.74988	1.01573	up	0.530941	1.07093	down	0.816354	1.03991	down	0.0275563	1.79245	up	0.397682	1.707	up
At1g14910	0.264518	1.03431	down	0.550534	1.02398	down	0.0455025	1.06012	down	0.770459	1.00961	down	0.508485	1.02845	down	0.834736	1.00883	down	0.843555	1.01562	down
At1g14920	0.294177	1.07508	up	0.57856	1.02866	down	0.624703	1.00646	up	0.0051092	1.13923	up	0.0883279	1.13333	up	0.150112	1.03433	up	0.0803178	1.11191	up
At1g14930	0.415377	1.03953	up	0.595623	1.04959	down	0.867618	1.00552	up	0.544313	1.07548	down	0.0966224	1.14388	up	0.462189	2.48787	down	0.797475	1.06921	down
At1g14940	0.0975817	1.10052	down	0.683536	1.01988	down	0.567201	1.0382	up	0.431422	1.0334	up	0.997509	1.00015	down	0.300174	1.0633	up	0.120498	1.11113	down
At1g14950	0.779437	1.01752	up	0.394195	1.0234	up	0.232642	1.0874	up	0.487977	1.04792	down	0.192491	1.08068	up	0.965228	1.00151	down	0.695975	1.02602	down
At1g14960	0.232492	1.09097	up	0.418968	1.05947	up	0.995578	1.0002	up	0.965849	1.00146	down	0.501286	1.0258	up	0.643595	1.01808	down	0.821198	1.01491	down
At1g14970	0.458194	1.06901	down	0.29136	1.0525	down	0.622964	1.02864	down	0.797717	1.00767	up	0.218666	1.10859	down	0.977863	1.0009	up	0.160244	1.05085	up
At1g14980	0.64618	1.02537	up	0.270139	1.26516	down	0.156272	1.42669	down	0.3189	1.38374	up	0.253207	1.37014	down	0.0918433	1.18723	down	0.679769	1.11094	down
At1g14990	0.162925	1.07005	down	0.706872	1.03875	up	0.719282	1.03259	down	0.281217	1.19094	down	0.0187691	1.29548	up	0.417959	2.99183	down	0.4982	1.15433	down
At1g15000	0.113162	1.19518	down	0.247964	1.14801	down	0.0401962	1.26066	down	0.743732	1.04564	up	0.213148	1.22097	down	0.132015	1.11552	down	0.724138	1.04544	up
At1g15010	0.0366866	1.09652	down	0.100141	1.36234	down	0.01662	2.24698	down	0.543145	1.36606	up	0.055865	1.88839	down	0.0534037	1.6823	down	0.798908	1.1207	down
At1g15020	0.371592	1.02126	down	0.875454	1.0068	up	0.320918	1.01027	down	0.921374	1.0055	down	0.614202	1.00646	down	0.903121	1.00265	up	0.89499	1.00604	up
At1g15030	0.755178	1.01509	down	0.667703	1.01269	up	0.899734	1.00142	up	0.127916	1.13242	down	0.533649	1.04749	up	0.694333	1.01796	down	0.942093	1.00839	down
At1g15040	0.877185	1.00659	up	0.324737	1.03575	down	0.920101	1.00349	down	0.559072	1.03079	down	0.722957	1.00631	up	0.129816	1.05103	up	0.685472	1.01607	down
At1g15050	0.962716	1.00304	down	0.813298	1.00502	down	0.916828	1.00147	down	0.126793	1.02988	up	0.0413254	1.10723	up	0.907376	1.00419	down	0.35478	1.05529	down
At1g15060	0.827757	1.01904	down	0.997168	1.00024	up	0.274915	1.0347	up	0.972471	1.00194	down	0.174404	1.05484	up	0.143962	1.0582	up	0.874225	1.01	up
At1g15080	0.518933	1.03987	down	0.365698	1.03285	down	0.772361	1.01804	up	0.800657	1.01326	up	0.638167	1.02269	down	0.112721	1.04937	down	0.567473	1.021	down
At1g15100	0.132109	1.55278	up	0.337422	1.03966	up	0.289952	1.07521	down	0.389377	1.05076	up	0.392197	1.10434	down	0.143395	1.33224	down	0.531075	1.0376	up
At1g15110	0.124225	1.04974	down	0.190911	1.02093	up	0.658724	1.02254	up	0.646637	1.03782	down	0.515965	1.02613	up	0.390406	3.16693	down	0.908135	1.00425	up
At1g15120	0.0781357	1.11705	down	0.560713	1.01279	down	0.214998	1.04555	up	0.318162	1.07195	down	0.676763	1.01505	up	0.692757	1.01296	up	0.244921	1.18175	down
At1g15125	0.29237	1.08705	down	0.651301	1.02822	down	0.453682	1.03751	down	0.0717628	1.11929	up	0.532725	1.11667	down	0.38814	3.18279	down	0.089801	1.12187	up
At1g15130	0.19285	1.10484	down	0.0924935	1.11297	down	0.0321701	1.03281	up	0.828181	1.00538	up	0.95804	1.00136	down	0.394234	3.14276	down	0.809135	1.01896	down
At1g15140	0.711555	1.01028	up	0.104271	1.38796	down	0.031169	1.64199	down	0.407035	1.45762	up	0.0494742	1.6616	down	0.135495	1.69926	down	0.957399	1.02512	down
At1g15150	0.227492	1.05481	up	0.141688	1.09879	up	0.379363	1.03023	up	0.508639	1.08121	down	0.0635648	1.06772	up	0.0344417	1.11481	up	0.780736	1.05165	down
At1g15160	0.156443	1.28453	down	0.26782	1.03364	up	0.720493	1.01539	down	0.832302	1.0108	down	0.0589741	1.05629	up	0.117084	1.02512	up	0.00847318	1.13061	up
At1g15165	0.489477	1.03147	up	0.0324934	1.05736	down	0.922214	1.00447	up	0.286267	1.07117	up	0.0407873	1.0403	up	0.32723	1.11263	up	0.872163	1.01459	up
At1g15170	0.612334	1.02299	down	0.490392	1.03634	up	0.375567	1.01717	up	0.223335	1.14246	down	0.767274	1.02439	up	0.420349	2.98062	down	0.0221055	1.23303	up
At1g15180	0.603075	1.03898	up	0.905029	1.00522	down	0.4156	1.07763	up	0.634193	1.02491	down	0.386277	1.04421	up	0.543651	1.02886	down	0.316812	1.04761	down
At1g15190	0.335855	1.14972	up	0.479509	1.04577	down	0.143731	1.62084	up	0.366953	1.47997	down	0.138363	1.61372	up	0.604757	1.04738	up	0.551842	1.04872	up
At1g15200	0.258982	1.04171	up	0.498177	1.0328	up	0.507726	1.02416	down	0.818125	1.00675	up	0.871071	1.00424	up	0.925303	1.00934	down	0.40871	1.02518	up
At1g15210	0.473306	1.03081	up	0.128059	1.07659	up	0.80871	1.01292	down	0.912105	1.00493	down	0.00679236	1.10953	up	0.378039	1.02633	up	0.918555	1.00392	up
At1g15215	0.0465836	1.45677	up	0.0291859	1.0956	up	0.0735102	1.27774	up	0.242591	1.14215	down	0.00838708	1.25841	up	0.0202765	1.31386	up	0.949781	1.00813	up
At1g15220	0.0465158	1.0236	up	0.405366	1.02129	up	0.838998	1.00237	up	0.948216	1.00316	up	0.364767	1.07493	up	0.163644	1.25602	up	0.417238	1.081	down
At1g15230	0.0581576	1.10902	up	0.841463	1.0096	up	0.814518	1.00933	down	0.239469	1.05527	up	0.947964	1.00401	down	0.293573	1.01959	up	0.804307	1.01563	up
At1g15240	0.0590162	1.10001	up	0.814309	1.00981	up	0.173551	1.04679	up	0.365881	1.05352	down	0.465334	1.03149	up	0.0824294	1.12607	up	0.774151	1.01958	up
At1g15250	0.714611	1.02053	up	0.838333	1.01099	up	0.353748	1.03687	up	0.57475	1.05474	up	0.0663174	1.03233	down	0.40971	1.02421	down	0.0427831	1.07235	down
At1g15260	0.160236	1.08496	down	0.777922	1.01256	down	0.435935	1.01291	up	0.788036	1.01832	down	0.988198	1.00061	down	0.399566	3.10838	down	0.425522	1.04166	down
At1g15270	0.0971079	1.67581	up	0.141016	1.55529	down	0.0105496	2.33099	down	0.501818	1.50716	up	0.0140588	2.50372	down	0.02743	1.77964	down	0.504709	1.52319	down
At1g15280	0.021528	1.1917	down	0.0333233	1.05933	down	0.613371	1.08124	down	0.265353	1.27948	up	0.146602	1.35426	down	0.222658	1.17628	down	0.842585	1.04448	up
At1g15290	0.646517	1.01285	up	0.359158	1.03066	down	0.663531	1.04061	down	0.630434	1.02566	up	0.717854	1.02748	up	0.251298	1.08049	up	0.948075	1.00241	up
At1g15310	0.464269	1.06046	down	0.438367	1.01988	down	0.14069	1.04994	up	0.239784	1.15186	up	0.754811	1.02555	down	0.406658	3.06351	down	0.692558	1.04285	down
At1g15320	0.853146	1.01113	down	0.638149	1.03412	down	0.952787	1.00568	down	0.170922	1.17045	up	0.899559	1.00641	down	0.283149	1.05253	down	0.874574	1.01421	up
At1g15330	0.548885	1.01923	down	0.554804	1.02674	down	0.485389	1.03006	up	0.43136	1.02096	down	0.745031	1.00763	up	0.0940071	1.05945	up	0.91321	1.00932	up
At1g15340	0.280358	1.32466	up	0.527264	1.05792	down	0.195531	1.04683	up	0.607587	1.03177	up	0.28811	1.1122	down	0.773071	1.02261	up	0.0535366	1.0963	up
At1g15350	0.179733	1.07625	down	0.747976	1.00882	up	0.107043	1.06123	up	0.547345	1.03125	up	0.720478	1.013	down	0.993133	1.00091	up	0.0314655	1.08172	up
At1g15360	0.966025	1.00135	down	0.266452	1.07305	up	0.540897	1.03099	up	0.0720923	1.11898	up	0.283878	1.041	up	0.847515	1.01022	down	0.779808	1.00971	up
At1g15370	0.0315172	1.36657	up	0.452625	1.03033	up	0.48833	1.03677	up	0.613198	1.0542	down	0.110525	1.1276	up	0.280213	1.33008	up	0.914048	1.01374	up
At1g15380	0.039886	1.43182	down	0.398755	1.11193	down	0.0363113	1.2602	down	0.591529	1.06912	up	0.160644	1.24481	down	0.188457	1.17508	down	0.88291	1.00798	up
At1g15385	0.677266	1.02438	up	0.838607	1.0134	down	0.313406	1.05573	up	0.381258	1.06026	down	0.560824	1.02377	up	0.563978	1.04822	up	0.944069	1.00278	up
At1g15390	0.189465	1.22218	down	0.249166	1.13134	down	0.802222	1.00893	down	0.476035	1.03594	up	0.307987	1.09859	down	0.917717	1.003	up	0.88728	1.01045	up
At1g15400	0.764029	1.0239	up	0.266752	1.03265	down	0.42768	1.35306	up	0.941937	1.00366	down	0.610686	1.0084	up	0.411552	1.30499	up	0.518081	1.02886	up
At1g15410	0.230425	1.12174	down	0.979363	1.00114	up	0.556267	1.02427	down	0.0453698	1.09137	up	0.921259	1.00211	down	0.500602	1.03955	up	0.0740973	1.11934	up
At1g15415	0.184745	1.06121	down	0.27403	1.0635	down	0.311651	1.06614	down	0.358494	1.06327	up	0.447819	1.1243	down	0.215428	1.10065	up	0.309951	1.02846	up
At1g15420	0.0312306	1.11878	down	0.138393	1.01861	up	0.00959346	1.07112	up	0.053419	1.08035	up	0.41035	1.01708	up	0.377187	1.03114	up	0.888395	1.00771	up
At1g15430	0.761732	1.01606	up	0.680683	1.0188	up	0.303546	1.06806	up	0.100624	1.01484	up	0.110799	1.05894	up	0.535705	1.03614	up	0.738662	1.05129	up
At1g15440	0.562134	1.18875	up	0.793426	1.01358	up	0.859668	1.00939	down	0.130114	1.05113	up	0.467933	1.05765	down	0.726238	1.00864	down	0.622959	1.02796	up
At1g15460	0.528646	1.06098	up	0.493387	1.04889	down	0.42881	1.05625	down	0.0301279	1.17623	up	0.57327	1.08849	down	0.4	3.10497	down	0.25259	1.07181	up
At1g15470	0.786305	1.01302	up	0.362494	1.05166	down	0.489924	1.14514	down	0.461456	1.05874	up	0.0115173	1.04117	up	0.854424	1.00627	up	0.462125	1.09146	up
At1g15480	0.998649	1.00009	down	0.81951	1.00659	up	0.232814	1.07447	up	0.575703	1.05271	up	0.803074	1.01521	up	0.425513	2.54921	down	0.000435325	1.12051	up
At1g15490	0.885446	1.01172	up	0.0346489	1.12354	up	0.998418	1.0003	down	0.939592	1.01031	up	0.610328	1.09149	down	0.741634	1.05664	down	0.247716	1.18535	up
At1g15500	0.615157	1.02657	up	0.389341	1.05698	down	0.174875	1.09852	up	0.399404	1.06096	down	0.583604	1.03593	up	0.17765	1.08714	up	0.153255	1.02236	down
At1g15510	0.587931	1.01655	up	0.0317297	1.02962	up	0.0627089	1.10338	up	0.609804	1.0422	up	0.472871	1.019	up	0.471752	2.69425	down	0.556066	1.04779	up
At1g15520	0.246593	1.02775	up	0.00239043	1.04634	up	0.8625	1.01642	down	0.0799628	1.08247	up	0.980203	1.00124	up	0.411345	3.03378	down	0.601472	1.03589	up
At1g15530	0.712727	1.03702	up	0.267518	1.14689	down	0.252913	1.13901	down	0.129414	1.33119	up	0.161174	1.33581	down	0.329921	3.6161	down	0.799692	1.05417	up
At1g15540	0.754694	1.00687	down	0.609676	1.0273	up	0.361955	1.06267	up	0.231768	1.02515	up	0.946135	1.00434	down	0.433945	2.90533	down	0.099224	1.12375	up
At1g15550	0.089011	1.06829	down	0.688725	1.02549	up	0.740169	1.02381	down	0.412145	1.09522	down	0.360494	1.05718	up	0.612337	1.01509	down	0.761153	1.02925	up
At1g15570	0.562843	1.02666	up	0.162485	1.03991	up	0.156576	1.07413	up	0.966718	1.00175	up	0.145515	1.07476	up	0.241417	1.05614	up	0.320964	1.02749	down
At1g15580	0.0922565	1.09383	down	0.577412	1.01785	down	0.792797	1.0188	up	0.186442	1.05988	up	0.79967	1.01056	up	0.710427	1.05211	down	0.352526	1.04713	up
At1g15590	0.829993	1.01007	up	0.867173	1.01245	up	0.518661	1.02641	up	0.99366	1.00039	down	0.326066	1.02111	up	0.697611	1.01646	down	0.533034	1.03205	up
At1g15600	0.550761	1.02579	down	0.536009	1.02785	up	0.481719	1.04302	up	0.0572212	1.05971	up	0.0423632	1.11403	up	0.43127	1.05893	up	0.990966	1.00086	down
At1g15610	0.03227	1.1006	up	0.812201	1.02225	down	0.248997	1.0807	up	0.867423	1.00738	up	0.373262	1.05724	up	0.832348	1.02405	down	0.024342	1.08216	up
At1g15620	0.0875725	1.0987	up	0.835617	1.01408	up	0.554577	1.05468	up	0.997708	1.00013	up	0.159228	1.07689	up	0.406171	1.05373	up	0.683064	1.02971	down
At1g15630	0.11576	1.05605	up	0.194962	1.05143	up	0.459514	1.03426	up	0.706572	1.02533	down	0.367659	1.11185	up	0.167685	1.11225	up	0.267901	1.12568	down
At1g15640	0.0743357	2.20474	up	0.237981	1.18072	up	0.26341	1.43078	up	0.901774	1.01089	down	0.141375	1.47252	up	0.00752649	1.5022	up	0.750582	1.01546	up
At1g15660	0.592187	1.03797	up	0.533334	1.02918	up	0.744725	1.02353	down	0.0989747	1.09467	up	0.663857	1.02113	up	0.0549722	1.25509	up	0.26023	1.05857	down
At1g15670	0.101209	1.06153	down	0.520287	1.02698	up	0.037431	1.09486	up	0.269424	1.07732	down	0.45418	1.03881	up	0.268474	1.02304	up	0.0785069	1.13253	up
At1g15680	0.463656	1.04224	down	0.749195	1.02039	up	0.23536	1.06158	up	0.683786	1.02251	down	0.0333424	1.11711	up	0.185097	1.06466	up	0.126186	1.12665	up
At1g15690	0.00156233	1.20515	down	0.0832059	1.18152	up	0.0597734	6.08649	up	0.828664	1.56617	up	0.00387615	9.18828	up	0.712854	1.03266	down	0.783712	1.01965	up
At1g15700	0.0400838	1.08318	down	0.749896	1.01442	down	0.296493	1.06078	up	0.311589	1.1109	up	0.879828	1.01036	up	0.130364	1.06319	down	0.52952	1.04924	up
At1g15710	0.250504	1.12749	up	0.595364	1.02083	up	0.459462	1.01966	down	0.914355	1.00931	up	0.111347	1.05171	up	0.348036	1.05997	up	0.642032	1.01319	down
At1g15720	0.246547	1.03229	up	0.689169	1.02489	down	0.597955	1.031	down	0.149304	1.22059	up	0.779631	1.00825	up	0.8912	1.00585	down	0.414116	1.0195	down
At1g15730	0.285046	1.08122	up	0.986638	1.00078	up	0.325991	1.10448	down	0.498194	1.22576	down	0.0285604	1.19489	up	0.362282	1.09902	up	0.373651	1.05618	up
At1g15740	0.170013	1.09738	down	0.944125	1.00451	down	0.811357	1.0211	down	0.71289	1.075	down	0.951646	1.0061	down	0.376237	2.34823	down	0.529523	1.13231	up
At1g15750	0.0425908	1.17925	down	0.901468	1.00972	down	0.824605	1.01571	down	0.251829	1.03532	down	0.811358	1.01345	down	0.363287	1.02842	up	0.617768	1.03814	up
At1g15760	0.133429	1.06353	down	0.637249	1.068	down	0.486854	1.05313	down	0.326766	1.0664	up	0.700109	1.03501	down	0.256424	1.06279	up	0.95456	1.00367	down
At1g15770	0.709569	1.04797	up	0.646795	1.01481	up	0.572999	1.02633	up	0.734845	1.02257	down	0.0693555	1.0899	up	0.488025	1.02447	down	0.222287	1.08277	down
At1g15780	0.756769	1.01404	up	0.567645	1.05047	down	0.52408	1.05502	down	0.00875157	1.12998	up	0.393561	1.11056	down	0.672339	1.02087	down	0.639541	1.02876	down
At1g15790	0.04231	1.04852	down	0.319413	1.04302	down	0.960461	1.00344	down	0.0449424	1.08023	up	0.359566	1.03794	down	0.947492	1.03077	down	0.09938	1.04611	up
At1g15800	0.584514	1.0114	down	0.257927	1.46365	down	0.0895119	1.2131	down	0.344989	1.25092	up	0.192927	1.63481	down	0.374248	5.30059	down	0.924715	1.0241	up
At1g15810	0.0570904	1.05628	down	0.194135	1.04354	down	0.926454	1.00437	down	0.417021	1.03808	down	0.84965	1.00797	down	0.419952	1.03521	up	0.011377	1.06502	up
At1g15820	0.505004	1.09958	up	0.0579627	1.42437	down	0.0248867	1.51553	down	0.355467	1.30876	up	0.0749852	1.45676	down	0.0293114	1.40379	down	0.51865	1.20255	down
At1g15825	0.134226	1.25266	down	0.726197	1.01211	up	0.570789	1.05968	down	0.203013	1.22948	up	0.744509	1.02451	down	0.513033	1.07231	down	0.685294	1.03054	down
At1g15830	0.572712	1.04414	up	0.504748	1.05336	up	0.294006	1.09186	down	0.602617	1.07388	down	0.454949	1.105	up	0.356604	1.12696	down	0.470517	1.06156	up
At1g15840	0.201851	1.07066	down	0.928042	1.00614	down	0.183485	1.06046	up	0.898258	1.00406	down	0.1131	1.06656	up	0.251788	1.04841	up	0.0380497	1.07348	down
At1g15850	0.379943	1.09757	up	0.962049	1.00161	up	0.0633363	1.15647	down	0.656033	1.04229	up	0.922489	1.00562	down	0.091054	1.25934	down	0.795165	1.03512	up
At1g15860	0.349222	1.03457	down	0.431577	1.09868	down	0.0244405	1.0597	up	0.211142	1.05987	up	0.572161	1.06213	down	0.214045	1.10681	up	0.133225	1.11386	down
At1g15870	0.362949	1.45711	up	0.28762	1.09227	down	0.231851	1.10222	up	0.744429	1.01844	up	0.212048	1.10471	up	0.172491	1.04581	down	0.783895	1.02819	up
At1g15880	0.118156	1.1	down	0.274883	1.1268	down	0.627526	1.01512	up	0.322206	1.05755	up	0.748794	1.02291	down	0.419214	1.02711	up	0.948854	1.00889	up
At1g15890	0.367704	1.05099	up	0.498177	1.05169	up	0.181889	1.05043	up	0.091116	1.0793	down	0.0579014	1.09227	up	0.979147	1.00103	down	0.889999	1.01213	down
At1g15900	0.0548158	2.09099	up	0.182559	1.16741	up	0.184455	1.25148	up	0.320804	1.40152	down	0.13082	1.35681	up	0.463431	2.05549	down	0.788867	1.02639	down
At1g15910	0.237205	1.09222	down	0.75181	1.01233	up	0.963832	1.00135	up	0.401193	1.03723	down	0.409029	1.02982	up	0.411661	3.03079	down	0.887582	1.00682	up
At1g15920	0.0224649	1.36386	up	0.768717	1.00916	down	0.0445529	1.11775	down	0.140963	1.1085	up	0.597559	1.03511	up	0.329192	2.22222	down	0.56899	1.05159	up
At1g15930	0.218406	1.50036	up	0.340622	1.11136	down	0.342462	1.12314	down	0.301009	1.31677	up	0.0155298	1.12582	down	0.937619	1.04429	down	0.017806	2.34061	up
At1g15940	0.00562711	1.61	down	0.277536	1.1106	down	0.420266	1.03269	down	0.702343	1.00901	down	0.386139	1.13352	down	0.410293	3.04082	down	0.157629	1.15766	down
At1g15950	0.100162	1.12203	up	0.360229	1.17647	down	0.288473	1.04606	down	0.411939	1.13573	up	0.193092	1.32686	down	0.35546	3.41527	down	0.34932	1.06066	down
At1g15960	0.779744	1.01796	down	0.231198	1.14733	down	0.166288	1.0728	down	0.843105	1.02368	up	0.4958	1.13443	down	0.363458	3.35407	down	0.205291	1.50208	down
At1g15970	0.173593	1.08811	up	0.561203	1.02638	down	0.696932	1.01558	up	0.421124	1.04703	down	0.261939	1.09609	up	0.409363	3.04463	down	0.18438	1.04764	down
At1g15980	0.389008	1.0245	up	0.451573	1.07091	down	0.481146	1.02781	up	0.639456	1.03729	down	0.437186	1.03877	up	0.413128	1.16536	down	0.916412	1.02282	up
At1g15990	0.588768	1.01492	up	0.880057	1.01241	up	0.789724	1.00731	up	0.25952	1.02713	down	0.602106	1.02598	up	0.318413	1.02069	up	0.574258	1.03448	down
At1g16000	0.31938	1.07157	down	0.707731	1.02121	up	0.751458	1.00609	up	0.572393	1.05478	up	0.467228	1.04077	up	0.434434	4.49924	down	0.659971	1.02459	up
At1g16010	0.719306	1.01138	up	0.0573298	1.15067	up	0.00282496	1.10254	up	0.667817	1.02374	up	0.344216	1.04919	up	0.814836	1.00544	up	0.913218	1.00636	down
At1g16020	0.53142	1.08991	up	0.274913	1.06683	down	0.0344089	1.02739	up	0.373195	1.11884	up	0.785108	1.01075	up	0.67774	1.01612	down	0.000625638	1.07477	up
At1g16025	0.227917	1.06277	down	0.305495	1.06517	up	0.944075	1.00734	up	0.389123	1.06402	up	0.363998	1.06386	up	0.0557707	1.34076	up	0.744578	1.09213	up
At1g16030	0.372265	1.03271	up	0.0971676	1.09069	up	0.537546	1.03591	up	0.172653	1.12849	down	0.12567	1.06353	up	0.705188	1.0162	down	0.829493	1.01692	down
At1g16040	0.252566	1.0429	up	0.39428	1.03762	down	0.494872	1.07673	up	0.316874	1.09549	down	0.0379496	1.13895	up	0.39154	1.07683	up	0.904391	1.01071	down
At1g16060	0.852292	1.00615	down	0.581163	1.02901	down	0.0922433	1.06133	up	0.801497	1.01334	down	0.306964	1.34627	up	0.295938	1.34821	up	0.771604	1.01115	down
At1g16070	0.88414	1.00259	down	0.817085	1.00783	up	0.019649	1.08221	up	0.763153	1.02841	down	0.0404884	1.11451	up	0.101635	1.06144	up	0.619195	1.04913	up
At1g16080	0.0235878	1.15406	down	0.185209	1.1575	down	0.0611536	1.352	down	0.95473	1.00586	up	0.134536	1.18128	down	0.5197	1.04934	down	0.747569	1.08099	down
At1g16090	0.370536	1.47755	up	0.575626	1.03565	down	0.329307	1.12259	up	0.598897	1.19973	down	0.0623741	1.09051	up	0.411063	2.25375	down	0.88103	1.01303	up
At1g16110	0.0655548	1.14381	down	0.105284	1.07191	down	0.469235	1.03113	down	0.208963	1.03341	down	0.405122	1.06069	down	0.404359	3.07873	down	0.66299	1.01271	up
At1g16120	0.213007	1.11486	up	0.694915	1.02586	up	0.988917	1.00072	up	0.686898	1.03729	down	0.781378	1.01856	up	0.40403	3.07824	down	0.0662324	1.09174	up
At1g16130	0.300122	1.0939	down	0.186786	1.08957	down	0.0863423	1.09499	down	0.093621	1.08473	up	0.152312	1.24144	down	0.318044	2.24876	down	0.733279	1.05411	up
At5g61090	0.656512	1.05393	down	0.550363	1.07264	down	0.0537992	1.06117	up	0.777862	1.02874	up	0.705428	1.038	down	0.229924	1.08649	up	0.317051	1.10061	up
At1g16150	0.132437	1.14167	down	0.842799	1.00929	down	0.307197	1.01893	up	0.774219	1.0225	up	0.542561	1.01967	down	0.396172	3.1288	down	0.287969	1.07064	up
At1g16160	0.277529	1.5096	up	0.722266	1.03632	down	0.749536	1.02747	up	0.407112	1.1392	down	0.0121407	1.16365	up	0.439201	2.87112	down	0.908339	1.03138	up
At1g16170	0.421986	1.13339	up	0.225478	1.05815	down	0.978428	1.00132	up	0.305714	1.04707	down	0.145235	1.05474	up	0.414378	3.01366	down	0.0375502	1.07655	down
At1g16180	0.842073	1.00556	down	0.459146	1.12514	down	0.0602091	1.26025	down	0.466488	1.29195	up	0.265694	1.33398	down	0.310197	3.78733	down	0.590218	1.11199	down
At1g16190	0.245861	1.1207	up	0.881597	1.00726	up	0.818487	1.01769	up	0.641465	1.05146	down	0.176132	1.07886	up	0.449596	1.82114	down	0.785147	1.02023	up
At1g16210	0.50845	1.07796	up	0.227005	1.16561	down	0.0328421	1.13973	down	0.397507	1.08839	up	0.35978	1.08762	down	0.36344	3.3554	down	0.799873	1.03392	up
At1g16220	0.471229	1.29924	up	0.706876	1.028	up	0.117268	1.08959	up	0.822061	1.01153	down	0.159473	1.02858	up	0.0809783	1.05758	down	0.494102	1.03374	up
At1g16225	0.946921	1.00156	up	0.573425	1.01578	up	0.0222602	1.07524	up	0.248996	1.06523	down	0.00580141	1.08799	up	0.220303	1.1003	up	0.910001	1.00615	down
At1g16230	0.45848	1.03015	up	0.919937	1.003	down	0.0650246	1.0637	up	0.0982206	1.09805	down	0.295854	1.06148	up	0.232644	1.04898	up	0.886376	1.01057	up
At1g16240	0.171912	1.14978	up	0.513929	1.06487	down	0.760434	1.02021	down	0.301361	1.04055	down	0.243321	1.22021	down	0.573103	1.04391	down	0.892171	1.01051	down
At1g16250	0.531833	1.02577	up	0.481134	1.05121	down	0.518003	1.024	up	0.0982643	1.14293	up	0.376686	1.04636	up	0.388373	1.03599	up	0.384094	1.02964	up
At1g16260	0.400383	1.16162	down	0.976042	1.00216	up	0.287757	1.15105	up	0.491441	1.26194	down	0.137031	1.38517	up	0.0722769	1.25166	up	0.00455728	1.19344	up
At1g16270	0.492482	1.05847	down	0.981804	1.00157	down	0.184829	1.04547	up	0.785308	1.01117	up	0.127396	1.06444	up	0.640779	1.03295	down	0.43952	1.01358	up
At1g16280	0.449334	1.0383	up	0.248032	1.0312	up	0.584144	1.02294	up	0.451766	1.02322	up	0.769147	1.01183	up	0.437167	4.46903	down	0.855242	1.01242	down
At1g16290	0.883928	1.00718	down	0.418679	1.06725	down	0.384864	1.03981	down	0.741081	1.04123	up	0.180732	1.05406	up	0.833494	1.00922	down	0.371767	1.0832	up
At1g16300	0.181855	1.16586	up	0.917099	1.00766	down	0.40943	1.06801	up	0.289843	1.12886	down	0.794069	1.01831	down	0.624038	1.04881	up	0.619694	1.06603	down
At1g16310	0.261371	1.13562	up	0.168155	1.16773	up	0.449584	1.04261	up	0.815085	1.02716	down	0.829113	1.01484	down	0.0128282	1.9021	up	0.42289	1.4756	up
At1g16320	0.203398	1.0963	down	0.410092	1.12945	down	0.806268	1.01575	up	0.0810322	1.10127	up	0.305235	1.12319	up	0.416581	1.07081	down	0.902702	1.0085	up
At1g16330	0.534478	1.02592	up	0.753945	1.00722	up	0.408621	1.03167	up	0.32701	1.03818	down	0.712598	1.01102	up	0.38714	3.18802	down	0.862329	1.01185	down
At1g16340	0.301082	1.09284	up	0.159234	1.08537	down	0.0911489	1.40751	down	0.47544	1.15113	up	0.273578	1.21942	down	0.354198	3.42382	down	0.639324	1.12995	down
At1g16350	0.60069	1.02566	up	0.17058	1.06227	down	0.873616	1.00918	down	0.745718	1.01747	down	0.313477	1.04418	down	0.407491	3.05646	down	0.184817	1.0877	down
At1g16360	0.328525	1.03598	up	0.334703	1.04913	up	0.672221	1.00783	up	0.815004	1.012	up	0.993408	1.00018	down	0.39767	3.1191	down	0.942754	1.00379	down
At1g16370	0.502114	1.05683	up	0.659263	1.03147	up	0.18252	1.09779	down	0.210181	1.07278	up	0.193148	1.19331	down	0.372903	2.41935	down	0.540015	1.10529	down
At1g16380	0.717563	1.02014	up	0.914377	1.00833	up	0.61894	1.03666	down	0.524153	1.04274	down	0.38509	1.08393	up	0.380662	3.23287	down	0.0016931	1.22451	up
At1g16390	0.563973	1.06021	down	0.686067	1.03936	down	0.245435	1.12912	up	0.91282	1.0233	down	0.822399	1.02659	down	0.105555	1.17426	up	0.221038	1.64641	up
At1g16400	0.393281	1.11269	up	0.991161	1.00046	down	0.713372	1.02582	down	0.319392	1.11521	down	0.52675	1.04398	down	0.433299	1.99701	down	0.894959	1.01083	down
At1g16410	0.150682	1.07103	up	0.841729	1.00555	up	0.263863	1.04033	down	0.0419035	1.09955	up	0.34261	1.08956	down	0.382778	2.35539	down	0.945235	1.00451	up
At1g16420	0.211889	1.15754	up	0.699173	1.04244	up	0.801224	1.00947	up	0.0856497	1.16009	up	0.133682	1.07795	up	0.418849	2.9865	down	0.127877	1.03557	up
At1g16430	0.056749	1.05462	down	0.990715	1.00108	up	0.369105	1.11463	down	0.115015	1.17247	up	0.223887	1.26536	down	0.292016	1.46204	down	0.685265	1.0564	up
At1g16440	0.424706	1.03429	down	0.929731	1.00296	down	0.430354	1.02473	up	0.909686	1.00731	down	0.866016	1.0077	up	0.675733	1.02927	down	0.166309	1.06076	down
At1g16445	0.958941	1.00127	up	0.372338	1.04337	down	0.430117	1.05097	up	0.0614465	1.09492	up	0.333286	1.03171	up	0.309682	1.09914	up	0.708323	1.01909	up
At1g16460	0.886226	1.00864	down	0.680998	1.05021	down	0.0805563	1.05576	up	0.339122	1.11071	up	0.367061	1.07509	down	0.823956	1.0151	up	0.135229	1.04524	down
At1g16470	0.36646	1.05058	up	0.304487	1.03675	down	0.419724	1.02115	down	0.986632	1.00037	down	0.328888	1.02108	up	0.164905	1.01586	up	0.763135	1.03722	up
At1g16490	0.989764	1.00077	down	0.237041	1.06716	up	0.263966	1.06539	up	0.380232	1.03205	down	0.0233749	1.11139	up	0.395398	1.06362	up	0.836993	1.00837	down
At1g16500	0.18707	1.11469	down	0.880943	1.01125	up	0.720255	1.01508	down	0.392506	1.0534	up	0.129943	1.08365	up	0.879532	1.01165	down	0.620214	1.02271	down
At1g16510	0.399948	1.01838	down	0.798408	1.00499	down	0.116416	1.08248	down	0.372763	1.07642	up	0.343176	1.20497	down	0.112897	1.07226	up	0.920392	1.00691	up
At1g16515	0.341243	1.13245	up	0.963538	1.00103	down	0.0274331	1.08946	up	0.572046	1.02901	up	0.478533	1.03074	up	0.563658	1.03147	up	0.0916905	1.06283	up
At1g16520	0.537726	1.01908	down	0.118922	1.16189	down	0.968797	1.00188	up	0.164808	1.10484	up	0.748738	1.02397	down	0.591459	1.01693	down	0.931969	1.00937	up
At1g16530	0.524325	1.03451	down	0.766865	1.02128	down	0.596454	1.0506	up	0.610901	1.0338	up	0.22905	1.12784	up	0.146795	1.09381	up	0.0180024	1.10551	up
At1g16540	0.719925	1.01775	up	0.19702	1.05917	up	0.492318	1.0293	up	0.455457	1.02692	down	0.0150108	1.07263	up	0.887171	1.00642	down	0.693438	1.02014	up
At1g16560	0.957471	1.00125	up	0.0396611	1.05664	up	0.554353	1.03017	down	0.311801	1.06251	down	0.020124	1.06148	up	0.51604	2.08801	down	0.922047	1.01195	up
At1g16570	0.719419	1.07313	up	0.522234	1.01631	up	0.608448	1.01529	down	0.2999	1.08444	up	0.122357	1.07496	up	0.404838	3.07329	down	0.760005	1.02483	down
At1g16590	0.0684276	1.8347	up	0.23781	1.33743	up	0.225914	1.14309	up	0.388465	1.44257	down	0.0819964	1.18421	up	0.751573	1.40042	down	0.465617	1.1513	down
At1g16610	0.869318	1.0069	down	0.0887681	4.08456	up	0.259052	1.09927	down	0.287304	1.06283	up	0.312036	1.06782	down	0.0537709	4.64757	up	0.139888	3.58737	up
At1g16630	0.696241	1.02293	down	0.445595	1.02368	down	0.0531755	1.05476	down	0.724811	1.03292	up	0.616779	1.03572	down	0.387716	3.18422	down	0.967444	1.00433	up
At1g16640	0.289249	1.10391	up	0.0157005	1.04811	up	0.680773	1.02594	down	0.68633	1.02321	up	0.961136	1.00223	up	0.433961	2.90336	down	0.304194	1.10471	up
At1g16650	0.450359	1.06268	up	0.674596	1.01649	down	0.428109	1.06771	up	0.0920304	1.1559	down	0.111265	1.09662	up	0.415921	3.00473	down	0.623728	1.06332	up
At1g16670	0.189642	1.05606	down	0.322079	1.05295	up	0.383637	1.01848	up	0.266746	1.02737	down	0.934194	1.00401	up	0.74495	1.0097	up	0.873987	1.00936	up
At1g16680	0.761941	1.01413	up	0.31551	1.05726	up	0.498373	1.02314	down	0.808187	1.01535	up	0.0480803	1.05312	up	0.528278	1.03791	down	0.628057	1.02217	up
At1g16690	0.813599	1.00802	down	0.0036134	1.12237	up	0.241622	1.07043	up	0.237664	1.14009	down	0.743581	1.03029	down	0.662373	1.03097	down	0.333367	1.11231	up
At1g16700	0.711742	1.01482	up	0.462789	1.05001	down	0.294358	1.02797	up	0.395091	1.03752	up	0.20403	1.02977	up	0.410938	1.03726	up	0.170668	1.04004	up
At1g16705	0.228823	1.03614	down	0.728785	1.011	up	0.0929064	1.05576	up	0.749278	1.02393	down	0.0501547	1.13455	up	0.774579	1.01625	down	0.27244	1.06454	up
At1g16710	0.0271788	1.11092	down	0.143183	1.05417	up	0.405583	1.02892	down	0.663886	1.02359	up	0.234408	1.02922	up	0.373568	1.06828	up	0.312184	1.04588	down
At1g16720	0.433294	1.04183	up	0.904835	1.00599	up	0.439234	1.02744	up	0.36123	1.03555	down	0.221833	1.0582	up	0.27831	1.10095	up	0.996434	1.0006	up
At1g16730	0.40314	1.02807	up	0.322079	1.04452	down	0.20096	1.13453	down	0.706459	1.0512	up	0.224263	1.25728	down	0.63687	1.04128	down	0.636943	1.03817	up
At1g16740	0.446346	1.03897	down	0.1072	4.69597	up	0.153671	1.12963	down	0.318654	1.14321	up	0.154868	1.33714	down	0.167245	1.07571	down	0.901793	1.0087	up
At1g16750	0.421142	1.03679	up	0.323825	1.00749	up	0.555871	1.01826	down	0.16324	1.04543	down	0.214572	1.03324	up	0.776629	1.00886	down	0.299231	1.08544	up
At1g16760	0.13649	1.05355	up	0.541132	1.01237	down	0.2258	1.04597	up	0.93515	1.00456	up	0.791326	1.01176	up	0.0554674	1.10214	up	0.359805	1.0291	down
At1g16770	0.255637	1.0633	down	0.862051	1.01114	down	0.793566	1.01543	down	0.255772	1.10402	up	0.677831	1.01646	up	0.37631	1.02527	down	0.545498	1.03656	up
At1g16780	0.195819	2.0583	up	0.162104	1.05151	down	0.232874	1.07118	up	0.0571295	1.09718	down	0.337573	1.08013	up	0.953573	1.00358	down	0.760893	1.00569	up
At1g16790	0.188395	2.3833	up	0.88311	1.00368	down	0.888513	1.00623	down	0.754371	1.03702	down	0.0634393	1.06854	up	0.397546	3.11984	down	0.923184	1.00504	up
At1g16800	0.416419	1.03367	down	0.146133	1.06601	down	0.55818	1.01774	down	0.50226	1.02997	up	0.884153	1.00436	up	0.401212	3.09631	down	0.337247	1.09294	down
At1g16810	0.0297745	1.411	down	0.0422498	1.3485	down	0.0295463	1.36475	down	0.313551	1.6959	up	0.0297666	1.3309	down	0.323439	3.67548	down	0.660857	1.22905	down
At1g16820	0.172254	1.07501	down	0.559163	1.04877	down	0.798605	1.01695	down	0.363433	1.11912	down	0.0484242	1.06641	up	0.375766	3.26613	down	0.552923	1.0554	up
At1g16830	0.118008	1.03581	down	0.495875	1.04646	up	0.0518628	1.10119	up	0.399303	1.05602	down	0.0887819	1.0978	up	0.344735	1.03982	up	0.928445	1.00966	up
At1g16840	0.235796	1.42811	up	0.676891	1.01171	down	0.194063	1.08329	down	0.352074	1.08404	up	0.376532	1.01904	down	0.389885	1.42233	down	0.929286	1.00514	down
At1g16850	0.447924	1.01515	up	0.353935	1.07738	down	0.727062	1.013	up	0.525629	1.031	down	0.501889	1.03855	up	0.366589	3.33226	down	0.170058	1.09501	down
At1g16860	0.458256	1.03131	down	0.901225	1.00452	up	0.902957	1.00305	up	0.162748	1.05634	down	0.0724669	1.02014	down	0.687226	1.02791	up	0.0731927	1.08547	down
At1g16870	0.180054	1.08176	up	0.0677449	1.08446	up	0.740158	1.02766	down	0.711946	1.01944	down	0.220642	1.13423	up	0.661053	1.08898	down	0.43514	1.07791	up
At1g16880	0.655356	1.01338	up	0.44281	1.05727	up	0.208881	1.0927	down	0.303724	1.12581	up	0.107898	1.13631	down	0.996061	1.00023	up	0.762161	1.08385	up
At1g16890	0.350229	1.05263	down	0.715396	1.03847	up	0.774468	1.01179	up	0.373661	1.02316	up	0.669135	1.02085	down	0.367969	1.29811	up	0.986941	1.00065	down
At1g16905
At1g16910	0.133424	1.09457	down	0.797971	1.02563	down	0.308731	1.08792	down	0.549623	1.03835	up	0.361476	1.16267	down	0.127392	1.16867	down	0.289955	1.06067	down
At1g16920	0.739017	1.01369	down	0.763535	1.03737	up	0.360596	1.13711	down	0.266762	1.21758	up	0.156627	1.14356	down	0.218774	1.11547	down	0.992363	1.00328	down
At1g16930	0.351486	1.08688	up	0.490428	1.0262	up	0.0314087	1.09742	up	0.233943	1.13803	up	0.331133	1.03914	up	0.386717	3.1913	down	0.466546	1.07406	up
At1g16940	0.442579	1.01074	down	0.152651	1.11182	up	0.468065	1.02298	up	0.490194	1.08239	down	0.134387	1.11925	up	0.797397	1.02524	up	0.692282	1.03108	down
At1g16950	0.178368	1.17506	down	0.246736	1.08746	down	0.512709	1.0324	down	0.0386144	1.05996	down	0.538064	1.02355	down	0.914276	1.00923	up	0.146688	1.08257	up
At1g16960	0.34117	1.48782	up	0.0415523	1.16985	down	0.21852	1.2007	down	0.332216	1.19183	up	0.0907102	1.15874	down	0.32954	2.68197	down	0.945175	1.01148	up
At1g16970	0.340048	1.10595	down	0.856344	1.00666	down	0.651163	1.00507	up	0.0373276	1.05835	up	0.388917	1.03299	up	0.388084	3.18167	down	0.398581	1.04693	up
At1g16980	0.308286	1.16127	down	0.810452	1.00384	up	0.405261	1.04483	up	0.863657	1.00291	down	0.0631625	1.02512	up	0.409718	3.04666	down	0.0635728	1.24436	up
At1g17000	0.130817	1.04106	down	0.369664	1.02735	down	0.0683153	1.03296	up	0.851608	1.00876	up	0.48517	1.04059	up	0.397953	3.11763	down	0.840928	1.01699	up
At1g17010	0.377366	1.0471	down	0.65128	1.01526	down	0.0972064	1.02827	up	0.852976	1.00772	down	0.115994	1.09944	up	0.103483	1.05977	up	0.51249	1.0607	up
At1g17020	0.831893	1.01042	up	0.309434	1.10362	down	0.23978	1.21918	down	0.351444	1.16852	up	0.124937	1.20135	down	0.622905	1.04818	down	0.635334	1.0767	down
At1g17030	0.319129	1.29315	up	0.323283	1.02378	up	0.781707	1.0192	down	0.83387	1.00855	down	0.174456	1.0276	up	0.391219	3.13772	down	0.617586	1.04967	up
At1g17040	0.133003	1.2056	down	0.508877	1.02865	down	0.759438	1.01491	down	0.624309	1.02354	down	0.12084	1.05149	up	0.406161	3.06469	down	0.839509	1.01635	down
At1g17050	0.438958	1.04933	down	0.372402	1.06938	down	0.286135	1.08572	down	0.149716	1.05113	up	0.0871449	1.06315	down	0.402432	3.08828	down	0.0606065	1.12369	up
At1g17060	0.803211	1.01327	up	0.227845	1.03092	down	0.192051	1.04373	up	0.9787	1.00191	up	0.880047	1.0072	up	0.384162	3.20823	down	0.0944968	1.11111	up
At1g17070	0.397327	1.01787	down	0.700192	1.03584	up	0.678332	1.02151	down	0.894752	1.01171	down	0.753418	1.01609	down	0.964681	1.0046	down	0.588008	1.06116	down
At1g17080	0.0105494	1.11544	down	0.374235	1.14325	down	0.038684	1.54249	down	0.456272	1.33685	up	0.168621	1.53243	down	0.4248	1.29556	down	0.672934	1.19592	down
At1g17090	0.39653	1.04221	down	0.14907	1.17043	down	0.740355	1.02491	up	0.939805	1.00514	down	0.465031	1.19033	down	0.419876	4.6761	down	0.721819	1.01738	up
At5g54650	0.25341	1.45374	up	0.559934	1.04394	down	0.818292	1.01738	down	0.881839	1.00614	up	0.759607	1.0383	up	0.985312	1.00167	up	0.547276	1.02853	up
At1g17110	0.27156	1.03707	down	0.801495	1.01122	down	0.639141	1.01688	up	0.357794	1.03965	up	0.397602	1.03024	up	0.761991	1.02531	up	0.585157	1.05589	up
At1g17120	0.24174	1.11001	up	0.738115	1.01587	up	0.275364	1.06786	up	0.912441	1.00379	down	0.663569	1.0265	up	0.35489	1.05193	up	0.641935	1.03165	down
At1g17130	0.833433	1.02145	up	0.207892	1.05511	up	0.0429747	1.06342	up	0.198857	1.04402	down	0.0403932	1.08357	up	0.250131	1.16382	up	0.0589875	1.14342	down
At1g17140	0.224748	1.06859	down	0.297447	1.15943	down	0.211423	1.08179	down	0.720819	1.01964	up	0.32679	1.20846	down	0.388282	1.06114	down	0.985387	1.00112	up
At1g17145	0.0688781	1.02915	up	0.893651	1.00647	down	0.0581732	1.09459	up	0.289551	1.06373	down	0.0270139	1.07344	up	0.558978	1.0548	up	0.283481	1.03866	up
At1g17150	0.628117	1.01997	up	0.46933	1.0285	up	0.924084	1.00653	up	0.633553	1.04194	down	0.663902	1.01789	up	0.450475	1.04661	up	0.937322	1.00327	down
At1g17160	0.847986	1.00588	down	0.354051	1.11399	down	0.458947	1.03359	down	0.071811	1.11444	up	0.353991	1.04195	down	0.904835	1.00673	down	0.781503	1.0233	down
At1g17170	0.178351	1.11013	up	0.733251	1.03959	up	0.395492	1.04472	up	0.876127	1.00861	up	0.749818	1.01746	down	0.638629	1.02033	up	0.199868	1.12774	up
At1g17180	0.628384	1.02673	down	0.294305	1.07377	up	0.464093	1.0537	down	0.343683	1.04977	down	0.896972	1.00458	up	0.207079	1.06766	down	0.0309321	1.07415	up
At1g17190	0.439741	1.02759	up	0.803218	1.00889	up	0.545115	1.01841	up	0.376483	1.04412	down	0.789612	1.0118	down	0.371237	3.2977	down	0.59382	1.04996	up
At1g17200	0.35844	1.19701	up	0.169949	1.18903	down	0.421029	1.11211	down	0.487669	1.03407	up	0.331361	1.08356	down	0.389477	3.17267	down	0.798731	1.0318	up
At1g17210	0.712333	1.01665	down	0.485145	1.02973	down	0.240459	1.02483	up	0.117143	1.13483	down	0.320597	1.01826	up	0.413669	2.96888	down	0.844151	1.01642	up
At1g17220	0.454455	1.03517	down	0.347645	1.0167	down	0.968009	1.00384	up	0.0138126	1.07083	up	0.718384	1.01472	down	0.3754	3.26901	down	0.846448	1.01472	down
At1g17230	0.0687497	1.039	up	0.726385	1.02417	down	0.34502	1.085	up	0.0908355	1.09383	down	0.385546	1.02644	down	0.391482	3.15938	down	0.249946	1.09447	up
At1g17240	0.280777	1.0943	up	0.940799	1.00718	up	0.528108	1.07875	up	0.854178	1.02702	down	0.999348	1.00008	up	0.166579	1.15561	up	0.576903	1.28467	up
At1g17250	0.323025	1.01672	down	0.78927	1.01046	down	0.525605	1.0245	up	0.367616	1.05443	up	0.33804	1.04743	up	0.383378	3.21363	down	0.124205	1.06848	up
At1g17260	0.115638	1.0451	up	0.406435	1.05531	up	0.0207245	1.0362	up	0.597605	1.02775	down	0.791497	1.01038	up	0.397646	3.12034	down	0.0627187	1.12494	up
At1g17270	0.307657	1.22957	up	0.00548359	1.11822	up	0.778377	1.0183	down	0.450181	1.37292	down	0.31286	1.05984	up	0.500351	1.61721	down	0.707113	1.23245	up
At1g17280	0.0045807	1.10622	down	0.251544	1.04932	down	0.0957119	1.23962	down	0.181955	1.22914	up	0.44773	1.11746	down	0.33028	3.61305	down	0.846407	1.05226	up
At1g17285	0.988142	1.00108	down	0.821186	1.01482	down	0.0463458	1.10037	down	0.208514	1.02034	down	0.631287	1.01363	up	0.363878	3.35431	down	0.542527	1.02188	down
At1g17290	0.00146274	8.66542	up	0.209302	1.06618	down	0.789904	1.02777	down	0.627885	1.04975	up	0.168302	1.21911	down	0.639941	1.02812	down	0.664129	1.02907	down
At1g17300	0.282728	2.52403	up	0.148751	1.07534	up	0.601112	1.06903	up	0.446144	1.04236	down	0.680652	1.02349	up	0.233849	1.09847	up	0.340361	1.13647	up
At1g17310	0.211489	1.0631	up	0.683953	1.00762	down	0.500991	1.05681	down	0.36877	1.03894	up	0.0296668	1.08861	up	0.598657	1.03246	up	0.92528	1.00344	up
At1g17330	0.10352	1.02927	down	0.660324	1.02043	up	0.571879	1.06852	up	0.690405	1.05604	up	0.655722	1.03791	up	0.373017	1.16573	up	0.495702	1.04033	up
At1g17340	0.502936	1.0266	up	0.245445	1.12868	down	0.0634602	1.04405	down	0.100727	1.11283	up	0.429948	1.24815	down	0.353029	1.0483	down	0.899834	1.01462	up
At1g17345	0.773495	1.01683	up	0.628752	1.0212	up	0.479012	1.02626	up	0.472296	1.03335	up	0.645469	1.01258	down	0.412713	3.02383	down	0.710322	1.02518	up
At1g17350	0.250081	1.90372	up	0.107459	1.16868	up	0.73072	1.02754	up	0.827923	1.01437	up	0.501804	1.05813	up	0.0093884	1.51351	up	0.775368	1.10521	down
At1g17360	0.537686	1.01983	down	0.132856	1.05885	up	0.688795	1.03134	up	0.186531	1.06399	up	0.26965	1.06703	up	0.996048	1.00028	up	0.0819858	1.07425	up
At1g17370	0.48033	1.04209	up	0.640172	1.02843	down	0.854504	1.00793	up	0.532587	1.04385	down	0.0969956	1.07256	up	0.709393	1.00836	up	0.608831	1.03364	down
At1g17380	0.405999	1.06722	up	0.126614	5.03651	up	0.137856	2.43915	up	0.827923	1.33704	down	0.0134659	2.50455	up	0.00316211	14.4525	up	0.332357	6.7473	up
At1g17390	0.0136203	1.07246	down	0.805	1.02158	up	0.523281	1.03505	up	0.830953	1.04096	down	0.832165	1.01592	down	0.939819	1.00667	down	0.0939877	1.26183	up
At1g17400	0.692433	1.01714	up	0.464276	1.05028	down	0.38063	1.05238	up	0.009708	1.0692	down	0.498841	1.03241	up	0.926791	1.00456	up	0.391112	1.06696	up
At1g17410	0.141405	1.34116	up	0.946242	1.01133	up	0.650937	1.06946	up	0.718807	1.1	down	0.0625038	1.19273	up	0.269149	1.09177	down	0.25057	1.2149	up
At1g17420	0.353607	1.04179	up	0.194819	1.41056	down	0.137845	1.4415	down	0.424936	1.24052	up	0.229118	1.60095	down	0.0812093	1.15294	down	0.37367	1.15448	down
At1g17430	0.992621	1.00108	down	0.509394	1.06866	up	0.202137	1.22619	up	0.409162	1.25172	down	0.0644896	1.93559	up	0.39153	1.72044	down	0.969121	1.00476	up
At1g17440	0.389445	1.05545	up	0.265337	1.06273	down	0.430721	1.02906	down	0.292528	1.02391	down	0.273748	1.03464	up	0.406137	3.06496	down	0.694726	1.03282	down
At1g17450	0.280704	1.05152	down	0.622469	1.01872	down	0.777259	1.02593	down	0.649635	1.02205	up	0.69839	1.01934	up	0.415178	3.01079	down	0.470134	1.0565	up
At1g17455	0.898038	1.00574	up	0.53201	1.05508	down	0.189706	1.12022	down	0.157364	1.06654	up	0.935243	1.00384	up	0.379197	3.24623	down	0.682438	1.01708	up
At1g17460	0.937517	1.00551	up	0.902674	1.00564	up	0.206115	1.03206	up	0.352668	1.04327	up	0.0512407	1.08797	up	0.588273	1.01006	up	0.757084	1.02055	up
At1g17470	0.731105	1.0192	up	0.240913	1.14646	up	0.903343	1.00821	down	0.906325	1.01206	down	0.607971	1.05169	down	0.00806277	2.51923	up	0.501483	1.65328	up
At1g17480	0.111331	1.02394	down	0.141718	1.07732	down	0.496652	1.05384	down	0.549954	1.04568	up	0.504172	1.03985	down	0.395268	3.13473	down	0.279871	1.07243	up
At1g17490	0.422425	1.02737	up	0.189181	1.07096	down	0.152755	1.04418	down	0.145861	1.03858	down	0.319317	1.02105	up	0.377808	3.25202	down	0.761728	1.01798	up
At1g17500	0.0884214	1.3454	down	0.260769	1.17658	down	0.17348	1.18153	down	0.184635	1.23473	up	0.352391	1.08282	down	0.301885	3.04381	down	0.736105	1.0952	down
At1g17510	0.65821	1.02117	up	0.342461	1.148	down	0.20497	1.14201	down	0.286359	1.34358	up	0.157344	1.304	down	0.322644	3.68292	down	0.77657	1.11019	down
At1g17520	0.183947	1.32024	up	0.89028	1.00737	up	0.936101	1.00706	down	0.942829	1.00292	up	0.447378	1.06064	up	0.732006	1.04357	down	0.4646	1.05453	up
At1g17530	0.260741	1.18658	up	0.84455	1.00745	down	0.261293	1.06298	up	0.832013	1.00643	down	0.47049	1.0396	up	0.609912	1.03302	down	0.440887	1.03068	up
At1g17540	0.755505	1.015	up	0.160037	1.06537	down	0.577391	1.02462	up	0.0533841	1.07909	up	0.246709	1.04138	up	0.559884	1.02073	down	0.402992	1.0285	down
At1g17545	0.0360985	1.08029	up	0.523164	1.02064	up	0.422933	1.03495	up	0.0628397	1.07175	up	0.911277	1.00638	down	0.182062	1.11194	up	0.839884	1.01102	up
At1g17550	0.0340815	1.06331	up	0.556852	1.07418	down	0.278091	1.08142	up	0.8644	1.01093	up	0.861011	1.01622	down	0.476576	1.08513	down	0.528927	1.04698	down
At1g17560	0.641642	1.02395	down	0.2896	1.09268	up	0.855221	1.00914	down	0.2007	1.10841	down	0.584658	1.02429	down	0.0725243	1.07947	up	0.0538369	1.08613	down
At1g17580	0.203712	1.62606	up	0.847301	1.00595	up	0.286959	1.04845	down	0.0378367	1.09111	down	0.499036	1.02842	down	0.443759	1.15554	up	0.419216	1.06046	down
At1g17590	0.442682	1.06294	up	0.149722	1.02373	down	0.173829	1.08083	up	0.422904	1.02055	down	0.0195465	1.09452	up	0.0145171	1.06121	up	0.831681	1.00898	up
At1g17600	0.312909	1.04298	up	0.384195	1.05341	up	0.45577	1.04022	up	0.373605	1.03266	down	0.011662	1.0651	up	0.26249	1.01775	up	0.687225	1.01715	down
At1g17610	0.176206	1.05307	up	0.146922	1.06436	up	0.310341	1.04872	up	0.890709	1.00696	down	0.351576	1.0662	up	0.195508	1.04258	up	0.956766	1.00332	down
At1g17615	0.975996	1.0022	down	0.822237	1.01937	down	0.143494	1.07198	up	0.769466	1.02177	up	0.990522	1.00053	up	0.688096	1.03277	up	0.0264438	1.13646	up
At1g17620	0.00133953	1.85943	down	0.956916	1.00723	down	0.0426582	1.13152	down	0.489621	1.0921	up	0.267127	1.39067	down	0.358655	1.12214	down	0.956572	1.00788	down
At1g17630	0.417144	1.04283	down	0.765777	1.03726	down	0.577512	1.03174	down	0.213492	1.0889	up	0.669605	1.0478	down	0.673746	1.02117	down	0.955168	1.00733	down
At1g17640	0.927399	1.0063	up	0.440893	1.10924	up	0.988246	1.0011	up	0.0423258	1.133	up	0.847849	1.0339	down	0.28516	1.08495	down	0.792402	1.01936	up
At1g17650	0.728624	1.02867	up	0.178205	1.08355	down	0.374909	1.05195	up	0.717479	1.02509	down	0.398272	1.03283	down	0.163606	1.0934	up	0.276429	1.07849	up
At1g17665	0.113198	1.05301	down	0.482909	1.18346	down	0.480091	1.07079	down	0.428494	1.062	up	0.777983	1.04196	down	0.443988	1.04088	down	0.387325	1.08865	up
At1g17680	0.712374	1.01871	down	0.808077	1.02354	up	0.577156	1.04468	up	0.38819	1.14744	down	0.225034	1.11248	up	0.273323	1.25017	down	0.547798	1.0364	up
At1g17690	0.148404	1.0536	down	0.302068	1.10503	down	0.369773	1.06733	down	0.324145	1.12512	up	0.348722	1.31194	down	0.256209	1.05905	up	0.715883	1.02056	down
At1g17700	0.279705	1.04771	up	0.67004	1.03342	down	0.640187	1.03036	up	0.125703	1.1505	down	0.765591	1.05359	down	0.164045	1.1	up	0.347566	1.07237	up
At1g17710	0.727565	1.01066	down	0.127564	1.05482	up	0.794855	1.01328	down	0.505695	1.05059	up	0.385509	1.05138	down	0.65575	1.04279	up	0.479537	1.04351	up
At1g17720	0.201512	1.05688	up	0.287888	1.05833	down	0.638057	1.01885	up	0.193818	1.05773	down	0.916751	1.00744	up	0.969753	1.00925	down	0.240059	1.114	up
At1g17730	0.238815	1.10638	up	0.644973	1.05127	down	0.772174	1.01199	up	0.46864	1.05366	up	0.92129	1.00447	down	0.619122	1.07906	up	0.711947	1.00802	down
At1g17745	0.00771737	1.09312	down	0.421269	1.08314	up	0.687456	1.02523	up	0.0813034	1.0485	down	0.532018	1.06564	up	0.943631	1.00352	down	0.843298	1.00826	down
At1g17750	0.301544	1.05318	down	0.476816	1.04182	up	0.695351	1.02892	down	0.159522	1.10267	down	0.304586	1.05869	down	0.654254	1.07516	up	0.996745	1.00008	up
At1g17760	0.111232	1.05934	down	0.421261	1.04535	down	0.645869	1.03024	down	0.097101	1.09742	up	0.518985	1.01283	up	0.616147	1.05641	up	0.738775	1.01366	up
At1g17770	0.468933	1.4091	up	0.483278	1.05294	down	0.646446	1.03024	down	0.494151	1.02323	up	0.131817	1.10385	down	0.822269	1.01743	up	0.357533	1.09255	up
At1g17780	0.363721	1.05927	up	0.564335	1.0298	down	0.428679	1.03502	down	0.742548	1.01092	down	0.0822031	1.09232	up	0.519745	1.07735	up	0.727744	1.02265	up
At1g17790	0.1848	1.08379	up	0.322469	1.04758	down	0.598484	1.04955	down	0.1589	1.02306	up	0.839437	1.0105	down	0.569719	1.05831	up	0.119344	1.07051	up
At1g17800	0.614296	1.02048	up	0.313301	1.05714	down	0.978793	1.00165	up	0.615687	1.03077	down	0.869231	1.0128	up	0.0551213	1.06687	down	0.17174	1.09693	up
At1g17810	0.00922149	1.25069	up	0.476735	1.05688	down	0.610638	1.04723	up	0.655025	1.04449	down	0.563852	1.04311	up	0.762347	1.00987	up	0.229568	1.07858	up
At1g17820	0.371158	1.05201	up	0.735367	1.00614	down	0.292246	1.04316	down	0.176583	1.06152	up	0.744751	1.01916	up	0.265484	1.06893	up	0.145759	1.08899	up
At1g17830	0.0545791	1.10824	up	0.394513	1.00711	down	0.192726	1.08914	down	0.74015	1.01887	up	0.252715	1.03753	down	0.390597	1.10632	down	0.973485	1.00108	down
At1g17840	0.399094	1.12256	up	0.241999	1.15226	down	0.504569	1.0679	up	0.502935	1.13951	down	0.321152	1.15957	up	0.354168	1.04118	up	0.132069	1.14243	up
At1g17850	0.126471	1.03945	up	0.862649	1.00757	up	0.644024	1.02628	down	0.191086	1.08552	up	0.706504	1.0342	up	0.371367	3.29735	down	0.50105	1.0634	up
At1g17860	0.547309	1.09513	up	0.447461	1.10698	down	0.638508	1.0356	up	0.00744164	1.21152	up	0.670321	1.05028	up	0.395695	1.05778	down	0.603147	1.0453	up
At1g17870	0.621963	1.01357	down	0.773765	1.02363	down	0.806329	1.00778	down	0.496784	1.04281	up	0.440806	1.02168	up	0.847281	1.01519	down	0.995186	1.00036	up
At1g17880	0.14717	1.39952	down	0.144699	1.2389	down	0.124781	1.34165	down	0.291236	1.23911	up	0.111898	1.40762	down	0.0588595	1.17178	up	0.132831	1.14365	up
At1g17890	0.0700322	1.0326	up	0.312717	1.05103	down	0.81847	1.00784	up	0.313877	1.0735	up	0.0748485	1.05631	down	0.587741	1.02336	down	0.427227	1.07478	up
At1g17900	0.384949	1.06188	up	0.19992	1.16977	down	0.894011	1.00523	up	0.824776	1.02857	up	0.323252	1.11492	down	0.918435	1.00735	down	0.141837	1.15002	up
At1g17910	0.0461819	1.06909	up	0.247596	1.09024	down	0.492557	1.03274	up	0.129852	1.15387	up	0.395472	1.05999	up	0.382071	2.41839	down	0.594843	1.05717	up
At1g17920	0.476985	1.05355	up	0.238309	1.13588	up	0.545543	1.05426	down	0.194074	1.06447	down	0.0796719	1.05765	up	0.51489	1.06089	up	0.992385	1.00112	down
At1g17930	0.693958	1.01556	up	0.869544	1.01817	up	0.542216	1.0508	down	0.149111	1.09033	down	0.504227	1.1071	up	0.278224	1.10661	down	0.605768	1.03185	down
At1g17940	0.571788	1.01253	up	0.406197	1.05419	up	0.0493258	1.17414	up	0.301111	1.08841	down	0.615116	1.03387	up	0.237801	1.0805	up	0.232548	1.02613	up
At1g17950	0.214978	1.3911	up	0.356105	1.10851	up	0.751984	1.02613	down	0.246767	1.07176	down	0.557562	1.02542	up	0.525259	1.05197	up	0.112845	1.11102	down
At1g17960	0.816765	1.01699	up	0.354742	1.06273	up	0.555953	1.0287	up	0.236218	1.05146	down	0.533792	1.07128	up	0.374996	1.04349	up	0.905972	1.00984	down
At1g17970	0.141992	1.05841	up	0.919696	1.00749	up	0.9265	1.00256	down	0.0580308	1.11575	down	0.525797	1.09183	up	0.729115	1.02836	down	0.965542	1.00417	down
At1g17980	0.295386	1.05107	up	0.774173	1.0193	up	0.537152	1.01205	up	0.0122673	1.1028	down	0.950284	1.00278	down	0.447987	1.40272	up	0.529914	1.03343	up
At1g17990	0.0206048	1.17156	up	0.19139	1.08114	down	0.472924	1.0524	down	0.176953	1.06049	down	0.81328	1.02575	up	0.126246	1.06422	down	0.467631	1.06944	down
At1g18010	0.177216	1.13038	up	0.175622	1.06696	up	0.603433	1.05894	up	0.180555	1.10104	down	0.644288	1.04462	up	0.512167	1.73545	down	0.708783	1.06166	up
At1g18030	0.0427559	1.05672	up	0.927725	1.00397	down	0.554753	1.02982	down	0.946224	1.00658	down	0.84951	1.01013	up	0.252749	1.0623	down	0.737872	1.03376	up
At1g18040	0.262985	1.04879	down	0.668983	1.02264	up	0.934096	1.00912	up	0.0343678	1.12068	down	0.409992	1.07042	down	0.35439	1.16105	up	0.191986	1.15427	down
At1g18050	0.645979	1.01524	down	0.772894	1.026	up	0.686764	1.0373	up	0.120212	1.05451	down	0.346783	1.19757	up	0.478041	1.07007	up	0.440516	1.07568	down
At1g18060	0.0268894	1.19231	down	0.436982	1.04306	down	0.0750623	1.17901	down	0.928064	1.01441	up	0.138058	1.15234	down	0.156247	1.07085	down	0.876422	1.01275	up
At1g18070	0.501643	1.03798	up	0.281909	1.06944	down	0.67411	1.02704	down	0.650215	1.04801	down	0.240573	1.06632	down	0.969498	1.00169	up	0.331362	1.17294	down
At1g18080	0.591954	1.01993	up	0.0264641	1.05824	down	0.3951	1.03307	down	0.590298	1.07523	up	0.184911	1.15408	down	0.953748	1.00722	down	0.757869	1.03649	down
At1g18090	0.542438	1.03022	up	0.785452	1.02381	up	0.994829	1.00044	down	0.814713	1.01129	down	0.585366	1.0929	up	0.401868	2.26679	down	0.676835	1.0675	down
At1g18100	0.0896299	1.10725	up	0.222919	1.0688	up	0.995267	1.00051	down	0.812168	1.01106	down	0.306026	1.10831	up	0.428922	1.08762	up	0.712292	1.05827	down
At1g18130	0.24315	1.10122	up	0.52403	1.08162	up	0.847784	1.00917	up	0.126981	1.1456	down	0.343389	1.1132	up	0.59889	1.04294	up	0.0325487	1.11974	down
At1g18140	0.648048	1.03562	down	0.686853	1.03036	up	0.474354	1.0931	up	0.109611	1.11254	down	0.652089	1.09583	up	0.0636233	1.05015	up	0.805186	1.01838	up
At1g18150	0.116611	1.05101	up	0.411746	1.07117	up	0.41616	1.02471	up	0.844615	1.02407	up	0.440548	1.09357	up	0.367621	1.04208	down	0.270454	1.13162	down
At1g18160	0.307137	1.04717	up	0.507306	1.07134	down	0.450791	1.03597	down	0.968639	1.00329	down	0.769449	1.03756	up	0.37591	3.27025	down	0.383885	1.11108	up
At1g18170	0.631317	1.00729	down	0.021481	1.05848	down	0.473048	1.03425	up	0.645816	1.06117	down	0.0775828	1.19594	up	0.297335	1.92736	down	0.602523	1.06497	down
At1g18180	0.982099	1.00126	down	0.469074	1.05636	up	0.752217	1.02286	up	0.236489	1.0741	down	0.100833	1.0852	up	0.14439	1.03146	down	0.836987	1.02169	up
At1g18190	0.936893	1.0047	up	0.497068	1.06223	up	0.253489	1.08115	up	0.125082	1.05623	down	0.808386	1.01049	up	0.84549	1.01131	down	0.15776	1.07147	down
At1g18200	0.0509852	1.35441	up	0.0434062	1.07887	down	0.501269	1.03098	up	0.598318	1.01352	up	0.24365	1.07891	down	0.135685	1.03457	up	0.601582	1.02825	up
At1g18210	0.67154	1.00772	down	0.154416	1.51878	up	0.0244187	2.59197	up	0.562496	1.42231	up	0.00528452	2.7408	up	0.108568	1.09338	down	0.267181	1.18169	down
At1g18220	0.265901	1.06945	up	0.805528	1.01143	up	0.366774	1.08469	up	0.144679	1.10509	down	0.311385	1.13317	up	0.475869	1.07072	up	0.541389	1.05958	down
At1g18250	0.217816	1.10771	down	0.740055	1.01768	up	0.88369	1.01379	down	0.589695	1.01483	up	0.324036	1.02928	up	0.38699	1.03139	up	0.675759	1.0194	up
At1g18260	0.311042	1.10755	down	0.73158	1.02609	up	0.157489	1.22743	up	0.259324	1.15041	down	0.290457	1.04638	up	0.342348	1.03668	up	0.909849	1.02854	down
At1g18265	0.696426	1.01332	up	0.077367	1.0875	down	0.232685	1.03104	up	0.440878	1.04868	down	0.212125	1.09963	up	0.653001	1.01497	up	0.522984	1.01023	up
At1g18270	0.0280266	2.84273	down	0.0818344	1.05491	up	0.203288	1.20042	up	0.453945	1.06181	down	0.555342	1.07397	up	0.849262	1.00683	up	0.931262	1.00789	down
At1g18280	0.615063	1.03107	up	0.164838	1.03382	down	0.575332	1.01414	down	0.403268	1.06233	down	0.444406	1.05652	up	0.302451	1.05722	up	0.389808	1.03641	up
At1g18290	0.702857	1.02214	down	0.968151	1.00242	up	0.272244	1.04302	down	0.806654	1.02296	up	0.365206	1.08527	up	0.348397	1.07692	down	0.523922	1.08281	down
At1g18300	0.378816	1.0379	up	0.671634	1.02338	up	0.198012	1.11487	down	0.551632	1.11682	up	0.257305	1.10904	down	0.698699	1.03705	down	0.0874596	1.20186	down
At1g18310	0.281751	1.09964	down	0.316706	1.06523	up	0.998193	1.00019	down	0.576992	1.03096	down	0.991797	1.00094	up	0.399189	3.11224	down	0.177661	1.09577	down
At1g18320	0.277987	1.19019	up	0.619409	1.05615	up	0.101253	1.14575	up	0.460687	1.12437	down	0.209486	1.30489	up	0.0988778	1.17545	up	0.931621	1.02894	down
At1g18330	0.306412	1.10335	down	0.338268	1.05865	up	0.0585958	1.24279	up	0.287048	1.27906	down	0.169653	1.33866	up	0.102937	1.05186	up	0.599195	1.05973	down
At1g18335	0.787574	1.01289	down	0.776017	1.01225	up	0.752606	1.02159	up	0.38986	1.06152	down	0.781466	1.01911	up	0.565922	1.0479	down	0.295454	1.04069	down
At1g18340	0.268689	1.12576	up	0.782541	1.0207	up	0.956823	1.00283	up	0.367397	1.06372	down	0.402703	1.1786	up	0.359318	2.27888	down	0.607336	1.04412	up
At1g18350	0.193916	1.07644	up	0.303581	1.13947	up	0.51777	1.08352	up	0.505766	1.05984	down	0.21346	1.16242	up	0.525217	1.06544	up	0.724719	1.03373	down
At1g18360	0.180406	1.09002	up	0.188354	1.11803	up	0.185194	1.0671	down	0.0883756	1.15488	down	0.439613	1.0879	up	0.276834	1.07032	up	0.823315	1.02431	down
At1g18370	0.478593	1.02593	down	0.261118	1.06241	down	0.603642	1.0252	down	0.154737	1.11779	down	0.782383	1.02087	up	0.0932436	1.06065	up	0.420391	1.03686	down
At1g18380	0.512502	1.06996	up	0.671173	1.04928	up	0.350895	1.08279	up	0.294914	1.21049	down	0.335062	1.05082	up	0.249828	1.03421	up	0.902286	1.02592	up
At1g18390	0.317401	1.08266	up	0.91969	1.00475	down	0.24757	1.08206	up	0.825956	1.00859	up	0.506723	1.10386	up	0.600616	1.02725	down	0.65333	1.02723	up
At1g18400	0.274007	1.05446	up	0.895847	1.00489	down	0.845336	1.00961	down	0.350982	1.09604	down	0.224255	1.20119	up	0.393486	1.99903	down	0.322183	1.09854	down
At1g18410	0.328666	1.07049	up	0.895657	1.00768	up	0.989843	1.00033	up	0.510507	1.04606	down	0.071875	1.16882	up	0.185045	1.34653	up	0.560765	1.0738	down
At1g18420	0.0659955	1.09493	down	0.964469	1.00602	up	0.341414	1.12383	up	0.980098	1.00191	down	0.247127	1.2333	up	0.267311	1.06621	up	0.392489	1.08812	down
At1g18440	0.490735	1.03866	up	0.390789	1.03389	up	0.102947	1.09544	up	0.558156	1.01339	down	0.540943	1.03116	up	0.48698	1.0243	up	0.284833	1.02593	down
At1g18450	0.504259	1.01089	up	0.431143	1.04183	up	0.0689064	1.09435	up	0.14232	1.07511	down	0.187867	1.09325	up	0.182961	1.06744	up	0.858231	1.01482	down
At1g18460	0.179711	1.06062	down	0.900771	1.01071	up	0.176809	1.13506	up	0.211682	1.08096	down	0.0179846	1.08968	up	0.16171	1.23376	up	0.621131	1.03759	up
At1g18470	0.858648	1.0077	down	0.878491	1.01042	down	0.726446	1.02151	down	0.268073	1.10247	up	0.352335	1.5277	up	0.836601	1.01055	down	0.241076	1.05742	down
At1g18480	0.486038	1.04611	up	0.710015	1.01082	up	0.153663	1.06236	up	0.346487	1.07203	up	0.477063	1.04028	down	0.0781636	1.25041	up	0.65348	1.04641	down
At1g18485	0.376809	1.56257	up	0.427715	1.04795	down	0.294629	1.10638	up	0.35379	1.11691	down	0.269663	1.05795	up	0.86837	1.01162	up	0.448479	1.03731	up
At1g18490	0.438256	1.04402	up	0.151479	1.05012	up	0.362157	1.05579	up	0.0478897	1.05011	down	0.211477	1.05982	up	0.778571	1.00722	down	0.825387	1.00915	down
At1g18500	0.633136	1.06904	up	0.351953	1.09058	up	0.213711	1.26953	up	0.863003	1.01593	down	0.764069	1.0197	up	0.627474	1.04682	up	0.551006	1.05276	up
At1g18510	0.877727	1.01288	down	0.629924	1.03421	up	0.500816	1.05846	up	0.216258	1.08025	up	0.893648	1.0094	down	0.0859057	1.06364	down	0.245607	1.08511	up
At1g18520	0.136601	1.0381	up	0.0127771	1.0579	up	0.22375	1.04938	up	0.672097	1.02932	up	0.111665	1.13121	up	0.953217	1.00109	down	0.518108	1.02544	up
At1g18530	0.816155	1.00737	down	0.516033	1.03121	up	0.83531	1.01111	down	0.314024	1.06414	up	0.997814	1.00015	down	0.515755	1.04277	down	0.509278	1.02097	up
At1g18540	0.895274	1.01145	down	0.258306	1.25645	down	0.127184	1.21133	down	0.128647	1.26181	up	0.340558	1.50933	down	0.150485	1.09437	down	0.976927	1.00731	up
At1g18550	0.218744	1.06137	up	0.368338	1.0403	up	0.706807	1.0291	up	0.503682	1.04743	up	0.00647783	1.04571	up	0.395897	3.13062	down	0.791527	1.0114	down
At1g18560	0.0373971	1.21332	down	0.146992	1.05369	up	0.739861	1.03117	down	0.0293248	1.11376	up	0.502526	1.08916	down	0.392524	3.09826	down	0.385279	1.22414	up
At1g18570	0.27923	1.09789	up	0.656696	1.04163	up	0.731919	1.02431	up	0.224248	1.05362	up	0.189379	1.06456	up	0.4748	1.04914	down	0.439305	1.04791	up
At1g18580	0.664664	1.01385	down	0.715628	1.01328	up	0.493504	1.03354	up	0.00488548	1.08799	up	0.109271	1.0813	up	0.226543	1.05183	up	0.957107	1.00524	up
At1g18590	0.695367	1.01588	up	0.202552	1.05618	up	0.772277	1.01365	down	0.211771	1.06993	up	0.581591	1.02282	down	0.410962	3.03821	down	0.0903579	1.09651	up
At1g18600	0.823886	1.01284	down	0.753756	1.01845	up	0.244849	1.09341	up	0.327353	1.3276	down	0.588758	1.0457	up	0.502734	1.03875	down	0.100552	1.14829	up
At1g18610	0.0341643	1.04066	up	0.911323	1.00361	down	0.848571	1.01307	up	0.347803	1.05244	up	0.211085	1.03492	up	0.399634	3.10692	down	0.212989	1.09246	up
At1g18620	0.284781	1.40387	down	0.64513	1.02939	up	0.532845	1.03326	up	0.168222	1.08737	up	0.346216	1.07302	down	0.405316	3.07083	down	0.143447	1.11539	up
At1g18630	0.930067	1.00393	up	0.587439	1.0183	down	0.356431	1.04106	up	0.376467	1.03426	down	0.905348	1.00401	up	0.154385	1.11069	down	0.0590807	1.08538	down
At1g18640	0.893303	1.00606	up	0.937922	1.00434	up	0.21437	1.10527	down	0.289101	1.02828	up	0.495858	1.05253	down	0.0832936	1.12633	up	0.0977904	1.05072	up
At1g18650	0.156417	1.17397	down	0.0663891	1.09404	down	0.229466	1.07564	down	0.274717	1.05313	up	0.663452	1.02619	down	0.941604	1.00366	up	0.432278	1.04147	up
At1g18660	0.10005	1.18853	down	0.0130599	1.08368	down	0.233033	1.04631	down	0.364982	1.04493	up	0.206337	1.09027	down	0.378137	1.46909	up	0.176653	1.0406	up
At1g18670	0.248072	1.18005	down	0.102621	1.22647	down	0.811568	1.01769	down	0.81345	1.01032	up	0.964069	1.00265	up	0.209775	1.07031	up	0.384287	1.11314	up
At1g18680	0.584692	1.02073	down	0.658291	1.02339	down	0.700199	1.04684	down	0.816601	1.01246	up	0.47782	1.05636	down	0.968924	1.00417	up	0.946448	1.00412	down
At1g18690	0.935882	1.00331	up	0.335763	1.55259	up	0.750042	1.01812	down	0.665598	1.0196	down	0.77812	1.0081	down	0.797461	1.01031	down	0.239038	1.04781	up
At1g18700	0.83251	1.01131	up	0.183057	1.10306	down	0.290272	1.43772	up	0.373485	1.09444	down	0.397263	1.03921	up	0.935583	1.00635	up	0.597852	1.03315	up
At1g18710	0.113069	1.12073	up	0.0361212	1.17045	down	0.171594	1.24434	down	0.293177	1.10699	up	0.132668	1.2353	down	0.106784	1.16751	down	0.913002	1.01535	up
At1g18720	0.173218	1.10384	down	0.105544	1.10892	down	0.428675	1.07668	down	0.97645	1.00218	up	0.70794	1.0257	up	0.642657	1.06955	up	0.757751	1.04718	up
At1g18730	0.0506978	2.40993	down	0.0566635	1.60088	down	0.261427	1.11811	down	0.700626	1.09426	up	0.151643	1.29017	down	0.0784222	1.31522	down	0.897163	1.06714	down
At1g18740	0.0506628	1.05113	down	0.20708	1.22634	down	0.176721	1.1531	down	0.0976542	1.07304	up	0.261025	1.20729	down	0.916401	1.00747	up	0.128644	1.05453	down
At1g18750	0.839592	1.01132	down	0.544838	1.02617	down	0.82508	1.00984	up	0.0371257	1.10732	up	0.683885	1.02112	down	0.371298	1.03793	down	0.792307	1.01262	up
At1g18760	0.396901	1.06446	down	0.94331	1.00438	down	0.106634	1.1035	up	0.886972	1.01842	down	0.189763	1.07337	up	0.41437	1.03129	up	0.896256	1.00883	down
At1g18770	0.177689	1.23544	up	0.664723	1.04579	down	0.589299	1.04125	down	0.60037	1.09048	down	0.471719	1.1113	down	0.180331	1.2848	up	0.464697	1.12017	up
At1g18780	0.369912	1.02364	up	0.508834	1.07284	down	0.455786	1.12523	up	0.435243	1.29716	down	0.434658	1.12863	up	0.877179	1.01066	up	0.408896	1.06681	down
At1g18790	0.30814	1.31293	down	0.81056	1.0181	down	0.943783	1.00594	up	0.313491	1.08684	up	0.97021	1.00339	down	0.437356	2.13132	down	0.0682727	1.23621	up
At1g18800	0.263457	1.02677	down	0.10649	1.02399	down	0.286787	1.05421	down	0.0910629	1.14101	up	0.860505	1.01117	down	0.715371	1.02287	up	0.214015	1.05657	up
At1g18810	0.805324	1.00639	up	0.270044	1.13767	down	0.619673	1.02379	up	0.17003	1.12806	up	0.531736	1.05187	up	0.616976	1.04586	up	0.350775	1.05282	up
At1g18830	0.876199	1.00586	up	0.921489	1.00792	down	0.89552	1.01607	up	0.623783	1.01066	up	0.577408	1.01847	up	0.540942	1.03424	down	0.29688	1.04888	up
At1g18840	0.106707	1.14793	down	0.149452	1.37881	down	0.0831723	1.4535	down	0.199683	1.32956	up	0.258153	1.63073	down	0.197984	1.1144	down	0.863439	1.05353	up
At1g18850	0.272724	1.1187	up	0.136751	1.08841	down	0.961857	1.00399	up	0.00499873	1.13716	up	0.290329	1.08605	down	0.393623	3.14721	down	0.420862	1.09191	up
At1g18860	0.181576	1.15838	down	0.329986	1.15982	up	0.167031	1.64204	up	0.720921	1.07156	down	0.120958	1.22662	up	0.407323	1.88093	down	0.298574	1.08987	up
At1g18870	0.396999	1.03191	up	0.771691	1.01155	down	0.37679	1.06816	down	0.40712	1.02705	down	0.731563	1.0216	up	0.59862	1.04106	down	0.222366	1.07999	down
At1g18880	0.225816	1.10549	up	0.558917	1.03852	down	0.142161	1.03373	down	0.954121	1.00286	up	0.733797	1.01474	down	0.959875	1.00611	up	0.195714	1.01694	up
At1g18890	0.484048	1.02275	up	0.544694	1.09137	up	0.61754	1.03265	down	0.361786	1.08007	down	0.0981211	1.09784	down	0.5943	1.0334	up	0.374548	1.11676	down
At1g18900	0.303942	1.05662	up	0.135624	1.08387	up	0.927801	1.00266	down	0.843385	1.01505	down	0.783951	1.01319	up	0.514894	1.04915	up	0.0149318	1.13414	up
At1g18910	0.334049	1.16715	down	0.493257	1.03616	down	0.296295	1.0374	down	0.116927	1.11538	down	0.689121	1.02588	up	0.851139	1.00814	up	0.604591	1.065	down
At1g18920	0.0873734	1.46238	down	0.985236	1.00153	down	0.369049	1.06085	down	0.264823	1.07075	down	0.848583	1.01878	up	0.848854	1.02146	down	0.432303	1.07834	down
At1g18940	0.138458	1.09432	up	0.946413	1.00171	up	0.488406	1.06248	down	0.358079	1.08893	down	0.770389	1.02422	up	0.716636	1.03148	up	0.459344	1.03012	down
At1g18950	0.484568	1.03728	down	0.151478	1.03771	down	0.197974	1.05933	up	0.196749	1.0735	down	0.546191	1.07611	up	0.480231	1.07531	up	0.482258	1.0484	down
At1g18960	0.568551	1.02778	up	0.148415	1.04545	up	0.698326	1.01529	up	0.208207	1.09717	down	0.921565	1.00416	up	0.227907	1.13438	up	0.452592	1.04784	down
At1g18970	0.72511	1.01417	down	0.183801	1.06378	up	0.920684	1.0041	down	0.0270746	1.05048	down	0.595731	1.03447	up	0.473725	1.08036	up	0.997267	1.00018	up
At1g18980	0.229204	1.05049	up	0.839784	1.01912	up	0.979729	1.00155	up	0.120614	1.14431	down	0.328245	1.04053	up	0.185422	1.11166	up	0.19253	1.10649	down
At1g18990	0.158473	1.25501	down	0.630858	1.03444	up	0.0993127	1.08703	down	0.0719204	1.13212	down	0.796397	1.0106	up	0.190534	1.10472	down	0.419383	1.08204	down
At1g19000	0.242853	1.02823	up	0.770851	1.02163	up	0.72217	1.02889	down	0.1179	1.1295	down	0.376787	1.07558	down	0.762374	1.02171	up	0.720387	1.03431	down
At1g19010	0.420235	1.05281	down	0.619136	1.04322	up	0.561135	1.02518	down	0.357161	1.05461	down	0.878503	1.00954	down	0.679768	1.06252	down	0.739466	1.0214	down
At1g19020	0.26417	1.02138	up	0.0847544	1.5083	down	0.0742901	2.03311	down	0.554777	1.53112	up	0.0112633	2.34895	down	0.0587283	1.8752	down	0.627929	1.5524	down
At1g19025	0.186194	1.06707	up	0.845768	1.01442	up	0.72773	1.02512	up	0.266012	1.07857	down	0.354783	1.13887	up	0.264901	1.11539	up	0.378314	1.13071	down
At1g19030	0.512308	1.02083	up	0.664725	1.03728	up	0.576939	1.05705	down	0.200077	1.16983	down	0.592185	1.03557	up	0.36383	1.02171	down	0.794458	1.03354	down
At1g19040	0.00328782	1.03033	up	0.637994	1.04955	up	0.259654	1.10784	up	0.324663	1.08326	down	0.660446	1.03827	up	0.747262	1.0263	down	0.241588	1.14455	up
At1g19050	0.161535	1.52523	up	0.706013	1.04309	down	0.0875208	1.3161	up	0.797767	1.03331	up	0.569972	1.07844	up	0.540612	1.05821	down	0.620057	1.1077	up
At1g19060	0.68807	1.04332	up	0.660099	1.02682	up	0.0236287	1.31201	up	0.412855	1.45654	down	0.165578	1.31954	up	0.403218	1.85154	down	0.104771	1.19545	up
At1g19070	0.471956	1.02683	up	0.358794	1.43022	up	0.161043	1.11844	up	0.191503	1.06112	down	0.515594	1.05472	up	0.263263	1.08238	up	0.918629	1.01648	down
At1g19080	0.782524	1.02123	down	0.912908	1.00572	up	0.988673	1.00063	down	0.0526511	1.12896	down	0.587335	1.05524	up	0.766205	1.0198	up	0.248752	1.05195	up
At1g19090	0.142361	1.23663	up	0.504296	1.10325	up	0.025602	1.14492	up	0.932296	1.00305	down	0.284237	1.20305	up	0.0649732	1.19252	up	0.752524	1.03639	down
At1g19100	0.509319	1.02321	up	0.551893	1.04796	up	0.407295	1.04043	down	0.188423	1.2947	down	0.655527	1.02146	up	0.603101	1.02133	up	0.615958	1.05706	down
At1g19110	0.689021	1.0145	up	0.664554	1.02767	up	0.585362	1.04474	up	0.960303	1.0044	down	0.775586	1.02179	up	0.541881	1.03892	up	0.446757	1.06444	down
At1g19120	0.147989	1.32437	down	0.600306	1.03495	up	0.510716	1.0419	down	0.652576	1.02647	down	0.659384	1.04754	up	0.072798	1.15454	down	0.489299	1.05822	up
At1g19130	0.322981	1.07312	up	0.119686	1.14633	down	0.129924	1.21814	down	0.775469	1.03707	up	0.00368609	1.17461	down	0.549796	1.04649	down	0.80134	1.03106	down
At1g19140	0.526548	1.04309	down	0.747125	1.01438	down	0.0981789	1.18409	up	0.462391	1.01012	up	0.27686	1.09186	up	0.653352	1.02174	up	0.897199	1.00562	up
At1g19150	0.808449	1.00958	up	0.539501	1.06804	down	0.550335	1.02217	down	0.309973	1.0213	down	0.864372	1.01022	down	0.608923	1.03431	up	0.718439	1.02886	down
At1g19160	0.260298	1.10714	up	0.698038	1.02742	up	0.300544	1.07079	up	0.516979	1.02744	up	0.443557	1.20243	up	0.199675	1.07841	up	0.93723	1.00805	down
At1g19170	0.43998	1.09799	down	0.830629	1.02412	down	0.605785	1.04386	down	0.234939	1.09174	down	0.875804	1.02247	down	0.795742	1.01552	up	0.985713	1.00218	up
At1g19180	0.389505	1.74335	up	0.0574849	1.22711	down	0.0984986	1.16185	down	0.657969	1.10576	up	0.0310371	1.2625	down	0.0305088	1.209	down	0.82544	1.04527	down
At1g19190	0.139176	1.49931	up	0.163998	1.1172	up	0.905161	1.00862	up	0.390406	1.07394	down	0.24501	1.09143	up	0.641324	1.04028	up	0.443092	1.33062	up
At1g19200	0.672902	1.03696	up	0.431766	1.06644	up	0.856508	1.00871	up	0.0998079	1.09556	down	0.759648	1.02413	up	0.278011	1.08482	up	0.717717	1.03675	up
At1g19210	0.43293	1.13462	down	0.406435	1.06374	down	0.310463	1.01811	down	0.695187	1.02844	down	0.358952	1.10633	down	0.376972	2.46696	down	0.0163239	1.09527	down
At1g19220	0.693912	1.02223	down	0.163213	1.08528	up	0.199329	1.0824	up	0.0317799	1.13482	down	0.3645	1.12005	up	0.389813	1.11652	up	0.662918	1.03902	down
At1g19230	0.147681	1.10505	down	0.741893	1.00879	up	0.428938	1.06566	up	0.012238	1.19619	down	0.845984	1.00569	down	0.223612	1.0601	up	0.120859	1.15135	down
At1g19240	0.883091	1.00712	down	0.073589	1.12396	down	0.927491	1.00395	down	0.565546	1.02398	down	0.318429	1.122	down	0.23456	1.0541	down	0.769041	1.02443	down
At1g19250	0.271466	1.21504	up	0.276795	1.0587	up	0.586005	1.00885	up	0.243619	1.15292	down	0.531216	1.0535	up	0.245523	1.11155	up	0.819731	1.0506	down
At1g19260	0.661859	1.02736	up	0.761771	1.04466	up	0.0763512	1.09918	down	0.00840989	1.16872	down	0.59635	1.0255	down	0.0617581	1.17254	up	0.033158	1.07228	down
At1g19270	0.179691	1.07208	down	0.350273	1.01505	down	0.532663	1.00965	up	0.787755	1.03177	up	0.418518	1.05126	up	0.387285	2.86684	down	0.588442	1.03391	down
At1g19290	0.4667	1.01661	up	0.7081	1.01894	up	0.304757	1.0735	up	0.262227	1.22239	down	0.238838	1.14966	up	0.971419	1.00364	down	0.531593	1.04884	down
At1g19300	0.8017	1.01227	up	0.597453	1.04174	down	0.0343002	1.07057	up	0.510208	1.03121	down	0.656683	1.08176	up	0.84737	1.0107	down	0.321554	1.05842	up
At1g19310	0.528838	1.03213	up	0.0912174	1.05255	up	0.538628	1.02652	up	0.462074	1.09566	down	0.982731	1.00143	down	0.677386	1.02351	down	0.56047	1.03135	up
At1g19320	0.823849	1.01007	down	0.196641	1.14335	down	0.295606	1.0878	down	0.3766	1.13212	up	0.538448	1.02214	up	0.361781	3.36603	down	0.369265	1.10441	up
At1g19330	0.19617	1.06719	down	0.9406	1.00631	down	0.520219	1.06106	up	0.524897	1.03207	up	0.497181	1.08385	up	0.913621	1.007	up	0.237873	1.04343	up
At1g19340	0.998787	1.00002	down	0.918334	1.00621	down	0.203615	1.06277	up	0.283465	1.07046	up	0.0549893	1.11507	up	0.891121	1.00694	up	0.508989	1.02873	up
At1g19350	0.577029	1.02395	up	0.793581	1.01876	down	0.578003	1.02868	up	0.808108	1.00598	down	0.328833	1.06485	down	0.872088	1.01448	up	0.364858	1.03952	down
At1g19360	0.69276	1.0162	down	0.713095	1.01947	up	0.127392	1.10873	up	0.374799	1.03816	down	0.286427	1.24429	up	0.728036	1.15236	up	0.655724	1.03264	down
At1g19370	0.0405135	1.09013	down	0.416636	1.12769	down	0.422913	1.04377	down	0.375266	1.06556	down	0.641527	1.05798	down	0.540934	1.04229	up	0.189183	1.08341	up
At1g19380	0.431354	1.22695	up	0.248282	1.26635	down	0.00106614	1.48274	down	0.450869	1.34696	up	0.0413581	1.53012	down	0.151346	1.47447	down	0.728549	1.14698	down
At1g19390	0.498241	1.03334	down	0.310051	1.07978	down	0.785364	1.0339	up	0.677445	1.02952	up	0.380251	1.08911	up	0.384823	3.20466	down	0.55432	1.03627	up
At1g19394	0.0966202	1.02692	up	0.659995	1.01561	up	0.0453651	1.06753	up	0.883159	1.00386	down	0.73264	1.02232	up	0.638957	1.01183	up	0.816254	1.0191	down
At1g19397	0.190165	1.17275	up	0.259903	1.18702	up	0.957998	1.00531	down	0.409253	1.19855	down	0.0973185	1.22054	up	0.501948	2.54506	down	0.896579	1.02294	up
At1g19400	0.251132	1.0424	up	0.255249	1.10223	down	0.101481	1.08955	down	0.360939	1.08979	up	0.309617	1.10714	down	0.38625	3.19455	down	0.933983	1.00284	up
At1g19410	0.791999	1.00865	down	0.250774	1.09593	down	0.680001	1.01451	down	0.989822	1.00082	down	0.648887	1.04285	down	0.400949	3.09821	down	0.0465806	1.21026	up
At1g19430	0.1658	1.06385	down	0.283335	1.05697	down	0.979132	1.00123	down	0.126382	1.16284	up	0.569026	1.0118	up	0.406909	3.06055	down	0.471172	1.10464	up
At1g19440	0.436133	1.07222	up	0.607277	1.02943	up	0.863324	1.01174	up	0.539929	1.07448	up	0.944382	1.00635	up	0.389049	3.17737	down	0.601706	1.0399	up
At1g19450	0.655141	1.04242	up	0.388036	1.25795	down	0.947252	1.01401	up	0.461551	1.24015	down	0.395362	1.11058	up	0.336938	1.07517	down	0.479634	1.22566	up
At1g19460	0.158932	1.04743	up	0.683686	1.01721	down	0.97849	1.00099	up	0.795956	1.01069	up	0.670108	1.02346	up	0.385938	3.19626	down	0.316664	1.0451	up
At1g19470	0.263637	1.05539	up	0.460731	1.04308	down	0.696129	1.02172	down	0.81859	1.01443	up	0.262978	1.08788	down	0.394882	3.13828	down	0.123762	1.10532	up
At1g19480	0.351707	1.0246	down	0.691936	1.0331	up	0.0816979	1.13811	up	0.648264	1.21377	down	0.453447	1.15047	up	0.386667	3.19278	down	0.91077	1.01493	up
At1g19485	0.0817005	1.71341	down	0.276749	1.10568	down	0.510475	1.11584	down	0.188524	1.15131	up	0.593481	1.07145	down	0.339756	3.53907	down	0.831926	1.05739	up
At1g19490	0.406926	1.10309	up	0.209098	1.04971	up	0.675679	1.03731	down	0.0309192	1.24627	up	0.852959	1.01907	down	0.512147	2.51621	down	0.0110569	1.13062	up
At1g19500	0.0512712	1.17719	up	0.58938	1.04063	up	0.202594	1.02475	up	0.125705	1.07165	up	0.34379	1.18338	up	0.249462	1.09474	down	0.643997	1.0424	up
At1g19510	0.247904	1.04061	up	0.518666	1.08023	up	0.502203	1.06831	up	0.149024	1.07745	down	0.231851	1.02117	up	0.427205	1.08277	up	0.355849	1.04181	down
At1g19520	0.744151	1.01134	up	0.37586	1.03593	down	0.21567	1.05939	down	0.941099	1.00498	up	0.657931	1.03804	up	0.712328	1.0158	down	0.0182895	1.04484	up
At1g19525	0.821121	1.0197	up	0.689165	1.02005	up	0.440073	1.07734	down	0.738863	1.01554	down	0.388823	1.03888	down	0.57808	1.04901	up	0.590775	1.06246	up
At1g19530	0.59615	1.03291	up	0.109571	1.3141	down	0.175147	1.26192	down	0.129479	1.23927	up	0.228027	1.39143	down	0.17739	1.09943	down	0.760872	1.03935	up
At1g19540	0.135909	2.24816	up	0.440955	1.0849	down	0.108101	1.4255	up	0.648016	1.12806	down	0.601484	1.09106	up	0.267109	1.11884	up	0.486116	1.08018	up
At1g19550	0.160267	1.23359	down	0.0657382	1.10673	down	0.213131	1.08665	down	0.260807	1.0641	up	0.0931834	1.15276	down	0.206529	1.09891	down	0.877345	1.00534	up
At1g19570	0.00386539	1.83809	down	0.0961544	1.15259	down	0.0179392	1.31875	down	0.782555	1.04995	down	0.0450932	1.22741	down	0.0864366	1.14009	down	0.844888	1.05636	up
At1g19580	0.232007	1.04198	up	0.299048	1.08959	down	0.415798	1.13242	up	0.788972	1.01208	up	0.472672	1.04546	down	0.548673	1.05926	up	0.374176	1.05311	up
At1g19600	0.360899	1.28838	up	0.223252	1.07322	down	0.700322	1.01911	up	0.620083	1.03456	up	0.127411	1.07077	down	0.765265	1.02645	up	0.0887543	1.06798	up
At1g19610	0.146199	1.10861	down	0.414418	1.05975	down	0.348021	1.09004	down	0.130765	1.06277	up	0.230424	1.11074	down	0.0973389	1.48943	up	0.326035	1.24088	up
At1g19620	0.865419	1.01187	up	0.207813	1.10827	down	0.699753	1.03164	down	0.602024	1.01609	up	0.825133	1.02995	down	0.568802	1.03031	up	0.124069	1.12541	up
At1g19630	0.861248	1.01244	up	0.503147	1.04834	down	0.195189	1.08397	up	0.717837	1.04867	up	0.806197	1.03721	up	0.752256	1.02106	down	0.50188	1.11272	up
At1g19640	0.50917	1.03171	down	0.691301	1.02128	down	0.579324	1.03458	up	0.197317	1.05819	up	0.306102	1.03469	up	0.389633	3.17161	down	0.776871	1.02495	up
At1g19650	0.723737	1.00918	down	0.609623	1.01974	down	0.511951	1.10343	up	0.267205	1.29303	down	0.865109	1.01336	up	0.376845	3.25835	down	0.743818	1.037	down
At1g19660	0.0757374	1.30681	down	0.299241	1.11213	down	0.101162	1.24589	down	0.141716	1.36385	up	0.213996	1.27478	down	0.332241	3.59803	down	0.784634	1.08882	up
At1g19670	0.0679201	1.6654	down	0.603039	1.03804	down	0.232562	1.14817	down	0.0975552	1.26021	up	0.110189	1.30543	down	0.34314	3.51291	down	0.938161	1.01577	up
At1g19680	0.229462	1.0695	down	0.630814	1.04411	down	0.236905	1.07815	down	0.851368	1.01592	down	0.300004	1.09826	down	0.380947	3.23263	down	0.620886	1.07426	down
At1g19690	0.956222	1.00253	down	0.740193	1.04168	up	0.67933	1.01278	down	0.978442	1.00144	down	0.848275	1.012	up	0.982463	1.00131	down	0.516954	1.04059	down
At1g19700	0.472552	1.0822	down	0.501514	1.09446	down	0.252136	1.20411	up	0.429594	1.31312	down	0.513521	1.12696	up	0.366254	3.33343	down	0.632755	1.0882	up
At1g19710	0.86804	1.00947	down	0.615675	1.02029	down	0.140224	1.05675	up	0.08256	1.13476	up	0.931442	1.00378	down	0.373534	3.28154	down	0.968685	1.0032	down
At1g19715	0.495918	1.01468	up	0.455432	1.10829	down	0.842878	1.01889	down	0.41593	1.06484	up	0.583639	1.05252	down	0.377966	3.25123	down	0.483543	1.05791	up
At1g19720	0.310219	1.19583	down	0.326948	1.0643	down	0.820235	1.02202	down	0.17335	1.16785	up	0.760779	1.02309	down	0.37973	3.24179	down	0.735655	1.0473	down
At1g19730	0.238365	1.11275	down	0.898847	1.00367	down	0.0817787	1.07382	up	0.384454	1.36459	down	0.652968	1.05853	up	0.352609	3.43561	down	0.172735	1.09809	up
At1g19740	0.174803	1.15699	up	0.585835	1.04821	up	0.557919	1.00883	down	0.0481675	1.07139	down	0.821019	1.01509	up	0.940455	1.00515	up	0.482049	1.09086	down
At1g19750	0.0417732	1.5917	down	0.540555	1.02682	up	0.375188	1.02785	down	0.818408	1.00812	down	0.403033	1.08648	up	0.419244	1.07555	up	0.135516	1.12239	down
At1g19770	0.879069	1.00871	up	0.747491	1.03508	down	0.844806	1.02252	down	0.930028	1.00876	down	0.25662	1.10894	down	0.435079	1.03788	down	0.654129	1.04316	down
At1g19780	0.554563	1.0368	up	0.535507	1.05938	up	0.602925	1.05021	up	0.457478	1.04565	down	0.927791	1.00589	up	0.787817	1.01542	up	0.804577	1.02238	down
At1g19790	0.815112	1.02043	down	0.694064	1.01705	up	0.760785	1.0175	down	0.0342324	1.19894	down	0.458462	1.07847	up	0.309593	1.07368	down	0.108523	1.18562	down
At1g19800	0.648375	1.06635	down	0.0958342	1.44867	down	0.00205585	1.41095	down	0.735174	1.09485	up	0.2038	1.24785	down	0.105712	1.30273	down	0.416944	1.27571	up
At1g19830	0.456382	1.1137	up	0.813058	1.01929	up	0.568216	1.01889	down	0.126717	1.08053	down	0.489179	1.06437	up	0.754644	1.02362	up	0.168421	1.07866	down
At1g19835	0.233714	1.07767	down	0.902934	1.00508	up	0.427038	1.02486	down	0.442845	1.05881	down	0.770025	1.01222	up	0.997738	1.00025	up	0.250165	1.11801	down
At1g19840	0.400235	1.01464	up	0.559835	1.05368	up	0.270974	1.0645	up	0.475151	1.03857	down	0.457015	1.05932	up	0.696217	1.02387	up	0.157278	1.10437	down
At1g19850	0.634233	1.01898	up	0.779465	1.01445	up	0.599988	1.05782	up	0.223124	1.05585	down	0.579597	1.0311	down	0.0926182	1.05876	down	0.901489	1.00484	up
At1g19860	0.166182	1.0565	up	0.544832	1.03032	down	0.98353	1.00126	down	0.808623	1.01711	down	0.317726	1.03649	down	0.376561	1.04609	down	0.475908	1.03765	down
At1g19870	0.495286	1.02387	down	0.131546	1.09565	down	0.757491	1.02872	up	0.07204	1.11805	down	0.472291	1.08315	up	0.4565	1.05445	up	0.349931	1.0401	up
At1g19880	0.149933	1.08489	up	0.809238	1.03234	up	0.868732	1.01671	down	0.072428	1.12421	down	0.270229	1.09385	down	0.403626	3.08132	down	0.54952	1.07998	down
At1g19890	0.391011	1.09953	up	0.325406	1.1148	up	0.954905	1.00653	up	0.437828	1.16727	up	0.435538	1.13098	up	0.356	2.53106	down	0.338251	1.06946	down
At1g19900	0.5643	1.01569	up	0.364263	1.0695	up	0.476204	1.05417	up	0.0949265	1.18769	down	0.710241	1.04242	up	0.404125	3.07763	down	0.783454	1.04319	down
At1g19910	0.306235	1.07606	up	0.898681	1.00517	down	0.0264964	1.18917	down	0.398761	1.39009	up	0.170257	1.22457	down	0.397302	3.12352	down	0.917958	1.01466	up
At1g19920	0.0332358	1.21059	down	0.260492	1.11659	up	0.329606	1.03124	down	0.0757929	1.14477	down	0.432308	1.11484	up	0.393546	3.14711	down	0.920289	1.01242	down
At1g19930	0.361802	1.05575	up	0.343278	1.09001	up	0.890791	1.00601	down	0.0138782	1.2164	down	0.811916	1.02092	up	0.373303	3.28338	down	0.350884	1.15467	up
At1g19940	0.379162	1.04006	up	0.314897	1.06953	up	0.5002	1.05863	up	0.0777302	1.0707	down	0.938767	1.00394	up	0.323618	1.05826	up	0.375214	1.0915	down
At1g19950	0.372664	1.06715	up	0.188584	1.11072	up	0.465762	1.07498	down	0.589099	1.07858	up	0.576449	1.09115	up	0.381768	3.22721	down	0.776727	1.04146	down
At1g19960	0.0375593	1.36683	down	0.862604	1.00897	down	0.22551	1.08465	down	0.956928	1.00826	down	0.162233	1.34524	down	0.36848	3.31827	down	0.700883	1.03788	up
At1g19970	0.929998	1.0053	down	0.717986	1.04561	up	0.706765	1.02779	down	0.344458	1.06287	down	0.792949	1.02077	up	0.418853	2.98958	down	0.68985	1.03066	down
At1g19980	0.0559013	1.08308	down	0.89388	1.00517	down	0.354558	1.0692	down	0.682903	1.06962	down	0.24412	1.0936	down	0.314219	2.60692	down	0.55105	1.07057	down
At1g19990	0.885202	1.00895	up	0.926578	1.00812	down	0.92662	1.00377	up	0.148352	1.16023	down	0.704725	1.05528	down	0.346861	3.02596	down	0.154783	1.14849	up
At1g20000	0.863549	1.00598	up	0.457879	1.05056	up	0.11766	1.06037	down	0.596081	1.04643	down	0.439838	1.07921	up	0.775087	1.01808	up	0.175296	1.0401	up
At1g20010	0.0245486	1.47931	down	0.910228	1.00659	down	0.064903	1.10302	down	0.689661	1.02518	down	0.0269756	1.09126	down	0.256633	1.02835	down	0.799572	1.02765	down
At1g20020	0.748629	1.0091	up	0.772966	1.03267	up	0.80288	1.00781	up	0.070204	1.05325	down	0.223832	1.05473	up	0.558061	1.0424	up	0.769532	1.02649	down
At1g20030	0.367466	1.06017	up	0.364014	1.22154	down	0.0169876	1.17716	down	0.853007	1.02442	up	0.135129	1.32804	down	0.0455841	1.04607	down	0.520862	1.06072	up
At1g20050	0.242332	1.13779	down	0.846778	1.00912	up	0.389273	1.03657	down	0.0426982	1.08329	down	0.568083	1.03495	up	0.203033	1.13483	up	0.396387	1.0461	down
At1g20060	0.395577	1.03227	down	0.304755	1.01548	down	0.712863	1.03379	up	0.252385	1.11081	down	0.197426	1.16442	up	0.244997	1.06471	up	0.107064	1.08695	up
At1g20070	0.443227	1.02062	up	0.179341	1.11187	up	0.585828	1.0342	up	0.509463	1.06707	down	0.0622343	1.08087	up	0.30465	1.08213	up	0.818283	1.01354	down
At1g20080	0.134087	1.25544	down	0.431716	1.04881	up	0.896752	1.00698	up	0.401879	1.04842	down	0.436536	1.04889	up	0.922947	1.00559	down	0.243118	1.05692	down
At1g20090	0.143995	1.07539	down	0.277231	1.16191	up	0.443374	1.06843	up	0.107918	1.23222	down	0.0106605	1.25335	up	0.924488	1.00524	up	0.399284	1.0999	down
At1g20100	0.793223	1.00194	down	0.861867	1.02185	down	0.714742	1.0233	up	0.237859	1.15001	down	0.982203	1.00057	up	0.0954548	1.13046	up	0.626222	1.03135	up
At1g20110	0.0332216	1.75688	down	0.269182	1.08497	down	0.162765	1.07838	down	0.783527	1.01659	up	0.412926	1.04192	down	0.313591	1.06033	down	0.233999	1.11687	down
At1g20120	0.100437	1.0595	up	0.713452	1.01993	down	0.155348	1.07377	down	0.211564	1.07212	up	0.0975951	1.12766	up	0.248988	1.03961	up	0.880836	1.00557	down
At1g20130	0.204712	1.05349	up	0.420928	1.05316	up	0.935201	1.00675	down	0.0670297	1.11866	down	0.971454	1.00347	down	0.424962	1.05392	up	0.733424	1.08651	down
At1g20140	0.0649059	1.11754	up	0.446878	1.03963	up	0.974262	1.00195	down	0.0767512	1.14569	down	0.418957	1.08379	up	0.419263	1.8529	down	0.769053	1.02048	up
At1g20150	0.122939	1.10317	down	0.473235	1.07455	up	0.117683	1.11853	up	0.116605	1.33621	down	0.297705	1.1309	up	0.41362	3.02219	down	0.500053	1.08342	up
At1g20160	0.26483	1.04421	down	0.142541	1.11183	up	0.722878	1.01388	up	0.347768	1.03583	down	0.632075	1.04685	up	0.388052	3.18273	down	0.479595	1.0433	up
At1g20180	0.198586	1.16938	up	0.534805	1.0637	up	0.263808	1.12684	up	0.339434	1.10071	down	0.404137	1.08218	up	0.411831	2.51692	down	0.412669	1.09386	up
At1g20190	0.177964	1.05337	down	0.151959	1.15909	up	0.194053	1.09076	down	0.743831	1.04495	up	0.425848	1.10055	down	0.374224	1.85137	down	0.320632	1.2987	up
At1g20200	0.497445	1.04354	down	0.248389	1.08967	up	0.86366	1.00989	down	0.0538286	1.20757	down	0.377747	1.05901	up	0.411798	3.03248	down	0.951315	1.00692	down
At1g20220	0.782781	1.01473	up	0.418606	1.05515	down	0.273544	1.06386	up	0.292392	1.07927	down	0.666062	1.05949	down	0.398114	3.11757	down	0.895896	1.0197	up
At1g20225	0.0774959	1.42511	down	0.550741	1.02178	up	0.726912	1.02413	down	0.925419	1.01644	up	0.558461	1.04774	down	0.365956	3.19034	down	0.719584	1.04571	down
At1g20230	0.630802	1.02738	up	0.314879	1.04782	up	0.224497	1.0562	up	0.149131	1.18703	down	0.58484	1.05102	up	0.387293	3.18698	down	0.780373	1.02113	up
At1g20240	0.176417	1.11907	up	0.993329	1.00052	up	0.353635	1.04469	up	0.33258	1.36001	down	0.273372	1.26927	up	0.362255	3.36245	down	0.0611711	1.29925	up
At1g20260	0.265669	1.07194	up	0.485076	1.01729	up	0.841252	1.01218	up	0.978497	1.0009	up	0.113807	1.07502	up	0.437227	1.14844	down	0.726154	1.02635	up
At1g20270	0.963987	1.0016	down	0.226502	1.37176	up	0.380027	1.03409	up	0.275141	1.02865	down	0.471263	1.05745	up	0.261409	1.24482	up	0.492203	1.03116	up
At1g20280	0.603493	1.06082	up	0.940068	1.0127	down	0.118019	1.35444	up	0.465166	1.13355	down	0.206986	1.31905	up	0.298626	1.11435	down	0.719769	1.04735	up
At1g20290	0.000613306	1.07953	down	0.190719	1.0452	up	0.378772	1.02411	up	0.570933	1.02745	up	0.232898	1.06111	up	0.383688	3.21274	down	0.088481	1.11466	up
At1g20300	0.281416	1.20269	up	0.187123	1.09705	up	0.614426	1.07609	up	0.763341	1.01574	up	0.811368	1.01303	down	0.128626	1.29923	up	0.0309335	1.0518	up
At1g20310	0.0257547	1.07898	down	0.576551	1.02156	down	0.775972	1.02037	up	0.801255	1.01585	down	0.261948	1.0485	up	0.0149197	1.0578	up	0.788879	1.02128	up
At1g20320	0.85975	1.00692	down	0.0346913	1.05617	up	0.159084	1.13055	up	0.679648	1.0183	up	0.215717	1.05024	up	0.212653	1.06667	up	0.00990699	1.08724	up
At1g20330	0.873371	1.00697	up	0.764419	1.02696	down	0.801767	1.01561	down	0.0591395	1.10081	up	0.74058	1.02976	down	0.480745	1.0216	up	0.711518	1.03238	down
At1g20340	0.0815835	1.17727	down	0.220617	1.35998	down	0.00946022	1.80562	down	0.49482	1.60699	up	0.00231201	2.65781	down	0.0609923	1.84407	down	0.832013	1.1915	down
At1g20350	0.250898	1.12767	up	0.902347	1.01269	down	0.827903	1.02083	up	0.513032	1.1117	down	0.407509	1.10531	up	0.860893	1.01374	up	0.0265036	1.17718	up
At1g20360	0.869477	1.00938	down	0.497831	1.08264	up	0.646026	1.03051	up	0.687556	1.0579	up	0.0655672	1.15177	up	0.162194	1.07597	up	0.486971	1.0918	up
At1g20370	0.640458	1.01032	up	0.854433	1.00874	down	0.762634	1.0215	up	0.813945	1.01446	down	0.540799	1.06039	down	0.406675	3.0615	down	0.845795	1.02122	down
At1g20380	0.996198	1.0001	up	0.5361	1.05639	down	0.679392	1.02627	up	0.798588	1.02108	down	0.922342	1.01008	down	0.3962	3.13046	down	0.635789	1.04416	up
At1g20400	0.46119	1.03386	down	0.121766	1.06049	down	0.93327	1.00529	up	0.694185	1.04912	down	0.667327	1.01752	up	0.39779	3.1202	down	0.921295	1.0074	up
At1g20410	0.200921	1.28238	down	0.295328	1.04776	down	0.309568	1.11626	down	0.115253	1.13987	up	0.569231	1.0612	down	0.339613	1.98968	down	0.506702	1.08338	up
At1g20430	0.753792	1.01514	down	0.285749	1.44427	down	0.148155	1.29622	down	0.588443	1.20941	up	0.0896563	1.37686	down	0.0548628	3.55019	down	0.0488853	2.00749	down
At1g20440	0.0106404	1.29246	down	0.12485	1.69572	down	0.164473	1.4842	down	0.308933	1.54892	up	0.16184	1.61467	down	0.0537675	1.59479	down	0.713418	1.23085	down
At1g20450	0.0542128	1.02949	up	0.159527	1.26482	down	0.0958446	1.32353	down	0.322212	1.24401	up	0.158896	1.33737	down	0.167675	1.49362	down	0.646758	1.14799	down
At1g20460	0.354986	1.14744	down	0.07964	1.04499	up	0.42191	1.02239	up	0.167543	1.05847	up	0.29153	1.07512	down	0.381863	3.22401	down	0.803657	1.03012	up
At1g20470	0.285187	1.09149	down	0.865932	1.01414	up	0.370194	1.08609	up	0.260602	1.05498	up	0.353211	1.10037	up	0.367297	3.32624	down	0.546213	1.0665	down
At1g20480	0.0691507	1.52124	up	0.974232	1.00134	up	0.598488	1.0192	up	0.148282	1.06021	up	0.333557	1.03903	up	0.512795	1.13087	up	0.0753459	1.06348	up
At1g20490	0.0791162	1.04576	down	0.614626	1.01785	down	0.833071	1.02349	down	0.282444	1.05854	up	0.658256	1.02199	down	0.457618	1.12133	up	0.639297	1.01693	down
At1g20500	0.479543	1.01837	up	0.506826	1.01821	down	0.744511	1.01966	up	0.147845	1.12472	up	0.912454	1.0072	up	0.359948	1.07957	up	0.665758	1.03317	down
At1g20510	0.346957	1.02632	up	0.225023	1.13835	down	0.140167	1.05397	down	0.000576079	1.1144	up	0.226206	1.15616	down	0.440864	1.04709	down	0.179216	1.16914	up
At1g20520	0.32108	1.23964	up	0.379852	1.01633	up	0.628199	1.02951	down	0.26248	1.08598	down	0.933404	1.00296	down	0.394294	1.04842	up	0.483413	1.03061	up
At1g20530	0.159603	1.06257	down	0.496713	1.02718	up	0.685823	1.02283	down	0.920646	1.00532	down	0.985684	1.00104	up	0.889277	1.01081	up	0.144567	1.04731	up
At1g20540	0.624882	1.02578	up	0.162436	1.13748	up	0.71096	1.02001	down	0.919367	1.0066	up	0.615492	1.02229	down	0.760752	1.0286	down	0.10825	1.08614	up
At1g20550	0.586514	1.0174	down	0.100077	1.06544	down	0.196626	1.06853	down	0.735891	1.01658	down	0.606394	1.02849	down	0.769755	1.01072	up	0.706544	1.06072	down
At1g20560	0.50872	1.03246	up	0.288996	1.18283	down	0.601785	1.03023	down	0.125501	1.05498	up	0.524037	1.08516	down	0.287646	1.08214	up	0.132846	1.17811	up
At1g20570	0.394966	1.08208	up	0.988301	1.00049	up	0.880895	1.00394	down	0.445113	1.05853	up	0.412819	1.07794	down	0.960541	1.00577	down	0.281952	1.09492	up
At1g20575	0.045841	1.15263	down	0.322101	1.06997	up	0.481991	1.05195	down	0.00980131	1.13502	up	0.914107	1.00599	down	0.331929	1.03378	down	0.924043	1.00909	down
At1g20580	0.407413	1.0505	up	0.176976	1.31887	down	0.105169	1.21454	down	0.154085	1.12361	up	0.284748	1.3432	down	0.347394	1.0572	down	0.692183	1.06687	down
At1g20590	0.48343	1.01516	up	0.129664	1.0795	down	0.0561581	1.05839	down	0.99866	1.00011	down	0.961746	1.00273	up	0.387744	3.10837	down	0.321581	1.07405	up
At1g20600	0.119104	1.03706	down	0.946807	1.00302	down	0.720398	1.02745	down	0.0424377	1.07224	up	0.686305	1.03045	down	0.402017	3.09281	down	0.651537	1.03902	up
At1g20610	0.184148	1.12577	down	0.481502	1.05047	down	0.439776	1.04491	down	0.635562	1.08035	down	0.756091	1.02929	down	0.430112	2.53489	down	0.569762	1.1139	up
At1g20620	0.0284185	1.66624	down	0.0550643	1.42761	down	0.0230128	1.52737	down	0.353305	1.54762	up	0.0190507	1.59878	down	0.0120249	1.70908	down	0.823302	1.15918	down
At1g20630	0.588141	1.02042	down	0.189799	1.12854	down	0.0834099	1.11487	down	0.116399	1.11225	up	0.415739	1.06303	down	0.395014	2.10134	down	0.131895	1.18748	up
At1g20640	0.457737	1.02147	down	0.18497	1.06195	down	0.456979	1.05568	down	0.972776	1.00412	up	0.493532	1.04207	down	0.417197	2.99755	down	0.964407	1.00497	up
At1g20650	0.797559	1.01114	down	0.366906	1.03993	down	0.852649	1.01672	down	0.282621	1.10882	up	0.680186	1.03075	down	0.372213	3.29057	down	0.994772	1.00079	down
At1g20670	0.214811	1.30592	down	0.299494	1.03669	down	0.356919	1.06725	down	0.14208	1.0975	up	0.730355	1.04068	up	0.380158	3.23659	down	0.918351	1.00968	up
At1g20680	0.183757	1.14169	up	0.556747	1.02912	up	0.587118	1.02808	down	0.214701	1.08837	down	0.407454	1.0735	up	0.427918	1.10381	up	0.516664	1.05265	down
At1g20690	0.328746	1.04787	down	0.443837	1.07816	up	0.122289	1.09558	up	0.245086	1.06028	down	0.437287	1.18533	up	0.572322	1.02921	down	0.962642	1.00213	down
At1g20693	0.150948	1.2148	up	0.8266	1.01552	up	0.947054	1.003	up	0.955373	1.00484	up	0.688491	1.05835	up	0.601999	1.05755	up	0.268654	1.14728	down
At1g20696	0.381807	1.48434	up	0.159381	1.05987	down	0.265659	1.08322	down	0.330994	1.06919	up	0.0875849	1.28103	down	0.125032	1.13084	down	0.0395968	1.25955	down
At1g20700	0.442769	1.0447	down	0.572776	1.0563	down	0.872796	1.00665	up	0.528205	1.06749	down	0.668507	1.025	down	0.255972	1.10658	down	0.640977	1.02736	down
At1g20710	0.524051	1.03027	up	0.708015	1.02155	up	0.858575	1.00928	down	0.080763	1.07463	down	0.625151	1.05714	up	0.26961	1.09272	down	0.892717	1.01168	down
At1g20720	0.191089	1.06011	up	0.806342	1.01437	up	0.884636	1.01587	up	0.236524	1.08998	down	0.658165	1.03362	up	0.67547	1.01319	down	0.019129	1.06818	down
At1g20730	0.261775	1.08199	up	0.103871	1.06172	up	0.477706	1.01774	up	0.11693	1.06083	down	0.267353	1.08994	up	0.431724	1.05039	up	0.633811	1.04447	up
At1g20740	0.714017	1.01528	down	0.778987	1.01792	down	0.121154	1.1284	up	0.0911622	1.08885	down	0.996837	1.00028	up	0.107819	1.10235	down	0.472701	1.0743	down
At1g20750	0.283156	1.0507	up	0.737256	1.01767	up	0.553661	1.03164	up	0.301246	1.05447	down	0.949195	1.0034	down	0.626891	1.03294	up	0.722173	1.04415	up
At1g20760	0.0024573	1.04482	down	0.25319	1.06021	up	0.103906	1.07601	down	0.562915	1.04628	up	0.42572	1.43808	up	0.322948	1.04639	up	0.0311814	1.06408	down
At1g20770	0.105518	1.08811	up	0.816058	1.01304	down	0.419991	1.08724	up	0.0490357	1.10152	down	0.425229	1.06345	up	0.988378	1.00109	up	0.776399	1.04095	up
At1g20780	0.0294288	1.37786	down	0.834223	1.01864	down	0.858321	1.01282	up	0.170172	1.11277	down	0.768632	1.03275	up	0.38375	3.21512	down	0.396669	1.08673	down
At1g20790	0.733881	1.02141	down	0.429749	1.13227	up	0.17096	1.25534	up	0.164367	1.14103	down	0.434827	1.11826	up	0.0952002	1.15432	up	0.838772	1.03075	up
At1g20795	0.0227283	1.09475	up	0.402995	1.10099	up	0.452458	1.0334	up	0.112096	1.18564	down	0.514243	1.0995	up	0.375609	2.4333	down	0.8738	1.02011	up
At1g20800	0.35729	1.07148	up	0.691062	1.04208	up	0.570802	1.05299	up	0.105934	1.16407	down	0.406742	1.10213	up	0.383657	3.21285	down	0.0559268	1.16044	down
At1g20810	0.869433	1.0178	up	0.491857	1.04734	up	0.983776	1.00147	down	0.39059	1.07577	down	0.517781	1.08531	up	0.407111	2.374	down	0.745839	1.05092	up
At1g20816	0.141112	1.04398	down	0.933549	1.00517	up	0.508726	1.03924	up	0.707889	1.01968	down	0.781006	1.01753	up	0.382384	3.22118	down	0.731849	1.02025	down
At1g20823	0.245287	1.06646	up	0.913019	1.02628	down	0.982427	1.00561	down	0.611422	1.09438	up	0.511607	1.10301	down	0.193863	1.14899	down	0.136468	1.34772	down
At1g20830	0.133975	1.0791	down	0.878277	1.01089	up	0.815531	1.01515	up	0.123588	1.0426	down	0.604596	1.06241	up	0.700622	1.02854	up	0.855153	1.02529	up
At1g20840	0.085054	1.05181	up	0.0536093	1.32429	down	0.0271409	1.29159	down	0.55304	1.28371	up	0.117791	1.48581	down	0.264574	2.84546	down	0.854566	1.04787	down
At1g20850	0.238984	1.03178	down	0.985702	1.00108	up	0.55307	1.04619	up	0.0600806	1.11338	down	0.463774	1.09659	up	0.389146	3.17521	down	0.426398	1.07549	down
At1g20860	0.904066	1.00744	down	0.372462	1.07974	up	0.093353	1.05474	up	0.403199	1.06372	down	0.58451	1.04751	up	0.381436	3.23014	down	0.717188	1.03959	up
At1g20870	0.741147	1.01266	down	0.957295	1.00438	up	0.13704	1.11229	up	0.436866	1.06812	down	0.247998	1.115	up	0.340216	2.70833	down	0.931245	1.01051	down
At1g20880	0.340928	1.21085	up	0.819385	1.01214	up	0.404047	1.03127	up	0.125599	1.13219	down	0.22257	1.0744	up	0.636457	1.04394	up	0.937983	1.00729	up
At1g20890	0.202331	1.09906	down	0.500424	1.02282	down	0.811432	1.01561	up	0.343553	1.05788	down	0.876762	1.01165	down	0.270781	1.04557	down	0.631032	1.01401	up
At1g20900	0.520348	1.02749	up	0.0375486	1.06692	down	0.567954	1.04563	up	0.540942	1.09973	up	0.391076	1.05495	up	0.95324	1.00254	up	0.507864	1.03693	down
At1g20910	0.897224	1.00842	up	0.936867	1.00397	down	0.558383	1.02641	up	0.241281	1.17209	down	0.466803	1.0322	up	0.393933	1.05672	up	0.376974	1.10913	down
At1g20920	0.489994	1.04376	up	0.985497	1.00114	down	0.202151	1.06232	up	0.598834	1.03513	down	0.171671	1.04656	up	0.419042	1.07768	up	0.506161	1.07665	down
At1g20925	0.335363	1.09922	up	0.71561	1.02795	down	0.242238	1.04168	up	0.855046	1.01131	down	0.482271	1.09469	up	0.366408	1.05862	up	0.887953	1.01399	down
At1g20930	0.647454	1.01299	down	0.996783	1.00022	up	0.352115	1.0977	up	0.401878	1.05696	down	0.118851	1.10717	up	0.897384	1.01188	up	0.427754	1.04048	down
At1g20940	0.207484	1.09465	down	0.121448	1.0436	down	0.890988	1.00821	up	0.0671541	1.11886	down	0.133007	1.04179	up	0.699209	1.01656	down	0.899542	1.01493	up
At1g20950	0.574772	1.09246	down	0.991789	1.00042	down	0.935052	1.00215	down	0.449251	1.04259	down	0.576533	1.02848	up	0.509088	1.04347	up	0.531898	1.06294	down
[truncated: 24,451 more rows]
