# Supplementary material for: Wide Screening of Phage-Displayed Libraries Identifies Immune Targets in Planta
Source: PLoS One. 2013 Jan 25;8(1):e54654. doi: 10.1371/journal.pone.0054654 (PMC3556032; doi:10.1371/journal.pone.0054654)
Supplement: Information S9 — 318 significant genes selected from Pst bio-panning. (TXT) [file pone.0054654.s009.txt]

GeneName	Description	Function	GO biological process	GO cell component	GO cell function	GO cell process	GO cellular component
At1g01350	zinc finger (CCCH-type/C3HC4-type RING finger) family protein				nucleic acid binding|GO:0003676
At1g02405	proline-rich family protein			anchored to membrane|GO:0031225	molecular_function_unknown|GO:0003674	biological_process_unknown|GO:0008150
At1g02710	glycine-rich protein			endomembrane system|GO:0012505	molecular_function_unknown|GO:0003674	biological_process_unknown|GO:0008150
At1g02780	EMB2386 (EMBRYO DEFECTIVE 2386); structural constituent of ribosome			ribosome|GO:0005840	structural constituent of ribosome|GO:0003735	embryonic development ending in seed dormancy|GO:0009793;ribosome biogenesis and assembly|GO:0042254;translation|GO:0006412
At1g02900	RALFL1 (RALF-LIKE 1)			apoplast|GO:0048046	signal transducer activity|GO:0004871	cell-cell signaling|GO:0007267
At1g03680	ATHM1 (Arabidopsis thioredoxin M-type 1); thiol-disulfide exchange intermediate			chloroplast|GO:0009507	thiol-disulfide exchange intermediate activity|GO:0030508	cell redox homeostasis|GO:0045454;glycerol ether metabolic process|GO:0006662
At1g04820	TUA4 (tubulin alpha-4 chain)			tubulin complex|GO:0045298	structural constituent of cytoskeleton|GO:0005200	microtubule-based process|GO:0007017
At1g05610	APS2 (ADP-GLUCOSE PYROPHOSHORYLASE SMALL SUBUNIT 2); glucose-1-phosphate adenylyltransferase				glucose-1-phosphate adenylyltransferase activity|GO:0008878	biosynthetic process|GO:0009058
At1g07910	ATRNL/RNL (ARABIDOPSIS THALIANA RNA LIGASE); 2',3'-cyclic-nucleotide 3'-phosphodiesterase/ RNA ligase (ATP)/ polynucleotide kinase				2',3'-cyclic-nucleotide 3'-phosphodiesterase activity|GO:0004113;RNA ligase (ATP) activity|GO:0003972;polynucleotide kinase activity|GO:0051731	tRNA splicing|GO:0006388
At1g08315	armadillo/beta-catenin repeat family protein				binding|GO:0005488	biological_process_unknown|GO:0008150
At1g08510	FATB (FATTY ACYL-ACP THIOESTERASES B); acyl carrier/ acyl-ACP thioesterase			plastid|GO:0009536	acyl carrier activity|GO:0000036;acyl-ACP thioesterase activity|GO:0010281	fatty acid biosynthetic process|GO:0006633
At1g08930	ERD6 (EARLY RESPONSE TO DEHYDRATION 6); carbohydrate transporter/ sugar porter			membrane|GO:0016020	carbohydrate transmembrane transporter activity|GO:0015144;sugar transmembrane transporter activity|GO:0051119;sugar:hydrogen ion symporter activity|GO:0005351
At1g09070	(AT)SRC2/SRC2 (SOYBEAN GENE REGULATED BY COLD-2); protein binding			endoplasmic reticulum|GO:0005783;protein storage vacuole|GO:0000326	protein binding|GO:0005515	protein targeting to vacuole|GO:0006623
At1g09230	RNA recognition motif (RRM)-containing protein			cellular_component_unknown|GO:0005575	RNA binding|GO:0003723
At1g09310	similar to unknown protein [Arabidopsis thaliana] (TAIR:AT1G56580.1); similar to Os12g0563600 [Oryza sativa (japonica cultivar-group)] (GB:NP_001067038.1); similar to hypothetical protein [Oryza sativa (japonica cultivar-group)] (GB:BAC10818.1); similar to Os11g0683600 [Oryza sativa (japonica cultivar-group)] (GB:NP_001068462.1); contains InterPro domain Protein of unknown function DUF538; (Inter…			cellular_component_unknown|GO:0005575	molecular_function_unknown|GO:0003674	biological_process_unknown|GO:0008150
At1g09800	tRNA pseudouridine synthase family protein			cellular_component_unknown|GO:0005575	pseudouridylate synthase activity|GO:0004730	tRNA processing|GO:0008033
At1g10020	similar to unknown protein [Arabidopsis thaliana] (TAIR:AT4G29310.1); similar to IMP dehydrogenase/GMP reductase [Medicago truncatula] (GB:ABE93135.1); contains InterPro domain Protein of unknown function DUF1005; (InterPro:IPR010410)			cellular_component_unknown|GO:0005575	molecular_function_unknown|GO:0003674	biological_process_unknown|GO:0008150
At1g10800	similar to hypothetical protein MtrDRAFT_AC146632g32v2 [Medicago truncatula] (GB:ABE85810.1)			endomembrane system|GO:0012505
At1g10940	ASK1 (ARABIDOPSIS SERINE/THREONINE KINASE 1); kinase			cellular_component_unknown|GO:0005575	kinase activity|GO:0016301	response to osmotic stress|GO:0006970;response to salt stress|GO:0009651
At1g11100	SNF2 domain-containing protein / helicase domain-containing protein / zinc finger protein-related				ATP binding|GO:0005524;DNA binding|GO:0003677;helicase activity|GO:0004386
At1g11905	similar to unknown protein [Arabidopsis thaliana] (TAIR:AT5G42570.1); similar to unknown protein [Oryza sativa (japonica cultivar-group)] (GB:BAD69146.1); similar to Os06g0367500 [Oryza sativa (japonica cultivar-group)] (GB:NP_001057612.1); similar to Os05g0272900 [Oryza sativa (japonica cultivar-group)] (GB:NP_001055067.1); contains domain BCR-ASSOCIATED PROTEIN, BAP (PTHR12701:SF1); contains do…			endomembrane system|GO:0012505	molecular_function_unknown|GO:0003674	biological_process_unknown|GO:0008150
At1g12100	protease inhibitor/seed storage/lipid transfer protein (LTP) family protein			chloroplast|GO:0009507	lipid binding|GO:0008289	lipid transport|GO:0006869
At1g14900	high-mobility-group protein / HMG-I/Y protein			cytosol|GO:0005829;nuclear chromatin|GO:0000790;nucleus|GO:0005634	DNA binding|GO:0003677	regulation of transcription, DNA-dependent|GO:0006355
At1g15640	similar to unknown protein [Arabidopsis thaliana] (TAIR:AT1G15620.1)			cellular_component_unknown|GO:0005575	molecular_function_unknown|GO:0003674	biological_process_unknown|GO:0008150
At1g15690	AVP1 (vacuolar-type H+-pumping pyrophosphatase 1); ATPase			endosome membrane|GO:0010008;membrane of vacuole with cell cycle-independent morphology|GO:0009705;mitochondrion|GO:0005739;plasma membrane|GO:0005886;vacuolar membrane|GO:0005774	ATPase activity|GO:0016887;hydrogen-translocating pyrophosphatase activity|GO:0009678	auxin polar transport|GO:0009926;establishment and/or maintenance of transmembrane electrochemical gradient|GO:0010248;response to salt stress|GO:0009651;response to water deprivation|GO:0009414
At1g15930	40S ribosomal protein S12 (RPS12A)			cytosolic ribosome (sensu Eukaryota)|GO:0005830	structural constituent of ribosome|GO:0003735	translation|GO:0006412
At1g16310	cation efflux family protein			membrane|GO:0016020	cation transmembrane transporter activity|GO:0008324	cation transport|GO:0006812
At1g16610	SR45 (arginine/serine-rich 45); RNA binding			nuclear speck|GO:0016607;nucleoplasm|GO:0005654	RNA binding|GO:0003723;protein binding|GO:0005515	RNA splicing|GO:0008380;nuclear mRNA splicing, via spliceosome|GO:0000398
At1g17350	auxin-induced-related / indole-3-acetic acid induced-related			mitochondrion|GO:0005739	molecular_function_unknown|GO:0003674	biological_process_unknown|GO:0008150
At1g17380	similar to unknown protein [Arabidopsis thaliana] (TAIR:AT1G72450.1); similar to PnFL-2 [Ipomoea nil] (GB:AAG49896.1); similar to Os07g0615200 [Oryza sativa (japonica cultivar-group)] (GB:NP_001060268.1); similar to Os03g0402800 [Oryza sativa (japonica cultivar-group)] (GB:NP_001050322.1); contains InterPro domain ZIM; (InterPro:IPR010399)			cellular_component_unknown|GO:0005575	molecular_function_unknown|GO:0003674	biological_process_unknown|GO:0008150
At1g17430	hydrolase, alpha/beta fold family protein			endomembrane system|GO:0012505	hydrolase activity|GO:0016787	aromatic compound metabolic process|GO:0006725
At1g17470	ATDRG1 (ARABIDOPSIS THALIANA DEVELOPMENTALLY REGULATED G-PROTEIN 1)			cytoplasmic membrane-bound vesicle|GO:0016023	GTP binding|GO:0005525;GTPase activity|GO:0003924
At1g18210	calcium-binding protein, putative			cellular_component_unknown|GO:0005575	calcium ion binding|GO:0005509	biological_process_unknown|GO:0008150
At1g19610	LCR78/PDF1.4 (Low-molecular-weight cysteine-rich 78)			endomembrane system|GO:0012505	molecular_function_unknown|GO:0003674	defense response|GO:0006952
At1g22080	similar to binding [Arabidopsis thaliana] (TAIR:AT3G19515.2); contains InterPro domain Apoptosis inhibitory 5; (InterPro:IPR008383)			cellular_component_unknown|GO:0005575
At1g22340	UDP-glucoronosyl/UDP-glucosyl transferase family protein			cellular_component_unknown|GO:0005575	UDP-glycosyltransferase activity|GO:0008194;transferase activity, transferring glycosyl groups|GO:0016757	metabolic process|GO:0008152
At1g23980	zinc finger (C3HC4-type RING finger) family protein				protein binding|GO:0005515;zinc ion binding|GO:0008270	biological_process_unknown|GO:0008150
At1g24020	Bet v I allergen family protein			cellular_component_unknown|GO:0005575		defense response|GO:0006952;response to biotic stimulus|GO:0009607
At1g27530	similar to Os10g0205200 [Oryza sativa (japonica cultivar-group)] (GB:NP_001064309.1); similar to ubiquitin-like (UBL) post-translational modifier [Dictyostelium discoideum AX4] (GB:XP_001134517.1); contains domain UBC-like (SSF54495); contains domain FAMILY NOT NAMED (PTHR12921)			cellular_component_unknown|GO:0005575	molecular_function_unknown|GO:0003674	biological_process_unknown|GO:0008150
At1g27730	STZ (SALT TOLERANCE ZINC FINGER); nucleic acid binding / transcription factor/ zinc ion binding			nucleus|GO:0005634	nucleic acid binding|GO:0003676;transcription factor activity|GO:0003700;transcription repressor activity|GO:0016564;zinc ion binding|GO:0008270	multicellular organism growth|GO:0035264;response to abscisic acid stimulus|GO:0009737;response to chitin|GO:0010200;response to cold|GO:0009409;response to salt stress|GO:0009651;response to water deprivation|GO:0009414;response to wounding|GO:0009611
At1g28480	glutaredoxin family protein			cellular_component_unknown|GO:0005575	thiol-disulfide exchange intermediate activity|GO:0030508	electron transport|GO:0006118
At1g29930	CAB1 (CHLOROPHYLL A/B BINDING PROTEIN 1); chlorophyll binding			chloroplast thylakoid membrane|GO:0009535;light-harvesting complex|GO:0030076	chlorophyll binding|GO:0016168	photosynthesis|GO:0015979
At1g31330	PSAF (photosystem I subunit F)			chloroplast thylakoid membrane|GO:0009535;photosystem I reaction center|GO:0009538;plastoglobule|GO:0010287	molecular_function_unknown|GO:0003674	photosynthesis|GO:0015979
At1g31470	NFD4 (NUCLEAR FUSION DEFECTIVE 4)			-	-	-
At1g32290	similar to glycine-rich protein [Arabidopsis thaliana] (TAIR:AT5G42635.1)			cellular_component_unknown|GO:0005575	molecular_function_unknown|GO:0003674	biological_process_unknown|GO:0008150
At1g32750	HAF01 (Histone acetyltransferase TAFII250 family); DNA binding				DNA binding|GO:0003677	ubiquitin cycle|GO:0006512
At1g32920	similar to unknown protein [Arabidopsis thaliana] (TAIR:AT1G32928.1)			endomembrane system|GO:0012505	molecular_function_unknown|GO:0003674	biological_process_unknown|GO:0008150
At1g33110	transporter			membrane|GO:0016020	transporter activity|GO:0005215	multidrug transport|GO:0006855
At1g33760	AP2 domain-containing transcription factor, putative			nucleus|GO:0005634	DNA binding|GO:0003677;transcription factor activity|GO:0003700	regulation of transcription, DNA-dependent|GO:0006355
At1g42460	Ulp1 protease family protein			cellular_component_unknown|GO:0005575	cysteine-type peptidase activity|GO:0008234	proteolysis|GO:0006508
At1g42970	GAPB (GLYCERALDEHYDE-3-PHOSPHATE DEHYDROGENASE B SUBUNIT); glyceraldehyde-3-phosphate dehydrogenase			chloroplast thylakoid membrane|GO:0009535;chloroplast|GO:0009507	glyceraldehyde-3-phosphate dehydrogenase (NADP+) activity|GO:0008886;glyceraldehyde-3-phosphate dehydrogenase activity|GO:0008943	glycolysis|GO:0006096;reductive pentose-phosphate cycle|GO:0019253;response to light stimulus|GO:0009416;response to sucrose stimulus|GO:0009744
At1g44890	similar to unknown protein [Arabidopsis thaliana] (TAIR:AT3G49150.1); contains domain ""Winged helix"" DNA-binding domain (SSF46785)				molecular_function_unknown|GO:0003674	biological_process_unknown|GO:0008150
At1g44980	pectinesterase family protein			cellulose and pectin-containing cell wall|GO:0009505	pectinesterase activity|GO:0030599	cell wall modification|GO:0042545
At1g45160	similar to IRE (INCOMPLETE ROOT HAIR ELONGATION), kinase [Arabidopsis thaliana] (TAIR:AT5G62310.1); similar to protein kinase, putative [Arabidopsis thaliana] (TAIR:AT3G17850.1); similar to nodule-specific IRE-like protein [Medicago truncatula] (GB:AAX11214.1); similar to Os03g0711800 [Oryza sativa (japonica cultivar-group)] (GB:NP_001051060.1); similar to putative protein kinase [Oryza sativa] (…			cellular_component_unknown|GO:0005575	kinase activity|GO:0016301	protein amino acid phosphorylation|GO:0006468
At1g47340	F-box family protein				molecular_function_unknown|GO:0003674	biological_process_unknown|GO:0008150
At1g47500	ATRBP47C' (RNA-BINDING PROTEIN 47C'); RNA binding				RNA binding|GO:0003723
At1g49190	ARR19 (ARABIDOPSIS RESPONSE REGULATOR 19); transcription factor/ two-component response regulator			nucleus|GO:0005634	transcription factor activity|GO:0003700;two-component response regulator activity|GO:0000156	cytokinin mediated signaling|GO:0009736;regulation of transcription|GO:0045449
At1g49490	leucine-rich repeat family protein / extensin family protein			endomembrane system|GO:0012505	protein binding|GO:0005515;structural constituent of cell wall|GO:0005199
At1g50450	similar to saccharopine dehydrogenase family protein, expressed [Oryza sativa (japonica cultivar-group)] (GB:ABA91413.2); similar to Os12g0137200 [Oryza sativa (japonica cultivar-group)] (GB:NP_001066107.1); contains InterPro domain Saccharopine dehydrogenase; (InterPro:IPR005097)			-	-	-
At1g51550	F-box family protein			chloroplast|GO:0009507	ubiquitin-protein ligase activity|GO:0004842	ubiquitin-dependent protein catabolic process|GO:0006511
At1g52220	similar to TMP14 (THYLAKOID MEMBRANE PHOSPHOPROTEIN OF 14 KDA) [Arabidopsis thaliana] (TAIR:AT2G46820.2); similar to P0460E08.25 [Oryza sativa (japonica cultivar-group)] (GB:BAB61215.1); similar to Os01g0761000 [Oryza sativa (japonica cultivar-group)] (GB:NP_001044320.1)			chloroplast thylakoid membrane|GO:0009535	molecular_function_unknown|GO:0003674	biological_process_unknown|GO:0008150
At1g52660	disease resistance protein, putative				ATP binding|GO:0005524	defense response|GO:0006952
At1g53970	unknown protein			cellular_component_unknown|GO:0005575	molecular_function_unknown|GO:0003674	biological_process_unknown|GO:0008150
At1g55450	embryo-abundant protein-related			-	-	-
At1g56280	ATDI19 (Arabidopsis thaliana drought-induced 19)					response to water deprivation|GO:0009414
At1g56690	pentatricopeptide (PPR) repeat-containing protein				binding|GO:0005488	biological_process_unknown|GO:0008150
At1g57790	F-box family protein			cellular_component_unknown|GO:0005575	molecular_function_unknown|GO:0003674	biological_process_unknown|GO:0008150
At1g59885	unknown protein			cellular_component_unknown|GO:0005575	molecular_function_unknown|GO:0003674	biological_process_unknown|GO:0008150
At1g60040	MADS-box family protein			nucleus|GO:0005634	transcription factor activity|GO:0003700	regulation of transcription, DNA-dependent|GO:0006355
At1g61255	similar to glycine-rich protein [Arabidopsis thaliana] (TAIR:AT4G21620.1); similar to Os07g0123900 [Oryza sativa (japonica cultivar-group)] (GB:NP_001058801.1); similar to unknown protein [Oryza sativa (japonica cultivar-group)] (GB:BAC79502.1); similar to Os03g0676300 [Oryza sativa (japonica cultivar-group)] (GB:NP_001050889.1)				molecular_function_unknown|GO:0003674	biological_process_unknown|GO:0008150
At1g62520	similar to unknown protein [Arabidopsis thaliana] (TAIR:AT4G12450.1); similar to hypothetical protein [Oryza sativa (japonica cultivar-group)] (GB:BAD25627.1); contains domain ADP-ribosylation (SSF56399)			cellular_component_unknown|GO:0005575	molecular_function_unknown|GO:0003674	biological_process_unknown|GO:0008150
At1g62610	short-chain dehydrogenase/reductase (SDR) family protein				oxidoreductase activity|GO:0016491	metabolic process|GO:0008152
At1g62700	VND5 (VASCULAR RELATED NAC-DOMAIN PROTEIN 5); transcription factor			cellular_component_unknown|GO:0005575	transcription factor activity|GO:0003700	regulation of transcription|GO:0045449
At1g62910	pentatricopeptide (PPR) repeat-containing protein				binding|GO:0005488
At1g63550	ATP binding / nucleoside diphosphate kinase			anchored to membrane|GO:0031225	ATP binding|GO:0005524;nucleoside diphosphate kinase activity|GO:0004550	CTP biosynthetic process|GO:0006241;GTP biosynthetic process|GO:0006183;UTP biosynthetic process|GO:0006228
At1g65230	similar to hypothetical protein MtrDRAFT_AC148171g2v1 [Medicago truncatula] (GB:ABE89789.1)			chloroplast|GO:0009507	molecular_function_unknown|GO:0003674	biological_process_unknown|GO:0008150
At1g66560	WRKY64 (WRKY DNA-binding protein 64); transcription factor			nucleus|GO:0005634	transcription factor activity|GO:0003700	regulation of transcription, DNA-dependent|GO:0006355
At1g66740	AtSP7 (Anti- silencing function 1a)			endomembrane system|GO:0012505	molecular_function_unknown|GO:0003674	nucleobase, nucleoside, nucleotide and nucleic acid metabolic process|GO:0006139
At1g67090	ribulose bisphosphate carboxylase small chain 1A / RuBisCO small subunit 1A (RBCS-1A) (ATS1A)			chloroplast ribulose bisphosphate carboxylase complex|GO:0009573;chloroplast thylakoid membrane|GO:0009535	ribulose-bisphosphate carboxylase activity|GO:0016984	carbon utilization by fixation of carbon dioxide|GO:0015977;response to cold|GO:0009409
At1g67785	similar to Os01g0908400 [Oryza sativa (japonica cultivar-group)] (GB:NP_001045143.1); contains domain PH domain-like (SSF50729)			mitochondrion|GO:0005739	molecular_function_unknown|GO:0003674	biological_process_unknown|GO:0008150
At1g69485	structural constituent of ribosome			large ribosomal subunit|GO:0015934	structural constituent of ribosome|GO:0003735	translation|GO:0006412
At1g70640	octicosapeptide/Phox/Bem1p (PB1) domain-containing protein			cellular_component_unknown|GO:0005575	molecular_function_unknown|GO:0003674	biological_process_unknown|GO:0008150
At1g71170	6-phosphogluconate dehydrogenase NAD-binding domain-containing protein			cellular_component_unknown|GO:0005575	phosphogluconate dehydrogenase (decarboxylating) activity|GO:0004616	pentose-phosphate shunt|GO:0006098
At1g71520	AP2 domain-containing transcription factor, putative			nucleus|GO:0005634	DNA binding|GO:0003677;transcription factor activity|GO:0003700	regulation of transcription, DNA-dependent|GO:0006355
At1g71740	similar to unknown protein [Arabidopsis thaliana] (TAIR:AT3G18560.1); similar to hypothetical protein [Oryza sativa (japonica cultivar-group)] (GB:BAD25025.1)				molecular_function_unknown|GO:0003674	biological_process_unknown|GO:0008150
At1g71880	SUC1 (SUCROSE-PROTON SYMPORTER 1); carbohydrate transporter/ sucrose:hydrogen symporter/ sugar porter			membrane|GO:0016020;plasma membrane|GO:0005886	carbohydrate transmembrane transporter activity|GO:0015144;sucrose:hydrogen symporter activity|GO:0008506;sugar:hydrogen ion symporter activity|GO:0005351	response to nematode|GO:0009624
At1g72120	proton-dependent oligopeptide transport (POT) family protein			membrane|GO:0016020	transporter activity|GO:0005215	oligopeptide transport|GO:0006857
At1g72150	PATL1 (PATELLIN 1); transporter			integral to membrane|GO:0016021	transporter activity|GO:0005215	transport|GO:0006810
At1g73770	similar to unknown protein [Arabidopsis thaliana] (TAIR:AT3G18240.2)			mitochondrion|GO:0005739	molecular_function_unknown|GO:0003674	biological_process_unknown|GO:0008150
At1g74100	sulfotransferase family protein			cellular_component_unknown|GO:0005575	sulfotransferase activity|GO:0008146	biological_process_unknown|GO:0008150
At1g74430	MYB95 (myb domain protein 95); DNA binding / transcription factor			nucleus|GO:0005634	DNA binding|GO:0003677;transcription factor activity|GO:0003700	regulation of transcription, DNA-dependent|GO:0006355;response to auxin stimulus|GO:0009733;response to ethylene stimulus|GO:0009723;response to gibberellin stimulus|GO:0009739;response to jasmonic acid stimulus|GO:0009753;response to salicylic acid stimulus|GO:0009751
At1g75440	UBC16 (ubiquitin-conjugating enzyme 15); ubiquitin-protein ligase				ubiquitin-protein ligase activity|GO:0004842	ubiquitin-dependent protein catabolic process|GO:0006511
At1g75590	auxin-responsive family protein				molecular_function_unknown|GO:0003674	response to auxin stimulus|GO:0009733
At1g77400	similar to hydroxyproline-rich glycoprotein family protein [Arabidopsis thaliana] (TAIR:AT1G21695.1); similar to conserved hypothetical protein [Medicago truncatula] (GB:ABE79816.1)			cellular_component_unknown|GO:0005575	molecular_function_unknown|GO:0003674	biological_process_unknown|GO:0008150
At1g78160	APUM7 (ARABIDOPSIS PUMILIO 7); RNA binding			chloroplast|GO:0009507	RNA binding|GO:0003723
At1g78420	protein binding / zinc ion binding				protein binding|GO:0005515;zinc ion binding|GO:0008270	N-terminal protein myristoylation|GO:0006499
At1g78460	SOUL heme-binding family protein			endomembrane system|GO:0012505	binding|GO:0005488	biological_process_unknown|GO:0008150
At1g79210	20S proteasome alpha subunit B, putative			proteasome core complex (sensu Eukaryota)|GO:0005839	endopeptidase activity|GO:0004175	ubiquitin-dependent protein catabolic process|GO:0006511
At1g79600	ABC1 family protein			plastoglobule|GO:0010287	ATP binding|GO:0005524;protein kinase activity|GO:0004672	protein amino acid phosphorylation|GO:0006468
At1g80040	similar to unknown protein [Arabidopsis thaliana] (TAIR:AT5G32440.1); similar to Ubiquitin system component Cue; UBA-like [Medicago truncatula] (GB:ABE77893.1); contains InterPro domain UBA-like; (InterPro:IPR009060)			chloroplast|GO:0009507	molecular_function_unknown|GO:0003674	biological_process_unknown|GO:0008150
At1g80560	3-isopropylmalate dehydrogenase, chloroplast, putative			plastid|GO:0009536	3-isopropylmalate dehydrogenase activity|GO:0003862	leucine biosynthetic process|GO:0009098;metabolic process|GO:0008152
At1g80780	CCR4-NOT transcription complex protein, putative			nucleus|GO:0005634	ribonuclease activity|GO:0004540	RNA modification|GO:0009451
At2g01750	ATMAP70-3 (microtubule-associated proteins 70-3); microtubule binding			microtubule|GO:0005874	microtubule binding|GO:0008017	cytoskeleton organization and biogenesis|GO:0007010
At2g01850	EXGT-A3 (endo-xyloglucan transferase A3); hydrolase, acting on glycosyl bonds			apoplast|GO:0048046;cell wall|GO:0005618;endomembrane system|GO:0012505	hydrolase activity, acting on glycosyl bonds|GO:0016798;xyloglucan:xyloglucosyl transferase activity|GO:0016762	vascular tissue development (sensu Tracheophyta)|GO:0010087
At2g04850	auxin-responsive protein-related			membrane|GO:0016020
At2g05520	GRP-3 (GLYCINE-RICH PROTEIN 3)			endomembrane system|GO:0012505	molecular_function_unknown|GO:0003674	response to abscisic acid stimulus|GO:0009737;response to desiccation|GO:0009269;response to ethylene stimulus|GO:0009723;response to salicylic acid stimulus|GO:0009751
At2g06480	unknown protein				molecular_function_unknown|GO:0003674	biological_process_unknown|GO:0008150
At2g07090	similar to unknown protein [Arabidopsis thaliana] (TAIR:AT1G43920.1); similar to GRF zinc finger containing protein [Brassica oleracea] (GB:ABD64950.1)					biological_process_unknown|GO:0008150
At2g09990	40S ribosomal protein S16 (RPS16A)			cytosolic ribosome (sensu Eukaryota)|GO:0005830;cytosolic small ribosomal subunit (sensu Eukaryota)|GO:0005843	structural constituent of ribosome|GO:0003735	translation|GO:0006412
At2g13950	DC1 domain-containing protein			cellular_component_unknown|GO:0005575	molecular_function_unknown|GO:0003674	response to cold|GO:0009409
At2g14440	leucine-rich repeat protein kinase, putative			endomembrane system|GO:0012505	kinase activity|GO:0016301	protein amino acid phosphorylation|GO:0006468
At2g14700	unknown protein			cellular_component_unknown|GO:0005575	molecular_function_unknown|GO:0003674	biological_process_unknown|GO:0008150
At2g14780	similar to unknown protein [Arabidopsis thaliana] (TAIR:AT1G34710.1); similar to hypothetical protein 31.t00082 [Brassica oleracea] (GB:ABD65101.1); contains InterPro domain Nucleic acid-binding, OB-fold, subgroup; (InterPro:IPR012340); contains InterPro domain Protein of unknown function DUF223, Arabidopsis thaliana; (InterPro:IPR003871); contains InterPro domain Nucleic acid-binding, OB-fold; (…			cellular_component_unknown|GO:0005575	molecular_function_unknown|GO:0003674	biological_process_unknown|GO:0008150
At2g15090	fatty acid elongase, putative			endomembrane system|GO:0012505	acyltransferase activity|GO:0008415	fatty acid elongation|GO:0030497;very-long-chain fatty acid metabolic process|GO:0000038
At2g15220	secretory protein, putative			endomembrane system|GO:0012505		defense response|GO:0006952
At2g15730	similar to unknown protein [Arabidopsis thaliana] (TAIR:AT4G34420.1); similar to At2g15730 [Medicago truncatula] (GB:ABE83382.1); contains domain P-loop containing nucleoside triphosphate hydrolases (SSF52540)			cellular_component_unknown|GO:0005575	molecular_function_unknown|GO:0003674	biological_process_unknown|GO:0008150
At2g16510	vacuolar ATP synthase 16 kDa proteolipid subunit 5 / V-ATPase 16 kDa proteolipid subunit 5 (AVAP5)			endomembrane system|GO:0012505;integral to membrane|GO:0016021;membrane|GO:0016020;proton-transporting two-sector ATPase complex|GO:0016469	ATPase activity|GO:0016887	ATP synthesis coupled proton transport|GO:0015986
At2g16630	proline-rich family protein			endomembrane system|GO:0012505
At2g16835	water channel protein, putative			membrane|GO:0016020	water channel activity|GO:0015250	transport|GO:0006810
At2g20635	similar to spindle checkpoint protein-related [Arabidopsis thaliana] (TAIR:AT2G33560.1); similar to Os02g0193600 [Oryza sativa (japonica cultivar-group)] (GB:NP_001046171.1); similar to Cellular retinaldehyde-binding/triple function, C-terminal [Medicago truncatula] (GB:ABE79666.1); contains InterPro domain Mad3/BUB1 homology region 1; (InterPro:IPR013212)			cellular_component_unknown|GO:0005575	molecular_function_unknown|GO:0003674	biological_process_unknown|GO:0008150
At2g20875	similar to unknown protein [Arabidopsis thaliana] (TAIR:AT1G34245.1); similar to OSJNBa0036B21.12 [Oryza sativa (japonica cultivar-group)] (GB:CAD40894.1); similar to OSJNBb0034I13.14 [Oryza sativa (japonica cultivar-group)] (GB:CAD41727.3)				molecular_function_unknown|GO:0003674	biological_process_unknown|GO:0008150
At2g21130	peptidyl-prolyl cis-trans isomerase / cyclophilin (CYP2) / rotamase			cellular_component_unknown|GO:0005575	peptidyl-prolyl cis-trans isomerase activity|GO:0003755	protein folding|GO:0006457
At2g21160	translocon-associated protein alpha (TRAP alpha) family protein			chloroplast thylakoid membrane|GO:0009535;endoplasmic reticulum|GO:0005783		biological_process_unknown|GO:0008150
At2g21620	RD2 (RESPONSIVE TO DESSICATION 2)			cellular_component_unknown|GO:0005575	molecular_function_unknown|GO:0003674	response to desiccation|GO:0009269;response to stress|GO:0006950
At2g23070	casein kinase II alpha chain, putative			chloroplast|GO:0009507	casein kinase activity|GO:0004680;kinase activity|GO:0016301	protein amino acid phosphorylation|GO:0006468
At2g30300	nodulin-related			endomembrane system|GO:0012505
At2g23170	GH3.3; indole-3-acetic acid amido synthetase				indole-3-acetic acid amido synthetase|GO:0010279	auxin homeostasis|GO:0010252;response to auxin stimulus|GO:0009733
At2g24980	proline-rich extensin-like family protein			endomembrane system|GO:0012505	structural constituent of cell wall|GO:0005199	cellulose and pectin-containing cell wall organization and biogenesis|GO:0009664
At2g25600	SPIK (SHAKER POLLEN INWARD K+ CHANNEL); cyclic nucleotide binding / inward rectifier potassium channel/ potassium channel			membrane|GO:0016020	cyclic nucleotide binding|GO:0030551;inward rectifier potassium channel activity|GO:0005242;potassium channel activity|GO:0005267	pollen tube growth|GO:0009860
At2g39250	SNZ (SCHNARCHZAPFEN); DNA binding / transcription factor			nucleolus|GO:0005730;nucleus|GO:0005634	DNA binding|GO:0003677;transcription factor activity|GO:0003700	multicellular organismal development|GO:0007275;regulation of transcription, DNA-dependent|GO:0006355
At2g40205	60S ribosomal protein L41 (RPL41C)			ribosome|GO:0005840	structural constituent of ribosome|GO:0003735	translation|GO:0006412
At2g41100	TCH3 (TOUCH 3)			cellular_component_unknown|GO:0005575	calcium ion binding|GO:0005509	response to absence of light|GO:0009646;response to mechanical stimulus|GO:0009612;response to temperature stimulus|GO:0009266;thigmotropism|GO:0009652
At2g42300	DNA binding / transcription factor			nucleus|GO:0005634	DNA binding|GO:0003677;transcription factor activity|GO:0003700	regulation of transcription|GO:0045449
At2g42500	PP2A-4 (protein phosphatase 2A-4); protein phosphatase type 2A/ protein serine/threonine phosphatase			cytoplasm|GO:0005737;nucleus|GO:0005634	protein phosphatase type 2A activity|GO:0000158;protein serine/threonine phosphatase activity|GO:0004722	biological_process_unknown|GO:0008150
At2g43530	trypsin inhibitor, putative			endomembrane system|GO:0012505;extracellular region|GO:0005576	trypsin inhibitor activity|GO:0030304	defense response|GO:0006952;pathogenesis|GO:0009405
At2g44060	late embryogenesis abundant family protein / LEA family protein			cellular_component_unknown|GO:0005575	molecular_function_unknown|GO:0003674	embryonic development ending in seed dormancy|GO:0009793;response to desiccation|GO:0009269
At2g44290	protease inhibitor/seed storage/lipid transfer protein (LTP) family protein (YLS3)			anchored to membrane|GO:0031225	lipid binding|GO:0008289	lipid transport|GO:0006869
At2g44300	lipid transfer protein-related			anchored to membrane|GO:0031225	lipid binding|GO:0008289	lipid transport|GO:0006869
At2g46090	diacylglycerol kinase family protein				D-erythro-sphingosine kinase activity|GO:0017050;diacylglycerol kinase activity|GO:0004143	protein kinase C activation|GO:0007205
At2g46780	RNA recognition motif (RRM)-containing protein			cellular_component_unknown|GO:0005575	RNA binding|GO:0003723	biological_process_unknown|GO:0008150
At2g46820	TMP14 (THYLAKOID MEMBRANE PHOSPHOPROTEIN OF 14 KDA)			chloroplast envelope|GO:0009941;chloroplast photosystem I|GO:0030093;chloroplast thylakoid membrane|GO:0009535;plastid chromosome|GO:0009508	DNA binding|GO:0003677	photosynthetic electron transport in photosystem I|GO:0009773
At2g46910	plastid-lipid associated protein PAP / fibrillin family protein			plastoglobule|GO:0010287	structural molecule activity|GO:0005198	biological_process_unknown|GO:0008150
At2g47370	similar to unknown protein [Arabidopsis thaliana] (TAIR:AT2G16760.1); similar to Os03g0307400 [Oryza sativa (japonica cultivar-group)] (GB:NP_001049896.1); similar to Os10g0443000 [Oryza sativa (japonica cultivar-group)] (GB:NP_001064702.1); similar to hypothetical protein LOC_Os10g30620 [Oryza sativa (japonica cultivar-group)] (GB:AAP53978.2); contains InterPro domain Quinonprotein alcohol dehyd…			endomembrane system|GO:0012505	molecular_function_unknown|GO:0003674
At2g47810	histone-like transcription factor (CBF/NF-Y) family protein			intracellular|GO:0005622;nucleus|GO:0005634	transcription factor activity|GO:0003700	regulation of transcription, DNA-dependent|GO:0006355
At2g48030	endonuclease/exonuclease/phosphatase family protein			mitochondrion|GO:0005739	hydrolase activity|GO:0016787
At2g48080	oxidoreductase, 2OG-Fe(II) oxygenase family protein			cellular_component_unknown|GO:0005575	molecular_function_unknown|GO:0003674	biological_process_unknown|GO:0008150
At3g01700	AGP11 (ARABINOGALACTAN PROTEIN 11)			anchored to membrane|GO:0031225	molecular_function_unknown|GO:0003674
At3g02730	ATF1/TRXF1 (THIOREDOXIN F-TYPE 1); thiol-disulfide exchange intermediate			chloroplast|GO:0009507	thiol-disulfide exchange intermediate activity|GO:0030508	cell redox homeostasis|GO:0045454
At3g04140	ankyrin repeat family protein			cellular_component_unknown|GO:0005575	protein binding|GO:0005515
At3g04500	RNA recognition motif (RRM)-containing protein				RNA binding|GO:0003723	biological_process_unknown|GO:0008150
At3g05220	heavy-metal-associated domain-containing protein			cytoplasm|GO:0005737	metal ion binding|GO:0046872	metal ion transport|GO:0030001;phosphate transport|GO:0006817
At3g05560	structural constituent of ribosome			cytosolic ribosome (sensu Eukaryota)|GO:0005830;ribosome|GO:0005840	structural constituent of ribosome|GO:0003735	translation|GO:0006412
At3g05937	similar to unknown protein [Arabidopsis thaliana] (TAIR:AT5G26731.1); similar to At5g26741/At5g26741 [Medicago truncatula] (GB:ABE81791.1)			cellular_component_unknown|GO:0005575	molecular_function_unknown|GO:0003674	biological_process_unknown|GO:0008150
At3g06300	AT-P4H-2 (A. THALIANA P4H ISOFORM 2); oxidoreductase, acting on paired donors, with incorporation or reduction of molecular oxygen, 2-oxoglutarate as one donor, and incorporation of one atom each of oxygen into both donors / procollagen-proline 4-dioxygen			endomembrane system|GO:0012505	oxidoreductase activity, acting on paired donors, with incorporation or reduction of molecular oxygen, 2-oxoglutarate as one donor, and incorporation of one atom each of oxygen into both donors|GO:0016706;procollagen-proline 4-dioxygenase activity|GO:0004656	peptidyl-proline hydroxylation to 4-hydroxy-L-proline|GO:0018401
At3g06690	acyl-CoA oxidase family			peroxisome|GO:0005777	acyl-CoA oxidase activity|GO:0003997	fatty acid beta-oxidation|GO:0006635
At3g07195	proline-rich family protein			cellular_component_unknown|GO:0005575	molecular_function_unknown|GO:0003674	biological_process_unknown|GO:0008150
At3g08520	60S ribosomal protein L41 (RPL41D)			ribosome|GO:0005840	structural constituent of ribosome|GO:0003735	translation|GO:0006412
At3g08750	F-box family protein			endomembrane system|GO:0012505	molecular_function_unknown|GO:0003674	biological_process_unknown|GO:0008150
At3g08790	VHS domain-containing protein / GAT domain-containing protein			Golgi stack|GO:0005795	protein transporter activity|GO:0008565	intra-Golgi vesicle-mediated transport|GO:0006891;intracellular protein transport|GO:0006886
At3g08930	similar to LMBR1 integral membrane family protein [Arabidopsis thaliana] (TAIR:AT5G01460.1); similar to LMBR1 integral membrane family protein-like [Oryza sativa (japonica cultivar-group)] (GB:BAD44783.1); similar to Os06g0128200 [Oryza sativa (japonica cultivar-group)] (GB:NP_001056670.1); contains InterPro domain LMBR1-like conserved region; (InterPro:IPR006876)			endomembrane system|GO:0012505
At3g09390	MT2A (METALLOTHIONEIN 2A)			cellular_component_unknown|GO:0005575	copper ion binding|GO:0005507	cellular copper ion homeostasis|GO:0006878
At3g10930	unknown protein			mitochondrion|GO:0005739	molecular_function_unknown|GO:0003674	biological_process_unknown|GO:0008150
At3g11120	60S ribosomal protein L41 (RPL41E)			ribosome|GO:0005840	structural constituent of ribosome|GO:0003735	translation|GO:0006412
At3g12240	SCPL15 (serine carboxypeptidase-like 15); serine carboxypeptidase			endomembrane system|GO:0012505	serine carboxypeptidase activity|GO:0004185	proteolysis|GO:0006508
At3g13120	30S ribosomal protein S10, chloroplast, putative			small ribosomal subunit|GO:0015935	structural constituent of ribosome|GO:0003735	translation|GO:0006412
At3g13175	similar to unknown protein [Arabidopsis thaliana] (TAIR:AT4G16400.1)			endomembrane system|GO:0012505	molecular_function_unknown|GO:0003674	biological_process_unknown|GO:0008150
At3g16140	PSAH-1 (photosystem I subunit H-1)			chloroplast thylakoid membrane|GO:0009535;photosystem I reaction center|GO:0009538	molecular_function_unknown|GO:0003674	photosynthesis|GO:0015979
At3g16400	ATMLP-470 (MYROSINASE-BINDING PROTEIN-LIKE PROTEIN-470)			cellular_component_unknown|GO:0005575	molecular_function_unknown|GO:0003674	biological_process_unknown|GO:0008150
At3g17240	LPD2 (LIPOAMIDE DEHYDROGENASE 2); FAD binding / dihydrolipoyl dehydrogenase/ disulfide oxidoreductase/ oxidoreductase			mitochondrion|GO:0005739	FAD binding|GO:0050660;dihydrolipoyl dehydrogenase activity|GO:0004148;disulfide oxidoreductase activity|GO:0015036;oxidoreductase activity|GO:0016491	acetyl-CoA biosynthetic process from pyruvate|GO:0006086;cell redox homeostasis|GO:0045454;electron transport|GO:0006118
At3g18870	mitochondrial transcription termination factor-related / mTERF-related			chloroplast|GO:0009507	molecular_function_unknown|GO:0003674	biological_process_unknown|GO:0008150
At3g18880	ribosomal protein S17 family protein			cytosolic small ribosomal subunit (sensu Eukaryota)|GO:0005843	structural constituent of ribosome|GO:0003735	translation|GO:0006412
At3g20850	proline-rich family protein			endomembrane system|GO:0012505	molecular_function_unknown|GO:0003674	biological_process_unknown|GO:0008150
At3g21220	ATMKK5 (MITOGEN-ACTIVATED PROTEIN KINASE KINASE 5); kinase				MAP kinase kinase activity|GO:0004708;kinase activity|GO:0016301	defense response, incompatible interaction|GO:0009814;stomatal complex development|GO:0010374;stomatal complex patterning|GO:0010375
At3g22210	similar to fortune-1 [Cycas edentata] (GB:AAL35744.1)			endomembrane system|GO:0012505	molecular_function_unknown|GO:0003674	biological_process_unknown|GO:0008150
At3g23840	transferase family protein			cellular_component_unknown|GO:0005575	transferase activity|GO:0016740	biological_process_unknown|GO:0008150
At3g24740	similar to unknown protein [Arabidopsis thaliana] (TAIR:AT3G25910.1); similar to Pm27 [Prunus mume] (GB:BAE48661.1); similar to OSIGBa0131J24.4 [Oryza sativa (indica cultivar-group)] (GB:CAH65926.1); similar to OSJNBa0027H09.16 [Oryza sativa (japonica cultivar-group)] (GB:CAE03816.2); contains InterPro domain Protein of unknown function DUF1644; (InterPro:IPR012866)			cellular_component_unknown|GO:0005575	molecular_function_unknown|GO:0003674	biological_process_unknown|GO:0008150
At3g27350	similar to unknown protein [Arabidopsis thaliana] (TAIR:AT5G40700.1); similar to Targeting for Xklp2 [Medicago truncatula] (GB:ABE84619.1)			cellular_component_unknown|GO:0005575	molecular_function_unknown|GO:0003674	biological_process_unknown|GO:0008150
At3g27490	DC1 domain-containing protein			cellular_component_unknown|GO:0005575
At3g27850	RPL12-C (RIBOSOMAL PROTEIN L12-C); structural constituent of ribosome			chloroplast thylakoid membrane|GO:0009535;large ribosomal subunit|GO:0015934;plastid large ribosomal subunit|GO:0000311	structural constituent of ribosome|GO:0003735	translation|GO:0006412
At3g45040	phosphatidate cytidylyltransferase family protein			membrane|GO:0016020	dolichol kinase activity|GO:0004168;phosphatidate cytidylyltransferase activity|GO:0004605	phospholipid biosynthetic process|GO:0008654
At3g30751	unknown protein			cellular_component_unknown|GO:0005575	molecular_function_unknown|GO:0003674	biological_process_unknown|GO:0008150
At3g31310	similar to unknown protein [Arabidopsis thaliana] (TAIR:AT3G60930.1)				molecular_function_unknown|GO:0003674	biological_process_unknown|GO:0008150
At3g44150	similar to unknown protein [Arabidopsis thaliana] (TAIR:AT3G11800.1); similar to expp1 protein precursor [Solanum tuberosum] (GB:CAJ77501.1); contains domain FAMILY NOT NAMED (PTHR21454); contains domain SUBFAMILY NOT NAMED (PTHR21454:SF1)			endomembrane system|GO:0012505	molecular_function_unknown|GO:0003674	biological_process_unknown|GO:0008150
At3g44450	similar to unknown protein [Arabidopsis thaliana] (TAIR:AT3G52740.1); similar to H0717B12.8 [Oryza sativa (indica cultivar-group)] (GB:CAH67161.1)			cellular_component_unknown|GO:0005575	molecular_function_unknown|GO:0003674	biological_process_unknown|GO:0008150
At3g45230	hydroxyproline-rich glycoprotein family protein				molecular_function_unknown|GO:0003674	biological_process_unknown|GO:0008150
At3g47470	LHCA4 (Photosystem I light harvesting complex gene 4); chlorophyll binding			chloroplast thylakoid membrane|GO:0009535;light-harvesting complex|GO:0030076;plastoglobule|GO:0010287	chlorophyll binding|GO:0016168	photosynthesis|GO:0015979
At3g48600	SWIB complex BAF60b domain-containing protein			nucleus|GO:0005634	molecular_function_unknown|GO:0003674	biological_process_unknown|GO:0008150
At3g49420	Got1-like family protein			cellular_component_unknown|GO:0005575	molecular_function_unknown|GO:0003674	vesicle-mediated transport|GO:0016192
At3g49430	SRP34A (SER/ARG-RICH PROTEIN 34A)			cellular_component_unknown|GO:0005575	RNA binding|GO:0003723	RNA splicing|GO:0008380
At3g50970	LTI30/XERO2 (LOW TEMPERATURE-INDUCED 30)			membrane|GO:0016020	molecular_function_unknown|GO:0003674	cold acclimation|GO:0009631;response to abscisic acid stimulus|GO:0009737;response to cold|GO:0009409;response to stress|GO:0006950;response to water deprivation|GO:0009414;response to water|GO:0009415
At3g51310	vacuolar protein sorting-associated protein 35 family protein / VPS35 family protein			membrane|GO:0016020;microsome|GO:0005792;multivesicular body|GO:0005771;retromer complex|GO:0030904	molecular_function_unknown|GO:0003674	endosome to lysosome transport|GO:0008333;intracellular protein transport|GO:0006886;retrograde transport, endosome to Golgi|GO:0042147
At3g51840	ACX4 (ACYL-COA OXIDASE 4); oxidoreductase			peroxisome|GO:0005777	acyl-CoA oxidase activity|GO:0003997;oxidoreductase activity|GO:0016491	electron transport|GO:0006118;embryonic development ending in seed dormancy|GO:0009793;fatty acid beta-oxidation|GO:0006635;short-chain fatty acid metabolic process|GO:0046459
At3g52130	protease inhibitor/seed storage/lipid transfer protein (LTP) family protein			endomembrane system|GO:0012505	lipid binding|GO:0008289	lipid transport|GO:0006869
At3g52470	harpin-induced family protein / HIN1 family protein / harpin-responsive family protein			endomembrane system|GO:0012505		biological_process_unknown|GO:0008150
At3g53470	similar to Os03g0285100 [Oryza sativa (japonica cultivar-group)] (GB:NP_001049768.1)			chloroplast thylakoid membrane|GO:0009535	molecular_function_unknown|GO:0003674	biological_process_unknown|GO:0008150
At3g53510	ABC transporter family protein				ATPase activity, coupled to transmembrane movement of substances|GO:0042626	transport|GO:0006810
At3g53560	chloroplast lumen common family protein			chloroplast thylakoid lumen|GO:0009543;chloroplast thylakoid membrane|GO:0009535	binding|GO:0005488	biological_process_unknown|GO:0008150
At3g53870	40S ribosomal protein S3 (RPS3B)			cytosolic ribosome (sensu Eukaryota)|GO:0005830;cytosolic small ribosomal subunit (sensu Eukaryota)|GO:0005843	structural constituent of ribosome|GO:0003735	translation|GO:0006412
At3g54270	sucrose-phosphatase 3 (SPP3)				sucrose-phosphatase activity|GO:0050307	sucrose biosynthetic process|GO:0005986
At3g55310	oxidoreductase				oxidoreductase activity|GO:0016491	fatty acid elongation, saturated fatty acid|GO:0019367;fatty acid elongation, unsaturated fatty acid|GO:0019368;metabolic process|GO:0008152
At3g56020	60S ribosomal protein L41 (RPL41G)			ribosome|GO:0005840	structural constituent of ribosome|GO:0003735	translation|GO:0006412
At3g58170	ATBS14A; protein transporter			cellular_component_unknown|GO:0005575	SNAP receptor activity|GO:0005484;protein transporter activity|GO:0008565	ER to Golgi vesicle-mediated transport|GO:0006888
At3g58610	ketol-acid reductoisomerase			mitochondrion|GO:0005739	ketol-acid reductoisomerase activity|GO:0004455	branched chain family amino acid biosynthetic process|GO:0009082
At3g58730	(VACUOLAR ATP SYNTHASE SUBUNIT D); hydrogen ion transporting ATP synthase, rotational mechanism / hydrogen ion transporting ATPase, rotational mechanism			vacuolar membrane|GO:0005774	hydrogen ion transporting ATP synthase activity, rotational mechanism|GO:0046933;hydrogen ion transporting ATPase activity, rotational mechanism|GO:0046961	ATP synthesis coupled proton transport|GO:0015986
At3g59060	PIL6 (PHYTOCHROME-INTERACTING FACTOR 5); DNA binding / transcription factor			nucleus|GO:0005634	DNA binding|GO:0003677;transcription factor activity|GO:0003700
At3g59620	similar to jacalin lectin family protein [Arabidopsis thaliana] (TAIR:AT5G35940.1); contains InterPro domain Jacalin-related lectin; (InterPro:IPR001229)			cellular_component_unknown|GO:0005575	molecular_function_unknown|GO:0003674	biological_process_unknown|GO:0008150
At3g61980	serine protease inhibitor, Kazal-type family protein			anchored to membrane|GO:0031225	serine-type endopeptidase inhibitor activity|GO:0004867	biological_process_unknown|GO:0008150
At3g63010	ATGID1B/GID1B (GA INSENSITIVE DWARF1B)			cellular_component_unknown|GO:0005575		floral organ morphogenesis|GO:0048444;positive regulation of gibberellic acid mediated signaling|GO:0009939;raffinose family oligosaccharide biosynthetic process|GO:0010325
At4g00300	fringe-related protein				transferase activity, transferring glycosyl groups|GO:0016757	biological_process_unknown|GO:0008150
At4g00610	DNA-binding storekeeper protein-related			chloroplast|GO:0009507	molecular_function_unknown|GO:0003674;transcription regulator activity|GO:0030528	biological_process_unknown|GO:0008150
At4g02770	PSAD-1 (photosystem I subunit D-1)			chloroplast thylakoid membrane|GO:0009535;photosystem I reaction center|GO:0009538;plastoglobule|GO:0010287	molecular_function_unknown|GO:0003674	photosynthesis|GO:0015979
At4g07435	cytochrome P-450 aromatase-related			cellular_component_unknown|GO:0005575	molecular_function_unknown|GO:0003674	biological_process_unknown|GO:0008150
At4g08400	proline-rich extensin-like family protein				structural constituent of cell wall|GO:0005199	cellulose and pectin-containing cell wall organization and biogenesis|GO:0009664
At4g08500	MEKK1 (MYTOGEN ACTIVATED PROTEIN KINASE KINASE); kinase				MAP kinase kinase kinase activity|GO:0004709;kinase activity|GO:0016301;protein binding|GO:0005515	MAPKKK cascade|GO:0000165;response to cadmium ion|GO:0046686;response to cold|GO:0009409;response to osmotic stress|GO:0006970;response to salt stress|GO:0009651;response to wounding|GO:0009611
At4g08760	similar to RNA recognition motif (RRM)-containing protein [Arabidopsis thaliana] (TAIR:AT4G08750.1)			cellular_component_unknown|GO:0005575	molecular_function_unknown|GO:0003674	biological_process_unknown|GO:0008150
At4g08910	similar to unknown protein [Arabidopsis thaliana] (TAIR:AT1G78170.1); similar to Os11g0294400 [Oryza sativa (japonica cultivar-group)] (GB:NP_001067715.1); similar to Os03g0191200 [Oryza sativa (japonica cultivar-group)] (GB:NP_001049232.1)			cellular_component_unknown|GO:0005575	molecular_function_unknown|GO:0003674	biological_process_unknown|GO:0008150
At4g11330	ATMPK5 (MAP KINASE 5); MAP kinase/ kinase			cellular_component_unknown|GO:0005575	MAP kinase activity|GO:0004707;kinase activity|GO:0016301	signal transduction|GO:0007165
At4g12320	CYP706A6 (cytochrome P450, family 706, subfamily A, polypeptide 6); oxygen binding			cellular_component_unknown|GO:0005575	oxygen binding|GO:0019825	electron transport|GO:0006118
At4g13150	unknown protein			cellular_component_unknown|GO:0005575	molecular_function_unknown|GO:0003674	biological_process_unknown|GO:0008150
At4g15560	CLA1 (CLOROPLASTOS ALTERADOS 1)			chloroplast|GO:0009507	1-deoxy-D-xylulose-5-phosphate synthase activity|GO:0008661	chlorophyll biosynthetic process|GO:0015995;isopentenyl diphosphate biosynthetic process, mevalonate-independent pathway|GO:0019288
At4g15975	zinc finger (C3HC4-type RING finger) family protein			endomembrane system|GO:0012505	protein binding|GO:0005515;zinc ion binding|GO:0008270
At4g16515	unknown protein			endomembrane system|GO:0012505	molecular_function_unknown|GO:0003674	biological_process_unknown|GO:0008150
At4g19130	replication protein-related			nucleus|GO:0005634	DNA binding|GO:0003677;nucleic acid binding|GO:0003676;zinc ion binding|GO:0008270	DNA replication|GO:0006260
At4g23810	WRKY53 (WRKY DNA-binding protein 53); transcription factor			nucleus|GO:0005634	transcription factor activity|GO:0003700	regulation of defense response|GO:0031347;regulation of transcription, DNA-dependent|GO:0006355
At4g25050	ACP4 (ACYL CARRIER PROTEIN 4)			chloroplast|GO:0009507	acyl carrier activity|GO:0000036	fatty acid biosynthetic process|GO:0006633;response to light stimulus|GO:0009416
At4g27280	calcium-binding EF hand family protein				calcium ion binding|GO:0005509	biological_process_unknown|GO:0008150
At4g27650	PEL1 (PELOTA); translation release factor			nucleus|GO:0005634	translation release factor activity|GO:0003747	meiosis|GO:0007126;translational termination|GO:0006415
At4g27800	protein phosphatase 2C PPH1 / PP2C PPH1 (PPH1)			cytoplasm|GO:0005737;nucleolus|GO:0005730;nucleus|GO:0005634;protein serine/threonine phosphatase complex|GO:0008287	protein phosphatase type 2C activity|GO:0015071	protein amino acid dephosphorylation|GO:0006470
At4g28030	N-acetyltransferase			chloroplast|GO:0009507	N-acetyltransferase activity|GO:0008080	metabolic process|GO:0008152
At4g32285	binding			cellular_component_unknown|GO:0005575	binding|GO:0005488
At4g33050	EDA39 (embryo sac development arrest 39); calmodulin binding			cellular_component_unknown|GO:0005575	calmodulin binding|GO:0005516	polar nucleus fusion|GO:0010197
At4g33985	similar to unknown protein [Arabidopsis thaliana] (TAIR:AT2G15590.2); similar to Os04g0282200 [Oryza sativa (japonica cultivar-group)] (GB:NP_001052367.1); similar to Os02g0766600 [Oryza sativa (japonica cultivar-group)] (GB:NP_001048224.1); similar to Os01g0898800 [Oryza sativa (japonica cultivar-group)] (GB:NP_001045096.1); contains InterPro domain Protein of unknown function DUF1685; (InterPro…				molecular_function_unknown|GO:0003674	biological_process_unknown|GO:0008150
At4g34190	SEP1 (STRESS ENHANCED PROTEIN 1)			chloroplast thylakoid membrane|GO:0009535	chlorophyll binding|GO:0016168	response to high light intensity|GO:0009644
At4g34265	similar to unknown protein [Arabidopsis thaliana] (TAIR:AT2G15000.5)			chloroplast|GO:0009507	molecular_function_unknown|GO:0003674	biological_process_unknown|GO:0008150
At4g36980	similar to unknown protein [Arabidopsis thaliana] (TAIR:AT3G28770.1); similar to Unknown protein [Oryza sativa (japonica cultivar-group)] (GB:AAK52566.1); similar to Os03g0395900 [Oryza sativa (japonica cultivar-group)] (GB:NP_001050295.1); contains domain FAMILY NOT NAMED (PTHR13161)				molecular_function_unknown|GO:0003674	biological_process_unknown|GO:0008150
At4g37450	AGP18 (Arabinogalactan protein 18)			anchored to membrane|GO:0031225
At4g38200	guanine nucleotide exchange family protein			intracellular|GO:0005622	guanyl-nucleotide exchange factor activity|GO:0005085	regulation of ARF protein signal transduction|GO:0032012
At4g38350	patched family protein			membrane|GO:0016020	hedgehog receptor activity|GO:0008158
At4g38680	GRP2 (COLD SHOCK DOMAIN PROTEIN 2); nucleic acid binding			cellular_component_unknown|GO:0005575	nucleic acid binding|GO:0003676	regulation of transcription, DNA-dependent|GO:0006355
At5g01530	chlorophyll A-B binding protein CP29 (LHCB4)			chloroplast thylakoid membrane|GO:0009535;light-harvesting complex|GO:0030076;plastoglobule|GO:0010287	chlorophyll binding|GO:0016168	photosynthesis|GO:0015979
At5g02710	similar to Uncharacterised protein family containing protein, expressed [Oryza sativa (japonica cultivar-group)] (GB:ABF96102.1); similar to Os03g0363400 [Oryza sativa (japonica cultivar-group)] (GB:NP_001050164.1); contains InterPro domain Protein of unknown function UPF0153; (InterPro:IPR005358)			chloroplast|GO:0009507
At5g02720	similar to unknown protein [Arabidopsis thaliana] (TAIR:AT3G53490.1); similar to Os03g0282800 [Oryza sativa (japonica cultivar-group)] (GB:NP_001049748.1); similar to hypothetical protein [Oryza sativa (japonica cultivar-group)] (GB:AAN64501.1)			cellular_component_unknown|GO:0005575		biological_process_unknown|GO:0008150
At5g03340	(Cell division control protein 48 homolog E); ATPase				ATPase activity|GO:0016887
At5g03640	protein kinase family protein			cellular_component_unknown|GO:0005575	kinase activity|GO:0016301	N-terminal protein myristoylation|GO:0006499;protein amino acid phosphorylation|GO:0006468
At5g06130	chaperone protein dnaJ-related			chloroplast|GO:0009507
At5g06280	similar to unknown protein [Arabidopsis thaliana] (TAIR:AT3G52520.1)				molecular_function_unknown|GO:0003674	biological_process_unknown|GO:0008150
At5g06630	proline-rich extensin-like family protein			endomembrane system|GO:0012505	structural constituent of cell wall|GO:0005199	cellulose and pectin-containing cell wall organization and biogenesis|GO:0009664
At5g09660	PMDH2 (PEROXISOMAL NAD-MALATE DEHYDROGENASE 2)			microbody|GO:0042579;peroxisome|GO:0005777	malate dehydrogenase activity|GO:0016615	regulation of fatty acid beta-oxidation|GO:0031998
At5g10800	RNA recognition motif (RRM)-containing protein				RNA binding|GO:0003723	RNA processing|GO:0006396
At5g11760	similar to hypothetical protein [Oryza sativa (japonica cultivar-group)] (GB:AAX95651.1)			cellular_component_unknown|GO:0005575	molecular_function_unknown|GO:0003674	biological_process_unknown|GO:0008150
At5g12140	ATCYS1 (A. THALIANA CYSTATIN-1); cysteine protease inhibitor			cellular_component_unknown|GO:0005575	cysteine protease inhibitor activity|GO:0004869	biological_process_unknown|GO:0008150
At5g13825	unknown protein				molecular_function_unknown|GO:0003674	biological_process_unknown|GO:0008150
At5g14610	ATP binding / ATP-dependent helicase			cellular_component_unknown|GO:0005575	ATP binding|GO:0005524;ATP-dependent helicase activity|GO:0008026
At5g14640	protein kinase family protein			cellular_component_unknown|GO:0005575	protein kinase activity|GO:0004672	protein amino acid phosphorylation|GO:0006468
At5g14690	similar to unknown protein [Arabidopsis thaliana] (TAIR:AT3G01516.1); similar to hypothetical protein [Oryza sativa (japonica cultivar-group)] (GB:BAD68585.1)			cellular_component_unknown|GO:0005575	molecular_function_unknown|GO:0003674	biological_process_unknown|GO:0008150
At5g15630	COBL4/IRX6 (COBRA-LIKE4); hydrolase, hydrolyzing O-glycosyl compounds / polysaccharide binding			anchored to membrane|GO:0031225	hydrolase activity, hydrolyzing O-glycosyl compounds|GO:0004553;polysaccharide binding|GO:0030247	cellulose and pectin-containing secondary cell wall biogenesis|GO:0009834
At5g16050	GRF5 (GENERAL REGULATORY FACTOR 5); protein phosphorylated amino acid binding			chloroplast stroma|GO:0009570;cytoplasm|GO:0005737;nuclear envelope|GO:0005635;plasma membrane|GO:0005886	protein binding|GO:0005515;protein phosphorylated amino acid binding|GO:0045309
At5g18380	40S ribosomal protein S16 (RPS16C)			cytosolic small ribosomal subunit (sensu Eukaryota)|GO:0005843	structural constituent of ribosome|GO:0003735	translation|GO:0006412
At5g20540	ATBRXL4/BRX-LIKE4 (BREVIS RADIX-LIKE 4)			cellular_component_unknown|GO:0005575	molecular_function_unknown|GO:0003674	biological_process_unknown|GO:0008150
At5g20720	CPN20 (CHAPERONIN 20); calmodulin binding			chloroplast|GO:0009507	calmodulin binding|GO:0005516	response to cold|GO:0009409
At5g20730	NPH4 (NON-PHOTOTROPHIC HYPOCOTYL); transcription factor			nucleus|GO:0005634	DNA binding|GO:0003677;transcription activator activity|GO:0016563;transcription factor activity|GO:0003700;transcription regulator activity|GO:0030528	blue light signaling pathway|GO:0009785;gravitropism|GO:0009630;lateral root development|GO:0048527;lateral root primordium development|GO:0010386;leaf development|GO:0048366;phototropism|GO:0009638;regulation of growth|GO:0040008;regulation of transcription, DNA-dependent|GO:0006355;response to auxin stimulus|GO:0009733;response to ethylene stimulus|GO:0009723
At5g20740	invertase/pectin methylesterase inhibitor family protein			endomembrane system|GO:0012505	pectinesterase inhibitor activity|GO:0046910	biological_process_unknown|GO:0008150
At5g22070	similar to unknown protein [Arabidopsis thaliana] (TAIR:AT3G52060.2); similar to Os12g0618800 [Oryza sativa (japonica cultivar-group)] (GB:NP_001067294.1); similar to expressed protein [Oryza sativa (japonica cultivar-group)] (GB:AAT77886.1); similar to Os03g0648100 [Oryza sativa (japonica cultivar-group)] (GB:NP_001050776.1); contains InterPro domain Protein of unknown function DUF266, plant; (I…			endomembrane system|GO:0012505
At5g24105	AGP41			endomembrane system|GO:0012505	molecular_function_unknown|GO:0003674	biological_process_unknown|GO:0008150
At5g25170	similar to unknown protein [Arabidopsis thaliana] (TAIR:AT2G25190.1); similar to hypothetical protein 25.t00041 [Brassica oleracea] (GB:ABD64953.1); similar to Os03g0198500 [Oryza sativa (japonica cultivar-group)] (GB:NP_001049279.1); contains InterPro domain Protein of unknown function DUF862, eukaryotic; (InterPro:IPR008580)				molecular_function_unknown|GO:0003674	biological_process_unknown|GO:0008150
At5g25980	TGG2 (GLUCOSIDE GLUCOHYDROLASE 2); hydrolase, hydrolyzing O-glycosyl compounds			endomembrane system|GO:0012505	hydrolase activity, hydrolyzing O-glycosyl compounds|GO:0004553;thioglucosidase activity|GO:0019137	glucosinolate catabolic process|GO:0019762
At5g26070	hydroxyproline-rich glycoprotein family protein			endomembrane system|GO:0012505	molecular_function_unknown|GO:0003674	biological_process_unknown|GO:0008150
At5g59820	RHL41 (RESPONSIVE TO HIGH LIGHT 41); nucleic acid binding / transcription factor/ zinc ion binding			intracellular|GO:0005622	nucleic acid binding|GO:0003676;transcription factor activity|GO:0003700;zinc ion binding|GO:0008270	cold acclimation|GO:0009631;hyperosmotic salinity response|GO:0042538;photosynthetic acclimation|GO:0009643;response to chitin|GO:0010200;response to cold|GO:0009409;response to heat|GO:0009408;response to light stimulus|GO:0009416;response to oxidative stress|GO:0006979;response to wounding|GO:0009611
At5g27340	unknown protein				molecular_function_unknown|GO:0003674	biological_process_unknown|GO:0008150
At5g28430	similar to unknown protein [Arabidopsis thaliana] (TAIR:AT3G60930.2)			chloroplast|GO:0009507
At5g37770	TCH2 (TOUCH 2); calcium ion binding			actin cytoskeleton|GO:0015629	calcium ion binding|GO:0005509	calcium-mediated signaling|GO:0019722;long-day photoperiodism, flowering|GO:0048574;response to abscisic acid stimulus|GO:0009737;response to absence of light|GO:0009646;response to auxin stimulus|GO:0009733;response to cold|GO:0009409;response to heat|GO:0009408;response to hydrogen peroxide|GO:0042542;response to mechanical stimulus|GO:0009612;response to metal ion|GO:0010038
At5g38410	ribulose-bisphosphate carboxylase			chloroplast ribulose bisphosphate carboxylase complex|GO:0009573	ribulose-bisphosphate carboxylase activity|GO:0016984	carbon utilization by fixation of carbon dioxide|GO:0015977
At5g38420	ribulose bisphosphate carboxylase small chain 2B / RuBisCO small subunit 2B (RBCS-2B) (ATS2B)			chloroplast ribulose bisphosphate carboxylase complex|GO:0009573	ribulose-bisphosphate carboxylase activity|GO:0016984	carbon utilization by fixation of carbon dioxide|GO:0015977
At5g38430	ribulose bisphosphate carboxylase small chain 1B / RuBisCO small subunit 1B (RBCS-1B) (ATS1B)			chloroplast ribulose bisphosphate carboxylase complex|GO:0009573	ribulose-bisphosphate carboxylase activity|GO:0016984	carbon utilization by fixation of carbon dioxide|GO:0015977
At5g39140	similar to unknown protein [Arabidopsis thaliana] (TAIR:AT5G39200.1)			cellular_component_unknown|GO:0005575	molecular_function_unknown|GO:0003674	biological_process_unknown|GO:0008150
At5g39500	pattern formation protein, putative			intracellular|GO:0005622	ARF guanyl-nucleotide exchange factor activity|GO:0005086	regulation of ARF protein signal transduction|GO:0032012
At5g39760	ATHB23 (ARABIDOPSIS THALIANA HOMEOBOX PROTEIN 23); DNA binding / transcription factor				DNA binding|GO:0003677;transcription factor activity|GO:0003700
At5g41440	zinc finger (C3HC4-type RING finger) family protein			endomembrane system|GO:0012505	protein binding|GO:0005515;zinc ion binding|GO:0008270
At5g42980	ATTRX3 (thioredoxin H-type 3); thiol-disulfide exchange intermediate			cytosol|GO:0005829	oxidoreductase activity, acting on sulfur group of donors, disulfide as acceptor|GO:0016671;thiol-disulfide exchange intermediate activity|GO:0030508	defense response to fungus|GO:0050832;response to hydrogen peroxide|GO:0042542;response to microbial phytotoxin|GO:0010188
At5g43410	ethylene-responsive factor, putative			nucleus|GO:0005634	DNA binding|GO:0003677;transcription factor activity|GO:0003700	regulation of transcription, DNA-dependent|GO:0006355
At5g44190	GLK2 (GOLDEN2-LIKE 2); DNA binding / transcription factor			nucleus|GO:0005634	DNA binding|GO:0003677;transcription factor activity|GO:0003700;transcription regulator activity|GO:0030528	positive regulation of transcription|GO:0045941
At5g45880	pollen Ole e 1 allergen and extensin family protein			endomembrane system|GO:0012505	molecular_function_unknown|GO:0003674	biological_process_unknown|GO:0008150
At5g46800	BOU (A BOUT DE SOUFFLE); binding			mitochondrial inner membrane|GO:0005743;mitochondrion|GO:0005739;plastid|GO:0009536	binding|GO:0005488	mitochondrial transport|GO:0006839;ornithine transport|GO:0015822;transport|GO:0006810
At5g48050	similar to unknown protein [Arabidopsis thaliana] (TAIR:AT1G34070.1); similar to retrotransposon protein, putative, unclassified [Oryza sativa (japonica cultivar-group)] (GB:ABA94365.1); contains InterPro domain Cyclin-like; (InterPro:IPR011028)			cellular_component_unknown|GO:0005575	molecular_function_unknown|GO:0003674	biological_process_unknown|GO:0008150
At5g48520	similar to Os06g0186500 [Oryza sativa (japonica cultivar-group)] (GB:NP_001057010.1); similar to Os07g0185700 [Oryza sativa (japonica cultivar-group)] (GB:NP_001059066.1); similar to PREDICTED: hypothetical protein [Strongylocentrotus purpuratus] (GB:XP_788829.2); contains domain FAMILY NOT NAMED (PTHR19378); contains domain gb def: Gb			nucleus|GO:0005634	molecular_function_unknown|GO:0003674	biological_process_unknown|GO:0008150
At5g49840	ATP-dependent Clp protease ATP-binding subunit ClpX, putative				ATPase activity|GO:0016887	protein transport|GO:0015031
At5g52570	BETA-OHASE 2 (BETA-CAROTENE HYDROXYLASE 2); beta-carotene hydroxylase			chloroplast|GO:0009507	beta-carotene hydroxylase activity|GO:0042411	carotene metabolic process|GO:0016119;xanthophyll biosynthetic process|GO:0016123
At5g53890	leucine-rich repeat transmembrane protein kinase, putative				ATP binding|GO:0005524;protein serine/threonine kinase activity|GO:0004674	protein amino acid phosphorylation|GO:0006468;transmembrane receptor protein tyrosine kinase signaling pathway|GO:0007169
At5g54600	50S ribosomal protein L24, chloroplast (CL24)			large ribosomal subunit|GO:0015934	structural constituent of ribosome|GO:0003735	translation|GO:0006412
At5g55850	NOI			cellular_component_unknown|GO:0005575	molecular_function_unknown|GO:0003674	response to nitrate|GO:0010167
At5g56380	F-box family protein			cellular_component_unknown|GO:0005575	molecular_function_unknown|GO:0003674	biological_process_unknown|GO:0008150
At5g57340	similar to unknown protein [Arabidopsis thaliana] (TAIR:AT5G67390.2); similar to conserved hypothetical protein [Medicago truncatula] (GB:ABE83997.1)			cellular_component_unknown|GO:0005575	molecular_function_unknown|GO:0003674	biological_process_unknown|GO:0008150
At5g57450	XRCC3 (Arabidopsis thaliana homolog of XRCC3); ATP binding / damaged DNA binding			cellular_component_unknown|GO:0005575	ATP binding|GO:0005524;damaged DNA binding|GO:0003684;protein binding|GO:0005515;single-stranded DNA binding|GO:0003697	DNA repair|GO:0006281;double-strand break repair|GO:0006302;meiosis|GO:0007126
At5g57565	protein kinase family protein			endomembrane system|GO:0012505	ATP binding|GO:0005524;protein kinase activity|GO:0004672;protein serine/threonine kinase activity|GO:0004674	protein amino acid phosphorylation|GO:0006468
At5g57790	unknown protein				molecular_function_unknown|GO:0003674	biological_process_unknown|GO:0008150
At5g59450	scarecrow-like transcription factor 11 (SCL11)			cellular_component_unknown|GO:0005575	transcription factor activity|GO:0003700	regulation of transcription|GO:0045449
At5g59550	zinc finger (C3HC4-type RING finger) family protein				protein binding|GO:0005515;zinc ion binding|GO:0008270
At5g60300	lectin protein kinase family protein			plasma membrane|GO:0005886	carbohydrate binding|GO:0030246;kinase activity|GO:0016301;protein binding|GO:0005515	focal adhesion formation|GO:0048041
At5g60840	unknown protein				molecular_function_unknown|GO:0003674	biological_process_unknown|GO:0008150
At5g63570	GSA1 (GLUTAMATE-1-SEMIALDEHYDE-2,1-AMINOMUTASE); glutamate-1-semialdehyde 2,1-aminomutase			chloroplast|GO:0009507;cytoplasm|GO:0005737	glutamate-1-semialdehyde 2,1-aminomutase activity|GO:0042286	porphyrin biosynthetic process|GO:0006779;response to light stimulus|GO:0009416
At5g63800	BGAL6 (beta-galactosidase 6); beta-galactosidase			beta-galactosidase complex|GO:0009341;endomembrane system|GO:0012505	beta-galactosidase activity|GO:0004565	carbohydrate metabolic process|GO:0005975;lactose catabolic process via UDP-galactose|GO:0019515;lactose catabolic process, using glucoside 3-dehydrogenase|GO:0019513;lactose catabolic process|GO:0005990
At5g64040	PSAN (photosystem I reaction center subunit PSI-N); calmodulin binding			chloroplast photosystem I|GO:0030093;chloroplast thylakoid lumen|GO:0009543;chloroplast thylakoid membrane|GO:0009535;photosystem I|GO:0009522	calmodulin binding|GO:0005516	photosynthetic electron transport in photosystem I|GO:0009773
At5g64310	AGP1 (ARABINOGALACTAN-PROTEIN 1)			anchored to membrane|GO:0031225	molecular_function_unknown|GO:0003674
At5g64390	HEN4 (HUA ENHANCER 4); nucleic acid binding			nucleus|GO:0005634	RNA binding|GO:0003723;nucleic acid binding|GO:0003676	mRNA processing|GO:0006397;specification of floral organ identity|GO:0010093
At5g64550	loricrin-related				molecular_function_unknown|GO:0003674
At5g64620	C/VIF2 (CELL WALL / VACUOLAR INHIBITOR OF FRUCTOSIDASE 2); pectinesterase inhibitor			endomembrane system|GO:0012505	pectinesterase inhibitor activity|GO:0046910	biological_process_unknown|GO:0008150
At5g64700	nodulin MtN21 family protein			membrane|GO:0016020	molecular_function_unknown|GO:0003674
At5g64910	similar to unknown protein [Arabidopsis thaliana] (TAIR:AT5G10010.1); similar to 4D11_6 [Brassica rapa subsp. pekinensis] (GB:AAZ67520.1); contains domain Clavaminate synthase-like (SSF51197)			-	-	-
At5g64920	CIP8 (COP1-INTERACTING PROTEIN 8); protein binding / zinc ion binding			cytoplasm|GO:0005737	protein binding|GO:0005515;zinc ion binding|GO:0008270	protein ubiquitination|GO:0016567
At5g65010	ASN2 (ASPARAGINE SYNTHETASE 2); asparagine synthase (glutamine-hydrolyzing)				asparagine synthase (glutamine-hydrolyzing) activity|GO:0004066	asparagine biosynthetic process|GO:0006529
At5g65020	ANNAT2 (ANNEXIN ARABIDOPSIS 2); calcium ion binding / calcium-dependent phospholipid binding			cell surface|GO:0009986	calcium ion binding|GO:0005509;calcium-dependent phospholipid binding|GO:0005544	polysaccharide transport|GO:0015774
At5g65110	ACX2 (ACYL-COA OXIDASE 2); acyl-CoA oxidase			peroxisome|GO:0005777	acyl-CoA oxidase activity|GO:0003997	fatty acid beta-oxidation|GO:0006635;long-chain fatty acid metabolic process|GO:0001676
At5g66210	CPK28 (calcium-dependent protein kinase 28)			chloroplast|GO:0009507	calmodulin-dependent protein kinase activity|GO:0004683	protein amino acid phosphorylation|GO:0006468
At5g66280	GMD1 (GDP-D-MANNOSE 4,6-DEHYDRATASE 1); GDP-mannose 4,6-dehydratase			intracellular|GO:0005622	GDP-mannose 4,6-dehydratase activity|GO:0008446	nucleotide-sugar metabolic process|GO:0009225
At5g66300	ANAC105/VND3 (Arabidopsis NAC domain containing protein 105, VASCULAR-RELATED NAC-DOMAIN 3); transcription factor			cellular_component_unknown|GO:0005575	transcription factor activity|GO:0003700	regulation of transcription|GO:0045449
At5g66400	RAB18 (RESPONSIVE TO ABA 18)			cellular_component_unknown|GO:0005575	molecular_function_unknown|GO:0003674	cold acclimation|GO:0009631;response to 1-Aminocyclopropane-1-carboxylic Acid|GO:0009961;response to abscisic acid stimulus|GO:0009737;response to stress|GO:0006950;response to water deprivation|GO:0009414
At2g29240	Ulp1 protease family protein			mitochondrion|GO:0005739	cysteine-type peptidase activity|GO:0008234	proteolysis|GO:0006508
At1g06150
