# Supplementary material for: Wide Screening of Phage-Displayed Libraries Identifies Immune Targets in Planta
Source: PLoS One. 2013 Jan 25;8(1):e54654. doi: 10.1371/journal.pone.0054654 (PMC3556032; doi:10.1371/journal.pone.0054654)
Supplement: Information S10 — Corrected p-values and fold-change (FC) for the 472-gene set. p-values before and after FDR correction are shown for each round of selection. (XLS) [file pone.0054654.s010.xls]

## Sheet: Sheet1
Round of selection	GeneName	p-value	Corrected p-value	FCAbsolute	regulation
1B avr	At1g16610	0.0887681	0.0992219	4.08456	up
1B avr	At1g24020	0.0780829	0.0992219	1.47339	up
1B avr	At1g28480	0.0641956	0.0992219	1.72487	up
1B avr	At1g33760	0.0992219	0.0992219	2.32567	up
1B avr	At1g52720	0.0759788	0.0992219	3.15675	up
1B avr	At1g55450	0.00539574	0.0992219	1.77334	up
1B avr	At1g56280	0.071815	0.0992219	4.41297	up
1B avr	At1g78460	0.0835909	0.0992219	19.672	up
1B avr	At1g79600	0.0831753	0.0992219	4.793	up
1B avr	At2g05220	0.0637588	0.0992219	6.82564	up
1B avr	At2g16510	0.055595	0.0992219	22.3257	up
1B avr	At2g46090	0.0636451	0.0992219	12.6975	up
1B avr	At2g46820	0.0571076	0.0992219	28.0571	up
1B avr	At2g47485	0.0988989	0.0992219	1.66743	up
1B avr	At3g02730	0.0470505	0.0992219	1.52526	up
1B avr	At3g22210	0.0818859	0.0992219	13.6438	up
1B avr	At3g23840	0.0827959	0.0992219	1.5901	up
1B avr	At3g46060	0.094895	0.0992219	4.00571	up
1B avr	At3g51840	0.0531525	0.0992219	2.74003	up
1B avr	At3g53870	0.0783562	0.0992219	13.4747	up
1B avr	At4g00300	0.0990028	0.0992219	3.21037	up
1B avr	At4g22756	0.0556078	0.0992219	1.47269	up
1B avr	At4g27800	0.0537336	0.0992219	9.28962	up
1B avr	At4g27950	0.0191642	0.0992219	1.6698	up
1B avr	At5g09660	0.0671976	0.0992219	2.03165	up
1B avr	At5g14610	0.0768493	0.0992219	1.9543	up
1B avr	At5g20720	0.0637764	0.0992219	1.77474	up
1B avr	At5g38430	0.0664866	0.0992219	2.50922	up
1B avr	At5g43410	0.0873667	0.0992219	2.31638	up
1B avr	At5g59450	0.0628834	0.0992219	3.70323	up
1B avr	At5g67530	0.0897238	0.0992219	1.54598	up
2B avr	At1g02780	0.0255477	0.07421	13.3088	up
2B avr	At1g03680	0.0179304	0.07421	1.63387	up
2B avr	At1g04820	0.0385595	0.0946423	3.71505	up
2B avr	At1g06630	0.0766939	0.0965096	1.5108	up
2B avr	At1g08510	0.0386312	0.0946423	5.73347	up
2B avr	At1g08930	0.0196701	0.07421	15.1052	up
2B avr	At1g12100	0.0869616	0.0965096	1.541	up
2B avr	At1g12790	0.0607403	0.0965096	1.51074	up
2B avr	At1g14490	0.0798075	0.0965096	1.57275	up
2B avr	At1g14840	0.0865487	0.0965096	1.46335	up
2B avr	At1g15690	0.0597734	0.0965096	6.08649	up
2B avr	At1g18210	0.0244187	0.07421	2.59197	up
2B avr	At1g24020	0.0955268	0.0975989	2.23388	up
2B avr	At1g27730	0.0932966	0.0972836	2.28272	up
2B avr	At1g28480	0.00978156	0.07421	8.47059	up
2B avr	At1g29930	0.0425838	0.0946722	2.42058	up
2B avr	At1g31330	0.0227334	0.07421	5.06593	up
2B avr	At1g36160	0.0511987	0.0946722	1.82237	up
2B avr	At1g42970	0.0348829	0.0945713	6.84013	up
2B avr	At1g44990	0.0199827	0.07421	1.50102	up
2B avr	At1g49190	0.0381517	0.0946423	1.49739	up
2B avr	At1g50010	0.0502615	0.0946722	1.81895	up
2B avr	At1g50450	0.0603667	0.0965096	1.62985	up
2B avr	At1g51550	0.0454827	0.0946722	1.58574	up
2B avr	At1g51560	0.0796968	0.0965096	1.45618	up
2B avr	At1g51720	0.0890342	0.0965096	1.57126	up
2B avr	At1g54580	0.070004	0.0965096	1.46484	up
2B avr	At1g55450	0.0951638	0.0975989	2.09774	up
2B avr	At1g60040	0.0792577	0.0965096	1.65573	up
2B avr	At1g60095	0.0247297	0.07421	1.84045	up
2B avr	At1g61255	0.012196	0.07421	1.61083	up
2B avr	At1g62520	0.0481873	0.0946722	1.75255	up
2B avr	At1g63870	0.0763844	0.0965096	1.52933	up
2B avr	At1g66560	0.027134	0.0769848	1.84379	up
2B avr	At1g66740	0.0749208	0.0965096	4.79649	up
2B avr	At1g67785	0.0769504	0.0965096	2.58673	up
2B avr	At1g68380	0.063588	0.0965096	1.45699	up
2B avr	At1g71520	0.0900971	0.0965096	1.77341	up
2B avr	At1g72150	0.0326574	0.0905501	3.10745	up
2B avr	At1g78990	0.0737008	0.0965096	1.57996	up
2B avr	At1g80780	0.0114543	0.07421	3.05063	up
2B avr	At2g01850	0.0183396	0.07421	3.92362	up
2B avr	At2g02440	0.0566571	0.0965096	1.46361	up
2B avr	At2g05520	0.0877475	0.0965096	1.96459	up
2B avr	At2g06480	0.0217188	0.07421	1.91455	up
2B avr	At2g09990	0.0465509	0.0946722	3.51603	up
2B avr	At2g10380	0.0630286	0.0965096	1.67434	up
2B avr	At2g13950	0.000741014	0.07421	2.10041	up
2B avr	At2g14780	0.0644571	0.0965096	1.52496	up
2B avr	At2g16835	0.0448772	0.0946722	1.45663	up
2B avr	At2g20635	0.0985019	0.0985019	2.16862	up
2B avr	At2g23070	0.00465661	0.07421	11.7615	up
2B avr	At2g25840	0.0833704	0.0965096	1.48791	up
2B avr	At2g40205	0.0151922	0.07421	4.40228	up
2B avr	At2g44290	0.0249985	0.07421	1.67734	up
2B avr	At2g46780	0.0405579	0.0946722	2.56158	up
2B avr	At2g46910	0.062403	0.0965096	1.99861	up
2B avr	At2g47370	0.0168326	0.07421	1.57618	up
2B avr	At3g01185	0.0240856	0.07421	1.45624	up
2B avr	At3g02730	0.0252024	0.07421	6.28342	up
2B avr	At3g04500	0.0169329	0.07421	26.39	up
2B avr	At3g07195	0.00386388	0.07421	13.0885	up
2B avr	At3g07260	0.0109006	0.07421	1.60508	up
2B avr	At3g08520	0.0669817	0.0965096	2.11277	up
2B avr	At3g11070	0.0495016	0.0946722	1.48306	up
2B avr	At3g11120	0.0800046	0.0965096	1.75607	up
2B avr	At3g12145	0.0844919	0.0965096	1.4769	up
2B avr	At3g14420	0.00646926	0.07421	1.87499	up
2B avr	At3g17240	0.0778231	0.0965096	2.45764	up
2B avr	At3g19330	0.0637034	0.0965096	1.64866	up
2B avr	At3g20850	0.0515761	0.0946722	1.98633	up
2B avr	At3g21380	0.0976721	0.0984793	1.54738	up
2B avr	At3g22620	0.051507	0.0946722	1.70904	up
2B avr	At3g27350	0.0191633	0.07421	1.82394	up
2B avr	At3g27850	0.047232	0.0946722	3.13913	up
2B avr	At3g28930	0.0878637	0.0965096	1.56638	up
2B avr	At3g44450	0.0573367	0.0965096	2.43825	up
2B avr	At3g45230	0.0923956	0.0972836	1.84518	up
2B avr	At3g46260	0.0618084	0.0965096	1.68035	up
2B avr	At3g49430	0.0756497	0.0965096	4.73857	up
2B avr	At3g50685	0.0901811	0.0965096	1.48558	up
2B avr	At3g51310	0.0186042	0.07421	10.4827	up
2B avr	At3g51600	0.0235582	0.07421	2.69587	up
2B avr	At3g51840	0.0163058	0.07421	10.129	up
2B avr	At3g56020	0.00474946	0.07421	1.58945	up
2B avr	At3g58170	0.0899582	0.0965096	3.00497	up
2B avr	At3g58730	0.0231082	0.07421	3.51601	up
2B avr	At3g61980	0.014889	0.07421	4.14635	up
2B avr	At4g00300	0.0160894	0.07421	22.62	up
2B avr	At4g11330	0.0232325	0.07421	12.079	up
2B avr	At4g14660	0.087601	0.0965096	1.72741	up
2B avr	At4g15056	0.0542204	0.0958679	2.05863	up
2B avr	At4g22790	0.0702965	0.0965096	2.65143	up
2B avr	At4g24240	0.0858648	0.0965096	1.73153	up
2B avr	At4g25070	0.0927634	0.0972836	1.49811	up
2B avr	At4g32285	0.0239075	0.07421	5.54318	up
2B avr	At4g33985	0.0486772	0.0946722	1.62064	up
2B avr	At4g37450	0.0137769	0.07421	1.64302	up
2B avr	At5g01530	0.00202554	0.07421	5.35158	up
2B avr	At5g02670	0.0519921	0.0946722	1.84777	up
2B avr	At5g03340	0.0208511	0.07421	5.37885	up
2B avr	At5g03490	0.0438901	0.0946722	1.47104	up
2B avr	At5g04270	0.0534173	0.0958369	1.47798	up
2B avr	At5g06630	0.0387878	0.0946423	1.81059	up
2B avr	At5g09660	0.0677476	0.0965096	5.87293	up
2B avr	At5g11760	0.00731301	0.07421	2.67729	up
2B avr	At5g14640	0.0579226	0.0965096	1.47092	up
2B avr	At5g15630	0.0897914	0.0965096	1.56897	up
2B avr	At5g25980	0.00895291	0.07421	2.85164	up
2B avr	At5g48470	0.0714426	0.0965096	1.76681	up
2B avr	At5g54600	0.0229603	0.07421	14.494	up
2B avr	At5g55370	0.0499688	0.0946722	1.50931	up
2B avr	At5g59450	0.0959989	0.0975989	5.55477	up
2B avr	At5g59550	0.0670818	0.0965096	3.47186	up
2B avr	At5g63570	0.0501674	0.0946722	7.76086	up
2B avr	At5g64310	0.0362492	0.0946423	3.44525	up
2B avr	At5g64390	0.0730666	0.0965096	3.43681	up
2B avr	At5g64470	0.0223954	0.07421	1.53849	up
2B avr	At5g65020	0.0879906	0.0965096	1.85914	up
2B avr	At5g65340	0.00798873	0.07421	1.57757	up
2B avr	At2g23096	0.021482	0.07421	1.52163	up
2B avr	At2g24945	0.0745317	0.0965096	1.53396	up
3B avr	At1g09690	0.0688491	0.0833282	1.47151	up
3B avr	At1g29910	0.00999179	0.0299754	2.17065	up
3B avr	At1g29930	0.0205429	0.0462215	1.99514	up
3B avr	At2g04390	0.0969201	0.0969201	1.46013	up
3B avr	At2g46600	0.0646209	0.0833282	1.51046	up
3B avr	At2g47400	0.00695082	0.0299754	1.48729	up
3B avr	At3g61870	0.0740695	0.0833282	1.56973	up
3B avr	At4g01950	0.0729708	0.0833282	1.58194	up
3B avr	At5g06320	0.00229594	0.0206635	1.48876	up
1B Pst	At1g02780	0.00723628	0.044193	28.1902	up
1B Pst	At1g03680	0.0132507	0.0503063	2.00664	up
1B Pst	At1g04820	0.01438	0.0503063	3.26545	up
1B Pst	At1g08510	0.0644558	0.0822964	4.74438	up
1B Pst	At1g08930	0.00134684	0.0328129	13.3306	up
1B Pst	At1g09230	0.00387587	0.0392397	1.69349	up
1B Pst	At1g09800	0.0721437	0.0868773	1.50224	up
1B Pst	At1g12100	0.0608938	0.0796754	1.74875	up
1B Pst	At1g15690	0.00387615	0.0392397	9.18828	up
1B Pst	At1g17380	0.0134659	0.0503063	2.50455	up
1B Pst	At1g17430	0.0644896	0.0822964	1.93559	up
1B Pst	At1g18210	0.00528452	0.0410751	2.7408	up
1B Pst	At1g22340	0.0938218	0.096386	1.58127	up
1B Pst	At1g23980	0.0490694	0.0785017	1.6547	up
1B Pst	At1g24020	0.00180456	0.0328129	3.92108	up
1B Pst	At1g28480	0.00328298	0.0392397	9.38214	up
1B Pst	At1g29930	0.00672584	0.042597	3.02276	up
1B Pst	At1g31330	0.0392086	0.0760766	3.46383	up
1B Pst	At1g33110	0.0140109	0.0503063	2.1662	up
1B Pst	At1g42970	0.0394266	0.0760766	2.34121	up
1B Pst	At1g44980	0.028133	0.0664808	1.93379	up
1B Pst	At1g47500	0.0294555	0.0675451	1.84894	up
1B Pst	At1g49190	0.0475982	0.0785017	1.49764	up
1B Pst	At1g50450	0.0318519	0.0683348	8.3294	up
1B Pst	At1g51550	0.0810586	0.0909209	1.92455	up
1B Pst	At1g52660	0.081882	0.0909209	1.93483	up
1B Pst	At1g55450	0.00415692	0.0392397	6.86221	up
1B Pst	At1g56690	0.0789317	0.0895292	1.58375	up
1B Pst	At1g59885	0.0879451	0.0945825	1.47584	up
1B Pst	At1g60040	0.0128975	0.0503063	2.56245	up
1B Pst	At1g61255	0.0782866	0.0895292	1.88423	up
1B Pst	At1g62520	0.0500866	0.0785017	1.92559	up
1B Pst	At1g62700	0.0593899	0.0796754	1.51654	up
1B Pst	At1g63550	0.0969346	0.0975048	1.66973	up
1B Pst	At1g66560	0.0513295	0.0785017	1.84643	up
1B Pst	At1g66740	0.0610379	0.0796754	9.86334	up
1B Pst	At1g67785	0.00833834	0.0475285	4.96473	up
1B Pst	At1g70640	0.0584066	0.0796754	1.50876	up
1B Pst	At1g71170	0.059107	0.0796754	1.48792	up
1B Pst	At1g71520	0.042789	0.0785017	2.3672	up
1B Pst	At1g71740	0.0900712	0.0955641	1.64784	up
1B Pst	At1g71880	0.0158862	0.0503063	1.58354	up
1B Pst	At1g72120	0.0166096	0.0516407	1.47884	up
1B Pst	At1g72150	0.00671164	0.042597	5.04009	up
1B Pst	At1g75440	0.0473625	0.0785017	2.1036	up
1B Pst	At1g75590	0.00666133	0.042597	1.60205	up
1B Pst	At1g77400	0.0737732	0.0876057	1.4977	up
1B Pst	At1g78420	0.0756226	0.0885033	1.8824	up
1B Pst	At1g79210	0.0916522	0.0955641	2.53531	up
1B Pst	At1g80560	0.0478727	0.0785017	1.65293	up
1B Pst	At1g80780	0.00104864	0.0328129	3.05893	up
1B Pst	At2g01850	0.0216413	0.0616776	9.67582	up
1B Pst	At2g04850	0.0151416	0.0503063	1.49893	up
1B Pst	At2g05520	0.025368	0.0653729	2.75042	up
1B Pst	At2g06480	0.0760818	0.0885033	1.85608	up
1B Pst	At2g09990	0.0457664	0.0785017	3.31802	up
1B Pst	At2g13950	0.0657382	0.0826561	2.14391	up
1B Pst	At2g14440	0.0623656	0.0807918	1.59669	up
1B Pst	At2g14700	0.0687862	0.0840174	1.47964	up
1B Pst	At2g14780	0.0916492	0.0955641	1.73442	up
1B Pst	At2g15220	0.0668296	0.0828105	1.46101	up
1B Pst	At2g16630	0.0996929	0.0996929	1.63102	up
1B Pst	At2g16835	0.083659	0.0922947	1.6575	up
1B Pst	At2g20635	0.0521823	0.0789276	2.13112	up
1B Pst	At2g20875	0.0185928	0.0548167	6.0077	up
1B Pst	At2g21130	0.0933091	0.096386	1.45118	up
1B Pst	At2g21160	0.0271559	0.0654036	1.90158	up
1B Pst	At2g23070	0.00254515	0.0362684	6.79712	up
1B Pst	At2g24980	0.0450523	0.0785017	1.71078	up
1B Pst	At2g25600	0.0381046	0.0757661	1.79798	up
1B Pst	At2g39250	0.00391346	0.0392397	1.72097	up
1B Pst	At2g40205	0.000716215	0.0328129	7.08781	up
1B Pst	At2g44060	0.0896793	0.0955641	1.49601	up
1B Pst	At2g44290	0.0849598	0.0925359	2.20367	up
1B Pst	At2g44300	0.0143341	0.0503063	2.4101	up
1B Pst	At2g46780	0.0345804	0.071244	1.98009	up
1B Pst	At2g46910	0.015651	0.0503063	2.16531	up
1B Pst	At2g47370	0.0814659	0.0909209	1.64453	up
1B Pst	At2g47810	0.0471167	0.0785017	1.91124	up
1B Pst	At2g48030	0.0259962	0.0653729	1.6112	up
1B Pst	At2g48080	0.046543	0.0785017	1.9699	up
1B Pst	At3g01700	0.00147742	0.0328129	2.19491	up
1B Pst	At3g02730	0.00567765	0.041193	20.4678	up
1B Pst	At3g04140	0.075371	0.0885033	1.86144	up
1B Pst	At3g04500	0.0271521	0.0654036	24.2831	up
1B Pst	At3g05220	0.0125553	0.0503063	2.3427	up
1B Pst	At3g05937	0.00176778	0.0328129	3.17097	up
1B Pst	At3g07195	0.00517313	0.0410751	22.7462	up
1B Pst	At3g08520	0.00104333	0.0328129	3.00719	up
1B Pst	At3g08750	0.0944012	0.096386	1.60865	up
1B Pst	At3g11120	0.030415	0.0675451	2.92115	up
1B Pst	At3g13120	0.0283807	0.0664808	2.9166	up
1B Pst	At3g13175	0.030306	0.0675451	1.51494	up
1B Pst	At3g16400	0.0344467	0.071244	1.46035	up
1B Pst	At3g17240	0.0142167	0.0503063	3.83622	up
1B Pst	At3g20850	0.0354945	0.0722566	2.23429	up
1B Pst	At3g21220	0.0583042	0.0796754	2.13798	up
1B Pst	At3g27350	0.0319695	0.0683348	2.34544	up
1B Pst	At3g27850	0.00807372	0.0475285	1.54714	up
1B Pst	At3g30751	0.0657359	0.0826561	1.47358	up
1B Pst	At3g31310	0.0858124	0.0928729	1.4551	up
1B Pst	At3g44150	0.0573413	0.0796754	1.62148	up
1B Pst	At3g44450	0.0553948	0.0796754	2.18431	up
1B Pst	At3g45230	0.00978471	0.0496474	1.62563	up
1B Pst	At3g47470	0.0504213	0.0785017	2.99117	up
1B Pst	At3g48600	0.0148023	0.0503063	1.82553	up
1B Pst	At3g49420	0.0736357	0.0876057	3.637	up
1B Pst	At3g49430	0.00180877	0.0328129	6.31062	up
1B Pst	At3g51310	0.0155244	0.0503063	2.71169	up
1B Pst	At3g51840	0.00578147	0.041193	15.1586	up
1B Pst	At3g52130	0.00876167	0.0483305	1.68347	up
1B Pst	At3g53470	0.0532947	0.0789276	1.50244	up
1B Pst	At3g53510	0.0378814	0.0757661	1.92099	up
1B Pst	At3g53560	0.0915488	0.0955641	1.45217	up
1B Pst	At3g54270	0.0847663	0.0925359	1.55146	up
1B Pst	At3g55310	0.0257494	0.0653729	2.18845	up
1B Pst	At3g56020	0.0230483	0.0625598	1.6349	up
1B Pst	At3g58170	0.0146627	0.0503063	7.57386	up
1B Pst	At3g58730	0.00162862	0.0328129	3.31061	up
1B Pst	At3g59060	0.0215761	0.0616776	2.16376	up
1B Pst	At3g59620	0.0788232	0.0895292	1.56077	up
1B Pst	At3g61980	0.00296033	0.0389397	4.15351	up
1B Pst	At3g63010	0.0132946	0.0503063	1.65086	up
1B Pst	At4g00300	0.0111186	0.0503063	26.7146	up
1B Pst	At4g00610	0.0456192	0.0785017	2.72677	up
1B Pst	At4g07435	0.094695	0.096386	1.48556	up
1B Pst	At4g08400	0.0269117	0.0654036	2.10785	up
1B Pst	At4g11330	0.0130309	0.0503063	10.0081	up
1B Pst	At4g13150	0.0547574	0.0796754	1.84115	up
1B Pst	At4g15560	0.079058	0.0895292	1.59813	up
1B Pst	At4g16515	0.0576646	0.0796754	1.56832	up
1B Pst	At4g19130	0.0450992	0.0785017	1.5455	up
1B Pst	At4g23810	0.0225801	0.0625598	1.85533	up
1B Pst	At4g27650	0.0713564	0.0865386	1.83183	up
1B Pst	At4g32285	0.0229194	0.0625598	6.01848	up
1B Pst	At4g33985	0.0299102	0.0675451	2.06226	up
1B Pst	At4g36980	0.0121677	0.0503063	2.05192	up
1B Pst	At4g37450	0.0529801	0.0789276	1.47642	up
1B Pst	At4g38350	0.0237326	0.0634106	4.47117	up
1B Pst	At5g01530	0.0048922	0.0410751	3.92885	up
1B Pst	At5g03340	0.00982565	0.0496474	2.60082	up
1B Pst	At5g06130	0.0400966	0.0761835	1.4679	up
1B Pst	At5g06280	0.0506685	0.0785017	1.47251	up
1B Pst	At5g06630	0.00987142	0.0496474	2.32998	up
1B Pst	At5g09660	0.0595728	0.0796754	6.62821	up
1B Pst	At5g11760	0.00221116	0.0343735	3.64554	up
1B Pst	At5g14610	0.0495757	0.0785017	1.87835	up
1B Pst	At5g14640	0.0510607	0.0785017	1.55633	up
1B Pst	At5g18380	0.0678069	0.0834172	1.83034	up
1B Pst	At5g20540	0.0343463	0.071244	2.16572	up
1B Pst	At5g24105	0.0315325	0.0683348	1.45362	up
1B Pst	At5g25170	0.0514163	0.0785017	1.5963	up
1B Pst	At5g25980	0.0256573	0.0653729	2.46375	up
1B Pst	At5g39760	0.0590747	0.0796754	1.6891	up
1B Pst	At5g41440	0.0181554	0.0548167	1.6992	up
1B Pst	At5g44190	0.0149685	0.0503063	1.93167	up
1B Pst	At5g49840	0.0489079	0.0785017	1.90567	up
1B Pst	At5g54600	0.00435997	0.0392397	10.8917	up
1B Pst	At5g59450	0.0535415	0.0789276	8.4982	up
1B Pst	At5g59550	0.0604053	0.0796754	4.59556	up
1B Pst	At5g63570	0.0184514	0.0548167	10.8312	up
1B Pst	At5g63800	0.095405	0.0965341	1.48094	up
1B Pst	At5g64310	0.0665316	0.0828105	2.41511	up
1B Pst	At5g64390	0.0506537	0.0785017	3.39178	up
1B Pst	At5g64550	0.0591454	0.0796754	1.5214	up
1B Pst	At5g64620	0.0410359	0.0771113	1.56395	up
1B Pst	At5g64700	0.0122035	0.0503063	1.67826	up
1B Pst	At5g65020	0.00191888	0.0328129	1.97531	up
1B Pst	At5g66400	0.0603325	0.0796754	2.06346	up
1B Pst	At2g29240	0.0395954	0.0760766	1.46292	up
1B Pst	At1g06150	0.0443446	0.0785017	1.50519	up
2B Pst	At1g01350	0.0316618	0.0547394	2.48325	up
2B Pst	At1g02405	0.0017142	0.021731	2.30388	up
2B Pst	At1g02710	0.00605605	0.0245703	1.51323	up
2B Pst	At1g02900	0.0425147	0.0574961	1.50018	up
2B Pst	At1g05610	0.0414241	0.0574961	1.48238	up
2B Pst	At1g07910	0.0267209	0.0503323	1.45743	up
2B Pst	At1g08315	0.0500921	0.0630645	1.47534	up
2B Pst	At1g09070	0.0149397	0.0400272	3.12429	up
2B Pst	At1g09230	0.0388385	0.0552246	1.97838	up
2B Pst	At1g09310	0.00142646	0.021731	12.6585	up
2B Pst	At1g10020	0.064607	0.0722377	1.4859	up
2B Pst	At1g10800	0.0322651	0.0547394	2.35689	up
2B Pst	At1g10940	0.0375492	0.0552246	2.14739	up
2B Pst	At1g11905	0.0490925	0.0628031	1.46789	up
2B Pst	At1g14900	0.0275563	0.0507118	1.79245	up
2B Pst	At1g15640	0.00752649	0.0260674	1.5022	up
2B Pst	At1g16310	0.0128282	0.0364321	1.9021	up
2B Pst	At1g16610	0.0537709	0.0651557	4.64757	up
2B Pst	At1g17350	0.0093884	0.0289816	1.51351	up
2B Pst	At1g17380	0.00316211	0.021731	14.4525	up
2B Pst	At1g17470	0.00806277	0.0266259	2.51923	up
2B Pst	At1g19610	0.0973389	0.0980292	1.48943	up
2B Pst	At1g22080	0.0710459	0.0774055	1.80739	up
2B Pst	At1g27530	0.0241443	0.0496883	2.60659	up
2B Pst	At1g27730	0.0964501	0.097828	1.98925	up
2B Pst	At1g31470	0.0663456	0.0736022	1.45426	up
2B Pst	At1g32750	0.0177412	0.0445052	1.50731	up
2B Pst	At1g32920	0.0593129	0.069552	2.36597	up
2B Pst	At1g33760	0.000153998	0.0109339	5.88857	up
2B Pst	At1g45160	2.01125e-05	0.00285598	1.48826	up
2B Pst	At1g47340	0.00529775	0.0227964	1.49096	up
2B Pst	At1g49490	0.0384166	0.0552246	1.49118	up
2B Pst	At1g52220	0.00300819	0.021731	1.50929	up
2B Pst	At1g53970	0.00319489	0.021731	1.69098	up
2B Pst	At1g56280	0.00512293	0.0227964	12.1328	up
2B Pst	At1g57790	0.0729674	0.0783203	1.7663	up
2B Pst	At1g61255	0.0178647	0.0445052	2.30703	up
2B Pst	At1g62610	0.0501851	0.0630645	1.82474	up
2B Pst	At1g65230	0.00680742	0.0254383	5.50513	up
2B Pst	At1g67090	0.0386769	0.0552246	2.80627	up
2B Pst	At1g69485	0.0262165	0.0503323	2.39264	up
2B Pst	At1g71740	0.042412	0.0574961	1.46813	up
2B Pst	At1g73770	0.00233729	0.021731	54.6686	up
2B Pst	At1g74100	0.0140933	0.0385632	1.45342	up
2B Pst	At1g74430	0.0208938	0.045645	1.49923	up
2B Pst	At1g78160	0.0589791	0.069552	1.47348	up
2B Pst	At1g78460	0.00523599	0.0227964	19.8852	up
2B Pst	At1g79600	0.0073462	0.0260674	18.7798	up
2B Pst	At1g80040	0.0044774	0.0227964	43.6507	up
2B Pst	At2g01750	0.0833461	0.086192	1.55901	up
2B Pst	At2g07090	0.0216319	0.0458467	1.82839	up
2B Pst	At2g15090	0.00299377	0.021731	8.48171	up
2B Pst	At2g15730	0.0260357	0.0503323	2.79227	up
2B Pst	At2g16510	0.00175284	0.021731	43.2949	up
2B Pst	At2g21620	0.0359163	0.0551589	2.43364	up
2B Pst	At2g23170	0.0837641	0.086192	1.51051	up
2B Pst	At2g41100	0.0360929	0.0551589	1.82959	up
2B Pst	At2g42300	0.0684646	0.0753641	1.50765	up
2B Pst	At2g42500	0.00529631	0.0227964	1.94534	up
2B Pst	At2g43530	0.000253562	0.0120019	3.78002	up
2B Pst	At2g46090	0.0191593	0.0446003	13.1081	up
2B Pst	At2g46820	0.00262343	0.021731	74.2024	up
2B Pst	At2g48080	0.0458902	0.0603371	1.69581	up
2B Pst	At3g05560	0.000449729	0.0159654	4.39743	up
2B Pst	At3g06300	0.010304	0.0311314	1.70385	up
2B Pst	At3g06690	0.0264701	0.0503323	1.85425	up
2B Pst	At3g08790	0.035288	0.0551589	1.53043	up
2B Pst	At3g08930	0.0278558	0.0507118	2.94781	up
2B Pst	At3g09390	0.03312	0.0547394	5.86814	up
2B Pst	At3g10930	0.0519188	0.0635557	2.16942	up
2B Pst	At3g12240	0.0823859	0.0860206	1.52693	up
2B Pst	At3g16140	0.0417486	0.0574961	2.64888	up
2B Pst	At3g18870	0.0943251	0.0963609	1.78158	up
2B Pst	At3g18880	0.0766103	0.0811841	1.64762	up
2B Pst	At3g22210	0.00200735	0.021731	43.7982	up
2B Pst	At3g23840	0.0032071	0.021731	1.57075	up
2B Pst	At3g24740	0.0639419	0.0720615	1.4593	up
2B Pst	At3g27490	0.028591	0.0507489	1.5001	up
2B Pst	At3g45040	0.00141685	0.021731	3.76057	up
2B Pst	At3g50970	0.00407303	0.0227964	5.41014	up
2B Pst	At3g52470	0.0122364	0.0361992	3.34356	up
2B Pst	At3g53870	0.00925125	0.0289816	18.1947	up
2B Pst	At3g58610	0.018722	0.0446003	8.50495	up
2B Pst	At4g00610	0.0388906	0.0552246	1.58818	up
2B Pst	At4g02770	0.0248592	0.0503323	2.22018	up
2B Pst	At4g08500	0.0165658	0.0427699	1.51531	up
2B Pst	At4g08760	0.0510409	0.0631871	1.64643	up
2B Pst	At4g12320	0.00832089	0.0268538	23.9767	up
2B Pst	At4g15975	0.00679889	0.0254383	7.17172	up
2B Pst	At4g25050	0.00581861	0.0243012	5.63359	up
2B Pst	At4g27280	0.00359758	0.0222112	15.8997	up
2B Pst	At4g27800	0.00645935	0.0254383	18.7344	up
2B Pst	At4g28030	0.0436659	0.0584959	1.5201	up
2B Pst	At4g33050	0.00493866	0.0227964	3.03644	up
2B Pst	At4g33985	0.0254667	0.0503323	2.2093	up
2B Pst	At4g34190	0.00782981	0.0264722	61.2967	up
2B Pst	At4g34265	0.0125948	0.0364321	2.32023	up
2B Pst	At4g38680	0.0611831	0.0706341	5.31476	up
2B Pst	At5g02710	0.0991908	0.0991908	3.76009	up
2B Pst	At5g02720	0.059756	0.069552	4.25306	up
2B Pst	At5g03640	0.0363596	0.0551589	1.7906	up
2B Pst	At5g13825	0.0200196	0.0451235	1.56464	up
2B Pst	At5g14610	0.00322742	0.021731	1.59783	up
2B Pst	At5g14690	0.0571077	0.0681454	1.51663	up
2B Pst	At5g15630	0.035236	0.0551589	1.49664	up
2B Pst	At5g16050	0.00141754	0.021731	13.1277	up
2B Pst	At5g20720	0.0309718	0.0542962	1.9777	up
2B Pst	At5g22070	0.000837197	0.021731	4.61236	up
2B Pst	At5g26070	0.0483972	0.0624764	1.60683	up
2B Pst	At5g59820	0.0196076	0.0449077	4.35068	up
2B Pst	At5g27340	0.0164295	0.0427699	1.81444	up
2B Pst	At5g28430	0.0285368	0.0507489	2.99704	up
2B Pst	At5g38410	0.01911	0.0446003	2.40279	up
2B Pst	At5g38420	0.0269384	0.0503323	4.83199	up
2B Pst	At5g38430	0.00743689	0.0260674	4.51418	up
2B Pst	At5g39140	0.00425669	0.0227964	1.82555	up
2B Pst	At5g39500	0.0381097	0.0552246	1.79269	up
2B Pst	At5g42980	0.0476043	0.0620167	2.0948	up
2B Pst	At5g43410	0.0396113	0.0556912	3.28738	up
2B Pst	At5g45880	0.00464169	0.0227964	1.87143	up
2B Pst	At5g46800	0.00237888	0.021731	1.55397	up
2B Pst	At5g48050	0.0365136	0.0551589	1.6359	up
2B Pst	At5g48520	0.0780607	0.0821082	1.57214	up
2B Pst	At5g52570	0.0714093	0.0774055	2.52143	up
2B Pst	At5g53890	0.0335375	0.0547394	1.90135	up
2B Pst	At5g55850	0.0237781	0.0496543	1.69802	up
2B Pst	At5g56380	0.0511727	0.0631871	1.5271	up
2B Pst	At5g57340	0.00258243	0.021731	1.90216	up
2B Pst	At5g57450	0.0215366	0.0458467	1.8762	up
2B Pst	At5g57565	0.0458515	0.0603371	1.49345	up
2B Pst	At5g57790	0.0188748	0.0446003	1.54607	up
2B Pst	At5g60300	0.0541434	0.0651557	1.45682	up
2B Pst	At5g60840	0.0326599	0.0547394	1.90598	up
2B Pst	At5g64040	0.00336678	0.021731	1.56273	up
2B Pst	At5g64700	0.0206927	0.045645	1.55356	up
2B Pst	At5g64910	0.0636769	0.0720615	3.42871	up
2B Pst	At5g64920	0.00423649	0.0227964	27.6439	up
2B Pst	At5g65010	0.0627753	0.0718878	3.43538	up
2B Pst	At5g65110	0.0733564	0.0783203	2.89796	up
2B Pst	At5g66210	0.0353827	0.0551589	2.7485	up
2B Pst	At5g66280	0.0141217	0.0385632	2.90112	up
2B Pst	At5g66300	0.0335297	0.0547394	2.23469	up
3B Pst	At1g02405	0.0577187	0.0806673	1.92804	up
3B Pst	At1g11100	0.0205116	0.055623	1.70679	up
3B Pst	At1g15930	0.017806	0.055623	2.34061	up
3B Pst	At1g32290	0.0385961	0.0629436	1.63334	up
3B Pst	At1g42460	0.0623556	0.0806673	1.53936	up
3B Pst	At1g44890	0.0294475	0.055623	1.57218	up
3B Pst	At1g62910	0.0275185	0.055623	1.5024	up
3B Pst	At2g30300	0.0874585	0.0929247	1.71748	up
3B Pst	At4g00300	0.0664319	0.0806673	1.461	up
3B Pst	At4g08910	0.00939807	0.055623	1.64889	up
3B Pst	At4g16515	0.0138245	0.055623	1.62289	up
3B Pst	At4g38200	0.00444563	0.055623	1.53315	up
3B Pst	At5g10800	0.0407282	0.0629436	1.62857	up
3B Pst	At5g12140	0.026377	0.055623	1.45173	up
3B Pst	At5g20730	0.0205249	0.055623	1.47737	up
3B Pst	At5g20740	0.0953312	0.0953312	1.62632	up
3B Pst	At5g37770	0.0753122	0.0853539	1.77257	up
5B Pa	At1g07840	0.00643618	0.0100008	2.36497	up
5B Pa	At1g09230	0.00918438	0.0123683	1.74197	up
5B Pa	At1g09340	0.00273688	0.00658155	5.47096	up
5B Pa	At1g09500	0.0136354	0.0149693	1.56093	up
5B Pa	At1g12410	0.01543	0.0157506	5.92663	up
5B Pa	At1g12450	0.00309272	0.00694145	9.40493	up
5B Pa	At1g14830	0.000656571	0.00406569	6.70629	up
5B Pa	At1g17290	0.00146274	0.00555807	8.66542	up
5B Pa	At1g22300	0.00167973	0.00564621	1.56768	up
5B Pa	At1g25275	0.00469845	0.00847399	3.40657	up
5B Pa	At1g28640	0.011549	0.0138863	9.36055	up
5B Pa	At1g31970	0.0108547	0.0137041	1.91549	up
5B Pa	At1g34130	0.00465759	0.00847399	4.70048	up
5B Pa	At1g54180	0.0163029	0.0163029	1.51855	up
5B Pa	At1g56110	0.000516779	0.00406569	3.01249	up
5B Pa	At1g57860	0.0118245	0.0140503	1.98937	up
5B Pa	At1g61660	0.000541514	0.00406569	4.64024	up
5B Pa	At1g68620	0.00383497	0.00794653	5.08245	up
5B Pa	At1g69690	0.00248472	0.00658155	2.27368	up
5B Pa	At1g71740	0.00757341	0.0112487	2.77292	up
5B Pa	At1g72450	0.00281081	0.00660214	3.95884	up
5B Pa	At1g73200	0.0155113	0.0157506	2.43137	up
5B Pa	At1g75230	0.0056397	0.00940905	2.17675	up
5B Pa	At1g75680	0.00175768	0.00564621	3.4411	up
5B Pa	At1g76200	0.0132987	0.0148158	2.95808	up
5B Pa	At1g80890	0.0045241	0.00846175	21.6403	up
5B Pa	At2g04495	0.00623145	0.0099901	8.55388	up
5B Pa	At2g22660	0.0099789	0.013111	1.94525	up
5B Pa	At2g22920	0.00055107	0.00406569	5.14299	up
5B Pa	At2g23000	0.00072193	0.00406569	3.6626	up
5B Pa	At2g23010	0.000714712	0.00406569	2.09821	up
5B Pa	At2g23320	0.003857	0.00794653	3.1134	up
5B Pa	At2g24650	0.0141005	0.0152489	1.96703	up
5B Pa	At2g24850	0.0113126	0.0138334	3.74608	up
5B Pa	At2g30570	0.0130685	0.0148158	1.79359	up
5B Pa	At2g31880	0.00273482	0.00658155	1.71107	up
5B Pa	At3g57660	0.00568269	0.00940905	2.91478	up
5B Pa	At2g39520	0.00142509	0.00555807	1.73874	up
5B Pa	At2g40080	0.00726434	0.0110372	1.47961	up
5B Pa	At3g04720	0.0026754	0.00658155	5.15658	up
5B Pa	At3g11010	0.0110671	0.0137997	3.05151	up
5B Pa	At3g11200	0.00411601	0.00794653	2.97453	up
5B Pa	At3g12490	0.000805087	0.00406569	4.35356	up
5B Pa	At3g19030	0.0150539	0.0157506	1.57868	up
5B Pa	At3g27925	0.000803373	0.00406569	2.87173	up
5B Pa	At3g46270	0.00909889	0.0123683	1.567	up
5B Pa	At3g47290	0.000328412	0.00406569	15.6354	up
5B Pa	At3g47560	0.00771543	0.0112689	2.33095	up
5B Pa	At3g48100	0.0013607	0.00555807	2.31602	up
5B Pa	At3g51325	0.00249556	0.00658155	5.22769	up
5B Pa	At3g51420	0.00013793	0.00345077	5.78773	up
5B Pa	At3g56340	0.00161359	0.00564621	3.6722	up
5B Pa	At3g57670	0.00396952	0.00794653	2.24955	up
5B Pa	At3g60690	0.000696949	0.00406569	2.44019	up
5B Pa	At3g61390	0.00121826	0.00555807	2.71124	up
5B Pa	At3g61550	0.00221472	0.00639105	3.18349	up
5B Pa	At4g00780	0.00505764	0.00880726	2.47064	up
5B Pa	At4g03280	0.00205591	0.00610728	1.9197	up
5B Pa	At4g08300	0.000116147	0.00345077	8.81236	up
5B Pa	At4g09000	0.0104057	0.013474	4.5012	up
5B Pa	At4g11430	0.0145835	0.0155045	2.21123	up
5B Pa	At4g14020	0.00416996	0.00794653	5.19288	up
5B Pa	At4g16500	0.00489623	0.00867578	1.55743	up
5B Pa	At4g17483	0.00195903	0.00599582	3.02564	up
5B Pa	At4g17486	0.00250759	0.00658155	2.39738	up
5B Pa	At4g17900	0.00834821	0.0115503	8.79966	up
5B Pa	At4g20880	0.014192	0.0152489	1.57984	up
5B Pa	At4g23670	0.000984995	0.00473736	2.53942	up
5B Pa	At4g24120	0.0113681	0.0138334	1.73601	up
5B Pa	At4g27500	0.00166764	0.00564621	35.0571	up
5B Pa	At4g28240	0.0151444	0.0157506	2.66678	up
5B Pa	At4g32590	0.000292909	0.00406569	1.72429	up
5B Pa	At4g33985	0.0099955	0.013111	2.98134	up
5B Pa	At4g34190	0.00148582	0.00555807	2.21858	up
5B Pa	At4g34240	0.00404184	0.00794653	1.70043	up
5B Pa	At4g36060	0.00017083	0.00345077	2.03835	up
5B Pa	At4g36870	0.00378705	0.00794653	2.30538	up
5B Pa	At4g38970	0.0017889	0.00564621	4.15218	up
5B Pa	At4g39060	0.0155947	0.0157506	2.63134	up
5B Pa	At5g07090	0.0027187	0.00658155	3.21726	up
5B Pa	At5g07350	5.1226e-06	0.000517383	3.41891	up
5B Pa	At5g07470	0.0129691	0.0148158	1.74302	up
5B Pa	At5g08690	0.0108227	0.0137041	1.481	up
5B Pa	At5g08710	0.00590462	0.00961882	2.58693	up
5B Pa	At5g11430	0.00137564	0.00555807	5.33755	up
5B Pa	At5g11490	0.000711146	0.00406569	3.2023	up
5B Pa	At5g11650	0.0126201	0.0148158	3.02976	up
5B Pa	At5g14970	0.00782522	0.0112689	2.3098	up
5B Pa	At5g19890	0.00643603	0.0100008	3.38144	up
5B Pa	At5g23810	0.0128533	0.0148158	6.53767	up
5B Pa	At5g39170	0.000721313	0.00406569	1.74059	up
5B Pa	At5g45870	0.00322026	0.00707058	1.63906	up
5B Pa	At5g47220	0.0133489	0.0148158	2.94583	up
5B Pa	At5g48900	0.00534914	0.00915701	9.65492	up
5B Pa	At5g49970	0.000211487	0.00356002	2.97367	up
5B Pa	At5g52240	2.29094e-05	0.00115692	5.85307	up
5B Pa	At5g52310	0.00801953	0.0112689	2.00743	up
5B Pa	At5g54160	0.000783417	0.00406569	7.37392	up
5B Pa	At5g55790	0.00732172	0.0110372	2.30233	up
5B Pa	At5g58380	0.00303642	0.00694145	8.48696	up
5B Pa	At5g64310	0.00803325	0.0112689	1.60253	up
