# Supplementary material for: Wide Screening of Phage-Displayed Libraries Identifies Immune Targets in Planta
Source: PLoS One. 2013 Jan 25;8(1):e54654. doi: 10.1371/journal.pone.0054654 (PMC3556032; doi:10.1371/journal.pone.0054654)
Supplement: Information S11 — 58-gene set shown in Figure 7A . (TXT) [file pone.0054654.s011.txt]

GeneName	Description	Function	GO biological process	GO cell component	GO cell function	GO cell process	GO cellular component
At1g06630	F-box family protein			cellular_component_unknown|GO:0005575	molecular_function_unknown|GO:0003674	biological_process_unknown|GO:0008150
At1g09690	60S ribosomal protein L21 (RPL21C)			ribosome|GO:0005840	structural constituent of ribosome|GO:0003735	translation|GO:0006412
At1g12790	similar to unknown protein [Oryza sativa (japonica cultivar-group)] (GB:AAT37994.1); similar to Os05g0588200 [Oryza sativa (japonica cultivar-group)] (GB:NP_001056473.1); similar to Proteinase inhibitor I25, cystatin [Medicago truncatula] (GB:ABE86846.1); contains InterPro domain RuvA domain 2-like; (InterPro:IPR010994)			cellular_component_unknown|GO:0005575		biological_process_unknown|GO:0008150
At1g14490	DNA-binding protein-related			cellular_component_unknown|GO:0005575	molecular_function_unknown|GO:0003674	biological_process_unknown|GO:0008150
At1g14840	ATMAP70-4 (microtubule-associated proteins 70-4); microtubule binding			microtubule|GO:0005874	microtubule binding|GO:0008017	cytoskeleton organization and biogenesis|GO:0007010
At1g29910	CAB3 (CHLOROPHYLL A/B BINDING PROTEIN 3); chlorophyll binding			chloroplast thylakoid membrane|GO:0009535;light-harvesting complex|GO:0030076;plastoglobule|GO:0010287	chlorophyll binding|GO:0016168	photosynthesis|GO:0015979
At1g36160	ACC1 (ACETYL-COENZYME A CARBOXYLASE 1); acetyl-CoA carboxylase				acetyl-CoA carboxylase activity|GO:0003989	embryonic development ending in seed dormancy|GO:0009793;meristem organization|GO:0009933;response to cytokinin stimulus|GO:0009735;root development|GO:0048364;shoot development|GO:0048367
At1g44990	unknown protein			endomembrane system|GO:0012505	molecular_function_unknown|GO:0003674	biological_process_unknown|GO:0008150
At1g50010	TUA2 (tubulin alpha-2 chain)			tubulin complex|GO:0045298	structural constituent of cytoskeleton|GO:0005200	microtubule-based process|GO:0007017
At1g51560	FMN binding			chloroplast|GO:0009507	FMN binding|GO:0010181
At1g51720	glutamate dehydrogenase, putative			cellular_component_unknown|GO:0005575	oxidoreductase activity|GO:0016491	amino acid metabolic process|GO:0006520
At1g52720	similar to unknown protein [Arabidopsis thaliana] (TAIR:AT3G15630.1); similar to conserved hypothetical protein [Medicago truncatula] (GB:ABE92597.1)				molecular_function_unknown|GO:0003674	biological_process_unknown|GO:0008150
At1g54580	ACP2 (ACYL CARRIER PROTEIN 2)			chloroplast|GO:0009507;photosystem II|GO:0009523	acyl carrier activity|GO:0000036	fatty acid biosynthetic process|GO:0006633
At1g60095	jacalin lectin family protein			cellular_component_unknown|GO:0005575
At1g63870	disease resistance protein (TIR-NBS-LRR class), putative			chloroplast|GO:0009507;membrane|GO:0016020	ATP binding|GO:0005524;ATP-dependent peptidase activity|GO:0004176;nucleoside-triphosphatase activity|GO:0017111;nucleotide binding|GO:0000166;protein binding|GO:0005515;serine-type endopeptidase activity|GO:0004252;transmembrane receptor activity|GO:0004888	defense response|GO:0006952
At1g68380	similar to unknown protein [Arabidopsis thaliana] (TAIR:AT1G68390.1); similar to Protein of unknown function DUF266, plant [Medicago truncatula] (GB:ABE91847.1); similar to expressed protein [Oryza sativa (japonica cultivar-group)] (GB:AAT77886.1); similar to Protein of unknown function DUF266, plant [Medicago truncatula] (GB:ABE78946.1); contains InterPro domain Protein of unknown function DUF26…			cellular_component_unknown|GO:0005575	molecular_function_unknown|GO:0003674	biological_process_unknown|GO:0008150
At1g78990	transferase family protein			cellular_component_unknown|GO:0005575	transferase activity|GO:0016740	biological_process_unknown|GO:0008150
At2g02440	unknown protein			cellular_component_unknown|GO:0005575	molecular_function_unknown|GO:0003674	biological_process_unknown|GO:0008150
At2g04390	40S ribosomal protein S17 (RPS17A)			ribosome|GO:0005840	structural constituent of ribosome|GO:0003735	translation|GO:0006412
At2g05220	structural constituent of ribosome			ribosome|GO:0005840	structural constituent of ribosome|GO:0003735	translation|GO:0006412
At2g10380	similar to unknown protein [Arabidopsis thaliana] (TAIR:AT5G36070.1)				molecular_function_unknown|GO:0003674	biological_process_unknown|GO:0008150
At2g25840	OVA4 (OVULE ABORTION 4); ATP binding / aminoacyl-tRNA ligase			chloroplast|GO:0009507;mitochondrion|GO:0005739	ATP binding|GO:0005524;aminoacyl-tRNA ligase activity|GO:0004812	N-terminal protein myristoylation|GO:0006499;ovule development|GO:0048481;tRNA aminoacylation for protein translation|GO:0006418
At2g46600	calcium-binding protein, putative			cellular_component_unknown|GO:0005575	calcium ion binding|GO:0005509
At2g47400	CP12-1 (CP12 domain-containing protein 1)			chloroplast stroma|GO:0009570	molecular_function_unknown|GO:0003674	biological_process_unknown|GO:0008150
At2g47485	binding			membrane|GO:0016020	binding|GO:0005488	transport|GO:0006810
At3g01185	similar to unknown protein [Arabidopsis thaliana] (TAIR:AT2G21655.1); contains InterPro domain Protein of unknown function DUF784, Arabidopsis thaliana; (InterPro:IPR008502)			endomembrane system|GO:0012505	molecular_function_unknown|GO:0003674	biological_process_unknown|GO:0008150
At3g07260	forkhead-associated domain-containing protein / FHA domain-containing protein			cellular_component_unknown|GO:0005575	molecular_function_unknown|GO:0003674	biological_process_unknown|GO:0008150
At3g11070	outer membrane OMP85 family protein			outer membrane|GO:0019867	molecular_function_unknown|GO:0003674	biological_process_unknown|GO:0008150
At3g12145	FLR1 (FLOR1); enzyme inhibitor			cellular_component_unknown|GO:0005575	enzyme inhibitor activity|GO:0004857;transcription factor binding|GO:0008134	biological_process_unknown|GO:0008150
At3g14420	(S)-2-hydroxy-acid oxidase, peroxisomal, putative / glycolate oxidase, putative / short chain alpha-hydroxy acid oxidase, putative				glycolate oxidase activity|GO:0008891	electron transport|GO:0006118
At3g19330	polyadenylate-binding protein-related / PABP-related			chloroplast|GO:0009507	molecular_function_unknown|GO:0003674	biological_process_unknown|GO:0008150
At3g21380	similar to MBP1 (MYROSINASE-BINDING PROTEIN 1) [Arabidopsis thaliana] (TAIR:AT1G52040.1); similar to jasmonate inducible protein [Brassica napus] (GB:CAA72270.1); contains InterPro domain Jacalin-related lectin; (InterPro:IPR001229)			cellular_component_unknown|GO:0005575
At3g22620	protease inhibitor/seed storage/lipid transfer protein (LTP) family protein				lipid binding|GO:0008289	lipid transport|GO:0006869
At3g28930	AIG2 (AVRRPT2-INDUCED GENE 2)			cellular_component_unknown|GO:0005575	molecular_function_unknown|GO:0003674	response to bacterium|GO:0009617
At3g46060	ARA3				GTP binding|GO:0005525	ethylene mediated signaling pathway|GO:0009873
At3g46260	protein kinase-related			endomembrane system|GO:0012505	molecular_function_unknown|GO:0003674	biological_process_unknown|GO:0008150
At3g50685	similar to p-166-4_1 [Pinus resinosa] (GB:AAY17046.1); similar to Os10g0213700 [Oryza sativa (japonica cultivar-group)] (GB:NP_001064326.1)				molecular_function_unknown|GO:0003674	biological_process_unknown|GO:0008150
At3g51600	LTP5 (LIPID TRANSFER PROTEIN 5); lipid transporter			endomembrane system|GO:0012505	lipid transporter activity|GO:0005319	lipid transport|GO:0006869
At3g61870	similar to conserved hypothetical protein [Medicago truncatula] (GB:ABE93513.1)			chloroplast inner membrane|GO:0009706	molecular_function_unknown|GO:0003674	biological_process_unknown|GO:0008150
At4g01950	ATGPAT3/GPAT3 (GLYCEROL-3-PHOSPHATE ACYLTRANSFERASE 3); acyltransferase				acyltransferase activity|GO:0008415	metabolic process|GO:0008152
At4g14660	RNA polymerase Rpb7 N-terminal domain-containing protein				DNA-directed RNA polymerase activity|GO:0003899	transcription|GO:0006350
At4g15056	similar to unknown protein [Arabidopsis thaliana] (TAIR:AT1G10190.1); similar to Protein of unknown function DUF239, plant [Medicago truncatula] (GB:ABE88700.1); contains InterPro domain Protein of unknown function DUF239, plant; (InterPro:IPR004314)			endomembrane system|GO:0012505	molecular_function_unknown|GO:0003674	biological_process_unknown|GO:0008150
At4g22756	SMO1-2 (STEROL C4-METHYL OXIDASE); catalytic			cellular_component_unknown|GO:0005575	C-4 methylsterol oxidase activity|GO:0000254;catalytic activity|GO:0003824	sterol biosynthetic process|GO:0016126
At4g22790	MATE efflux family protein			membrane|GO:0016020	antiporter activity|GO:0015297;transporter activity|GO:0005215	multidrug transport|GO:0006855
At4g24240	WRKY7 (WRKY DNA-binding protein 7); transcription factor			nucleus|GO:0005634	calmodulin binding|GO:0005516;transcription factor activity|GO:0003700	regulation of transcription, DNA-dependent|GO:0006355
At4g25070	similar to unknown protein [Arabidopsis thaliana] (TAIR:AT3G48860.2); similar to expressed protein [Oryza sativa (japonica cultivar-group)] (GB:ABA93965.1); similar to Os01g0928100 [Oryza sativa (japonica cultivar-group)] (GB:NP_001045273.1); contains domain no description (G3D.1.20.5.170)			-	-	-
At4g27950	CRF4 (CYTOKININ RESPONSE FACTOR 4); DNA binding / transcription factor			nucleus|GO:0005634	DNA binding|GO:0003677;transcription factor activity|GO:0003700	leaf development|GO:0048366;regulation of transcription, DNA-dependent|GO:0006355;transcription factor import into nucleus|GO:0042991
At5g02670	similar to polynucleotide adenylyltransferase [Arabidopsis thaliana] (TAIR:AT3G06560.1); contains domain POLY(A) POLYMERASE (PTHR10682); contains domain gb def: Hypothetical protein T22P11_260 (PTHR10682:SF1)			cellular_component_unknown|GO:0005575
At5g03490	UDP-glucoronosyl/UDP-glucosyl transferase family protein			cellular_component_unknown|GO:0005575	UDP-glycosyltransferase activity|GO:0008194;transferase activity, transferring glycosyl groups|GO:0016757;transferase activity, transferring hexosyl groups|GO:0016758	metabolic process|GO:0008152
At5g04270	zinc ion binding			endomembrane system|GO:0012505	zinc ion binding|GO:0008270	biological_process_unknown|GO:0008150
At5g06320	NHL3 (NDR1/HIN1-like 3)			plasma membrane|GO:0005886	molecular_function_unknown|GO:0003674	defense response to bacterium|GO:0042742;defense response to virus|GO:0051607;response to bacterium|GO:0009617
At5g48470	similar to expressed protein [Oryza sativa (japonica cultivar-group)] (GB:AAX94817.1)			chloroplast|GO:0009507	molecular_function_unknown|GO:0003674	biological_process_unknown|GO:0008150
At5g55370	long-chain-alcohol O-fatty-acyltransferase family protein / wax synthase family protein			cellular_component_unknown|GO:0005575	acyltransferase activity|GO:0008415	biological_process_unknown|GO:0008150
At5g64470	similar to unknown protein [Arabidopsis thaliana] (TAIR:AT2G14530.1); similar to Os02g0117900 [Oryza sativa (japonica cultivar-group)] (GB:NP_001045691.1); similar to Protein of unknown function DUF231, plant [Medicago truncatula] (GB:ABE84785.1); contains InterPro domain Protein of unknown function DUF231, plant; (InterPro:IPR004253)					biological_process_unknown|GO:0008150
At5g65340	similar to unknown protein [Arabidopsis thaliana] (TAIR:AT2G22460.1); similar to Plant-specific domain of unknown function 3588 [Medicago truncatula] (GB:ABE91797.1); contains InterPro domain Protein of unknown function DUF617, plant; (InterPro:IPR006460)				molecular_function_unknown|GO:0003674	biological_process_unknown|GO:0008150
At5g67530	peptidyl-prolyl cis-trans isomerase cyclophilin-type family protein			ubiquitin ligase complex|GO:0000151	peptidyl-prolyl cis-trans isomerase activity|GO:0003755	protein folding|GO:0006457
At2g23096
At2g24945
