# Supplementary material for: Wide Screening of Phage-Displayed Libraries Identifies Immune Targets in Planta
Source: PLoS One. 2013 Jan 25;8(1):e54654. doi: 10.1371/journal.pone.0054654 (PMC3556032; doi:10.1371/journal.pone.0054654)
Supplement: Information S12 — 93-gene set shown in Figure 7A . (TXT) [file pone.0054654.s012.txt]

GeneName	Description	Function	GO biological process	GO cell component	GO cell function	GO cell process	GO cellular component
At1g02780	EMB2386 (EMBRYO DEFECTIVE 2386); structural constituent of ribosome			ribosome|GO:0005840	structural constituent of ribosome|GO:0003735	embryonic development ending in seed dormancy|GO:0009793;ribosome biogenesis and assembly|GO:0042254;translation|GO:0006412
At1g03680	ATHM1 (Arabidopsis thioredoxin M-type 1); thiol-disulfide exchange intermediate			chloroplast|GO:0009507	thiol-disulfide exchange intermediate activity|GO:0030508	cell redox homeostasis|GO:0045454;glycerol ether metabolic process|GO:0006662
At1g04820	TUA4 (tubulin alpha-4 chain)			tubulin complex|GO:0045298	structural constituent of cytoskeleton|GO:0005200	microtubule-based process|GO:0007017
At1g08510	FATB (FATTY ACYL-ACP THIOESTERASES B); acyl carrier/ acyl-ACP thioesterase			plastid|GO:0009536	acyl carrier activity|GO:0000036;acyl-ACP thioesterase activity|GO:0010281	fatty acid biosynthetic process|GO:0006633
At1g08930	ERD6 (EARLY RESPONSE TO DEHYDRATION 6); carbohydrate transporter/ sugar porter			membrane|GO:0016020	carbohydrate transmembrane transporter activity|GO:0015144;sugar transmembrane transporter activity|GO:0051119;sugar:hydrogen ion symporter activity|GO:0005351
At1g12100	protease inhibitor/seed storage/lipid transfer protein (LTP) family protein			chloroplast|GO:0009507	lipid binding|GO:0008289	lipid transport|GO:0006869
At1g15690	AVP1 (vacuolar-type H+-pumping pyrophosphatase 1); ATPase			endosome membrane|GO:0010008;membrane of vacuole with cell cycle-independent morphology|GO:0009705;mitochondrion|GO:0005739;plasma membrane|GO:0005886;vacuolar membrane|GO:0005774	ATPase activity|GO:0016887;hydrogen-translocating pyrophosphatase activity|GO:0009678	auxin polar transport|GO:0009926;establishment and/or maintenance of transmembrane electrochemical gradient|GO:0010248;response to salt stress|GO:0009651;response to water deprivation|GO:0009414
At1g16610	SR45 (arginine/serine-rich 45); RNA binding			nuclear speck|GO:0016607;nucleoplasm|GO:0005654	RNA binding|GO:0003723;protein binding|GO:0005515	RNA splicing|GO:0008380;nuclear mRNA splicing, via spliceosome|GO:0000398
At1g18210	calcium-binding protein, putative			cellular_component_unknown|GO:0005575	calcium ion binding|GO:0005509	biological_process_unknown|GO:0008150
At1g24020	Bet v I allergen family protein			cellular_component_unknown|GO:0005575		defense response|GO:0006952;response to biotic stimulus|GO:0009607
At1g27730	STZ (SALT TOLERANCE ZINC FINGER); nucleic acid binding / transcription factor/ zinc ion binding			nucleus|GO:0005634	nucleic acid binding|GO:0003676;transcription factor activity|GO:0003700;transcription repressor activity|GO:0016564;zinc ion binding|GO:0008270	multicellular organism growth|GO:0035264;response to abscisic acid stimulus|GO:0009737;response to chitin|GO:0010200;response to cold|GO:0009409;response to salt stress|GO:0009651;response to water deprivation|GO:0009414;response to wounding|GO:0009611
At1g28480	glutaredoxin family protein			cellular_component_unknown|GO:0005575	thiol-disulfide exchange intermediate activity|GO:0030508	electron transport|GO:0006118
At1g29930	CAB1 (CHLOROPHYLL A/B BINDING PROTEIN 1); chlorophyll binding			chloroplast thylakoid membrane|GO:0009535;light-harvesting complex|GO:0030076	chlorophyll binding|GO:0016168	photosynthesis|GO:0015979
At1g31330	PSAF (photosystem I subunit F)			chloroplast thylakoid membrane|GO:0009535;photosystem I reaction center|GO:0009538;plastoglobule|GO:0010287	molecular_function_unknown|GO:0003674	photosynthesis|GO:0015979
At1g33760	AP2 domain-containing transcription factor, putative			nucleus|GO:0005634	DNA binding|GO:0003677;transcription factor activity|GO:0003700	regulation of transcription, DNA-dependent|GO:0006355
At1g42970	GAPB (GLYCERALDEHYDE-3-PHOSPHATE DEHYDROGENASE B SUBUNIT); glyceraldehyde-3-phosphate dehydrogenase			chloroplast thylakoid membrane|GO:0009535;chloroplast|GO:0009507	glyceraldehyde-3-phosphate dehydrogenase (NADP+) activity|GO:0008886;glyceraldehyde-3-phosphate dehydrogenase activity|GO:0008943	glycolysis|GO:0006096;reductive pentose-phosphate cycle|GO:0019253;response to light stimulus|GO:0009416;response to sucrose stimulus|GO:0009744
At1g49190	ARR19 (ARABIDOPSIS RESPONSE REGULATOR 19); transcription factor/ two-component response regulator			nucleus|GO:0005634	transcription factor activity|GO:0003700;two-component response regulator activity|GO:0000156	cytokinin mediated signaling|GO:0009736;regulation of transcription|GO:0045449
At1g50450	similar to saccharopine dehydrogenase family protein, expressed [Oryza sativa (japonica cultivar-group)] (GB:ABA91413.2); similar to Os12g0137200 [Oryza sativa (japonica cultivar-group)] (GB:NP_001066107.1); contains InterPro domain Saccharopine dehydrogenase; (InterPro:IPR005097)			-	-	-
At1g51550	F-box family protein			chloroplast|GO:0009507	ubiquitin-protein ligase activity|GO:0004842	ubiquitin-dependent protein catabolic process|GO:0006511
At1g55450	embryo-abundant protein-related			-	-	-
At1g56280	ATDI19 (Arabidopsis thaliana drought-induced 19)					response to water deprivation|GO:0009414
At1g60040	MADS-box family protein			nucleus|GO:0005634	transcription factor activity|GO:0003700	regulation of transcription, DNA-dependent|GO:0006355
At1g61255	similar to glycine-rich protein [Arabidopsis thaliana] (TAIR:AT4G21620.1); similar to Os07g0123900 [Oryza sativa (japonica cultivar-group)] (GB:NP_001058801.1); similar to unknown protein [Oryza sativa (japonica cultivar-group)] (GB:BAC79502.1); similar to Os03g0676300 [Oryza sativa (japonica cultivar-group)] (GB:NP_001050889.1)				molecular_function_unknown|GO:0003674	biological_process_unknown|GO:0008150
At1g62520	similar to unknown protein [Arabidopsis thaliana] (TAIR:AT4G12450.1); similar to hypothetical protein [Oryza sativa (japonica cultivar-group)] (GB:BAD25627.1); contains domain ADP-ribosylation (SSF56399)			cellular_component_unknown|GO:0005575	molecular_function_unknown|GO:0003674	biological_process_unknown|GO:0008150
At1g66560	WRKY64 (WRKY DNA-binding protein 64); transcription factor			nucleus|GO:0005634	transcription factor activity|GO:0003700	regulation of transcription, DNA-dependent|GO:0006355
At1g66740	AtSP7 (Anti- silencing function 1a)			endomembrane system|GO:0012505	molecular_function_unknown|GO:0003674	nucleobase, nucleoside, nucleotide and nucleic acid metabolic process|GO:0006139
At1g67785	similar to Os01g0908400 [Oryza sativa (japonica cultivar-group)] (GB:NP_001045143.1); contains domain PH domain-like (SSF50729)			mitochondrion|GO:0005739	molecular_function_unknown|GO:0003674	biological_process_unknown|GO:0008150
At1g71520	AP2 domain-containing transcription factor, putative			nucleus|GO:0005634	DNA binding|GO:0003677;transcription factor activity|GO:0003700	regulation of transcription, DNA-dependent|GO:0006355
At1g72150	PATL1 (PATELLIN 1); transporter			integral to membrane|GO:0016021	transporter activity|GO:0005215	transport|GO:0006810
At1g78460	SOUL heme-binding family protein			endomembrane system|GO:0012505	binding|GO:0005488	biological_process_unknown|GO:0008150
At1g79600	ABC1 family protein			plastoglobule|GO:0010287	ATP binding|GO:0005524;protein kinase activity|GO:0004672	protein amino acid phosphorylation|GO:0006468
At1g80780	CCR4-NOT transcription complex protein, putative			nucleus|GO:0005634	ribonuclease activity|GO:0004540	RNA modification|GO:0009451
At2g01850	EXGT-A3 (endo-xyloglucan transferase A3); hydrolase, acting on glycosyl bonds			apoplast|GO:0048046;cell wall|GO:0005618;endomembrane system|GO:0012505	hydrolase activity, acting on glycosyl bonds|GO:0016798;xyloglucan:xyloglucosyl transferase activity|GO:0016762	vascular tissue development (sensu Tracheophyta)|GO:0010087
At2g05520	GRP-3 (GLYCINE-RICH PROTEIN 3)			endomembrane system|GO:0012505	molecular_function_unknown|GO:0003674	response to abscisic acid stimulus|GO:0009737;response to desiccation|GO:0009269;response to ethylene stimulus|GO:0009723;response to salicylic acid stimulus|GO:0009751
At2g06480	unknown protein				molecular_function_unknown|GO:0003674	biological_process_unknown|GO:0008150
At2g09990	40S ribosomal protein S16 (RPS16A)			cytosolic ribosome (sensu Eukaryota)|GO:0005830;cytosolic small ribosomal subunit (sensu Eukaryota)|GO:0005843	structural constituent of ribosome|GO:0003735	translation|GO:0006412
At2g13950	DC1 domain-containing protein			cellular_component_unknown|GO:0005575	molecular_function_unknown|GO:0003674	response to cold|GO:0009409
At2g14780	similar to unknown protein [Arabidopsis thaliana] (TAIR:AT1G34710.1); similar to hypothetical protein 31.t00082 [Brassica oleracea] (GB:ABD65101.1); contains InterPro domain Nucleic acid-binding, OB-fold, subgroup; (InterPro:IPR012340); contains InterPro domain Protein of unknown function DUF223, Arabidopsis thaliana; (InterPro:IPR003871); contains InterPro domain Nucleic acid-binding, OB-fold; (…			cellular_component_unknown|GO:0005575	molecular_function_unknown|GO:0003674	biological_process_unknown|GO:0008150
At2g16510	vacuolar ATP synthase 16 kDa proteolipid subunit 5 / V-ATPase 16 kDa proteolipid subunit 5 (AVAP5)			endomembrane system|GO:0012505;integral to membrane|GO:0016021;membrane|GO:0016020;proton-transporting two-sector ATPase complex|GO:0016469	ATPase activity|GO:0016887	ATP synthesis coupled proton transport|GO:0015986
At2g16835	water channel protein, putative			membrane|GO:0016020	water channel activity|GO:0015250	transport|GO:0006810
At2g20635	similar to spindle checkpoint protein-related [Arabidopsis thaliana] (TAIR:AT2G33560.1); similar to Os02g0193600 [Oryza sativa (japonica cultivar-group)] (GB:NP_001046171.1); similar to Cellular retinaldehyde-binding/triple function, C-terminal [Medicago truncatula] (GB:ABE79666.1); contains InterPro domain Mad3/BUB1 homology region 1; (InterPro:IPR013212)			cellular_component_unknown|GO:0005575	molecular_function_unknown|GO:0003674	biological_process_unknown|GO:0008150
At2g23070	casein kinase II alpha chain, putative			chloroplast|GO:0009507	casein kinase activity|GO:0004680;kinase activity|GO:0016301	protein amino acid phosphorylation|GO:0006468
At2g40205	60S ribosomal protein L41 (RPL41C)			ribosome|GO:0005840	structural constituent of ribosome|GO:0003735	translation|GO:0006412
At2g44290	protease inhibitor/seed storage/lipid transfer protein (LTP) family protein (YLS3)			anchored to membrane|GO:0031225	lipid binding|GO:0008289	lipid transport|GO:0006869
At2g46090	diacylglycerol kinase family protein				D-erythro-sphingosine kinase activity|GO:0017050;diacylglycerol kinase activity|GO:0004143	protein kinase C activation|GO:0007205
At2g46780	RNA recognition motif (RRM)-containing protein			cellular_component_unknown|GO:0005575	RNA binding|GO:0003723	biological_process_unknown|GO:0008150
At2g46820	TMP14 (THYLAKOID MEMBRANE PHOSPHOPROTEIN OF 14 KDA)			chloroplast envelope|GO:0009941;chloroplast photosystem I|GO:0030093;chloroplast thylakoid membrane|GO:0009535;plastid chromosome|GO:0009508	DNA binding|GO:0003677	photosynthetic electron transport in photosystem I|GO:0009773
At2g46910	plastid-lipid associated protein PAP / fibrillin family protein			plastoglobule|GO:0010287	structural molecule activity|GO:0005198	biological_process_unknown|GO:0008150
At2g47370	similar to unknown protein [Arabidopsis thaliana] (TAIR:AT2G16760.1); similar to Os03g0307400 [Oryza sativa (japonica cultivar-group)] (GB:NP_001049896.1); similar to Os10g0443000 [Oryza sativa (japonica cultivar-group)] (GB:NP_001064702.1); similar to hypothetical protein LOC_Os10g30620 [Oryza sativa (japonica cultivar-group)] (GB:AAP53978.2); contains InterPro domain Quinonprotein alcohol dehyd…			endomembrane system|GO:0012505	molecular_function_unknown|GO:0003674
At3g02730	ATF1/TRXF1 (THIOREDOXIN F-TYPE 1); thiol-disulfide exchange intermediate			chloroplast|GO:0009507	thiol-disulfide exchange intermediate activity|GO:0030508	cell redox homeostasis|GO:0045454
At3g04500	RNA recognition motif (RRM)-containing protein				RNA binding|GO:0003723	biological_process_unknown|GO:0008150
At3g07195	proline-rich family protein			cellular_component_unknown|GO:0005575	molecular_function_unknown|GO:0003674	biological_process_unknown|GO:0008150
At3g08520	60S ribosomal protein L41 (RPL41D)			ribosome|GO:0005840	structural constituent of ribosome|GO:0003735	translation|GO:0006412
At3g11120	60S ribosomal protein L41 (RPL41E)			ribosome|GO:0005840	structural constituent of ribosome|GO:0003735	translation|GO:0006412
At3g17240	LPD2 (LIPOAMIDE DEHYDROGENASE 2); FAD binding / dihydrolipoyl dehydrogenase/ disulfide oxidoreductase/ oxidoreductase			mitochondrion|GO:0005739	FAD binding|GO:0050660;dihydrolipoyl dehydrogenase activity|GO:0004148;disulfide oxidoreductase activity|GO:0015036;oxidoreductase activity|GO:0016491	acetyl-CoA biosynthetic process from pyruvate|GO:0006086;cell redox homeostasis|GO:0045454;electron transport|GO:0006118
At3g20850	proline-rich family protein			endomembrane system|GO:0012505	molecular_function_unknown|GO:0003674	biological_process_unknown|GO:0008150
At3g22210	similar to fortune-1 [Cycas edentata] (GB:AAL35744.1)			endomembrane system|GO:0012505	molecular_function_unknown|GO:0003674	biological_process_unknown|GO:0008150
At3g23840	transferase family protein			cellular_component_unknown|GO:0005575	transferase activity|GO:0016740	biological_process_unknown|GO:0008150
At3g27350	similar to unknown protein [Arabidopsis thaliana] (TAIR:AT5G40700.1); similar to Targeting for Xklp2 [Medicago truncatula] (GB:ABE84619.1)			cellular_component_unknown|GO:0005575	molecular_function_unknown|GO:0003674	biological_process_unknown|GO:0008150
At3g27850	RPL12-C (RIBOSOMAL PROTEIN L12-C); structural constituent of ribosome			chloroplast thylakoid membrane|GO:0009535;large ribosomal subunit|GO:0015934;plastid large ribosomal subunit|GO:0000311	structural constituent of ribosome|GO:0003735	translation|GO:0006412
At3g44450	similar to unknown protein [Arabidopsis thaliana] (TAIR:AT3G52740.1); similar to H0717B12.8 [Oryza sativa (indica cultivar-group)] (GB:CAH67161.1)			cellular_component_unknown|GO:0005575	molecular_function_unknown|GO:0003674	biological_process_unknown|GO:0008150
At3g45230	hydroxyproline-rich glycoprotein family protein				molecular_function_unknown|GO:0003674	biological_process_unknown|GO:0008150
At3g49430	SRP34A (SER/ARG-RICH PROTEIN 34A)			cellular_component_unknown|GO:0005575	RNA binding|GO:0003723	RNA splicing|GO:0008380
At3g51310	vacuolar protein sorting-associated protein 35 family protein / VPS35 family protein			membrane|GO:0016020;microsome|GO:0005792;multivesicular body|GO:0005771;retromer complex|GO:0030904	molecular_function_unknown|GO:0003674	endosome to lysosome transport|GO:0008333;intracellular protein transport|GO:0006886;retrograde transport, endosome to Golgi|GO:0042147
At3g51840	ACX4 (ACYL-COA OXIDASE 4); oxidoreductase			peroxisome|GO:0005777	acyl-CoA oxidase activity|GO:0003997;oxidoreductase activity|GO:0016491	electron transport|GO:0006118;embryonic development ending in seed dormancy|GO:0009793;fatty acid beta-oxidation|GO:0006635;short-chain fatty acid metabolic process|GO:0046459
At3g53870	40S ribosomal protein S3 (RPS3B)			cytosolic ribosome (sensu Eukaryota)|GO:0005830;cytosolic small ribosomal subunit (sensu Eukaryota)|GO:0005843	structural constituent of ribosome|GO:0003735	translation|GO:0006412
At3g56020	60S ribosomal protein L41 (RPL41G)			ribosome|GO:0005840	structural constituent of ribosome|GO:0003735	translation|GO:0006412
At3g58170	ATBS14A; protein transporter			cellular_component_unknown|GO:0005575	SNAP receptor activity|GO:0005484;protein transporter activity|GO:0008565	ER to Golgi vesicle-mediated transport|GO:0006888
At3g58730	(VACUOLAR ATP SYNTHASE SUBUNIT D); hydrogen ion transporting ATP synthase, rotational mechanism / hydrogen ion transporting ATPase, rotational mechanism			vacuolar membrane|GO:0005774	hydrogen ion transporting ATP synthase activity, rotational mechanism|GO:0046933;hydrogen ion transporting ATPase activity, rotational mechanism|GO:0046961	ATP synthesis coupled proton transport|GO:0015986
At3g61980	serine protease inhibitor, Kazal-type family protein			anchored to membrane|GO:0031225	serine-type endopeptidase inhibitor activity|GO:0004867	biological_process_unknown|GO:0008150
At4g00300	fringe-related protein				transferase activity, transferring glycosyl groups|GO:0016757	biological_process_unknown|GO:0008150
At4g11330	ATMPK5 (MAP KINASE 5); MAP kinase/ kinase			cellular_component_unknown|GO:0005575	MAP kinase activity|GO:0004707;kinase activity|GO:0016301	signal transduction|GO:0007165
At4g27800	protein phosphatase 2C PPH1 / PP2C PPH1 (PPH1)			cytoplasm|GO:0005737;nucleolus|GO:0005730;nucleus|GO:0005634;protein serine/threonine phosphatase complex|GO:0008287	protein phosphatase type 2C activity|GO:0015071	protein amino acid dephosphorylation|GO:0006470
At4g32285	binding			cellular_component_unknown|GO:0005575	binding|GO:0005488
At4g37450	AGP18 (Arabinogalactan protein 18)			anchored to membrane|GO:0031225
At5g01530	chlorophyll A-B binding protein CP29 (LHCB4)			chloroplast thylakoid membrane|GO:0009535;light-harvesting complex|GO:0030076;plastoglobule|GO:0010287	chlorophyll binding|GO:0016168	photosynthesis|GO:0015979
At5g03340	(Cell division control protein 48 homolog E); ATPase				ATPase activity|GO:0016887
At5g06630	proline-rich extensin-like family protein			endomembrane system|GO:0012505	structural constituent of cell wall|GO:0005199	cellulose and pectin-containing cell wall organization and biogenesis|GO:0009664
At5g09660	PMDH2 (PEROXISOMAL NAD-MALATE DEHYDROGENASE 2)			microbody|GO:0042579;peroxisome|GO:0005777	malate dehydrogenase activity|GO:0016615	regulation of fatty acid beta-oxidation|GO:0031998
At5g11760	similar to hypothetical protein [Oryza sativa (japonica cultivar-group)] (GB:AAX95651.1)			cellular_component_unknown|GO:0005575	molecular_function_unknown|GO:0003674	biological_process_unknown|GO:0008150
At5g14610	ATP binding / ATP-dependent helicase			cellular_component_unknown|GO:0005575	ATP binding|GO:0005524;ATP-dependent helicase activity|GO:0008026
At5g14640	protein kinase family protein			cellular_component_unknown|GO:0005575	protein kinase activity|GO:0004672	protein amino acid phosphorylation|GO:0006468
At5g15630	COBL4/IRX6 (COBRA-LIKE4); hydrolase, hydrolyzing O-glycosyl compounds / polysaccharide binding			anchored to membrane|GO:0031225	hydrolase activity, hydrolyzing O-glycosyl compounds|GO:0004553;polysaccharide binding|GO:0030247	cellulose and pectin-containing secondary cell wall biogenesis|GO:0009834
At5g20720	CPN20 (CHAPERONIN 20); calmodulin binding			chloroplast|GO:0009507	calmodulin binding|GO:0005516	response to cold|GO:0009409
At5g25980	TGG2 (GLUCOSIDE GLUCOHYDROLASE 2); hydrolase, hydrolyzing O-glycosyl compounds			endomembrane system|GO:0012505	hydrolase activity, hydrolyzing O-glycosyl compounds|GO:0004553;thioglucosidase activity|GO:0019137	glucosinolate catabolic process|GO:0019762
At5g38430	ribulose bisphosphate carboxylase small chain 1B / RuBisCO small subunit 1B (RBCS-1B) (ATS1B)			chloroplast ribulose bisphosphate carboxylase complex|GO:0009573	ribulose-bisphosphate carboxylase activity|GO:0016984	carbon utilization by fixation of carbon dioxide|GO:0015977
At5g43410	ethylene-responsive factor, putative			nucleus|GO:0005634	DNA binding|GO:0003677;transcription factor activity|GO:0003700	regulation of transcription, DNA-dependent|GO:0006355
At5g54600	50S ribosomal protein L24, chloroplast (CL24)			large ribosomal subunit|GO:0015934	structural constituent of ribosome|GO:0003735	translation|GO:0006412
At5g59450	scarecrow-like transcription factor 11 (SCL11)			cellular_component_unknown|GO:0005575	transcription factor activity|GO:0003700	regulation of transcription|GO:0045449
At5g59550	zinc finger (C3HC4-type RING finger) family protein				protein binding|GO:0005515;zinc ion binding|GO:0008270
At5g63570	GSA1 (GLUTAMATE-1-SEMIALDEHYDE-2,1-AMINOMUTASE); glutamate-1-semialdehyde 2,1-aminomutase			chloroplast|GO:0009507;cytoplasm|GO:0005737	glutamate-1-semialdehyde 2,1-aminomutase activity|GO:0042286	porphyrin biosynthetic process|GO:0006779;response to light stimulus|GO:0009416
At5g64390	HEN4 (HUA ENHANCER 4); nucleic acid binding			nucleus|GO:0005634	RNA binding|GO:0003723;nucleic acid binding|GO:0003676	mRNA processing|GO:0006397;specification of floral organ identity|GO:0010093
At5g65020	ANNAT2 (ANNEXIN ARABIDOPSIS 2); calcium ion binding / calcium-dependent phospholipid binding			cell surface|GO:0009986	calcium ion binding|GO:0005509;calcium-dependent phospholipid binding|GO:0005544	polysaccharide transport|GO:0015774
