# Supplementary material for: Wide Screening of Phage-Displayed Libraries Identifies Immune Targets in Planta
Source: PLoS One. 2013 Jan 25;8(1):e54654. doi: 10.1371/journal.pone.0054654 (PMC3556032; doi:10.1371/journal.pone.0054654)
Supplement: Information S13 — 96-gene set shown in Figure 7A . (TXT) [file pone.0054654.s013.txt]

GeneName	Description	Function	GO biological process	GO cell component	GO cell function	GO cell process	GO cellular component
At1g07840	leucine zipper factor-related			cellular_component_unknown|GO:0005575
At1g09340	catalytic/ coenzyme binding			plastoglobule|GO:0010287	catalytic activity|GO:0003824;coenzyme binding|GO:0050662	cellular metabolic process|GO:0044237
At1g09500	cinnamyl-alcohol dehydrogenase			endomembrane system|GO:0012505	alcohol dehydrogenase activity|GO:0004022;cinnamyl-alcohol dehydrogenase activity|GO:0045551	lignin biosynthetic process|GO:0009809
At1g12410	CLPR2 (Clp protease proteolytic subunit 2); endopeptidase Clp			chloroplast stroma|GO:0009570;chloroplast thylakoid|GO:0009534;chloroplastic endopeptidase Clp complex|GO:0009840;plastoglobule|GO:0010287	endopeptidase Clp activity|GO:0008462	ATP-dependent proteolysis|GO:0006510;chloroplast organization and biogenesis|GO:0009658
At1g12450	similar to unknown protein [Arabidopsis thaliana] (TAIR:AT4G22850.1); similar to At1g12450-related [Medicago truncatula] (GB:ABE81486.1); contains domain UNCHARACTERIZED (PTHR12677)			cellular_component_unknown|GO:0005575	molecular_function_unknown|GO:0003674	biological_process_unknown|GO:0008150
At1g14830	ADL1C (DYNAMIN-LIKE PROTEIN 5); GTP binding / GTPase			cell plate|GO:0009504;plasma membrane|GO:0005886	GTP binding|GO:0005525;GTPase activity|GO:0003924	mitochondrial fission|GO:0000266;mitochondrion organization and biogenesis|GO:0007005;pollen maturation|GO:0010152
At1g17290	ALAAT1 (ALANINE AMINOTRANSFERAS); alanine transaminase			mitochondrion|GO:0005739	alanine transaminase activity|GO:0004021	L-alanine catabolic process, by transamination|GO:0019481;response to hypoxia|GO:0001666
At1g22300	GRF10 (GENERAL REGULATORY FACTOR 10); protein phosphorylated amino acid binding			chloroplast stroma|GO:0009570;cytoplasm|GO:0005737;plasma membrane|GO:0005886	protein binding|GO:0005515;protein phosphorylated amino acid binding|GO:0045309
At1g25275	unknown protein			endomembrane system|GO:0012505
At1g28640	GDSL-motif lipase, putative			endomembrane system|GO:0012505	carboxylesterase activity|GO:0004091;lipase activity|GO:0016298	glycerol biosynthetic process|GO:0006114;lipid metabolic process|GO:0006629
At1g31970	DEAD/DEAH box helicase, putative				ATP-dependent helicase activity|GO:0008026
At1g34130	STT3B (STAUROSPORIN AND TEMPERATURE SENSITIVE 3-LIKE B); oligosaccharyl transferase			endoplasmic reticulum|GO:0005783	oligosaccharyl transferase activity|GO:0004576	protein amino acid glycosylation|GO:0006486
At1g54180	ATBRXL3/BRX-LIKE3 (BREVIS RADIX-LIKE 3)			cellular_component_unknown|GO:0005575	molecular_function_unknown|GO:0003674	biological_process_unknown|GO:0008150
At1g56110	NOP56 (ARABIDOPSIS HOMOLOG OF NUCLEOLAR PROTEIN NOP56)			nucleolus|GO:0005730
At1g57860	60S ribosomal protein L21			ribosome|GO:0005840	structural constituent of ribosome|GO:0003735	translation|GO:0006412
At1g61660	basic helix-loop-helix (bHLH) family protein			nucleus|GO:0005634	DNA binding|GO:0003677;transcription factor activity|GO:0003700	regulation of transcription|GO:0045449
At1g68620	similar to unknown protein [Arabidopsis thaliana] (TAIR:AT5G16080.1); similar to CXE carboxylesterase [Actinidia deliciosa] (GB:ABB89015.1); contains InterPro domain Esterase/lipase/thioesterase; (InterPro:IPR000379); contains InterPro domain Alpha/beta hydrolase fold-3; (InterPro:IPR013094)			cellular_component_unknown|GO:0005575		biological_process_unknown|GO:0008150
At1g69690	TCP family transcription factor, putative			chloroplast|GO:0009507	transcription factor activity|GO:0003700	regulation of transcription|GO:0045449
At1g72450	similar to unknown protein [Arabidopsis thaliana] (TAIR:AT1G17380.1); similar to PnFL-2 [Ipomoea nil] (GB:AAG49896.1); similar to Os07g0615200 [Oryza sativa (japonica cultivar-group)] (GB:NP_001060268.1); similar to Os03g0402800 [Oryza sativa (japonica cultivar-group)] (GB:NP_001050322.1); contains InterPro domain ZIM; (InterPro:IPR010399)			cellular_component_unknown|GO:0005575	molecular_function_unknown|GO:0003674	biological_process_unknown|GO:0008150
At1g73200	similar to unknown protein [Arabidopsis thaliana] (TAIR:AT1G17820.1); similar to unknown protein [Oryza sativa (japonica cultivar-group)] (GB:BAD23057.1); similar to Os02g0827500 [Oryza sativa (japonica cultivar-group)] (GB:NP_001048594.1); contains InterPro domain Pleckstrin homology-type; (InterPro:IPR011993)			endomembrane system|GO:0012505	molecular_function_unknown|GO:0003674	biological_process_unknown|GO:0008150
At1g75230	HhH-GPD base excision DNA repair family protein			nucleus|GO:0005634	molecular_function_unknown|GO:0003674	base-excision repair|GO:0006284
At1g75680	glycosyl hydrolase family 9 protein			endomembrane system|GO:0012505	hydrolase activity, hydrolyzing O-glycosyl compounds|GO:0004553	carbohydrate metabolic process|GO:0005975
At1g76200	similar to conserved hypothetical protein [Medicago truncatula] (GB:ABE89059.1)			cellular_component_unknown|GO:0005575	molecular_function_unknown|GO:0003674	biological_process_unknown|GO:0008150
At1g80890	similar to unknown protein [Arabidopsis thaliana] (TAIR:AT1G16000.1); similar to Os12g0556400 [Oryza sativa (japonica cultivar-group)] (GB:NP_001067003.1); similar to hypothetical protein LOC_Os12g36930 [Oryza sativa (japonica cultivar-group)] (GB:ABA99557.1)			cellular_component_unknown|GO:0005575	molecular_function_unknown|GO:0003674	biological_process_unknown|GO:0008150
At2g04495	similar to unknown protein [Arabidopsis thaliana] (TAIR:AT2G04515.1)			endomembrane system|GO:0012505	molecular_function_unknown|GO:0003674	biological_process_unknown|GO:0008150
At2g22660	similar to glycine-rich protein [Arabidopsis thaliana] (TAIR:AT4G37900.1); similar to Protein of unknown function DUF1399 [Medicago truncatula] (GB:ABE84186.1); contains InterPro domain Protein of unknown function DUF1399; (InterPro:IPR009836)			cellular_component_unknown|GO:0005575	molecular_function_unknown|GO:0003674	biological_process_unknown|GO:0008150
At2g22920	SCPL12; serine carboxypeptidase			endomembrane system|GO:0012505	serine carboxypeptidase activity|GO:0004185	proteolysis|GO:0006508
At2g23000	SCPL10 (serine carboxypeptidase-like 10); serine carboxypeptidase			endomembrane system|GO:0012505	serine carboxypeptidase activity|GO:0004185	proteolysis|GO:0006508
At2g23010	SCPL9; serine carboxypeptidase			endomembrane system|GO:0012505	serine carboxypeptidase activity|GO:0004185	proteolysis|GO:0006508
At2g23320	WRKY15 (WRKY DNA-binding protein 15); transcription factor			nucleus|GO:0005634	calmodulin binding|GO:0005516;transcription factor activity|GO:0003700	regulation of transcription, DNA-dependent|GO:0006355
At2g24650	transcriptional factor B3 family protein			endomembrane system|GO:0012505	DNA binding|GO:0003677;transcription factor activity|GO:0003700	regulation of transcription, DNA-dependent|GO:0006355
At2g24850	TAT3 (TYROSINE AMINOTRANSFERASE 3); transaminase			cellular_component_unknown|GO:0005575	transaminase activity|GO:0008483;tyrosine transaminase activity|GO:0004838	biosynthetic process|GO:0009058;response to jasmonic acid stimulus|GO:0009753;response to wounding|GO:0009611
At2g30570	photosystem II reaction center W (PsbW) protein-related			chloroplast|GO:0009507;photosystem II|GO:0009523	molecular_function_unknown|GO:0003674	biological_process_unknown|GO:0008150
At2g31880	leucine-rich repeat transmembrane protein kinase, putative			endomembrane system|GO:0012505	ATP binding|GO:0005524;kinase activity|GO:0016301;protein serine/threonine kinase activity|GO:0004674	protein amino acid phosphorylation|GO:0006468;transmembrane receptor protein tyrosine kinase signaling pathway|GO:0007169
At3g57660	NRPA1 (nuclear RNA polymerase A 1); DNA binding / DNA-directed RNA polymerase			nucleus|GO:0005634	DNA binding|GO:0003677;DNA-directed RNA polymerase activity|GO:0003899	transcription|GO:0006350
At2g39520	unknown protein				molecular_function_unknown|GO:0003674	biological_process_unknown|GO:0008150
At2g40080	ELF4 (EARLY FLOWERING 4)			nucleus|GO:0005634	molecular_function_unknown|GO:0003674	photoperiodism|GO:0009648;positive regulation of circadian rhythm|GO:0042753;red or far red light signaling pathway|GO:0010017;regulation of flower development|GO:0009909;response to red light|GO:0010114
At3g04720	PR4 (PATHOGENESIS-RELATED 4)			endomembrane system|GO:0012505	chitin binding|GO:0008061	response to ethylene stimulus|GO:0009723;response to virus|GO:0009615
At3g11010	disease resistance family protein / LRR family protein			cellular_component_unknown|GO:0005575	kinase activity|GO:0016301;protein binding|GO:0005515	defense response|GO:0006952;signal transduction|GO:0007165
At3g11200	PHD finger family protein			endomembrane system|GO:0012505	DNA binding|GO:0003677	regulation of transcription, DNA-dependent|GO:0006355
At3g12490	cysteine protease inhibitor, putative / cystatin, putative			endomembrane system|GO:0012505	cysteine protease inhibitor activity|GO:0004869	biological_process_unknown|GO:0008150
At3g19030	similar to unknown protein [Arabidopsis thaliana] (TAIR:AT1G49500.1)			endomembrane system|GO:0012505	molecular_function_unknown|GO:0003674	homoserine biosynthetic process|GO:0009090;pyridoxine biosynthetic process|GO:0008615
At3g27925	DEGP1 (DEGP PROTEASE 1); serine-type peptidase			chloroplast thylakoid lumen|GO:0009543;chloroplast thylakoid membrane|GO:0009535;chloroplast thylakoid|GO:0009534	serine-type endopeptidase activity|GO:0004252;serine-type peptidase activity|GO:0008236	photosystem II repair|GO:0010206;protein catabolic process|GO:0030163;proteolysis|GO:0006508
At3g46270	receptor protein kinase-related			endomembrane system|GO:0012505	molecular_function_unknown|GO:0003674	biological_process_unknown|GO:0008150
At3g47290	phosphoinositide-specific phospholipase C family protein				phospholipase C activity|GO:0004629	intracellular signaling cascade|GO:0007242;signal transduction|GO:0007165
At3g47560	esterase/lipase/thioesterase family protein				catalytic activity|GO:0003824
At3g48100	ARR5 (ARABIDOPSIS RESPONSE REGULATOR 5); transcription regulator/ two-component response regulator			cellular_component_unknown|GO:0005575	transcription regulator activity|GO:0030528;two-component response regulator activity|GO:0000156	cytokinin mediated signaling|GO:0009736;response to cytokinin stimulus|GO:0009735
At3g51325	zinc finger (C3HC4-type RING finger) family protein				nucleic acid binding|GO:0003676
At3g51420	strictosidine synthase family protein			endomembrane system|GO:0012505	strictosidine synthase activity|GO:0016844	alkaloid biosynthetic process|GO:0009821
At3g56340	40S ribosomal protein S26 (RPS26C)			cytosolic ribosome (sensu Eukaryota)|GO:0005830;ribosome|GO:0005840	structural constituent of ribosome|GO:0003735	ribosome biogenesis and assembly|GO:0042254;translation|GO:0006412
At3g57670	zinc finger (C2H2 type) protein (WIP2)			chloroplast|GO:0009507;intracellular|GO:0005622	nucleic acid binding|GO:0003676;transcription factor activity|GO:0003700;zinc ion binding|GO:0008270	pollen tube growth|GO:0009860;regulation of transcription|GO:0045449
At3g60690	auxin-responsive family protein				calcium ion binding|GO:0005509;calcium-dependent phospholipid binding|GO:0005544	response to auxin stimulus|GO:0009733
At3g61390	U-box domain-containing protein			ubiquitin ligase complex|GO:0000151	ubiquitin-protein ligase activity|GO:0004842	protein ubiquitination|GO:0016567
At3g61550	zinc finger (C3HC4-type RING finger) family protein				protein binding|GO:0005515;zinc ion binding|GO:0008270
At4g00780	meprin and TRAF homology domain-containing protein / MATH domain-containing protein			cellular_component_unknown|GO:0005575	molecular_function_unknown|GO:0003674	biological_process_unknown|GO:0008150
At4g03280	PETC (PHOTOSYNTHETIC ELECTRON TRANSFER C)			chloroplast thylakoid membrane|GO:0009535;cytochrome b6f complex|GO:0009512	electron transporter, transferring electrons from cytochrome b6/f complex of photosystem II activity|GO:0046028	nonphotochemical quenching|GO:0010196;photosynthetic electron transport in cytochrome b6/f|GO:0009775
At4g08300	nodulin MtN21 family protein			membrane|GO:0016020
At4g09000	GRF1 (GENERAL REGULATORY FACTOR 1); protein phosphorylated amino acid binding			nucleus|GO:0005634	protein binding|GO:0005515;protein phosphorylated amino acid binding|GO:0045309
At4g11430	hydroxyproline-rich glycoprotein family protein			-	-	-
At4g14020	rapid alkalinization factor (RALF) family protein			cellular_component_unknown|GO:0005575	molecular_function_unknown|GO:0003674	biological_process_unknown|GO:0008150
At4g16500	cysteine protease inhibitor family protein / cystatin family protein			endomembrane system|GO:0012505	enzyme regulator activity|GO:0030234	biological_process_unknown|GO:0008150
At4g17483	palmitoyl protein thioesterase family protein			endomembrane system|GO:0012505	palmitoyl-(protein) hydrolase activity|GO:0008474	protein modification process|GO:0006464
At4g17486	Identical to UPF0326 protein At4g17486 [Arabidopsis Thaliana] (GB:Q93VG8;GB:O23591;GB:Q9FPJ0); similar to unknown protein [Arabidopsis thaliana] (TAIR:AT5G47310.1); similar to hypothetical protein 40.t00020 [Brassica oleracea] (GB:ABD65143.1); contains InterPro domain Protein of unknown function DUF862, eukaryotic; (InterPro:IPR008580)			cellular_component_unknown|GO:0005575	molecular_function_unknown|GO:0003674	biological_process_unknown|GO:0008150
At4g17900	zinc-binding family protein				binding|GO:0005488	biological_process_unknown|GO:0008150
At4g20880	ethylene-responsive nuclear protein / ethylene-regulated nuclear protein (ERT2)			nucleus|GO:0005634
At4g23670	major latex protein-related / MLP-related			cellular_component_unknown|GO:0005575	molecular_function_unknown|GO:0003674	defense response|GO:0006952;response to biotic stimulus|GO:0009607
At4g24120	YSL1 (YELLOW STRIPE LIKE 1); oligopeptide transporter				oligopeptide transporter activity|GO:0015198	oligopeptide transport|GO:0006857;response to iron ion|GO:0010039
At4g27500	PPI1 (PROTON PUMP INTERACTOR 1)			endoplasmic reticulum|GO:0005783	protein binding|GO:0005515	regulation of proton transport|GO:0010155
At4g28240	wound-responsive protein-related				molecular_function_unknown|GO:0003674	biological_process_unknown|GO:0008150
At4g32590	electron carrier			chloroplast|GO:0009507	electron carrier activity|GO:0009055	electron transport|GO:0006118
At4g34240	ALDH3I1 (Aldehyde dehydrogenase 3I1); 3-chloroallyl aldehyde dehydrogenase/ aldehyde dehydrogenase (NAD)			plastid|GO:0009536	3-chloroallyl aldehyde dehydrogenase activity|GO:0004028;aldehyde dehydrogenase (NAD) activity|GO:0004029	response to abscisic acid stimulus|GO:0009737;response to water deprivation|GO:0009414
At4g36060	basic helix-loop-helix (bHLH) family protein			cytoplasm|GO:0005737;nucleus|GO:0005634	DNA binding|GO:0003677;transcription factor activity|GO:0003700	regulation of transcription|GO:0045449
At4g36870	BLH2 (BEL1-LIKE HOMEODOMAIN 2); DNA binding			nucleus|GO:0005634	DNA binding|GO:0003677;transcription factor activity|GO:0003700	regulation of transcription, DNA-dependent|GO:0006355;regulation of transcription|GO:0045449
At4g38970	fructose-bisphosphate aldolase, putative			chloroplast stroma|GO:0009570;plastoglobule|GO:0010287	fructose-bisphosphate aldolase activity|GO:0004332	pentose-phosphate shunt|GO:0006098
At4g39060	F-box family protein			cellular_component_unknown|GO:0005575	molecular_function_unknown|GO:0003674	biological_process_unknown|GO:0008150
At5g07090	structural constituent of ribosome			cytosolic ribosome (sensu Eukaryota)|GO:0005830;cytosolic small ribosomal subunit (sensu Eukaryota)|GO:0005843	structural constituent of ribosome|GO:0003735	translation|GO:0006412
At5g07350	tudor domain-containing protein / nuclease family protein				nuclease activity|GO:0004518;nucleic acid binding|GO:0003676	biological_process_unknown|GO:0008150
At5g07470	PMSR3 (PEPTIDEMETHIONINE SULFOXIDE REDUCTASE 3); protein-methionine-S-oxide reductase			cellular_component_unknown|GO:0005575	protein-methionine-S-oxide reductase activity|GO:0008113	protein modification process|GO:0006464;response to oxidative stress|GO:0006979
At5g08690	ATP synthase beta chain 2, mitochondrial			mitochondrion|GO:0005739	hydrogen ion transporting ATP synthase activity, rotational mechanism|GO:0046933	ATP biosynthetic process|GO:0006754;ATP synthesis coupled proton transport|GO:0015986
At5g08710	regulator of chromosome condensation (RCC1) family protein / UVB-resistance protein-related				Ran GTPase binding|GO:0008536;chromatin binding|GO:0003682	biological_process_unknown|GO:0008150
At5g11430	transcription elongation factor-related					transcription|GO:0006350
At5g11490	adaptin family protein				binding|GO:0005488	biological_process_unknown|GO:0008150
At5g11650	hydrolase, alpha/beta fold family protein			chloroplast|GO:0009507	hydrolase activity|GO:0016787	aromatic compound metabolic process|GO:0006725
At5g14970	similar to unknown protein [Arabidopsis thaliana] (TAIR:AT2G14910.1); similar to seed maturation-like protein, putative [Medicago truncatula] (GB:ABE86960.1)				molecular_function_unknown|GO:0003674	biological_process_unknown|GO:0008150
At5g19890	peroxidase, putative			cytoplasm|GO:0005737;nucleus|GO:0005634	peroxidase activity|GO:0004601	response to oxidative stress|GO:0006979
At5g23810	AAP7 (amino acid permease 7)			membrane|GO:0016020	amino acid transmembrane transporter activity|GO:0015171	amino acid transport|GO:0006865
At5g39170	similar to unknown protein [Arabidopsis thaliana] (TAIR:AT5G39140.1); similar to unknown protein [Arabidopsis thaliana] (TAIR:AT5G39200.1)			cellular_component_unknown|GO:0005575	molecular_function_unknown|GO:0003674	biological_process_unknown|GO:0008150
At5g45870	Bet v I allergen family protein			cellular_component_unknown|GO:0005575	molecular_function_unknown|GO:0003674	defense response|GO:0006952;response to biotic stimulus|GO:0009607
At5g47220	ATERF-2/ATERF2/ERF2 (ETHYLENE RESPONSE FACTOR 2); DNA binding / transcription factor/ transcriptional activator			nucleus|GO:0005634	DNA binding|GO:0003677;transcription activator activity|GO:0016563;transcription factor activity|GO:0003700	ethylene mediated signaling pathway|GO:0009873;induced systemic resistance, jasmonic acid mediated signaling pathway|GO:0009864;positive regulation of transcription|GO:0045941;regulation of transcription, DNA-dependent|GO:0006355
At5g48900	pectate lyase family protein			endomembrane system|GO:0012505	lyase activity|GO:0016829;pectate lyase activity|GO:0030570
At5g49970	pyridoxamine 5'-phosphate oxidase-related				pyridoxamine-phosphate oxidase activity|GO:0004733	pyridoxal metabolic process|GO:0042817;pyridoxine biosynthetic process|GO:0008615
At5g52240	MSBP1 (ARABIDOPSIS THALIANA MEMBRANE-ASSOCIATED PROGESTERONE BINDING PROTEIN 5)			endoplasmic reticulum|GO:0005783;plasma membrane|GO:0005886	steroid binding|GO:0005496	electron transport|GO:0006118;negative regulation of cell growth|GO:0030308
At5g52310	COR78 (COLD REGULATED 78)			cellular_component_unknown|GO:0005575	molecular_function_unknown|GO:0003674	hyperosmotic salinity response|GO:0042538;response to abscisic acid stimulus|GO:0009737;response to cold|GO:0009409;response to desiccation|GO:0009269;response to osmotic stress|GO:0006970;response to salt stress|GO:0009651;response to water deprivation|GO:0009414
At5g54160	ATOMT1 (O-METHYLTRANSFERASE 1)			cytoplasm|GO:0005737;cytosol|GO:0005829;nucleus|GO:0005634	O-methyltransferase activity|GO:0008171;caffeate O-methyltransferase activity|GO:0047763	flavonol biosynthetic process|GO:0051555;lignin biosynthetic process|GO:0009809
At5g55790	unknown protein				molecular_function_unknown|GO:0003674	biological_process_unknown|GO:0008150
At5g58380	CIPK10 (CBL-INTERACTING PROTEIN KINASE 10); kinase			cellular_component_unknown|GO:0005575	kinase activity|GO:0016301	protein amino acid phosphorylation|GO:0006468;signal transduction|GO:0007165
