# Supplementary material for: Wide Screening of Phage-Displayed Libraries Identifies Immune Targets in Planta
Source: PLoS One. 2013 Jan 25;8(1):e54654. doi: 10.1371/journal.pone.0054654 (PMC3556032; doi:10.1371/journal.pone.0054654)
Supplement: Information S15 — 2-gene set shown in Figure 7A . (TXT) [file pone.0054654.s015.txt]

GeneName	Description	Function	GO biological process	GO cell component	GO cell function	GO cell process	GO cellular component
At4g33985	similar to unknown protein [Arabidopsis thaliana] (TAIR:AT2G15590.2); similar to Os04g0282200 [Oryza sativa (japonica cultivar-group)] (GB:NP_001052367.1); similar to Os02g0766600 [Oryza sativa (japonica cultivar-group)] (GB:NP_001048224.1); similar to Os01g0898800 [Oryza sativa (japonica cultivar-group)] (GB:NP_001045096.1); contains InterPro domain Protein of unknown function DUF1685; (InterPro…				molecular_function_unknown|GO:0003674	biological_process_unknown|GO:0008150
At5g64310	AGP1 (ARABINOGALACTAN-PROTEIN 1)			anchored to membrane|GO:0031225	molecular_function_unknown|GO:0003674
