# Supplementary material for: Wide Screening of Phage-Displayed Libraries Identifies Immune Targets in Planta
Source: PLoS One. 2013 Jan 25;8(1):e54654. doi: 10.1371/journal.pone.0054654 (PMC3556032; doi:10.1371/journal.pone.0054654)
Supplement: Information S16 — 3-gene set shown in Figure A. (TXT) [file pone.0054654.s016.txt]

GeneName	Description	Function	GO biological process	GO cell component	GO cell function	GO cell process	GO cellular component
At1g09230	RNA recognition motif (RRM)-containing protein			cellular_component_unknown|GO:0005575	RNA binding|GO:0003723
At1g71740	similar to unknown protein [Arabidopsis thaliana] (TAIR:AT3G18560.1); similar to hypothetical protein [Oryza sativa (japonica cultivar-group)] (GB:BAD25025.1)				molecular_function_unknown|GO:0003674	biological_process_unknown|GO:0008150
At4g34190	SEP1 (STRESS ENHANCED PROTEIN 1)			chloroplast thylakoid membrane|GO:0009535	chlorophyll binding|GO:0016168	response to high light intensity|GO:0009644
