# Supplementary material for: Wide Screening of Phage-Displayed Libraries Identifies Immune Targets in Planta
Source: PLoS One. 2013 Jan 25;8(1):e54654. doi: 10.1371/journal.pone.0054654 (PMC3556032; doi:10.1371/journal.pone.0054654)
Supplement: Information S17 — Genes in the 472-gene set that are also transcriptionally regulated upon pathogen challenge. (XLSX) [file pone.0054654.s017.xlsx]

## Sheet: Hoja1
GeneName	Description	Transcriptional analysis
At1g02900	RALFL1 (RALF-LIKE 1)	1
At1g04820	TUA4 (tubulin alpha-4 chain)	2
At1g08510	FATB (FATTY ACYL-ACP THIOESTERASES B); acyl carrier/ acyl-ACP thioesterase	1, 2
At1g09310	similar to unknown protein [Arabidopsis thaliana] (TAIR:AT1G56580.1); similar to Os12g0563600 [Oryza sativa (japonica cultivar-group)] (GB:NP_001067038.1); similar to hypothetical protein [Oryza sativa (japonica cultivar-group)] (GB:BAC10818.1); similar to Os11g0683600 [Oryza sativa (japonica cultivar-group)] (GB:NP_001068462.1); contains InterPro domain Protein of unknown function DUF538; (Inter…	1, 2
At1g09340	catalytic/ coenzyme binding	1, 2
At1g09500	cinnamyl-alcohol dehydrogenase	1, 2
At1g10020	similar to unknown protein [Arabidopsis thaliana] (TAIR:AT4G29310.1); similar to IMP dehydrogenase/GMP reductase [Medicago truncatula] (GB:ABE93135.1); contains InterPro domain Protein of unknown function DUF1005; (InterPro:IPR010410)	2
At1g11100	SNF2 domain-containing protein / helicase domain-containing protein / zinc finger protein-related	1
At1g14840	ATMAP70-4 (microtubule-associated proteins 70-4); microtubule binding	2
At1g15690	AVP1 (vacuolar-type H+-pumping pyrophosphatase 1); ATPase	1
At1g17380	similar to unknown protein [Arabidopsis thaliana] (TAIR:AT1G72450.1); similar to PnFL-2 [Ipomoea nil] (GB:AAG49896.1); similar to Os07g0615200 [Oryza sativa (japonica cultivar-group)] (GB:NP_001060268.1); similar to Os03g0402800 [Oryza sativa (japonica cultivar-group)] (GB:NP_001050322.1); contains InterPro domain ZIM; (InterPro:IPR010399)	1, 2
At1g17430	hydrolase, alpha/beta fold family protein	1
At1g19610	LCR78/PDF1.4 (Low-molecular-weight cysteine-rich 78)	1, 2
At1g24020	Bet v I allergen family protein	2
At1g27730	STZ (SALT TOLERANCE ZINC FINGER); nucleic acid binding / transcription factor/ zinc ion binding	1, 2
At1g28480	glutaredoxin family protein	1, 2
At1g32920	similar to unknown protein [Arabidopsis thaliana] (TAIR:AT1G32928.1)	1
At1g33110	transporter	1, 2
At1g34130	STT3B (STAUROSPORIN AND TEMPERATURE SENSITIVE 3-LIKE B); oligosaccharyl transferase	1
At1g42970	GAPB (GLYCERALDEHYDE-3-PHOSPHATE DEHYDROGENASE B SUBUNIT); glyceraldehyde-3-phosphate dehydrogenase	1, 2
At1g50450	similar to saccharopine dehydrogenase family protein, expressed [Oryza sativa (japonica cultivar-group)] (GB:ABA91413.2); similar to Os12g0137200 [Oryza sativa (japonica cultivar-group)] (GB:NP_001066107.1); contains InterPro domain Saccharopine dehydrogenase; (InterPro:IPR005097)	1
At1g52220	similar to TMP14 (THYLAKOID MEMBRANE PHOSPHOPROTEIN OF 14 KDA) [Arabidopsis thaliana] (TAIR:AT2G46820.2); similar to P0460E08.25 [Oryza sativa (japonica cultivar-group)] (GB:BAB61215.1); similar to Os01g0761000 [Oryza sativa (japonica cultivar-group)] (GB:NP_001044320.1)	1
At1g52720	similar to unknown protein [Arabidopsis thaliana] (TAIR:AT3G15630.1); similar to conserved hypothetical protein [Medicago truncatula] (GB:ABE92597.1)	1, 2
At1g55450	embryo-abundant protein-related	1, 2
At1g61660	basic helix-loop-helix (bHLH) family protein	1
At1g65230	similar to hypothetical protein MtrDRAFT_AC148171g2v1 [Medicago truncatula] (GB:ABE89789.1)	1, 2
At1g68620	similar to unknown protein [Arabidopsis thaliana] (TAIR:AT5G16080.1); similar to CXE carboxylesterase [Actinidia deliciosa] (GB:ABB89015.1); contains InterPro domain Esterase/lipase/thioesterase; (InterPro:IPR000379); contains InterPro domain Alpha/beta hydrolase fold-3; (InterPro:IPR013094)	1, 2
At1g69690	TCP family transcription factor, putative	1
At1g71880	SUC1 (SUCROSE-PROTON SYMPORTER 1); carbohydrate transporter/ sucrose:hydrogen symporter/ sugar porter	1, 2
At1g72150	PATL1 (PATELLIN 1); transporter	1
At1g72450	similar to unknown protein [Arabidopsis thaliana] (TAIR:AT1G17380.1); similar to PnFL-2 [Ipomoea nil] (GB:AAG49896.1); similar to Os07g0615200 [Oryza sativa (japonica cultivar-group)] (GB:NP_001060268.1); similar to Os03g0402800 [Oryza sativa (japonica cultivar-group)] (GB:NP_001050322.1); contains InterPro domain ZIM; (InterPro:IPR010399)	1, 2
At1g74100	sulfotransferase family protein	1
At1g74430	MYB95 (myb domain protein 95); DNA binding / transcription factor	2
At1g75440	UBC16 (ubiquitin-conjugating enzyme 15); ubiquitin-protein ligase	1, 2
At1g75680	glycosyl hydrolase family 9 protein	1, 2
At1g78460	SOUL heme-binding family protein	2
At2g01850	EXGT-A3 (endo-xyloglucan transferase A3); hydrolase, acting on glycosyl bonds	1
At2g15090	fatty acid elongase, putative	2
At2g16630	proline-rich family protein	1
At2g23000	SCPL10 (serine carboxypeptidase-like 10); serine carboxypeptidase	1, 2
At2g23170	GH3.3; indole-3-acetic acid amido synthetase	1, 2
At2g23320	WRKY15 (WRKY DNA-binding protein 15); transcription factor	1
At2g24850	TAT3 (TYROSINE AMINOTRANSFERASE 3); transaminase	2
At2g41100	TCH3 (TOUCH 3)	1
At2g42300	DNA binding / transcription factor	1, 2
At2g43530	trypsin inhibitor, putative	2
At2g46820	TMP14 (THYLAKOID MEMBRANE PHOSPHOPROTEIN OF 14 KDA)	1
At2g46910	plastid-lipid associated protein PAP / fibrillin family protein	1
At3g02730	ATF1/TRXF1 (THIOREDOXIN F-TYPE 1); thiol-disulfide exchange intermediate	1, 2
At3g06300	AT-P4H-2 (A. THALIANA P4H ISOFORM 2); oxidoreductase, acting on paired donors, with incorporation or reduction of molecular oxygen, 2-oxoglutarate as one donor, and incorporation of one atom each of oxygen into both donors / procollagen-proline 4-dioxygen	1
At3g10930	unknown protein	1, 2
At3g11200	PHD finger family protein	1
At3g13120	30S ribosomal protein S10, chloroplast, putative	1
At3g16140	PSAH-1 (photosystem I subunit H-1)	1
At3g18870	mitochondrial transcription termination factor-related / mTERF-related	2
At3g22210	similar to fortune-1 [Cycas edentata] (GB:AAL35744.1)	1, 2
At3g22620	protease inhibitor/seed storage/lipid transfer protein (LTP) family protein	1
At3g27850	RPL12-C (RIBOSOMAL PROTEIN L12-C); structural constituent of ribosome	1
At3g27925	DEGP1 (DEGP PROTEASE 1); serine-type peptidase	1
At3g28930	AIG2 (AVRRPT2-INDUCED GENE 2)	1
At3g44450	similar to unknown protein [Arabidopsis thaliana] (TAIR:AT3G52740.1); similar to H0717B12.8 [Oryza sativa (indica cultivar-group)] (GB:CAH67161.1)	1
At3g45040	phosphatidate cytidylyltransferase family protein	1
At3g45230	hydroxyproline-rich glycoprotein family protein	2
At3g47470	LHCA4 (Photosystem I light harvesting complex gene 4); chlorophyll binding	1
At3g47560	esterase/lipase/thioesterase family protein	1
At3g48100	ARR5 (ARABIDOPSIS RESPONSE REGULATOR 5); transcription regulator/ two-component response regulator	2
At3g50685	similar to p-166-4_1 [Pinus resinosa] (GB:AAY17046.1); similar to Os10g0213700 [Oryza sativa (japonica cultivar-group)] (GB:NP_001064326.1)	1, 2
At3g51420	strictosidine synthase family protein	1
At3g51600	LTP5 (LIPID TRANSFER PROTEIN 5); lipid transporter	1, 2
At3g53470	similar to Os03g0285100 [Oryza sativa (japonica cultivar-group)] (GB:NP_001049768.1)	1
At3g53560	chloroplast lumen common family protein	1
At3g55310	oxidoreductase	2
At3g59060	PIL6 (PHYTOCHROME-INTERACTING FACTOR 5); DNA binding / transcription factor	1
At3g61390	U-box domain-containing protein	1
At3g61550	zinc finger (C3HC4-type RING finger) family protein	1, 2
At3g61870	similar to conserved hypothetical protein [Medicago truncatula] (GB:ABE93513.1)	1
At3g63010	ATGID1B/GID1B (GA INSENSITIVE DWARF1B)	1, 2
At4g01950	ATGPAT3/GPAT3 (GLYCEROL-3-PHOSPHATE ACYLTRANSFERASE 3); acyltransferase	2
At4g02770	PSAD-1 (photosystem I subunit D-1)	1
At4g03280	PETC (PHOTOSYNTHETIC ELECTRON TRANSFER C)	1
At4g11330	ATMPK5 (MAP KINASE 5); MAP kinase/ kinase	1, 2
At4g15560	CLA1 (CLOROPLASTOS ALTERADOS 1)	1
At4g23670	major latex protein-related / MLP-related	1, 2
At4g23810	WRKY53 (WRKY DNA-binding protein 53); transcription factor	1, 2
At4g24120	YSL1 (YELLOW STRIPE LIKE 1); oligopeptide transporter	2
At4g24240	WRKY7 (WRKY DNA-binding protein 7); transcription factor	1, 2
At4g25050	ACP4 (ACYL CARRIER PROTEIN 4)	1, 2
At4g27280	calcium-binding EF hand family protein	1
At4g28030	N-acetyltransferase	1
At4g28240	wound-responsive protein-related	1, 2
At4g33050	EDA39 (embryo sac development arrest 39); calmodulin binding	1, 2
At4g34190	SEP1 (STRESS ENHANCED PROTEIN 1)	1
At4g38970	fructose-bisphosphate aldolase, putative	1
At5g01530	chlorophyll A-B binding protein CP29 (LHCB4)	1
At5g02710	similar to Uncharacterised protein family containing protein, expressed [Oryza sativa (japonica cultivar-group)] (GB:ABF96102.1); similar to Os03g0363400 [Oryza sativa (japonica cultivar-group)] (GB:NP_001050164.1); contains InterPro domain Protein of unknown function UPF0153; (InterPro:IPR005358)	1
At5g06280	similar to unknown protein [Arabidopsis thaliana] (TAIR:AT3G52520.1)	1
At5g06320	NHL3 (NDR1/HIN1-like 3)	1
At5g09660	PMDH2 (PEROXISOMAL NAD-MALATE DEHYDROGENASE 2)	1, 2
At5g11650	hydrolase, alpha/beta fold family protein	1
At5g14640	protein kinase family protein	1
At5g14970	similar to unknown protein [Arabidopsis thaliana] (TAIR:AT2G14910.1); similar to seed maturation-like protein, putative [Medicago truncatula] (GB:ABE86960.1)	1
At5g28430	similar to unknown protein [Arabidopsis thaliana] (TAIR:AT3G60930.2)	2
At5g44190	GLK2 (GOLDEN2-LIKE 2); DNA binding / transcription factor	1, 2
At5g48900	pectate lyase family protein	2
At5g49970	pyridoxamine 5'-phosphate oxidase-related	1
At5g52570	BETA-OHASE 2 (BETA-CAROTENE HYDROXYLASE 2); beta-carotene hydroxylase	2
At5g54160	ATOMT1 (O-METHYLTRANSFERASE 1)	1, 2
At5g54600	50S ribosomal protein L24, chloroplast (CL24)	1
At5g58380	CIPK10 (CBL-INTERACTING PROTEIN KINASE 10); kinase	1
At5g59550	zinc finger (C3HC4-type RING finger) family protein	1
At5g59820	RHL41 (RESPONSIVE TO HIGH LIGHT 41); nucleic acid binding / transcription factor/ zinc ion binding	1
At5g60300	lectin protein kinase family protein	1, 2
At5g60840	unknown protein	2
At5g63800	BGAL6 (beta-galactosidase 6); beta-galactosidase	1, 2
At5g64040	PSAN (photosystem I reaction center subunit PSI-N); calmodulin binding	1, 2
At5g64620	C/VIF2 (CELL WALL / VACUOLAR INHIBITOR OF FRUCTOSIDASE 2); pectinesterase inhibitor	1, 2
At5g64700	nodulin MtN21 family protein	2
At5g65010	ASN2 (ASPARAGINE SYNTHETASE 2); asparagine synthase (glutamine-hydrolyzing)	1, 2
At5g65020	ANNAT2 (ANNEXIN ARABIDOPSIS 2); calcium ion binding / calcium-dependent phospholipid binding	2
At5g66210	CPK28 (calcium-dependent protein kinase 28)	2
(1) Genes that were in the list of 3,728 differentially expressed genes from ATH1 GeneChip experiments (Truman et al, 2006)
(2) Genes that were in the non-redundant list of 2,800 differentially-regulated Arabidopsis genes identified by microarray analysis (Thylmony et al, 2006)
