# Supplementary material for: Wide Screening of Phage-Displayed Libraries Identifies Immune Targets in Planta
Source: PLoS One. 2013 Jan 25;8(1):e54654. doi: 10.1371/journal.pone.0054654 (PMC3556032; doi:10.1371/journal.pone.0054654)
Supplement: Information S18 — Proteins in the 472-gene set that produced immune interactions in PPIN-1. (TXT) [file pone.0054654.s018.txt]

GeneName	Description	Function	GO biological process	GO cell component	GO cell function
At1g07840	leucine zipper factor-related			cellular_component_unknown|GO:0005575
At1g16610	SR45 (arginine/serine-rich 45); RNA binding			nuclear speck|GO:0016607;nucleoplasm|GO:0005654	RNA binding|GO:0003723;protein binding|GO:0005515
At1g17380	similar to unknown protein [Arabidopsis thaliana] (TAIR:AT1G72450.1); similar to PnFL-2 [Ipomoea nil] (GB:AAG49896.1); similar to Os07g0615200 [Oryza sativa (japonica cultivar-group)] (GB:NP_001060268.1); similar to Os03g0402800 [Oryza sativa (japonica cultivar-group)] (GB:NP_001050322.1); contains InterPro domain ZIM; (InterPro:IPR010399)			cellular_component_unknown|GO:0005575	molecular_function_unknown|GO:0003674
At1g25275	unknown protein			endomembrane system|GO:0012505
At1g52660	disease resistance protein, putative				ATP binding|GO:0005524
At1g52720	similar to unknown protein [Arabidopsis thaliana] (TAIR:AT3G15630.1); similar to conserved hypothetical protein [Medicago truncatula] (GB:ABE92597.1)				molecular_function_unknown|GO:0003674
At1g57790	F-box family protein			cellular_component_unknown|GO:0005575	molecular_function_unknown|GO:0003674
At1g62520	similar to unknown protein [Arabidopsis thaliana] (TAIR:AT4G12450.1); similar to hypothetical protein [Oryza sativa (japonica cultivar-group)] (GB:BAD25627.1); contains domain ADP-ribosylation (SSF56399)			cellular_component_unknown|GO:0005575	molecular_function_unknown|GO:0003674
At1g67090	ribulose bisphosphate carboxylase small chain 1A / RuBisCO small subunit 1A (RBCS-1A) (ATS1A)			chloroplast ribulose bisphosphate carboxylase complex|GO:0009573;chloroplast thylakoid membrane|GO:0009535	ribulose-bisphosphate carboxylase activity|GO:0016984
At1g69690	TCP family transcription factor, putative			chloroplast|GO:0009507	transcription factor activity|GO:0003700
At1g77400	similar to hydroxyproline-rich glycoprotein family protein [Arabidopsis thaliana] (TAIR:AT1G21695.1); similar to conserved hypothetical protein [Medicago truncatula] (GB:ABE79816.1)			cellular_component_unknown|GO:0005575	molecular_function_unknown|GO:0003674
At2g39250	SNZ (SCHNARCHZAPFEN); DNA binding / transcription factor			nucleolus|GO:0005730;nucleus|GO:0005634	DNA binding|GO:0003677;transcription factor activity|GO:0003700
At3g46060	ARA3				GTP binding|GO:0005525
At4g00780	meprin and TRAF homology domain-containing protein / MATH domain-containing protein			cellular_component_unknown|GO:0005575	molecular_function_unknown|GO:0003674
At4g02770	PSAD-1 (photosystem I subunit D-1)			chloroplast thylakoid membrane|GO:0009535;photosystem I reaction center|GO:0009538;plastoglobule|GO:0010287	molecular_function_unknown|GO:0003674
At4g08500	MEKK1 (MYTOGEN ACTIVATED PROTEIN KINASE KINASE); kinase				MAP kinase kinase kinase activity|GO:0004709;kinase activity|GO:0016301;protein binding|GO:0005515
At4g17486	Identical to UPF0326 protein At4g17486 [Arabidopsis Thaliana] (GB:Q93VG8;GB:O23591;GB:Q9FPJ0); similar to unknown protein [Arabidopsis thaliana] (TAIR:AT5G47310.1); similar to hypothetical protein 40.t00020 [Brassica oleracea] (GB:ABD65143.1); contains InterPro domain Protein of unknown function DUF862, eukaryotic; (InterPro:IPR008580)			cellular_component_unknown|GO:0005575	molecular_function_unknown|GO:0003674
At4g34190	SEP1 (STRESS ENHANCED PROTEIN 1)			chloroplast thylakoid membrane|GO:0009535	chlorophyll binding|GO:0016168
At5g20720	CPN20 (CHAPERONIN 20); calmodulin binding			chloroplast|GO:0009507	calmodulin binding|GO:0005516
At5g38420	ribulose bisphosphate carboxylase small chain 2B / RuBisCO small subunit 2B (RBCS-2B) (ATS2B)			chloroplast ribulose bisphosphate carboxylase complex|GO:0009573	ribulose-bisphosphate carboxylase activity|GO:0016984
At5g42980	ATTRX3 (thioredoxin H-type 3); thiol-disulfide exchange intermediate			cytosol|GO:0005829	oxidoreductase activity, acting on sulfur group of donors, disulfide as acceptor|GO:0016671;thiol-disulfide exchange intermediate activity|GO:0030508
At5g58380	CIPK10 (CBL-INTERACTING PROTEIN KINASE 10); kinase			cellular_component_unknown|GO:0005575	kinase activity|GO:0016301
At5g67530	peptidyl-prolyl cis-trans isomerase cyclophilin-type family protein			ubiquitin ligase complex|GO:0000151	peptidyl-prolyl cis-trans isomerase activity|GO:0003755
